# Supplementary material for: Comprehensive and Site-Specific Characterization of Protein N‑Glycosylation in AD Samples Reveals Its Potential Roles in Protein Aggregation and Synaptic Dysfunction
Source: Anal Chem. 2025 Oct 3;97(40):21873–82. doi: 10.1021/acs.analchem.5c02455 (PMC12529471; doi:10.1021/acs.analchem.5c02455)
Supplement: Supplementary file 2 [file ac5c02455_si_002.xlsx]

## Sheet: Sheet1
	Sample information
	Group	TMT tag	Age at Death (years)	1PMI, h	Gender	2Braak score
	Ctrl	sig126	99	3.5	F	III
	Ctrl	sig127N	78	3.33	F	III
	Ctrl	sig127C	80	4.08	M	II
	Ctrl	sig128N	79	4.3	M	II
	Ctrl	sig128C	70	4.88	M	III
	Ctrl	sig129N	87	3.55	M	III
	Ctrl	sig129C	80	3.5	M	III
	Ctrl	sig130N	79	2.22	F	III
	Ctrl	sig130C	87	3.08	F	III
	AD	sig131N	80	1.33	F	VI
	AD	sig131C	77	3.68	M	VI
	AD	sig132N	90	3.5	F	VI
	AD	sig132C	80	3	M	VI
	AD	sig133N	77	3.28	F	VI
	AD	sig133C	73	4.83	M	VI
	AD	sig134N	72	4.16	M	VI
	AD	sig134C	98	1.83	M	V
	AD	sig135N	74	3.38	F	VI
	1. PMI: Postmortem interval.
	2. Braak score: AD-staging score for progression of neurofibrillary neuropathology, ranging from I to VI.
