# Supplementary material for: Comprehensive and Site-Specific Characterization of Protein N‑Glycosylation in AD Samples Reveals Its Potential Roles in Protein Aggregation and Synaptic Dysfunction
Source: Anal Chem. 2025 Oct 3;97(40):21873–82. doi: 10.1021/acs.analchem.5c02455 (PMC12529471; doi:10.1021/acs.analchem.5c02455)
Supplement: Supplementary file 3 [file ac5c02455_si_003.xlsx]

## Sheet: Sheet1
Table S2- Identified glycoproteins in human brain tissues
Uniprot_ID	Gene Symbol	Peptide	PPM	XCorr
A2RU67	FAM234B	R.GQN#LTPYWALR.L	1.84	2.314
A2RU67	FAM234B	K.M*LSAFN#ATSGK.A	4.07	3.199
A2RU67	FAM234B	K.MLSAFN#ATSGK.A	0.21	3.463
A2RU67	FAM234B	K.APDSN#CSNLLITTR.Q	1.18	4.447
A2RU67	FAM234B	K.AIWTLNPN#YLSNGTLAAPVVVLPDLDEDGVR.D	-2.42	4.875
A2RU67	FAM234B	K.AIWTLNPNYLSN#GTLAAPVVVLPDLDEDGVR.D	0.2	5.659
A6NE02	BTBD17	R.QGN#ASDVVLR.V	1.01	2.583
A6NE02	BTBD17	K.FFDVN#GSAFLPR.N	0.33	3.565
A6NGN9	IGLON5	R.HYGN#YTCR.A	0.62	2.658
A6NGN9	IGLON5	R.SM*LLFAN#VSAR.H	0.14	3.125
A6NGN9	IGLON5	R.SMLLFAN#VSAR.H	-0.82	3.375
A6NGN9	IGLON5	R.IVN#ISSPVTVNEGGNVNLLCLAVGRPEPTVTWR.Q	-0.56	6.199
A6NKL6	TMEM200C	R.VPTTAN#SSSSGSK.N	1.9	3.736
A6NKL6	TMEM200C	R.APGGVN#SSSAGAPR.S	-0.99	4.112
A6NL88	SHISA7	R.APPPAELCHGYYDVM*GQYDATFN#CSTGSYR.F	-0.37	3.416
A6NL88	SHISA7	R.LTGALTGGGGAASPGAN#GTR.T	-0.91	5.045
A6NL88	SHISA7	R.RLTGALTGGGGAASPGAN#GTR.T	-3.24	6.702
A7MBM2	DISP2	R.SN#SSLVR.D	-0.09	2.221
A7MBM2	DISP2	R.LATPWGLADN#YTSVTGM*DLGLK.Q	-0.93	2.625
A7MBM2	DISP2	R.TAANQCCPSWSLGNYLAVLSN#R.S	0.95	4.691
A7MBM2	DISP2	R.SN#SSLVRDPAFSASGPEAQR.W	0.08	6.615
A8MVW0	FAM171A2	R.ASVDVFGN#R.T	0.47	2.881
A8MWY0	ELAPOR2	K.N#ATFTFTWAFQR.T	-0.73	2.22
A8MWY0	ELAPOR2	K.M*ALCTNN#ITDFTVK.E	-0.71	2.806
A8MWY0	ELAPOR2	K.MALCTNN#ITDFTVK.E	2.32	2.911
A8MWY0	ELAPOR2	K.YFHFFN#ISLCGHEGK.K	0.53	3.157
B4DS77	SHISA9	R.RLN#QSTCTNYDTPLWLNTGKPPAR.K	-0.15	5.667
B4DS77	SHISA9	K.RRLN#QSTCTNYDTPLWLNTGKPPAR.K	0.29	6.245
H3BS89	TMEM178B	R.N#LTFNITK.T	-5.16	2.098
H3BS89	TMEM178B	R.QYN#STNM*GLWR.K	0.28	2.667
H3BS89	TMEM178B	R.QYN#STNMGLWR.K	0.77	2.846
H3BS89	TMEM178B	R.N#LTFN#ITK.T	0.33	2.9
H3BS89	TMEM178B	R.NLTFN#ITK.T	2	3.048
O00115	DNASE2	K.TVGILPSN#CSDIWQVLN#VNQIAFPGPAGPSFNSTEDHSK.W	-0.61	2.303
O00115	DNASE2	K.TVGILPSN#CSDIWQVLNVNQIAFPGPAGPSFN#STEDHSK.W	2.9	3.939
O00115	DNASE2	R.SN#TSQLAFLLYNDQPPQPSK.A	-0.09	4.422
O00206	TLR4	K.SALEGLCN#LTIEEFR.L	1.22	3.584
O00451	GFRA2	K.SN#HCLDAAK.A	-1.47	1.931
O00451	GFRA2	R.ANELCAAESN#CSSR.Y	2.56	2.475
O00451	GFRA2	R.NAIQAFGN#GTDVNVSPK.G	0.56	4.95
O00461	GOLIM4	R.KPDPAEQQN#VTQVAHSPQGYNTAR.E	-0.27	5.791
O00462	MANBA	R.IVELFVN#ISK.N	1.11	2.036
O00462	MANBA	K.RIVELFVN#ISK.N	0.79	3.659
O00468	AGRN	K.NELMLN#SSLM*R.I	0.11	1.501
O00468	AGRN	K.N#ELM*LNSSLM*R.I	-0.65	1.619
O00468	AGRN	K.NELM*LN#SSLM*R.I	-1.12	2.174
O00468	AGRN	K.NELM*LN#SSLMR.I	0.1	2.378
O00468	AGRN	K.NELMLN#SSLMR.I	1.23	3.273
O00468	AGRN	R.DPCSN#VTCSFGSTCAR.S	0.11	4.405
O00469	PLOD2	K.YFN#YTVK.V	-1.22	2.205
O00469	PLOD2	R.YN#CSIESPR.K	1.76	3.149
O00469	PLOD2	R.EAIN#ITLDHK.C	0.7	3.477
O00469	PLOD2	K.REAIN#ITLDHK.C	0.39	4.051
O00478	BTN3A3	R.IHN#VTASDSGK.Y	1.03	3.844
O00533	CHL1	R.YHIYEN#GTLQINR.T	-1.85	1.891
O00533	CHL1	R.RYHIYEN#GTLQINR.T	1.72	2.828
O00533	CHL1	K.TAVTANLDIRN#ATK.L	-1.36	2.965
O00533	CHL1	R.IIPSN#NSGTFR.I	-0.04	3.013
O00533	CHL1	K.ISGVN#LTQK.T	-0.93	3.532
O00533	CHL1	R.YHIYEN#GTLQIN#R.T	-1.41	3.618
O00533	CHL1	K.DGEAFEIN#GTEDGR.I	-7.89	3.737
O00533	CHL1	R.VN#GSPVDNHPFAGDVVFPR.E	-2.18	3.748
O00533	CHL1	R.VTWKPQGAPVEWEEETVTN#HTLR.V	-1.22	3.826
O00533	CHL1	K.NWGDN#DSIFQDVIETR.G	1.56	4.125
O00533	CHL1	K.LTVN#SSNSIK.Q	-0.69	4.428
O00533	CHL1	K.WRVN#GSPVDNHPFAGDVVFPR.E	-1.63	5.084
O00533	CHL1	R.RYHIYEN#GTLQIN#R.T	-1.1	5.306
O00533	CHL1	K.VQAINQLGSGPDPQSVTLYSGEDYPDTAPVIHGVDVIN#STLVK.V	1.02	6.2
O00555	CACNA1A	R.TCPN#GTK.C	0.36	2.709
O00560	SDCBP	K.SIDNGIFVQLVQAN#SPASLVGLR.F	-0.26	3.209
O00592	PODXL	K.QLVLN#LTGNTLCAGGASDEK.L	1.92	4.484
O00754	MAN2B1	K.AN#LTWSVK.H	1.8	2.827
O00754	MAN2B1	R.N#LSAPVTLNLR.D	-0.18	3.236
O00754	MAN2B1	K.LN#QTEPVAGNYYPVNTR.I	0.41	3.946
O00754	MAN2B1	K.TPLVQEVHQN#FSAWCSQVVR.L	1.02	4.434
O00754	MAN2B1	R.LEHQFAVGEDSGRN#LSAPVTLNLR.D	0.87	5.008
O00755	WNT7A	R.WN#CSALGER.T	0.7	2.666
O14494	PLPP1	K.IN#CSDGYIEYYICR.G	0.51	3.785
O14494	PLPP1	R.LRPHFLDVCDPDWSKIN#CSDGYIEYYICR.G	0.81	4.909
O14495	PLPP3	R.LRPHFLSVCN#PDFSQINCSEGYIQN#YR.C	3.64	4.337
O14495	PLPP3	R.LRPHFLSVCNPDFSQIN#CSEGYIQN#YR.C	1.36	5.733
O14495	PLPP3	R.LRPHFLSVCNPDFSQIN#CSEGYIQNYR.C	-0.62	7.101
O14498	ISLR	R.FQAFAN#GSLLIPDFGK.L	0.71	4.477
O14498	ISLR	R.DLESVPPGFPAN#VTTLSLSANR.L	0.95	5.336
O14498	ISLR	K.SLDLSHNLISDFAWSDLHN#LSALQLLK.M	-0.85	5.348
O14514	ADGRB1	R.N#M*TEIFR.R	0.3	1.783
O14514	ADGRB1	R.N#MTEIFR.R	-0.9	1.926
O14514	ADGRB1	R.N#TTVLNSK.V	1.4	2.759
O14514	ADGRB1	R.N#ATGLILR.R	0.24	2.773
O14514	ADGRB1	K.FFGYFSAAAVFPAN#ASR.C	0.32	3.274
O14522	PTPRT	K.VNGGPQGN#PVWNVSGVVTEGWVK.A	-2.26	3.628
O14522	PTPRT	R.LQNVEVNVGQN#ATFQCIAGGK.W	0.53	4.523
O14522	PTPRT	K.LRN#ETHHLFVGLYPGTTYSFTIK.A	-0.46	4.696
O14522	PTPRT	K.VNGGPQGNPVWN#VSGVVTEGWVK.A	-0.38	5.613
O14524	NEMP1	K.EKLN#DTYVNVGLYSTK.T	1.51	4.412
O14525	ASTN1	K.AAPIYELVTNN#QTQR.L	-0.14	3.546
O14525	ASTN1	R.ELPM*N#QTLFGEM*FFGYNN#HSK.E	-0.52	4.235
O14525	ASTN1	R.ELPM*N#QTLFGEMFFGYNN#HSK.E	-0.33	4.582
O14525	ASTN1	R.ELPMN#QTLFGEM*FFGYNN#HSK.E	0.25	4.684
O14525	ASTN1	R.ELPMN#QTLFGEMFFGYNN#HSK.E	0.7	5.18
O14594	NCAN	R.AN#ATLLLGPLR.A	-1.48	3.81
O14594	NCAN	R.RRAN#ATLLLGPLR.A	-0.21	5.169
O14594	NCAN	K.GTVLCGPPPAVEN#ASLIGAR.K	-0.71	5.231
O14594	NCAN	K.KGTVLCGPPPAVEN#ASLIGAR.K	-1.77	5.277
O14594	NCAN	R.RAN#ATLLLGPLR.A	-1.62	5.405
O14649	KCNK3	R.ARYN#LSQGGYEELER.V	1.77	4.638
O14656	TOR1A	R.GN#VSACAR.S	-0.64	2.132
O14657	TOR1B	R.EERPLN#ASALK.L	-0.05	3.749
O14672	ADAM10	R.N#ISFM*VK.R	1.11	1.456
O14672	ADAM10	R.LDFHAHGRHFN#LRM*K.R	-0.29	1.459
O14672	ADAM10	R.N#ISQVLEK.K	0.22	2.733
O14672	ADAM10	R.IRIN#TTADEK.D	0.82	2.831
O14672	ADAM10	R.IRIN#TTADEKDPTNPFR.F	-2.06	3.013
O14672	ADAM10	R.IN#TTADEKDPTNPFR.F	0.49	3.026
O14672	ADAM10	R.IN#TTADEK.D	0.91	3.061
O14672	ADAM10	R.IN#TTADEKDPTNPFRFPNIGVEK.F	0.68	3.417
O14672	ADAM10	R.EGICNGFTALCPASDPKPN#FTDCNR.H	0.86	3.826
O14764	GABRD	R.LSYN#HTN#ETLGLDSR.F	0.77	4.595
O14773	TPP1	K.RYN#LTSQDVGSGTSN#N#SQACAQFLEQYFHDSDLAQFM*R.L	1.42	3.814
O14773	TPP1	R.YN#LTSQDVGSGTSNN#SQACAQFLEQYFHDSDLAQFM*R.L	0.03	4.013
O14773	TPP1	K.FLSSSPHLPPSSYFN#ASGR.A	1.1	5.04
O14773	TPP1	K.RYN#LTSQDVGSGTSN#NSQACAQFLEQYFHDSDLAQFM*R.L	0.18	5.123
O14773	TPP1	R.YN#LTSQDVGSGTSNN#SQACAQFLEQYFHDSDLAQFMR.L	0.6	5.407
O14773	TPP1	R.AGIEASLDVQYLMSAGAN#ISTWVYSSPGR.H	-1.38	6.347
O14773	TPP1	R.HEGQEPFLQWLMLLSN#ESALPHVHTVSYGDDEDSLSSAYIQR.V	0.45	7.102
O14773	TPP1	R.AGIEASLDVQYLM*SAGAN#ISTWVYSSPGR.H	-0.41	7.152
O14773	TPP1	R.HEGQEPFLQWLM*LLSN#ESALPHVHTVSYGDDEDSLSSAYIQR.V	0.33	7.78
O14773	TPP1	K.RYN#LTSQDVGSGTSN#NSQACAQFLEQYFHDSDLAQFMR.L	0.23	8.393
O14786	NRP1	K.IGYSNN#GSDWK.M	3.25	4.074
O14786	NRP1	K.RGPECSQN#YTTPSGVIK.S	0.7	4.748
O14786	NRP1	K.EGFSAN#YSVLQSSVSEDFK.C	-0.18	4.756
O14917	PCDH17	R.N#AGLGYLVSTVR.A	-0.3	2.574
O14917	PCDH17	K.DSGAPAHLESN#ATVR.V	-0.08	2.976
O14917	PCDH17	R.DGGSPPLN#STK.S	-0.55	4.293
O14917	PCDH17	K.NLN#YSVPEEQGAGTVIGNIGR.D	-1.44	5.01
O15031	PLXNB2	R.N#CSFQPER.Y	-0.24	2.421
O15031	PLXNB2	R.N#ACYTGTR.E	0.43	2.507
O15031	PLXNB2	R.ALSN#ISLR.L	0.13	2.595
O15031	PLXNB2	K.SCVAVTSAQPQN#M*SR.R	-0.49	3.48
O15031	PLXNB2	K.LSHDAN#ETLPLHLYVK.S	-0.84	3.688
O15031	PLXNB2	K.LHVTLYN#CSFGR.S	0.1	3.91
O15031	PLXNB2	R.GGLNLTAVTVAAEN#N#HTVAFLGTSDGR.I	-0.01	4.073
O15031	PLXNB2	R.SIN#VTGQGFSLIQR.F	0.08	4.136
O15031	PLXNB2	R.EAESLQPMTVVGTDYVFHN#DTK.V	0.84	4.149
O15031	PLXNB2	K.SCVAVTSAQPQN#MSR.R	-0.29	4.349
O15031	PLXNB2	R.CVYEALCN#TTSECPPPVITR.I	2.22	4.413
O15031	PLXNB2	K.VVFLSPAVPEEPEAYN#LTVLIEM*DGHR.A	1.45	4.478
O15031	PLXNB2	R.TEAGAFEYVPDPTFEN#FTGGVK.K	0.31	4.881
O15031	PLXNB2	R.GGLN#LTAVTVAAEN#NHTVAFLGTSDGR.I	-0.4	4.903
O15031	PLXNB2	R.EAESLQPM*TVVGTDYVFHN#DTK.V	-0.81	4.933
O15031	PLXNB2	R.GGLN#LTAVTVAAENN#HTVAFLGTSDGR.I	0.04	6.715
O15041	SEMA3E	R.VLHHYN#R.T	-0.89	2.576
O15041	SEMA3E	K.NPVIFGLFN#TTSNIFR.G	5.52	4.212
O15118	NPC1	K.GQN#M*VCGGM*GCNNDSLVQQIFN#AAQLDNYTR.I	-2.42	2.074
O15118	NPC1	R.LIASN#VTETMGINGSAYR.V	1	2.075
O15118	NPC1	K.ELQYYVGQSFANAM*YN#ACR.D	-1.66	3.294
O15118	NPC1	R.LIASN#VTETM*GIN#GSAYR.V	0.61	3.92
O15118	NPC1	K.DADACN#ATNWIEYM*FNK.D	1.46	3.962
O15118	NPC1	K.NPN#LTISFTAER.S	-2.63	4.103
O15118	NPC1	K.DADACN#ATNWIEYMFNK.D	-0.89	4.492
O15118	NPC1	K.GQNM*VCGGM*GCN#N#DSLVQQIFNAAQLDN#YTR.I	4.33	4.594
O15118	NPC1	K.ELQYYVGQSFANAMYN#ACR.D	0.26	4.622
O15118	NPC1	K.DGYDLVQELCPGFFFGN#VSLCCDVR.Q	-0.31	4.761
O15118	NPC1	R.VDN#ITDQFCN#ASVVDPACVR.C	-0.06	4.855
O15118	NPC1	R.LIASN#VTETMGIN#GSAYR.V	1.08	4.953
O15118	NPC1	K.GQNMVCGGM*GCN#N#DSLVQQIFNAAQLDN#YTR.I	5.51	5.018
O15118	NPC1	R.QSQFLN#VTATEDYVDPVTN#QTK.T	0.15	5.824
O15118	NPC1	K.GQNMVCGGM*GCNN#DSLVQQIFNAAQLDN#YTR.I	-0.91	5.859
O15118	NPC1	K.GQNMVCGGMGCNN#DSLVQQIFNAAQLDN#YTR.I	-0.63	5.903
O15118	NPC1	K.GQNM*VCGGM*GCN#NDSLVQQIFNAAQLDN#YTR.I	-1.1	7.006
O15118	NPC1	K.GQNM*VCGGM*GCNN#DSLVQQIFNAAQLDN#YTR.I	-1.72	7.584
O15123	ANGPT2	K.LTDVEAQVLN#QTTR.L	0.44	4.339
O15123	ANGPT2	R.KLTDVEAQVLN#QTTR.L	1.22	4.381
O15230	LAMA5	K.CRPN#VTGR.R	2.42	2.056
O15230	LAMA5	R.LVEAAEAHAQQLGQLALN#LSSIILDVNQDR.L	0.26	2.072
O15230	LAMA5	R.LLLGGLPESGTIYNFSGCISN#VFVQR.L	0.04	2.203
O15230	LAMA5	R.GIN#ASSM*AWAR.L	1.29	2.445
O15230	LAMA5	R.LN#TTGVSAGCTADLLVGR.A	-1.69	3.148
O15230	LAMA5	R.LHRLN#ASIADLQSQLR.S	-0.97	3.24
O15230	LAMA5	R.LLLGGLPESGTIYN#FSGCISN#VFVQR.L	2.39	3.365
O15230	LAMA5	R.IVPLENGEIVVSLVN#GRPGAM*N#FSYSPLLR.E	0.94	3.8
O15230	LAMA5	R.AQQLLAN#STALEEAM*LQEQQR.L	0.91	3.819
O15230	LAMA5	R.GIN#ASSMAWAR.L	-0.24	3.919
O15230	LAMA5	R.IVPLENGEIVVSLVNGRPGAM*N#FSYSPLLR.E	2.03	3.953
O15230	LAMA5	R.LN#ASIADLQSQLR.S	3.23	4.032
O15230	LAMA5	R.GVHN#ASLALSASIGR.V	0.61	4.041
O15230	LAMA5	K.LVGGPVAGGDPN#QTIR.G	-0.65	4.045
O15230	LAMA5	R.DN#ATLQATLHAAR.D	-0.38	4.06
O15230	LAMA5	R.VWQGHAN#ASFCPHGYGCR.T	-0.47	5.008
O15230	LAMA5	R.AQQLLAN#STALEEAMLQEQQR.L	-0.98	5.207
O15230	LAMA5	R.KQELSRDN#ATLQATLHAAR.D	0.29	5.236
O15230	LAMA5	R.TLSELMSQTGHLGLAN#ASAPSGEQLLR.T	-1.95	5.278
O15230	LAMA5	R.TLSELM*SQTGHLGLAN#ASAPSGEQLLR.T	2.7	5.473
O15230	LAMA5	K.QELSRDN#ATLQATLHAAR.D	0.53	5.587
O15230	LAMA5	R.LLLGGLPESGTIYN#FSGCISNVFVQR.L	0.13	5.964
O15230	LAMA5	R.IVPLENGEIVVSLVNGRPGAMN#FSYSPLLR.E	-0.14	6.102
O15230	LAMA5	R.VFDLQQNLGSVN#VSTGCAPALQAQTPGLGPR.G	0.08	6.6
O15230	LAMA5	K.RLN#TTGVSAGCTADLLVGR.A	-0.24	7.149
O15342	ATP6V0E1	K.N#ETIWYLK.Y	0.69	3.013
O15354	GPR37	R.ALAQN#GSLGEGIHEPGGPR.R	2.85	5.153
O15394	NCAM2	K.N#TTNLK.T	-0.09	2.387
O15394	NCAM2	K.SFN#ATAER.G	-0.68	2.666
O15394	NCAM2	R.FAMLANNNLQILN#INK.S	-1.31	2.709
O15394	NCAM2	K.SFN#ATAERGEEM*TFSCR.A	-0.1	3.521
O15394	NCAM2	R.FAMLAN#NNLQILNIN#K.S	-0.42	3.859
O15394	NCAM2	K.FISN#QTIYYSWEGN#PIN#ISCDVK.S	0.32	3.893
O15394	NCAM2	R.SHGVQTM*VVLN#N#LEPN#TTYEIR.V	-2.02	4.112
O15394	NCAM2	K.MILEIAPTSDN#DFGRYNCTATNHIGTR.F	-0.14	4.168
O15394	NCAM2	R.FAM*LAN#NNLQILNIN#K.S	-1.26	4.172
O15394	NCAM2	K.N#ETTYENGQVTLVCDAEGEPIPEITWK.R	-0.69	4.194
O15394	NCAM2	R.FAMLANNNLQILNIN#K.S	0.08	4.278
O15394	NCAM2	R.YN#CTATNHIGTR.F	-0.17	4.293
O15394	NCAM2	K.FISN#QTIYYSWEGN#PINISCDVK.S	-0.07	4.302
O15394	NCAM2	R.YN#CTATN#HIGTR.F	-0.63	4.351
O15394	NCAM2	R.SHGVQTMVVLN#NLEPNTTYEIR.V	-0.41	4.424
O15394	NCAM2	R.SHGVQTM*VVLN#NLEPN#TTYEIR.V	6.09	4.431
O15394	NCAM2	K.MILEIAPTSDNDFGRYN#CTATNHIGTR.F	-0.47	4.466
O15394	NCAM2	R.FAM*LANN#NLQILNIN#K.S	-0.23	4.584
O15394	NCAM2	R.FAM*LANNNLQILNIN#K.S	1.54	4.77
O15394	NCAM2	K.M*ILEIAPTSDNDFGRYN#CTATNHIGTR.F	0.88	4.848
O15394	NCAM2	K.FISN#QTIYYSWEGNPIN#ISCDVK.S	-1.57	4.881
O15394	NCAM2	K.SFN#ATAERGEEMTFSCR.A	-0.26	5.109
O15394	NCAM2	R.SHGVQTMVVLN#NLEPN#TTYEIR.V	-0.38	5.423
O15394	NCAM2	R.SHGVQTMVVLNNLEPN#TTYEIR.V	0.32	5.893
O15394	NCAM2	R.SHGVQTM*VVLNNLEPN#TTYEIR.V	0.06	5.977
O15455	TLR3	R.RLPAAN#FTR.Y	-0.5	2.924
O15455	TLR3	K.LCLELAN#TSIR.N	-0.51	3.271
O15455	TLR3	K.SEELDIFAN#SSLK.K	2.25	3.742
O15455	TLR3	R.N#LSLSNSQLSTTSN#TTFLGLK.W	-0.48	4.849
O15455	TLR3	K.LTQVPDDLPTN#ITVLN#LTHNQLR.R	0.81	5.527
O15547	P2RX6	K.TGQCVVFN#GTHR.T	-0.49	3.934
O43155	FLRT2	R.IAVISDMAFQN#LTSLER.L	3.62	3.684
O43155	FLRT2	R.IAVISDM*AFQN#LTSLER.L	0.3	3.842
O43157	PLXNB1	R.LTLN#GSK.L	-0.88	1.915
O43157	PLXNB1	K.YTLDPN#ITSAGPTK.S	2.65	3.143
O43157	PLXNB1	R.GQGPEQWLWSFQPELGCLQVAAM*SPAN#ISR.E	2.24	5.364
O43173	ST8SIA3	K.N#FSLTK.N	0.34	2.264
O43173	ST8SIA3	K.TN#LTTFNPSILEK.Y	-0.56	3.783
O43173	ST8SIA3	R.KTN#LTTFNPSILEK.Y	0.46	3.854
O43175	PHGDH	K.EAGLNVTTSHSPAAPGEQGFGECLLAVALAGAPYQAVGLVQGTTPVLQGLN#GAVFRPEVPLR.R	3.33	6.167
O43175	PHGDH	K.EAGLNVTTSHSPAAPGEQGFGECLLAVALAGAPYQAVGLVQGTTPVLQGLN#GAVFRPEVPLRR.D	3.23	6.662
O43237	DYNC1LI2	R.RGPLTSGSDEENVALPLGDNVLTHN#LGIPVLVVCTK.C	0.31	5.654
O43292	GPAA1	K.DIVFLVTEHDLLGTEAWLEAYHDVN#VTGM*QSSPLQGR.A	0	4.23
O43300	LRRTM2	K.ISN#LTCGMEWTWGTLEK.L	-1.1	2.838
O43300	LRRTM2	K.LLFYCDSQGFHSVPN#ATDK.G	1.15	3.119
O43300	LRRTM2	K.ISN#LTCGM*EWTWGTLEK.L	-1.63	3.676
O43424	GRID2	R.SN#GSENNVLESQAGIQK.V	-0.26	4.469
O43490	PROM1	R.VLNSIGSDIDN#VTQR.L	-1.06	2.623
O43493	TGOLN2	K.QEEAGVRPSAGN#VSTHPSLSQRPGGSTK.S	-0.39	4.368
O43505	B4GAT1	R.VAQPGINYALGTN#VSYPNNLLR.N	-0.71	5.719
O43505	B4GAT1	K.NELVQLYQVGEVRPFYYGLCTPCQAPTN#YSR.W	-0.81	6.732
O43508	TNFSF12	R.IN#SSSPLR.Y	1.54	2.562
O43529	CHST10	K.N#LSHTPVSK.F	0.79	2.294
O43556	SGCE	R.LNAIN#ITSALDR.G	-0.16	3.654
O43567	RNF13	K.DN#SSGTFIVLIR.R	0.19	3.588
O43657	TSPAN6	K.QYN#STGDYR.S	-0.34	3.102
O43688	PLPP2	R.VN#CSVYVQLEK.V	1.14	3.26
O43707	ACTN4	K.TFTAWCN#SHLR.K	-0.24	1.958
O43852	CALU	K.N#ATYGYVLDDPDPDDGFNYK.Q	-0.14	4.636
O43854	EDIL3	K.NGGICTDLVAN#YSCECPGEFMGR.N	5.5	4.443
O43909	EXTL3	R.KSDTQNLLYN#VSTGR.A	-5.53	3.346
O43909	EXTL3	K.SDTQNLLYN#VSTGR.A	0.58	4.534
O43916	CHST1	R.WIQN#NTR.G	-4.11	2.104
O43921	EFNA2	R.YAVYWN#R.S	0.39	2.021
O60241	ADGRB2	R.N#VTDTFK.R	0	1.937
O60241	ADGRB2	K.CPPN#ASGSASR.R	-2.27	2.673
O60242	ADGRB3	R.N#YTVINSK.I	-0.25	2.226
O60242	ADGRB3	K.N#FTN#CTWTLENPDPTK.Y	-0.11	3.491
O60242	ADGRB3	K.TN#ESLGTWSTQGCK.T	-0.15	4.145
O60242	ADGRB3	R.TPAGDLAFNQCPLN#ATGTTSR.R	-0.44	4.976
O60242	ADGRB3	K.RTPAGDLAFNQCPLN#ATGTTSR.R	-1.33	5.867
O60243	HS6ST1	K.FIRPFM*QYN#STR.A	-0.12	2.253
O60243	HS6ST1	K.FIRPFMQYN#STR.A	2.22	3.209
O60245	PCDH7	R.EFNVVIVAVDSGSPSLSSN#NSLIVK.V	-1.19	3.442
O60245	PCDH7	K.N#ISYTLLPPSSNVR.T	-1.5	3.574
O60245	PCDH7	K.IDN#LTGELSTSER.R	0.51	3.883
O60245	PCDH7	R.LVVQVN#DSGQPSQSTTTLVHVFVNESVSN#ATAIDSQIAR.S	-0.53	5.223
O60245	PCDH7	R.LVVQVNDSGQPSQSTTTLVHVFVN#ESVSN#ATAIDSQIAR.S	-3.2	6.146
O60245	PCDH7	R.LVVQVN#DSGQPSQSTTTLVHVFVN#ESVSN#ATAIDSQIAR.S	-1.85	7.561
O60359	CACNG3	K.STSDN#ETSRK.N	-0.02	2.195
O60359	CACNG3	R.TKSTSDN#ETSR.K	1.15	2.759
O60359	CACNG3	K.STSDN#ETSR.K	0.95	3.18
O60449	LY75	R.ENNN#ITM*R.V	-0.31	1.223
O60449	LY75	K.TVDCNDNQPGAICYYSGN#ETEK.E	2.05	1.828
O60449	LY75	K.YN#VSSLEK.Y	0.04	2.174
O60449	LY75	K.IAN#ISGDGQK.W	1	3.321
O60449	LY75	K.SPFTGTWN#FTSCSER.H	-0.31	3.516
O60449	LY75	R.QTLQN#ASETVK.Y	-0.27	4.03
O60449	LY75	K.IYEDEVPFGTNCN#LTITSR.F	-0.52	4.167
O60449	LY75	K.DGHGTAISN#ASDVWK.K	1.25	5.5
O60462	NRP2	K.N#FTSPN#GTIESPGFPEK.Y	-0.94	3.661
O60469	DSCAM	K.EQELFASIN#TTR.V	1.97	2.891
O60469	DSCAM	R.SIFSN#GSFIIR.T	-0.69	2.892
O60477	BRINP1	R.N#ETGQGPVDLSDPSKR.Q	-0.22	3.623
O60477	BRINP1	R.TRLPTLLRN#ETGQGPVDLSDPSKR.Q	-1.52	3.954
O60477	BRINP1	R.LPTLLRN#ETGQGPVDLSDPSKR.Q	0.56	4.039
O60477	BRINP1	R.LPTLLRN#ETGQGPVDLSDPSK.R	1.98	4.285
O60477	BRINP1	R.LQNSQCYN#WTLLLGNR.W	-0.94	4.395
O60477	BRINP1	R.TRLPTLLRN#ETGQGPVDLSDPSK.R	-3.31	4.995
O60477	BRINP1	K.SGN#ATQSVEALHQLASSYFVDR.D	-0.81	5.91
O60486	PLXNC1	K.DIEITLFHGEN#GQLN#CSFENITR.N	0.93	1.544
O60486	PLXNC1	K.NVDSSRELCQN#K.S	-0.91	1.616
O60486	PLXNC1	K.GN#INVSEYCVATYCGFLAPSLK.S	1.37	1.876
O60486	PLXNC1	R.ELCQN#K.S	-0.32	1.969
O60486	PLXNC1	R.ASN#ITM*ILK.G	-0.81	2.437
O60486	PLXNC1	K.ENDNFN#ISKK.D	-0.32	2.473
O60486	PLXNC1	K.DVIQVSHVLN#DTHM*K.F	0.14	2.854
O60486	PLXNC1	K.TASTIAN#SSK.K	-0.53	3.025
O60486	PLXNC1	K.GNIN#VSEYCVATYCGFLAPSLK.S	-0.26	3.027
O60486	PLXNC1	R.ASN#ITMILK.G	-0.16	3.069
O60486	PLXNC1	K.DIEITLFHGEN#GQLNCSFEN#ITR.N	-0.03	3.15
O60486	PLXNC1	K.ENDNFN#ISK.K	0.45	3.198
O60486	PLXNC1	K.TASTIAN#SSKK.V	0.42	3.323
O60486	PLXNC1	R.GACEVRPLGN#LSR.N	-0.8	3.477
O60486	PLXNC1	K.SNVIVTGAN#FTR.A	-0.8	3.703
O60486	PLXNC1	K.DIEITLFHGEN#GQLN#CSFEN#ITR.N	-2.45	4.222
O60486	PLXNC1	K.DVIQVSHVLN#DTHMK.F	1.3	4.228
O60486	PLXNC1	R.VQPIASSTLIHSDLTSVYGTVVM*N#R.T	-0.47	4.363
O60486	PLXNC1	K.VILGEN#LTSNCPEVIYEIK.E	1.08	4.558
O60486	PLXNC1	K.VILGEN#LTSNCPEVIYEIKEETPVFYK.L	0.84	4.821
O60486	PLXNC1	K.SQPN#RTCTCSIPTR.A	0.87	4.938
O60486	PLXNC1	R.DQAGN#CTEPVSLAPPARPRPGSSFSK.L	-0.16	5.712
O60486	PLXNC1	K.DIEITLFHGENGQLN#CSFEN#ITR.N	-0.4	5.978
O60503	ADCY9	R.NPCN#SSVPR.D	0.92	2.354
O60512	B4GALT3	R.ELGPLYTN#ITADIGTDPR.G	-0.75	1.948
O60512	B4GALT3	R.RPPARPGPLSTAN#HTALR.G	0.4	4.01
O60568	PLOD3	R.SAEFFN#YTVR.T	-0.2	3.328
O60603	TLR2	K.N#LTNIDISK.N	0.04	1.926
O60603	TLR2	K.YLN#LSSTR.I	0.42	2.499
O60603	TLR2	K.SIQN#VSHLILHM*K.Q	1.78	3.366
O60637	TSPAN3	K.N#QSVPLSCCR.E	-1.54	2.882
O60637	TSPAN3	K.TYN#GTNPDAASR.A	-0.13	3.81
O60637	TSPAN3	R.QLHCCGIHN#YSDWENTDWFK.E	0.41	4.917
O60858	TRIM13	K.GCLSN#FSSYLTK.T	0.63	2.454
O60883	GPR37L1	R.GN#LTGAPGQR.L	0.85	2.644
O60883	GPR37L1	K.DGGTPDSGQELRGN#LTGAPGQR.L	0.51	4.293
O60939	SCN2B	R.LPCTFN#SCYTVNHK.Q	-0.36	4.353
O75051	PLXNA2	K.EHYLSSVN#K.T	1.49	2.932
O75051	PLXNA2	K.LTGN#LTIQVAHK.T	0.06	3.659
O75051	PLXNA2	K.FYN#CSAHQLCLSCVNSAFR.C	-1.09	4.593
O75051	PLXNA2	K.LN#YTVLIGETPCAVTVSETQLLCEPPNLTGQHK.V	-0.49	4.87
O75051	PLXNA2	R.IN#ISEDCPQLVPTEEILIPVGEVKPITLK.A	-3.21	5.096
O75051	PLXNA2	K.LN#YTVLIGETPCAVTVSETQLLCEPPN#LTGQHK.V	0.85	6.213
O75051	PLXNA2	K.VVN#TTTLTCLAPSLTTDYRPGLDTVERPDEFGFVFNNVQSLLIYN#DTK.F	1.56	6.324
O75051	PLXNA2	K.VVN#TTTLTCLAPSLTTDYRPGLDTVERPDEFGFVFNN#VQSLLIYN#DTK.F	6.21	6.982
O75054	IGSF3	R.QVQLECVVLN#R.T	-0.92	2.997
O75054	IGSF3	R.TLTLVENKPIQLN#CSVK.S	-0.23	3.595
O75054	IGSF3	K.RTLTLVENKPIQLN#CSVK.S	-0.56	4.49
O75063	FAM20B	R.TEIKPVATEQLLSTFLTVGN#NTCFYGK.C	-1.03	6.429
O75071	EFCAB14	K.VWIN#ITEMNK.Q	0.13	1.949
O75071	EFCAB14	K.KAN#LSFSM*M*GDR.S	-2.75	2.201
O75071	EFCAB14	K.LEGM*N#ETVSN#LTQR.V	1.67	2.241
O75071	EFCAB14	K.RQSLDQVTN#R.T	0.71	3.337
O75071	EFCAB14	K.LEGMN#ETVSN#LTQR.V	-0.44	3.732
O75077	ADAM23	K.N#LTMER.G	-3.35	1.742
O75077	ADAM23	K.CLQIQALN#MSSCPLDSK.G	-5.63	3.823
O75077	ADAM23	K.CLQIQALN#M*SSCPLDSK.G	0.04	3.876
O75077	ADAM23	R.AWGAAAPSAPHWN#ETAEK.N	2.57	4.299
O75077	ADAM23	K.NLGVLADEDNTLQQN#SSSN#ISYSNAM*QK.E	0.04	4.502
O75077	ADAM23	K.HDVFCGFLLCTN#LTR.A	-1.04	5.059
O75078	ADAM11	R.CLPASAFN#FSTCPGSGER.R	-2.06	4.764
O75093	SLIT1	K.N#VTELYLDGN#QFTLVPGQLSTFK.Y	2.92	2.388
O75093	SLIT1	R.LELNGNN#ITR.I	4.42	2.877
O75093	SLIT1	R.LELN#GNN#ITR.I	-0.58	3.244
O75093	SLIT1	K.N#VTELYLDGNQFTLVPGQLSTFK.Y	0.95	3.382
O75093	SLIT1	R.LWQILN#GTGFHGCIR.N	-2.5	3.874
O75094	SLIT3	R.LDLDRN#NITR.I	0.47	2.079
O75094	SLIT3	R.LDLDRNN#ITR.I	1.33	2.405
O75094	SLIT3	R.SNLIGCVSN#DTFAGLSSVR.L	-0.16	3.381
O75094	SLIT3	R.DLEILTLNNNN#ISR.I	0.69	3.526
O75094	SLIT3	K.VRPQAN#ISLQVATDK.D	1.41	4.091
O75096	LRP4	R.RADLN#GSNMETVIGR.G	0.36	3.759
O75096	LRP4	K.VLIN#NSLDEPR.A	-0.61	3.893
O75096	LRP4	R.RADLN#GSNM*ETVIGR.G	0.41	4.33
O75096	LRP4	R.QVIISSN#LTWPNGLAIDYGSQR.L	2.59	4.374
O75096	LRP4	R.ANLN#GSNVEEVVSTGLESPGGLAVDWVHDK.L	-0.51	6.737
O75121	MFAP3L	K.SVTN#STLNGTN#VVLGSVPVIIAR.T	-0.11	5.858
O75121	MFAP3L	K.SVTN#STLN#GTNVVLGSVPVIIAR.T	0.61	6.005
O75129	ASTN2	K.FN#DTLFGEM*LHGYN#NR.T	0.61	2.304
O75129	ASTN2	K.CLKPDSKFN#DTLFGEM*LHGYNN#R.T	1.42	3.136
O75129	ASTN2	K.LSLYYQIN#ATSPWVR.D	-2.65	3.196
O75129	ASTN2	R.VVPLYTLIQDN#GTK.E	0.86	3.701
O75129	ASTN2	K.FN#DTLFGEM*LHGYNN#R.T	-0.21	3.948
O75129	ASTN2	K.CLKPDSKFN#DTLFGEMLHGYNN#R.T	1.51	4.191
O75144	ICOSLG	K.TDNSLLDQALQNDTVFLN#M*R.G	0.24	1.803
O75144	ICOSLG	R.LFN#VTPQDEQK.F	1.43	2.873
O75144	ICOSLG	K.TVVTYHIPQN#SSLENVDSR.Y	0.75	3.598
O75144	ICOSLG	K.TDNSLLDQALQN#DTVFLNM*R.G	-0.07	3.888
O75144	ICOSLG	K.TDNSLLDQALQN#DTVFLNMR.G	-1.32	4.904
O75325	LRRN2	R.GTHSYN#ITR.L	0.87	2.497
O75326	SEMA7A	K.NPEAPLN#VSR.V	0.2	2.612
O75326	SEMA7A	R.VYGVFSNPWN#YSAVCVYSLGDIDK.V	-0.64	3.469
O75326	SEMA7A	R.EDNPDKNPEAPLN#VSR.V	0.56	3.868
O75355	ENTPD3	K.EN#NTGVVSQTFK.C	0.68	4.219
O75355	ENTPD3	R.LQN#ETAANEVLESIQSYFK.S	-0.22	5.329
O75356	ENTPD5	R.GYLTSFEM*FN#STYK.L	2.08	2.945
O75462	CRLF1	R.VLN#ASTLALALANLNGSR.Q	-0.81	4.598
O75462	CRLF1	R.VLN#ASTLALALAN#LNGSR.Q	-0.09	4.79
O75462	CRLF1	R.VLN#ASTLALALANLN#GSR.Q	-0.61	5.379
O75477	ERLIN1	R.N#YTADYDK.T	0.38	2.581
O75493	CA11	R.ALN#ITSLQM*HSLR.L	0.99	2.843
O75493	CA11	R.ALN#ITSLQMHSLR.L	0.53	3.826
O75493	CA11	R.HVSFLPAPRPVVN#VSGGPLLYSHR.L	-2.75	5.308
O75503	CLN5	K.NIETN#YTR.I	0.31	2.107
O75503	CLN5	K.QDN#ETGIYYETWNVK.A	-0.22	4.038
O75503	CLN5	R.IFLYSGEPTYLGN#ETSVFGPTGN#K.T	-0.01	4.917
O75509	TNFRSF21	K.GM*N#STESN#SSASVRPK.V	-0.48	4.054
O75509	TNFRSF21	K.GMN#STESN#SSASVRPK.V	0.03	4.73
O75509	TNFRSF21	K.VLSSIQEGTVPDN#TSSAR.G	0.24	4.831
O75629	CREG1	K.IVTPEEYYN#VTVQ.-	0.36	1.956
O75629	CREG1	K.LN#ITN#IWVLDYFGGPK.I	0.06	2.302
O75629	CREG1	K.VN#ETEM*DIAK.H	-0.05	2.375
O75629	CREG1	K.VN#ETEMDIAK.H	-0.09	2.996
O75629	CREG1	K.LN#ITNIWVLDYFGGPK.I	1.08	4.576
O75746	SLC25A12	K.LLLADENGHVGGLN#LLAAGAM*AGVPAASLVTPADVIK.T	4.1	5.074
O75752	B3GALNT1	K.YLLNLN#HSEK.F	0.19	2.43
O75882	ATRN	R.EWLPLN#R.S	0.4	1.662
O75882	ATRN	K.CIN#QSICEK.C	-0.16	2.072
O75882	ATRN	K.ISN#SSDTVECECSEN#WK.G	2.58	2.349
O75882	ATRN	R.GICN#SSDVR.G	-1.04	2.626
O75882	ATRN	K.CEN#LTTGK.H	0.34	2.749
O75882	ATRN	K.IDSTGN#VTNELR.V	0.09	2.909
O75882	ATRN	R.DLDM*FIN#ASK.N	-2.02	2.911
O75882	ATRN	R.YN#WSFIHCPACQCNGHSK.C	0.79	3.335
O75882	ATRN	R.N#HSCSEGQISIFR.Y	-0.38	3.774
O75882	ATRN	R.DLDMFIN#ASK.N	0.38	4.049
O75882	ATRN	R.VFHIHN#ESWVLLTPK.A	-1.15	4.26
O75882	ATRN	R.NHPN#ITFFVYVSN#FTWPIK.I	2.84	4.435
O75882	ATRN	K.ISN#SSDTVECECSENWK.G	0.22	4.652
O75882	ATRN	K.AATCINPLN#GSVCERPAN#HSAK.Q	1.21	4.98
O75899	GABBR2	K.VGEYN#AVADTLEIIN#DTIR.F	-0.92	1.475
O75899	GABBR2	R.IILNAM*N#ETN#FFGVTGQVVFR.N	2.37	2.631
O75899	GABBR2	R.IILNAM*N#ETNFFGVTGQVVFR.N	3.29	3.729
O75899	GABBR2	R.N#ESLLRPYFLDLR.L	-0.33	3.923
O75899	GABBR2	R.IQDFN#YTDHTLGR.I	-0.62	3.988
O75899	GABBR2	R.IILNAMN#ETNFFGVTGQVVFR.N	2.23	3.998
O75899	GABBR2	K.YQWIIPGWYEPSWWEQVHTEAN#SSR.C	-0.17	4.166
O75899	GABBR2	K.VGEYNAVADTLEIIN#DTIR.F	-1.69	4.296
O75899	GABBR2	R.GVLPAVELAIEQIRN#ESLLRPYFLDLR.L	0.81	5.108
O75954	TSPAN9	R.N#ATTPLWR.T	0.45	2.335
O75976	CPD	K.DLDTDFTN#NASQPETK.A	0.66	2.749
O75976	CPD	R.HIWSLEISNKPN#VSEPEEPK.I	-1.18	2.902
O75976	CPD	K.SEGAIQVN#FTLVR.S	0.61	3.407
O75976	CPD	R.FANEYPN#ITR.L	0.87	3.496
O75976	CPD	R.N#NSNNFDLNR.N	0.22	3.55
O75976	CPD	K.DLDTDFTNN#ASQPETK.A	3.72	3.744
O75976	CPD	K.DSITGSGLEN#ATISVAGIN#HN#ITTGR.F	-4.31	3.829
O75976	CPD	R.GLVM*NYPHITN#LTNLGQSTEYR.H	0.08	4.117
O75976	CPD	R.RFANEYPN#ITR.L	0.8	4.384
O75976	CPD	K.DSITGSGLENATISVAGIN#HN#ITTGR.F	-0.76	4.385
O75976	CPD	R.GILN#ATISVAEINHPVTTYK.T	-1.63	5.219
O75976	CPD	K.DSITGSGLEN#ATISVAGINHN#ITTGR.F	-1.07	7.28
O76024	WFS1	R.CLYGEAYPACSPGN#TSTAEEELCR.L	1.46	4.141
O76024	WFS1	K.VYN#STLTWQQYGALCGPR.A	1.55	4.563
O76082	SLC22A5	R.N#HTVPLR.L	-0.48	2.717
O76082	SLC22A5	R.VPDAAN#LSSAWR.N	0.57	2.929
O76082	SLC22A5	R.VPDAAN#LSSAWRN#HTVPLR.L	0.83	3.058
O76082	SLC22A5	R.LATIAN#FSALGLEPGR.D	-1.38	4.17
O94779	CNTN5	K.TAPTN#VSGR.S	0.77	2.398
O94779	CNTN5	R.ILN#ASK.S	0.77	2.464
O94779	CNTN5	K.LN#DTQLDSGSPLR.W	-1	2.768
O94779	CNTN5	K.TRGN#ESFVILTGLEGNTLYHFTVR.A	0.32	4.329
O94779	CNTN5	R.RHELVIAWEPVSEEFQNGEGFGYIVAFRPN#GTR.G	0.98	6.745
O94813	SLIT2	R.LDLNGNN#ITR.I	0.71	3.227
O94813	SLIT2	R.DLEVLTLNNN#NITR.L	-2.98	3.237
O94813	SLIT2	R.DLEVLTLNNNN#ITR.L	0.14	4.337
O94813	SLIT2	R.ITCVGN#DSFIGLSSVR.L	0.37	4.462
O94813	SLIT2	R.ISTLSN#QSFSN#M*TQLLTLILSYNR.L	0.51	4.872
O94856	NFASC	K.N#GQGSN#LDGGNYHVYENGSLEIK.M	1.68	1.785
O94856	NFASC	R.RETREAWNN#VTVWGSR.Y	-0.38	2.016
O94856	NFASC	R.AVYQCN#TSN#EHGYLLANAFVSVLDVPPR.M	1.14	2.24
O94856	NFASC	R.VILYN#R.T	-0.38	2.352
O94856	NFASC	K.WAN#ITWK.H	0.66	2.784
O94856	NFASC	K.QIVENFSPN#QTK.F	-0.78	3.465
O94856	NFASC	R.VMN#STAISLQWNR.V	-5.72	3.482
O94856	NFASC	K.YVAFN#GTK.V	0.28	3.494
O94856	NFASC	R.VM*N#STAISLQWNR.V	-0.4	3.599
O94856	NFASC	K.NN#M*EITWTPM*N#ATSAFGPNLR.Y	-4.6	3.858
O94856	NFASC	R.EAWNN#VTVWGSR.Y	-0.76	3.861
O94856	NFASC	K.NGQGSN#LDGGNYHVYEN#GSLEIK.M	-8.03	3.994
O94856	NFASC	R.EAWN#N#VTVWGSR.Y	-1.65	4.139
O94856	NFASC	R.RRETREAWNN#VTVWGSR.Y	0.59	4.264
O94856	NFASC	R.ITN#VSEEDSGEYFCLASN#K.M	-3.44	4.294
O94856	NFASC	R.ETREAWNN#VTVWGSR.Y	0.96	4.337
O94856	NFASC	K.NNM*EITWTPM*N#ATSAFGPNLR.Y	1.23	4.338
O94856	NFASC	R.VILYN#RTRLDCPFFGSPIPTLR.W	-0.6	4.919
O94856	NFASC	K.NNMEITWTPM*N#ATSAFGPNLR.Y	0.81	4.944
O94856	NFASC	R.AVYQCNTSN#EHGYLLANAFVSVLDVPPR.M	-1.58	5.117
O94856	NFASC	K.NNMEITWTPMN#ATSAFGPNLR.Y	-0.86	5.204
O94856	NFASC	R.AVYQCNTSNEHGYLLAN#AFVSVLDVPPR.M	-0.88	5.273
O94856	NFASC	K.NGQGSNLDGGNYHVYEN#GSLEIK.M	0.03	5.353
O94856	NFASC	K.NNM*EITWTPMN#ATSAFGPNLR.Y	-2.84	5.509
O94856	NFASC	R.ITN#VSEEDSGEYFCLASNK.M	-2.58	5.636
O94856	NFASC	K.HNFGPGTDFVVEYIDSN#HTKK.T	-0.16	5.852
O94856	NFASC	K.HNFGPGTDFVVEYIDSN#HTK.K	1.77	6.258
O94856	NFASC	R.AVYQCN#TSNEHGYLLANAFVSVLDVPPR.M	2.12	7.337
O94886	TMEM63A	R.EQLGLGDRPN#DSYCYNSAK.N	-0.67	4.356
O94898	LRIG2	R.LSNWN#ISLESQTLQEVK.M	6.58	3.508
O94898	LRIG2	K.ELILN#TSSLLCDCHLK.W	-1.16	4.173
O94910	ADGRL1	K.NHFN#ANCSFWN#YSER.S	0.42	1.493
O94910	ADGRL1	K.DM*N#ATEQVHTATM*LLDVLEEGAFLLADNVR.E	-0.64	1.77
O94910	ADGRL1	K.NHFN#AN#CSFWN#YSER.S	7.76	2.475
O94910	ADGRL1	K.VVFILYNNLGLFLSTEN#ATVK.L	1.24	2.499
O94910	ADGRL1	K.NHFNAN#CSFWNYSER.S	2.73	3.197
O94910	ADGRL1	R.GPDLSN#CTSPWVN#QVAQK.I	8.88	3.275
O94910	ADGRL1	K.NHFNAN#CSFWN#YSER.S	-0.07	4.061
O94910	ADGRL1	R.GPDLSN#CTSPWVNQVAQK.I	-0.47	4.291
O94911	ABCA8	R.VDTFN#ESR.F	0.86	2.156
O94911	ABCA8	K.N#YSFSLACNAK.R	-4.19	2.81
O94911	ABCA8	R.FSVVYTPVTN#TTQQIMNK.V	3.13	2.961
O94923	GLCE	K.FLTN#GSVSVVLETTEK.N	-2.32	3.214
O94923	GLCE	K.N#LTEKPPHIEVYETAEDRDK.N	0.54	5.203
O94933	SLITRK3	R.SPEN#LTHR.D	1.38	2
O94933	SLITRK3	R.NDTFLGLESLEYLQADYN#VIK.R	-1.3	2.455
O94933	SLITRK3	R.GFNN#ISELLPRPLNAK.K	1.32	2.537
O94933	SLITRK3	K.GFTN#ISQITEFWSRPFK.L	0.53	3.888
O94933	SLITRK3	R.SDFWN#FSSLDLLHLGNNR.I	-1.26	4.398
O95157	NXPH3	K.SRPM*AN#STLLGLLAPPGEAWGILGQPPNRPNHSPPPSAK.V	-0.46	6.242
O95196	CSPG5	K.GSPAWEPPAN#DTR.E	-0.02	2.75
O95196	CSPG5	R.DLASSEN#GTECR.S	-0.36	3.861
O95206	PCDH8	R.IAEYN#LTLVAEDR.G	1.76	3.594
O95259	KCNH1	R.N#NSWLYQLAM*DIGTPYQFN#GSGSGK.W	0.04	3.725
O95259	KCNH1	R.NN#SWLYQLAMDIGTPYQFN#GSGSGK.W	1.03	4.646
O95259	KCNH1	R.N#NSWLYQLAMDIGTPYQFN#GSGSGK.W	0.95	4.926
O95259	KCNH1	K.TIRN#NSWLYQLAM*DIGTPYQFN#GSGSGK.W	-1.39	5.887
O95297	MPZL1	K.EIFVAN#GTQGK.L	-5.01	3.451
O95302	FKBP9	K.TYN#IVLGSGQVVLGM*DMGLR.E	-0.95	2.912
O95302	FKBP9	K.TYN#IVLGSGQVVLGM*DM*GLR.E	2.81	3.779
O95302	FKBP9	R.YHYN#GTLLDGTLFDSSYSR.N	-0.27	4.873
O95302	FKBP9	R.YHYN#GTFLDGTLFDSSHNR.M	0.5	5.065
O95302	FKBP9	K.YHYN#ASLLDGTLLDSTWNLGK.T	-0.07	6.154
O95427	PIGN	R.NN#QSLFSK.I	-0.74	2.875
O95427	PIGN	K.ENPVEFDSLFN#ESK.Y	0.23	3.844
O95461	LARGE1	R.AGIVAGN#SSECGQQPVVEK.C	0.87	3.245
O95477	ABCA1	R.N#ISDYLVK.T	1.98	1.885
O95477	ABCA1	R.YPTPGEAPGVVGNFN#K.S	1.15	2.59
O95477	ABCA1	R.TLN#STSPFPSK.E	0.75	2.828
O95477	ABCA1	K.GENPSHYGITAFNHPLN#LTK.Q	-1.24	3.337
O95477	ABCA1	K.LEPIATEVWLIN#K.S	0.46	3.49
O95477	ABCA1	K.LQDFLVDN#ETFSGFLYHN#LSLPK.S	0	3.853
O95479	H6PD	R.NIN#SSCRPGPGAWLR.V	-0.68	4.102
O95490	ADGRL2	R.SLGQFLSTEN#ATIK.L	1.15	3.672
O95490	ADGRL2	R.VYLTDPVLFTLPHIDPDN#YFNANCSFWN#YSER.T	-0.48	3.921
O95490	ADGRL2	R.N#STIAVNSHVISVSINK.E	1.85	4.251
O95490	ADGRL2	K.GPDLSN#CTSHWVNQLAQK.I	-1.19	4.498
O95490	ADGRL2	R.VYLTDPVLFTLPHIDPDNYFNAN#CSFWN#YSER.T	-2.92	5.13
O95498	VNN2	K.TETPVSQEDALN#LM*NENIDILETAIK.Q	0.26	2.476
O95498	VNN2	K.TTN#LTTCGRPVETASTR.F	-0.52	4.518
O95502	NPTXR	R.VN#LSAAPAPVSAVPTGLHSK.M	-0.4	4.308
O95502	NPTXR	R.LEQELPARVN#LSAAPAPVSAVPTGLHSK.M	-4.64	5.006
O95502	NPTXR	R.ALPGGADN#ASVASGAAASPGPQR.S	0.18	5.386
O95631	NTN1	R.SCHLCN#ASDPKK.A	0.74	1.839
O95631	NTN1	K.TCN#QTTGQCPCK.D	1.38	2.962
O95631	NTN1	K.AHPPAFLTDLNNPHN#LTCWQSENYLQFPHN#VTLTLSLGK.K	-0.04	6.812
O95711	LY86	K.RSTVACAN#ATIMCS.-	-0.06	1.933
O95711	LY86	K.RSTVACAN#ATIM*CS.-	0.15	2.533
O95754	SEMA4F	R.TEVTQVN#TTNCGR.L	-4.61	3.631
O95754	SEMA4F	K.EDECHNFVQILAIAN#ASHLLTCGTFAFDPK.C	-0.05	4.35
O95754	SEMA4F	R.FAVPHTYN#YSVLLVDPASHTLYVGAR.D	-5.7	6.568
O95847	SLC25A27	K.SVIGGM*M*AGVIGQFLAN#PTDLVK.V	0.31	3.538
O95857	TSPAN13	R.SVNPN#DTCLASCVK.S	1.14	5.069
O95858	TSPAN15	R.N#TTEVVNTM*CGYK.T	0.38	2.911
O95858	TSPAN15	R.N#TTEVVNTMCGYK.T	-0.02	3.157
O95897	OLFM2	K.VQN#VSQSM*EVLELR.T	0.11	3.804
O95897	OLFM2	K.VQN#VSQSMEVLELR.T	0.34	4.581
O95897	OLFM2	K.GQNFIQHLLPQPWAGTGHVVYN#GSLFYNK.Y	3.31	5.601
O95970	LGI1	K.ATQLFTN#QTDIPNM*EDVYAVK.H	1.6	4.138
O95970	LGI1	K.ATQLFTN#QTDIPNMEDVYAVK.H	0.32	4.416
O95970	LGI1	K.WLVEWLGHTN#ATVEDIYCEGPPEYK.K	0.47	5.184
O95970	LGI1	K.WLVEWLGHTN#ATVEDIYCEGPPEYKK.R	0.39	6.301
O95980	RECK	K.AN#TSTCR.E	0.43	1.674
O95980	RECK	R.N#LTYCTNFNNRPTELFR.S	-2.63	4.125
O96005	CLPTM1	K.DYYPIN#ESLASLPLR.V	-0.31	3.851
O96005	CLPTM1	R.SAVVAAGGGSSGQVTSN#GSIGR.D	-0.6	6.207
O96005	CLPTM1	K.RAEDYGPVEVISHWHPNITIN#IVDDHTPWVK.G	-1.62	6.691
O96005	CLPTM1	R.AEDYGPVEVISHWHPN#ITINIVDDHTPWVK.G	1.51	6.872
O96005	CLPTM1	K.RAEDYGPVEVISHWHPN#ITINIVDDHTPWVK.G	-1.08	8.504
P00338	LDHA	K.DDVFLSVPCILGQN#GISDLVK.V	1.43	2.37
P00338	LDHA	K.GLYGIKDDVFLSVPCILGQN#GISDLVK.V	4.47	5.446
P00450	CP	K.EN#LTAPGSDSAVFFEQGTTR.I	0.18	4.153
P00450	CP	K.EHEGAIYPDN#TTDFQR.A	-0.63	4.303
P00450	CP	K.ELHHLQEQN#VSNAFLDKGEFYIGSK.Y	1.28	4.848
P00450	CP	K.ELHHLQEQN#VSNAFLDK.G	0.41	5.074
P00505	GOT2	R.DDN#GKPYVLPSVR.K	-0.73	1.937
P00505	GOT2	K.ILIRPM*YSNPPLN#GAR.I	-1.99	3.365
P00533	EGFR	K.YADAGHVCHLCHPN#CTYGCTGPGLEGCPTNGPK.I	-1.61	2.199
P00533	EGFR	K.TCPAGVM*GENN#TLVWK.Y	-0.71	2.238
P00533	EGFR	K.QHGQFSLAVVSLN#ITSLGLR.S	-0.99	2.768
P00533	EGFR	K.TCPAGVM*GEN#NTLVWK.Y	1.07	4.112
P00533	EGFR	K.DSLSIN#ATNIK.H	0.48	4.153
P00533	EGFR	K.TCPAGVMGEN#NTLVWK.Y	2.81	4.361
P00533	EGFR	K.N#CTSISGDLHILPVAFR.G	3.16	4.623
P00533	EGFR	R.EFVENSECIQCHPECLPQAMN#ITCTGR.G	1.31	4.898
P00734	F2	R.GHVN#ITR.S	0.9	2.08
P00736	C1R	K.EHEAQSN#ASLDVFLGHTNVEELM*K.L	2.74	6.54
P00738	HP	K.NLFLN#HSENATAK.D	3.45	2.348
P00738	HP	K.NLFLN#HSEN#ATAK.D	-1.82	3.624
P00738	HP	K.VVLHPN#YSQVDIGLIK.L	0.54	4.109
P00738	HP	K.M*VSHHN#LTTGATLINEQWLLTTAK.N	-2.14	5.619
P00738	HP	K.MVSHHN#LTTGATLINEQWLLTTAK.N	-1.57	6.713
P01008	SERPINC1	K.LGACN#DTLQQLM*EVFK.F	1.08	3.993
P01008	SERPINC1	K.SLTFN#ETYQDISELVYGAK.L	-1.73	4.588
P01009	SERPINA1	R.QLAHQSNSTN#IFFSPVSIATAFAM*LSLGTK.A	0.19	1.755
P01009	SERPINA1	K.ADTHDEILEGLN#FN#LTEIPEAQIHEGFQELLR.T	1.24	2.962
P01009	SERPINA1	K.YLGN#ATAIFFLPDEGK.L	-0.14	3.515
P01009	SERPINA1	R.QLAHQSN#STNIFFSPVSIATAFAM*LSLGTK.A	1.21	3.816
P01009	SERPINA1	K.ADTHDEILEGLN#FNLTEIPEAQIHEGFQELLR.T	-1.2	6.386
P01009	SERPINA1	K.ADTHDEILEGLNFN#LTEIPEAQIHEGFQELLR.T	0.15	7.105
P01011	SERPINA3	R.FNRPFLMIIVPTDTQN#IFFM*SK.V	2.65	3.412
P01011	SERPINA3	K.YTGN#ASALFILPDQDKM*EEVEAM*LLPETLKR.W	1.01	3.558
P01011	SERPINA3	K.YTGN#ASALFILPDQDKMEEVEAM*LLPETLK.R	-1	4.12
P01011	SERPINA3	R.TLN#QSSDELQLSM*GN#AM*FVK.E	-0.65	4.153
P01011	SERPINA3	R.TLN#QSSDELQLSMGNAM*FVK.E	0.06	4.32
P01011	SERPINA3	R.TLN#QSSDELQLSM*GNAMFVK.E	-0.92	4.422
P01011	SERPINA3	K.YTGN#ASALFILPDQDK.M	0.19	4.463
P01011	SERPINA3	R.TLN#QSSDELQLSM*GNAM*FVK.E	0.05	4.702
P01011	SERPINA3	R.TLN#QSSDELQLSMGNAMFVK.E	0.4	4.777
P01011	SERPINA3	K.YTGN#ASALFILPDQDKM*EEVEAM*LLPETLK.R	1.37	4.874
P01011	SERPINA3	K.FN#LTETSEAEIHQSFQHLLR.T	-2.8	5.575
P01019	AGT	K.DKN#CTSR.L	3.21	1.738
P01019	AGT	R.VYIHPFHLVIHN#ESTCEQLAK.A	-0.47	6.099
P01023	A2M	R.SLFTDLEAEN#DVLHCVAFAVPK.S	3.23	2.923
P01023	A2M	R.GNEANYYSN#ATTDEHGLVQFSIN#TTN#VM*GTSLTVR.V	-1.3	3.765
P01023	A2M	R.GNEANYYSN#ATTDEHGLVQFSIN#TTNVMGTSLTVR.V	2.27	4.027
P01023	A2M	K.GCVLLSYLN#ETVTVSASLESVR.G	-0.24	4.696
P01023	A2M	K.VSN#QTLSLFFTVLQDVPVR.D	0.97	5.271
P01023	A2M	K.GCVLLSYLN#ETVTVSASLESVRGN#R.S	-0.71	5.535
P01023	A2M	R.GNEANYYSN#ATTDEHGLVQFSIN#TTNVM*GTSLTVR.V	1.89	5.685
P01023	A2M	K.SLGNVN#FTVSAEALESQELCGTEVPSVPEHGRK.D	0.97	5.931
P01023	A2M	K.SLGNVN#FTVSAEALESQELCGTEVPSVPEHGR.K	0.59	6.342
P01024	C3	K.TVLTPATN#HMGN#VTFTIPANREFK.S	-0.77	3.451
P01024	C3	K.TVLTPATN#HM*GN#VTFTIPANR.E	2.77	3.828
P01024	C3	K.TVLTPATNHM*GN#VTFTIPANR.E	0.62	4.339
P01024	C3	K.TVLTPATNHMGNVTFTIPAN#REFK.S	-4.54	4.454
P01024	C3	K.TVLTPATN#HMGN#VTFTIPANR.E	-4.87	4.744
P01024	C3	K.TVLTPATNHMGN#VTFTIPANR.E	-1.16	5.285
P01033	TIMP1	K.FVGTPEVN#QTTLYQR.Y	0.94	4.157
P01042	KNG1	R.ITYSIVQTN#CSK.E	0.36	2.536
P01042	KNG1	K.LNAENN#ATFYFK.I	-0.3	3.652
P01137	TGFB1	K.YSN#NSWR.Y	-0.34	1.997
P01137	TGFB1	R.LASPPSQGEVPPGPLPEAVLALYN#STR.D	-0.19	4.454
P01591	JCHAIN	R.IIVPLN#NRENISDPTSPLR.T	-0.08	1.837
P01591	JCHAIN	R.IIVPLNNREN#ISDPTSPLR.T	-0.68	3.195
P01859	IGHG2	R.EEQFN#STFR.V	-0.66	2.752
P01859	IGHG2	K.TKPREEQFN#STFR.V	0.25	2.769
P01861	IGHG4	R.EEQFN#STYR.V	-0.54	2.365
P01861	IGHG4	K.TKPREEQFN#STYR.V	0.08	2.374
P01871	IGHM	K.YKN#NSDISSTR.G	0.69	2.971
P01871	IGHM	K.N#NSDISSTR.G	-5.1	3.254
P01876	IGHA1	R.LAGKPTHVN#VSVVMAEVDGTCY.-	-0.37	3.272
P01876	IGHA1	R.LAGKPTHVN#VSVVM*AEVDGTCY.-	-1.17	3.389
P01903	HLA-DRA	K.FTPPVVN#VTWLR.N	0.69	3.733
P01903	HLA-DRA	K.RSNYTPITNVPPEVTVLTN#SPVELR.E	-0.37	4.354
P01903	HLA-DRA	K.RSN#YTPITN#VPPEVTVLTNSPVELR.E	10.4	6.341
P01903	HLA-DRA	K.RSN#YTPITNVPPEVTVLTNSPVELR.E	-0.99	7.471
P01903	HLA-DRA	K.RSN#YTPITNVPPEVTVLTNSPVELREPNVLICFIDK.F	-2.16	7.67
P01909	HLA-DQA1	R.SN#STAATNEVPEVTVFSK.S	5.99	3.121
P01909	HLA-DQA1	K.RSN#STAATNEVPEVTVFSK.S	0.63	5.192
P01911	HLA-DRB1	R.ECHFFN#GTER.V	0.72	2.44
P01911	HLA-DRB1	K.RECHFFN#GTER.V	-2.8	2.807
P01920	HLA-DQB1	K.AM*CYFTN#GTER.V	-0.66	2.138
P02042	HBD	K.LHVDPEN#FR.L	-0.27	2.25
P02042	HBD	R.LLGNVLVCVLARN#FGK.E	-7.78	3.293
P02042	HBD	K.VLGAFSDGLAHLDN#LK.G	-7.23	3.805
P02042	HBD	K.VVAGVAN#ALAHK.Y	0.99	4.057
P02511	CRYAB	K.YRIPADVDPLTITSSLSSDGVLTVN#GPR.K	-1.84	4.366
P02679	FGG	K.VDKDLQSLEDILHQVEN#K.T	0.4	2.983
P02679	FGG	K.DLQSLEDILHQVEN#K.T	0.49	4.436
P02724	GYPA	K.SYISSQTN#DTHK.R	2.71	2.745
P02730	SLC4A1	K.VSN#SSAR.G	-0.12	2.878
P02745	C1QA	R.RNPPMGGNVVIFDTVITNQEEPYQN#HSGR.F	-0.1	5.505
P02745	C1QA	R.RNPPM*GGNVVIFDTVITNQEEPYQN#HSGR.F	0.11	6.026
P02749	APOH	K.LGN#WSAM*PSCK.A	-1.07	1.837
P02749	APOH	R.VYKPSAGN#NSLYR.D	0.19	3.486
P02749	APOH	R.DTAVFECLPQHAMFGN#DTITCTTHGN#WTK.L	0.25	4.628
P02749	APOH	R.DTAVFECLPQHAM*FGN#DTITCTTHGN#WTK.L	-1.62	5.137
P02750	LRG1	K.M*FSQN#DTR.C	0.92	1.344
P02750	LRG1	K.MFSQN#DTR.C	0.2	2.071
P02750	LRG1	K.LPPGLLAN#FTLLR.T	-0.8	2.934
P02750	LRG1	R.KLPPGLLAN#FTLLR.T	-0.49	3.604
P02751	FN1	R.FLATTPN#SLLVSWQPPRAR.I	3.42	2.094
P02751	FN1	K.LDAPTNLQFVN#ETDSTVLVR.W	0.68	3.518
P02751	FN1	K.RHEEGHMLN#CTCFGQGR.G	-0.77	3.876
P02751	FN1	K.RHEEGHM*LN#CTCFGQGR.G	-0.06	4.074
P02751	FN1	R.DQCIVDDITYNVN#DTFHK.R	0.88	4.512
P02763	ORM1	R.QDQCIYN#TTYLNVQR.E	0.3	4.166
P02765	AHSG	K.AALAAFNAQNN#GSNFQLEEISR.A	0.83	5.049
P02786	TFRC	K.LLNEN#SYVPR.E	0.54	1.341
P02786	TFRC	R.KQNNGAFN#ETLFR.N	-0.24	2.283
P02786	TFRC	K.QNNGAFN#ETLFR.N	-0.33	3.113
P02786	TFRC	K.DFEDLYTPVN#GSIVIVR.A	0.07	4.469
P02786	TFRC	K.KDFEDLYTPVN#GSIVIVR.A	-0.07	4.587
P02787	TF	R.KPVEEYAN#CHLAR.A	-0.31	2.759
P02787	TF	K.CGLVPVLAENYN#K.S	-1.33	3.349
P02787	TF	R.AIAANEADAVTLDAGLVYDAYLAPN#NLKPVVAEFYGSK.E	5.01	5.139
P02787	TF	R.QQQHLFGSN#VTDCSGNFCLFR.S	-0.25	5.321
P02788	LTF	R.TAGWN#VPIGTLRPFLNWTGPPEPIEAAVAR.F	-1.59	2.404
P02788	LTF	R.TAGWN#IPMGLLFNQTGSCK.F	-0.04	2.594
P02788	LTF	R.TAGWNIPM*GLLFN#QTGSCK.F	-0.29	4.567
P02788	LTF	R.TAGWNIPMGLLFN#QTGSCK.F	1.84	4.955
P02788	LTF	R.TAGWNVPIGTLRPFLN#WTGPPEPIEAAVAR.F	0.16	5.986
P02790	HPX	K.ALPQPQN#VTSLLGCTH.-	-0.09	2.541
P02790	HPX	R.N#GTGHGN#STHHGPEYM*R.C	0	3.576
P02790	HPX	R.SWPAVGN#CSSALR.W	0.21	3.864
P02790	HPX	R.N#GTGHGN#STHHGPEYMR.C	-0.17	4.566
P02794	FTH1	K.NVN#QSLLELHK.L	-0.62	4.241
P04004	VTN	K.N#GSLFAFR.G	0.13	2.242
P04004	VTN	R.N#ISDGFDGIPDNVDAALALPAHSYSGR.E	0.5	5.145
P04062	GBA	R.DLGPTLAN#STHHNVR.L	-0.53	4.212
P04062	GBA	R.RM*ELSM*GPIQAN#HTGTGLLLTLQPEQK.F	2.83	4.595
P04062	GBA	R.TYTYADTPDDFQLHN#FSLPEEDTK.L	1.34	5.065
P04066	FUCA1	K.N#TTSVWYTSK.G	1.21	3.93
P04075	ALDOA	R.TVPPAVTGITFLSGGQSEEEASINLN#AINK.C	-4.19	1.285
P04075	ALDOA	R.TVPPAVTGITFLSGGQSEEEASIN#LN#AINK.C	-2.6	2.626
P04075	ALDOA	K.GVVPLAGTN#GETTTQGLDGLSER.C	0.12	3.446
P04075	ALDOA	K.IGEHTPSALAIMEN#ANVLARYASICQQNGIVPIVEPEILPDGDHDLKR.C	-0.28	4.27
P04075	ALDOA	R.TVPPAVTGITFLSGGQSEEEASIN#LNAINK.C	0.73	4.371
P04075	ALDOA	R.YASICQQN#GIVPIVEPEILPDGDHDLK.R	-0.27	4.85
P04075	ALDOA	R.YASICQQN#GIVPIVEPEILPDGDHDLKR.C	0.39	5.356
P04114	APOB	K.SYN#ETK.I	0.06	1.79
P04114	APOB	R.FEVDSPVYN#ATWSASLK.N	-5.16	3.256
P04156	PRNP	R.YPNQVYYRPMDEYSNQN#NFVHDCVNITIK.Q	-1.56	2.244
P04156	PRNP	R.YPNQVYYRPM*DEYSN#QN#N#FVHDCVNITIK.Q	2.31	2.402
P04156	PRNP	R.YPNQVYYRPM*DEYSN#QN#NFVHDCVNITIK.Q	4.18	3.218
P04156	PRNP	K.GEN#FTETDVK.M	0.23	3.248
P04156	PRNP	R.YPNQVYYRPM*DEYSN#QNNFVHDCVN#ITIK.Q	2.67	4.795
P04156	PRNP	R.YPNQVYYRPMDEYSN#QNNFVHDCVN#ITIK.Q	3.56	4.926
P04156	PRNP	K.QHTVTTTTKGEN#FTETDVK.M	1.18	5.112
P04156	PRNP	R.YPNQVYYRPM*DEYSNQNN#FVHDCVN#ITIK.Q	5.83	5.575
P04156	PRNP	R.YPNQVYYRPM*DEYSNQN#NFVHDCVNITIK.Q	-0.75	5.769
P04156	PRNP	R.YPNQVYYRPM*DEYSNQN#NFVHDCVN#ITIK.Q	1.59	5.894
P04156	PRNP	R.YPNQVYYRPM*DEYSNQNNFVHDCVN#ITIK.Q	-0.07	6.291
P04156	PRNP	R.YPNQVYYRPMDEYSNQNNFVHDCVN#ITIK.Q	0.58	6.612
P04179	SOD2	R.GHLQIAACPN#QDPLQGTTGLIPLLGIDVWEHAYYLQYK.N	1.78	4.22
P04196	HRG	R.HSHN#NNSSDLHPHK.H	0.14	1.897
P04196	HRG	R.VIDFN#CTTSSVSSALANTK.D	-1.15	3.882
P04216	THY1	R.TN#FTSKYNMK.V	-0.01	1.64
P04216	THY1	R.TN#FTSK.Y	-0.68	1.917
P04216	THY1	R.TN#FTSKYNM*KVLYLSAFTSK.D	-2.97	2.932
P04216	THY1	R.SRTN#FTSKYNM*K.V	0.26	2.936
P04216	THY1	R.SRTN#FTSK.Y	-0.32	3.036
P04216	THY1	K.VLYLSAFTSKDEGTYTCALHHSGHSPPISSQN#VTVLR.D	1.38	4.439
P04216	THY1	R.HEN#TSSSPIQYEFSLTRETKKHVLFGTVGVPEHTYR.S	0.72	4.493
P04216	THY1	R.SRTN#FTSKYNM*KVLYLSAFTSK.D	-0.97	5.191
P04216	THY1	K.HVLFGTVGVPEHTYRSRTN#FTSK.Y	-0.09	5.474
P04216	THY1	R.HEN#TSSSPIQYEFSLTRETK.K	1.78	5.781
P04216	THY1	R.LDCRHEN#TSSSPIQYEFSLTR.E	-1.29	5.793
P04216	THY1	R.HEN#TSSSPIQYEFSLTR.E	1.24	6.107
P04216	THY1	K.KHVLFGTVGVPEHTYRSRTN#FTSK.Y	-0.79	6.305
P04216	THY1	K.DEGTYTCALHHSGHSPPISSQN#VTVLR.D	-0.63	7.317
P04233	CD74	K.YGN#M*TEDHVM*HLLQNADPLK.V	0.79	3.176
P04233	CD74	K.YGN#M*TEDHVMHLLQNADPLK.V	0.71	3.771
P04275	VWF	R.YQGGN#R.T	0.46	1.601
P04275	VWF	K.IGEADFN#R.S	-0.45	2.673
P04275	VWF	K.EEN#NTGECCGR.C	-0.57	3.381
P04275	VWF	R.MEACM*LN#GTVIGPGK.T	-1.38	3.395
P04275	VWF	K.TTCNPCPLGYKEEN#NTGECCGR.C	2.18	3.534
P04275	VWF	R.KVN#CTTQPCPTAK.A	0.34	3.535
P04275	VWF	R.M*EACM*LN#GTVIGPGK.T	-2.32	3.667
P04275	VWF	R.GLQPTLTNPGECRPN#FTCACR.K	-1.15	3.701
P04275	VWF	R.MEACMLN#GTVIGPGK.T	-3.73	3.716
P04275	VWF	R.M*EACMLN#GTVIGPGK.T	0.25	3.844
P04275	VWF	K.GQVYLQCGTPCN#LTCR.S	0.02	4.2
P04275	VWF	R.ASPPSSSCN#ISSGEMQK.G	-0.55	4.368
P04275	VWF	R.ASPPSSSCN#ISSGEM*QK.G	-0.43	4.682
P04275	VWF	R.N#VSCPQLEVPVCPSGFQLSCK.T	-1.69	4.911
P04406	GAPDH	K.VIPELN#GK.L	0.73	2.236
P04406	GAPDH	K.LVIN#GNPITIFQERDPSK.I	-0.91	2.292
P04406	GAPDH	K.VGVN#GFGR.I	0.36	2.298
P04406	GAPDH	R.VIISAPSADAPM*FVMGVN#HEK.Y	4.69	2.907
P04406	GAPDH	K.LVIN#GNPITIFQER.D	-0.43	3.459
P04406	GAPDH	K.IISNASCTTN#CLAPLAKVIHDNFGIVEGLM*TTVHAITATQK.T	1.75	3.988
P04406	GAPDH	K.IISNASCTTNCLAPLAKVIHDN#FGIVEGLM*TTVHAITATQK.T	4.28	4.282
P04406	GAPDH	K.RVIISAPSADAPM*FVM*GVN#HEK.Y	0.22	4.536
P04406	GAPDH	K.VIHDN#FGIVEGLM*TTVHAITATQK.T	0.45	5.711
P04440	HLA-DPB1	R.QECYAFN#GTQR.F	-0.36	3.298
P04839	CYBB	R.VN#NSDPYSVALSELGDR.Q	4.26	2.487
P04839	CYBB	R.VNNSDPYSVALSELGDRQN#ESYLNFAR.K	0.88	3.486
P04839	CYBB	R.QN#ESYLNFAR.K	-2.16	3.538
P04839	CYBB	R.VN#N#SDPYSVALSELGDRQNESYLNFAR.K	-0.61	4.363
P04839	CYBB	R.GQTAESLAVHN#ITVCEQK.I	0.5	5.206
P04839	CYBB	R.VN#NSDPYSVALSELGDRQN#ESYLNFAR.K	-1.54	5.771
P04843	RPN1	R.DEIGN#VSTSHLLILDDSVEM*EIRPR.F	-1.1	5.409
P04843	RPN1	K.TILPAAAQDVYYRDEIGN#VSTSHLLILDDSVEM*EIRPR.F	4.8	6.254
P04843	RPN1	R.DEIGN#VSTSHLLILDDSVEMEIRPR.F	0.86	7.572
P04843	RPN1	K.TILPAAAQDVYYRDEIGN#VSTSHLLILDDSVEMEIRPR.F	0.09	8.046
P04844	RPN2	R.SNLDPSNVDSLFYAAQASQALSGCEISISN#ETK.D	-0.29	4.717
P05026	ATP1B1	K.LEWLGN#CSGLN#DETYGYK.E	-0.22	1.43
P05026	ATP1B1	K.LEWLGNCSGLN#DETYGYK.E	0.57	1.803
P05026	ATP1B1	R.FKLEWLGNCSGLN#DETYGYK.E	-0.06	2.546
P05026	ATP1B1	K.N#ESLETYPVMK.Y	-0.17	2.868
P05026	ATP1B1	K.N#ESLETYPVM*K.Y	3.05	2.949
P05026	ATP1B1	R.FKLEWLGN#CSGLN#DETYGYK.E	-0.58	3.075
P05026	ATP1B1	R.VLGFKPKPPKN#ESLETYPVMK.Y	0.59	3.314
P05026	ATP1B1	K.YLQPLLAVQFTN#LTM*DTEIR.I	-1.91	3.644
P05026	ATP1B1	K.LNRVLGFKPKPPKN#ESLETYPVM*K.Y	1.6	3.659
P05026	ATP1B1	R.FKLEWLGN#CSGLNDETYGYK.E	0.95	4.162
P05026	ATP1B1	R.VLGFKPKPPKN#ESLETYPVM*K.Y	0.27	4.194
P05026	ATP1B1	K.LEWLGN#CSGLNDETYGYK.E	-0.05	4.326
P05026	ATP1B1	K.LLQPKYLQPLLAVQFTN#LTM*DTEIR.I	-0.12	4.514
P05026	ATP1B1	K.YLQPLLAVQFTN#LTMDTEIR.I	-1.34	5.142
P05026	ATP1B1	K.LLQPKYLQPLLAVQFTN#LTMDTEIR.I	-0.43	5.438
P05026	ATP1B1	R.VLGFKPKPPKN#ESLETYPVM*KYNPNVLPVQCTGK.R	1.36	5.573
P05090	APOD	R.CIQAN#YSLM*ENGK.I	-1.97	3.122
P05090	APOD	R.CIQAN#YSLMENGK.I	0.73	3.582
P05090	APOD	R.ADGTVN#QIEGEATPVN#LTEPAKLEVK.F	2.45	3.637
P05090	APOD	R.CIQAN#YSLM*EN#GK.I	-0.36	3.967
P05090	APOD	R.ADGTVNQIEGEATPVN#LTEPAK.L	0.16	4.604
P05090	APOD	R.ADGTVNQIEGEATPVN#LTEPAKLEVK.F	-0.41	5.892
P05106	ITGB3	K.N#FSIQVR.Q	-0.04	1.828
P05106	ITGB3	R.DLPEELSLSFN#ATCLNNEVIPGLK.S	-4.72	4.013
P05107	ITGB2	K.LN#FTGPGDPDSIR.C	-1.1	3.107
P05107	ITGB2	K.N#CSAACPGLQLSNNPVK.G	-0.43	3.788
P05107	ITGB2	K.LTN#NSNQFQTEVGK.Q	0.69	4.467
P05107	ITGB2	K.VTLYLRPGQAAAFN#VTFR.R	0.38	4.679
P05155	SERPING1	R.DTFVN#ASR.T	0.01	2.194
P05155	SERPING1	K.VGQLQLSHN#LSLVILVPQN#LK.H	2.68	2.745
P05155	SERPING1	K.M*LFVEPILEVSSLPTTN#STTNSATK.I	2.56	3.371
P05155	SERPING1	K.VGQLQLSHN#LSLVILVPQNLK.H	-0.81	4.159
P05155	SERPING1	K.GVTSVSQIFHSPDLAIRDTFVN#ASR.T	-3.89	4.697
P05155	SERPING1	R.VLSN#NSDANLELINTWVAK.N	-1.1	4.811
P05156	CFI	K.N#GTAVCATNR.R	0.62	2.256
P05164	MPO	R.SYN#DSVDPR.I	0.75	2.322
P05164	MPO	R.ALLPFDNLHDDPCLLTN#R.S	-1.21	3.383
P05164	MPO	R.NLRN#M*SNQLGLLAVNQR.F	-1.71	3.403
P05164	MPO	R.DFVN#CSTLPALNLASWR.E	2.09	3.777
P05164	MPO	R.N#M*SNQLGLLAVNQR.F	-2.6	3.967
P05164	MPO	R.SCPACPGSN#ITIR.N	-0.46	4.058
P05186	ALPL	K.HSHFIWN#R.T	0.96	2.716
P05186	ALPL	K.N#KTDVEYESDEK.A	0.82	3.675
P05186	ALPL	R.CN#TTQGNEVTSILR.W	-0.48	4.623
P05186	ALPL	R.EN#VSMVDYAHNNYQAQSAVPLR.H	2.16	5.259
P05186	ALPL	K.VVGGEREN#VSM*VDYAHNNYQAQSAVPLR.H	0.77	5.819
P05186	ALPL	R.SRCN#TTQGNEVTSILR.W	-0.86	6.035
P05186	ALPL	K.VVGGEREN#VSMVDYAHNNYQAQSAVPLR.H	0.17	6.232
P05362	ICAM1	R.AN#LTVVLLR.G	-0.44	2.623
P05362	ICAM1	R.DHHGAN#FSCR.T	-0.29	3.018
P05362	ICAM1	R.LNPTVTYGN#DSFSAK.A	-0.22	3.44
P05362	ICAM1	R.RDHHGAN#FSCR.T	-0.06	3.887
P05362	ICAM1	R.TELDLRPQGLELFEN#TSAPYQLQTFVLPATPPQLVSPR.V	-0.36	4.793
P05538	HLA-DQB2	K.GM*CYFTN#GTER.V	-0.37	2.168
P05556	ITGB1	K.NGVN#GTGENGRK.C	-0.3	3.425
P05556	ITGB1	K.NGVN#GTGEN#GR.K	0.53	3.435
P05556	ITGB1	K.NGVN#GTGENGR.K	-0.32	3.538
P05556	ITGB1	R.NPCTSEQN#CTSPFSYK.N	-0.33	4.226
P05556	ITGB1	K.LRNPCTSEQN#CTSPFSYK.N	-0.27	4.324
P05556	ITGB1	K.CHEGN#GTFECGACR.C	0.37	4.567
P05556	ITGB1	K.KDTCTQECSYFN#ITK.V	0.2	4.668
P05556	ITGB1	K.DTCTQECSYFN#ITK.V	-0.23	4.724
P05556	ITGB1	R.KEN#SSEICSNNGECVCGQCVCR.K	-0.05	5.249
P05556	ITGB1	K.SCGECIQAGPNCGWCTN#STFLQEGM*PTSAR.C	-2.47	5.673
P05556	ITGB1	K.SCGECIQAGPNCGWCTN#STFLQEGMPTSAR.C	-1.56	5.746
P05556	ITGB1	K.SAVGTLSAN#SSNVIQLIIDAYNSLSSEVILENGK.L	-0.93	5.959
P05981	HPN	R.TAGAN#GTSGFFCVDEGR.L	-0.36	2.879
P05997	COL5A2	K.EASQN#ITYICK.N	-2.79	2.756
P06213	INSR	K.MRPTFLEIVN#LLK.D	0.71	1.228
P06213	INSR	K.ELGLYNLM*N#ITR.G	-0.88	2.225
P06213	INSR	K.DLFPN#LTVIR.G	-0.58	2.847
P06213	INSR	R.GLSPGN#YSVR.I	-0.99	3.042
P06213	INSR	R.CVN#FSFCQDLHHK.C	-0.66	3.22
P06213	INSR	K.ELGLYNLMN#ITR.G	0.15	3.3
P06213	INSR	K.HN#LTITQGK.L	-0.36	3.322
P06213	INSR	R.ATSLAGN#GSWTEPTYFYVTDYLDVPSNIAK.I	-5.11	3.728
P06213	INSR	K.WKPPSDPNGN#ITHYLVFWER.Q	4.81	3.985
P06213	INSR	R.GETLEIGN#YSFYALDNQNLR.Q	-2.13	4.47
P06213	INSR	R.SLGDVGN#VTVAVPTVAAFPN#TSSTSVPTSPEEHRPFEK.V	0.38	6.309
P06276	BCHE	R.EN#ETEIIK.C	0.27	2.431
P06276	BCHE	K.DN#NSIITR.K	-0.25	2.46
P06276	BCHE	K.YGNPN#ETQNN#STSWPVFK.S	-0.95	4.299
P06280	GLA	K.HMSLALN#R.T	0.16	2.363
P06280	GLA	R.SIVYSCEWPLYM*WPFQKPN#YTEIR.Q	-1.35	4.921
P06576	ATP5F1B	R.EGN#DLYHEM*IESGVINLK.D	-0.08	1.886
P06576	ATP5F1B	K.TVLIM*ELIN#NVAK.A	0.87	2.636
P06576	ATP5F1B	R.IVAVIGAVVDVQFDEGLPPILN#ALEVQGR.E	5.64	2.661
P06576	ATP5F1B	K.TVLIMELIN#NVAK.A	2.09	3.385
P06681	C2	K.TM*FPN#LTDVR.E	2.16	2.29
P06681	C2	K.TMFPN#LTDVR.E	-1.69	2.828
P06681	C2	K.QSVPAHFVALN#GSK.L	-3.08	3.289
P06681	C2	K.LTDTICGVGN#M*SAN#ASDQER.T	0.16	3.914
P06681	C2	K.LTDTICGVGN#MSAN#ASDQER.T	0.82	4.217
P06733	ENO1	K.LAQAN#GWGVM*VSHR.S	1.2	2.311
P06733	ENO1	K.FTASAGIQVVGDDLTVTN#PK.R	3.98	2.566
P06733	ENO1	R.HIADLAGNSEVILPVPAFNVIN#GGSHAGNK.L	-2.43	6.278
P06737	PYGL	R.WLLLCN#PGLAELIAEK.I	0.95	2.074
P06737	PYGL	K.TN#GITPR.R	0.89	2.413
P06744	GPI	K.TITDVIN#IGIGGSDLGPLM*VTEALKPYSSGGPR.V	9.28	4.242
P06744	GPI	K.TITDVIN#IGIGGSDLGPLMVTEALKPYSSGGPR.V	9.84	5.066
P06756	ITGAV	K.N#M*TISR.G	0.77	1.96
P06756	ITGAV	K.TEN#QTR.Q	0.29	2.049
P06756	ITGAV	K.ENQN#HSYSLK.S	-0.41	2.967
P06756	ITGAV	K.N#DTVAGQGER.D	-0.2	3.397
P06756	ITGAV	R.ARPVITVNAGLEVYPSILN#QDNK.T	0.57	3.413
P06756	ITGAV	K.YNN#NTLLYILHYDIDGPMN#CTSDMEIN#PLR.I	-0.63	3.86
P06756	ITGAV	K.YNN#N#TLLYILHYDIDGPM*N#CTSDM*EINPLR.I	-3	4.035
P06756	ITGAV	R.ARPVITVNAGLEVYPSILNQDN#K.T	-0.47	4.107
P06756	ITGAV	K.AN#TTQPGIVEGGQVLK.C	-0.15	4.35
P06756	ITGAV	R.TAADTTGLQPILN#QFTPAN#ISR.Q	7.54	4.593
P06756	ITGAV	R.TAADTTGLQPILNQFTPAN#ISR.Q	-0.48	5.099
P06756	ITGAV	K.ISSLQTTEKN#DTVAGQGER.D	-1.05	5.562
P06756	ITGAV	K.YNN#NTLLYILHYDIDGPMN#CTSDM*EINPLR.I	-0.72	6.318
P06756	ITGAV	K.YNN#NTLLYILHYDIDGPM*N#CTSDM*EINPLR.I	-0.71	6.422
P06756	ITGAV	K.YNN#NTLLYILHYDIDGPM*N#CTSDMEINPLR.I	0.78	6.979
P06756	ITGAV	K.YNN#NTLLYILHYDIDGPMN#CTSDMEINPLR.I	-0.01	7.736
P06865	HEXA	K.SAEGTFFIN#K.T	0.39	3.987
P07093	SERPINE2	K.N#ASEIEVPFVTR.N	-0.49	3.991
P07093	SERPINE2	R.NVNFEDPASACDSINAWVKN#ETR.D	0.08	4.655
P07196	NEFL	R.SYSSSSGSLM*PSLEN#LDLSQVAAISNDLK.S	-5.45	3.718
P07196	NEFL	R.SYSSSSGSLMPSLENLDLSQVAAISN#DLK.S	-1.25	4.587
P07237	P4HB	K.DHEN#IVIAK.M	-1.51	2.658
P07333	CSF1R	K.LAN#ATTK.D	1.36	2.565
P07333	CSF1R	K.VTVQSLLTVETLEHN#QTYECR.A	0.47	5.526
P07357	C8A	R.GGSSGWSGGLAQN#R.S	-0.1	4.266
P07437	TUBB	K.MAVTFIGN#STAIQELFK.R	0.22	4.247
P07585	DCN	K.LGLSFNSISAVDN#GSLANTPHLR.E	-0.04	4.788
P07602	PSAP	R.NLEKN#STK.Q	0.48	1.42
P07602	PSAP	K.KLVGYLDRNLEKN#STK.Q	0.06	1.825
P07602	PSAP	K.LIDNN#KTEK.E	-0.06	1.982
P07602	PSAP	K.EVTKLIDN#NKTEK.E	1	2.3
P07602	PSAP	K.TCDWLPKPN#MSASCK.E	0.75	2.434
P07602	PSAP	K.TCDWLPKPN#M*SASCK.E	0.94	2.638
P07602	PSAP	K.DN#ATEEEILVYLEK.T	-0.1	3.263
P07602	PSAP	K.LIDNN#KTEKEILDAFDK.M	0.67	3.812
P07602	PSAP	R.NLEKN#STKQEILAALEK.G	-0.35	4.013
P07602	PSAP	R.TN#STFVQALVEHVK.E	0.64	4.085
P07602	PSAP	K.N#STKQEILAALEK.G	0.4	4.374
P07602	PSAP	R.TN#STFVQALVEHVKEECDR.L	0.58	4.521
P07602	PSAP	K.EVTKLIDNN#KTEKEILDAFDK.M	-0.45	4.583
P07602	PSAP	K.LVGYLDRNLEKN#STKQEILAALEK.G	-1.8	4.828
P07602	PSAP	K.LVGYLDRN#LEKN#STKQEILAALEK.G	2.33	5.006
P07602	PSAP	K.DVVTAAGDMLKDN#ATEEEILVYLEK.T	-0.45	5.876
P07602	PSAP	K.DVVTAAGDM*LKDN#ATEEEILVYLEK.T	-0.24	5.936
P07686	HEXB	K.TQVQQLLVSITLQSECDAFPN#ISSDESYTLLVK.E	-1.22	2.739
P07686	HEXB	K.M*TPNLLHLAPENFYISHSPN#STAGPSCTLLEEAFR.R	0.28	4.854
P07711	CTSL	K.YSVAN#DTGFVDIPK.Q	-0.44	3.427
P07711	CTSL	K.YSVAN#DTGFVDIPKQEK.A	-0.54	4.122
P07814	EPRS1	R.VACVQVVIIPCGITN#ALSEEDK.E	1.6	3.68
P07942	LAMB1	K.GTN#YTVR.L	-0.38	2.098
P07942	LAMB1	R.VN#ASTTEPN#STVEQSALM*R.D	3.53	3.11
P07942	LAMB1	K.LSDTTSQSN#STAK.E	0.14	4.208
P07949	RET	R.N#LSISEN#R.T	1.5	2.276
P07949	RET	R.VEHWPN#ETSVQAN#GSFVR.A	-1.05	2.432
P07949	RET	R.LLPVQFLCPN#ISVAYR.L	-3.61	3.527
P07949	RET	R.VYFSFFN#TSFPACSSLKPR.E	-1.8	4.041
P07996	THBS1	K.VVN#STTGPGEHLR.N	-1.2	4.373
P07998	RNASE1	R.N#M*TQGR.C	0.17	1.413
P07998	RNASE1	R.RN#M*TQGR.C	0.51	1.489
P07998	RNASE1	R.N#MTQGR.C	0.29	1.522
P07998	RNASE1	R.RN#MTQGR.C	-0.37	2.17
P07998	RNASE1	R.RRN#MTQGR.C	-0.45	2.617
P07998	RNASE1	K.SN#SSM*HITDCR.L	0.25	3.283
P08069	IGF1R	R.DVM*QVAN#TTM*SSR.S	-0.97	1.581
P08069	IGF1R	R.LNPGN#YTAR.I	-0.1	2.627
P08069	IGF1R	R.DVMQVAN#TTM*SSR.S	0.43	2.725
P08069	IGF1R	K.VFEN#FLHNSIFVPRPERK.R	-4.77	2.827
P08069	IGF1R	R.DVM*QVAN#TTMSSR.S	-0.81	2.903
P08069	IGF1R	R.VAGLESLGDLFPN#LTVIR.G	0.84	3.04
P08069	IGF1R	R.DVMQVAN#TTMSSR.S	-2.66	3.282
P08069	IGF1R	K.WNPPSLPNGN#LSYYIVR.W	9.7	3.58
P08069	IGF1R	R.N#GSQSM*YCIPCEGPCPK.V	-2.86	4.265
P08069	IGF1R	R.TN#ASVPSIPLDVLSASN#SSSQLIVK.W	-0.94	4.48
P08069	IGF1R	R.SRN#TTAADTYN#ITDPEELETEYPFFESR.V	-1.15	5.743
P08174	CD55	K.GSQWSDIEEFCN#R.S	0.74	3.647
P08185	SERPINA6	R.AQLLQGLGFN#LTER.S	-0.48	3.566
P08195	SLC3A2	K.SLVTQYLNATGN#R.W	-0.2	1.437
P08195	SLC3A2	K.SLVTQYLN#ATGN#R.W	1.49	3.402
P08195	SLC3A2	K.DASSFLAEWQN#ITK.G	-1.01	3.793
P08195	SLC3A2	R.DIENLKDASSFLAEWQN#ITK.G	0.22	4.013
P08195	SLC3A2	K.SLVTQYLN#ATGNR.W	-0.71	4.327
P08195	SLC3A2	R.LLIAGTN#SSDLQQILSLLESNK.D	-0.39	5.6
P08236	GUSB	K.VVAN#GTGTQGQLK.V	-0.85	4.131
P08236	GUSB	R.ITIAIN#NTLTPTTLPPGTIQYLTDTSK.Y	-0.84	5.367
P08294	SOD3	K.LDAFFALEGFPTEPN#SSSR.A	-1.91	4.194
P08294	SOD3	R.AKLDAFFALEGFPTEPN#SSSR.A	0.09	5.714
P08473	MME	K.EIAN#ATAKPEDR.N	-0.78	3.109
P08571	CD14	R.LRN#VSWATGR.S	-0.55	2.771
P08571	CD14	R.CM*WSSALNSLN#LSFAGLEQVPK.G	-3.05	4.031
P08575	PTPRC	K.FTN#ASK.I	-0.4	1.832
P08575	PTPRC	K.YAN#ITVDYLYNK.E	0.28	3.389
P08575	PTPRC	K.NIETFTCDTQN#ITYR.F	-0.8	3.588
P08575	PTPRC	R.YHLEVEAGNTLVRN#ESHK.N	-0.68	4.016
P08575	PTPRC	K.LNVNENVECGN#NTCTNNEVHN#LTECK.N	-1.01	4.751
P08581	MET	R.N#SSGCEAR.R	-0.36	1.907
P08581	MET	K.AN#LSGGVWK.D	0.74	2.805
P08582	MELTF	K.SCHTGIN#R.T	0.59	2.332
P08582	MELTF	K.DCDVLTAVSEFFN#ASCVPVNNPK.N	0.05	4.227
P08603	CFH	R.SPYEM*FGDEEVM*CLN#GNWTEPPQCK.D	1.43	2.005
P08603	CFH	R.SPYEM*FGDEEVMCLNGN#WTEPPQCK.D	-1.51	2.59
P08603	CFH	R.SPYEM*FGDEEVM*CLNGN#WTEPPQCK.D	1.04	2.684
P08603	CFH	K.M*DGASN#VTCINSR.W	3.06	3.172
P08603	CFH	R.ISEEN#ETTCYM*GK.W	0.47	3.5
P08603	CFH	R.ISEEN#ETTCYMGK.W	2.62	4.213
P08603	CFH	K.MDGASN#VTCINSR.W	-0.23	5.052
P08648	ITGA5	K.IYLRN#ESEFR.D	-0.46	1.714
P08648	ITGA5	K.NLN#NSQSDVVSFR.L	1.04	2.698
P08648	ITGA5	K.GN#LTYGYVTILN#GSDIR.S	-0.23	3.924
P08648	ITGA5	R.VTGLN#CTTNHPINPK.G	0.45	4.013
P08648	ITGA5	K.EPLSDPVGTCYLSTDN#FTR.I	2.94	4.577
P08842	STS	R.WHPQN#STSIWK.A	-0.67	2.737
P08842	STS	R.NYEIIQQPM*SYDN#LTQR.L	-0.27	3.832
P08842	STS	R.NYEIIQQPMSYDN#LTQR.L	0.14	4.158
P08842	STS	R.LAN#DTLIYFTSDQGAHVEEVSSK.G	0.87	5.636
P08962	CD63	K.CCGAAN#YTDWEK.I	-0.46	3.18
P08962	CD63	R.VPDSCCIN#VTVGCGINFNEK.A	6.97	3.487
P08962	CD63	K.NN#HTASILDR.M	-0.64	3.676
P08962	CD63	K.NRVPDSCCIN#VTVGCGINFNEK.A	-0.85	5.472
P09104	ENO2	K.LAQEN#GWGVM*VSHR.S	-1	3.186
P09104	ENO2	R.HIAQLAGNSDLILPVPAFNVIN#GGSHAGNK.L	0.41	6.227
P09471	GNAO1	K.SPLTICFPEYTGPN#TYEDAAAYIQAQFESK.N	-3.03	4.383
P09529	INHBB	R.GRPN#ITHAVPK.A	0.35	2.404
P09543	CNP	K.LYSLGN#GR.W	0.1	2.529
P09668	CTSH	K.INAHNN#GNHTFK.M	1.69	2.116
P09668	CTSH	K.INAHNNGN#HTFK.M	-1.16	2.29
P09936	UCHL1	K.VNFHFILFNN#VDGHLYELDGR.M	1.71	4.147
P09936	UCHL1	K.VNFHFILFN#NVDGHLYELDGR.M	2.28	4.356
P09972	ALDOC	K.DDN#GVPFVR.T	3.88	2.59
P09972	ALDOC	R.TPSALAILEN#ANVLAR.Y	-2.78	3.957
P09972	ALDOC	K.RAEVN#GLAAQGK.Y	0.83	4.879
P0C0L5	C4B	R.GLN#VTLSSTGR.N	1.09	2.927
P0C0L5	C4B	R.FSDGLESN#SSTQFEVKK.Y	0.21	4.756
P0C0L5	C4B	R.FSDGLESN#SSTQFEVK.K	6.45	4.805
P0C6S8	LINGO3	R.LDN#LTLLDLSENK.L	0.02	3.122
P0C7U0	ELFN1	R.MYTLEHFN#N#SK.A	-4.48	2.061
P0C7U0	ELFN1	R.LRN#LTEGM*LR.G	-0.06	2.355
P0C7U0	ELFN1	R.MYTLEHFN#NSK.A	0.42	2.494
P0C7U0	ELFN1	R.M*YTLEHFN#NSK.A	1.08	2.6
P0C7U0	ELFN1	R.FGN#LTYLN#LTK.N	0.14	2.917
P0C7U0	ELFN1	R.HN#HTCLTICLPR.L	1.3	3.394
P0C7U0	ELFN1	R.LRN#LTEGMLR.G	0.31	3.662
P0DKB5	TPBGL	R.N#LTIVGAN#LTVLR.A	-0.61	3.866
P0DOX2	IGA2	K.TPLTAN#ITK.S	0.03	4.016
P0DOX2	IGA2	R.LSLHRPALEDLLLGSEAN#LTCTLTGLR.D	-0.22	6.173
P0DOX5	IGG1	R.EEQYN#STYR.V	-0.47	2.687
P0DOX5	IGG1	R.VVSVLTVLHQDWLN#GK.E	1.42	2.779
P0DOX5	IGG1	K.TKPREEQYN#STYR.V	0.24	3.023
P0DOX5	IGG1	K.TKPREEQYN#STYRVVSVLTVLHQDWLNGK.E	-1.54	5.069
P0DOX6	IGM	K.STGKPTLYN#VSLVMSDTAGTCY.-	-0.58	3.33
P0DOX6	IGM	K.STGKPTLYN#VSLVM*SDTAGTCY.-	0.12	3.75
P0DOX6	IGM	K.THTN#ISESHPN#ATFSAVGEASICEDDDWSGER.F	6.31	4.311
P0DOX6	IGM	R.GLTFQQN#ASSM*CVPDQDTAIR.V	0.21	4.451
P0DOX6	IGM	R.GLTFQQN#ASSMCVPDQDTAIR.V	-2.18	5.693
P0DPD8	EEF1AKMT4-ECE2	K.HLLEN#TTFN#SSSEAEQK.T	0.49	4.419
P10253	GAA	R.QVVEN#M*TR.A	0.47	1.673
P10253	GAA	R.N#NTIVNELVR.V	-0.71	2.255
P10253	GAA	R.QVVEN#MTR.A	0.88	2.622
P10253	GAA	R.RGVFITN#ETGQPLIGK.V	-0.23	2.776
P10253	GAA	R.GVFITN#ETGQPLIGK.V	-0.37	3.24
P10253	GAA	K.LEN#LSSSEM*GYTATLTR.T	0.28	4.217
P10253	GAA	K.VTVLGVATAPQQVLSNGVPVSN#FTYSPDTK.V	-0.15	4.458
P10253	GAA	K.LEN#LSSSEMGYTATLTR.T	-0.76	4.719
P10321	HLA-C	R.GYYN#QSEDGSHTLQR.M	-0.33	3.354
P10586	PTPRF	R.DHPPIPITDLADN#IER.L	-1.42	1.782
P10586	PTPRF	R.KVEVEPLN#STAVHVYWK.L	0.09	4.234
P10586	PTPRF	K.VEVEPLN#STAVHVYWK.L	-0.3	4.25
P10586	PTPRF	R.DINSQQELQN#ITTDTR.F	1.31	4.64
P10619	CTSA	K.FYATNDTEVAQSN#FEALQDFFR.L	0.12	2.95
P10619	CTSA	K.FYATN#DTEVAQSNFEALQDFFR.L	0.14	4.44
P10619	CTSA	R.MDPPCTN#TTAASTYLNNPYVR.K	-0.79	4.826
P10619	CTSA	R.M*DPPCTN#TTAASTYLNNPYVR.K	-0.94	5.109
P10643	C7	R.N#YTLTGR.D	-1.38	1.997
P10721	KIT	R.VN#DSGVFMCYAN#NTFGSAN#VTTTLEVVDK.G	-1.38	2.528
P10721	KIT	R.VN#DSGVFMCYAN#N#TFGSANVTTTLEVVDK.G	3.39	2.823
P10721	KIT	K.SEN#ESNIR.Y	-0.86	3.123
P10721	KIT	R.VN#DSGVFM*CYAN#N#TFGSANVTTTLEVVDK.G	-1.12	3.205
P10721	KIT	K.HN#GTVECK.A	1.2	3.227
P10721	KIT	R.SLYGKEDN#DTLVR.C	-0.24	3.306
P10909	CLU	K.KEDALN#ETR.E	0.27	1.958
P10909	CLU	K.KKEDALN#ETR.E	0.4	2.132
P10909	CLU	K.EDALN#ETR.E	-0.32	2.467
P10909	CLU	K.EDALN#ETRESETK.L	-0.81	2.604
P10909	CLU	K.KEDALN#ETRESETK.L	1.24	2.668
P10909	CLU	R.HN#STGCLR.M	0.04	2.677
P10909	CLU	K.M*LN#TSSLLEQLN#EQFN#WVSR.L	1.71	2.687
P10909	CLU	R.QLEEFLN#QSSPFYFWM*N#GDR.I	0.58	2.845
P10909	CLU	R.QLEEFLNQSSPFYFWM*N#GDR.I	1.34	3.092
P10909	CLU	R.QLEEFLN#QSSPFYFWMNGDR.I	-2.77	3.154
P10909	CLU	R.QLEEFLN#QSSPFYFWM*NGDR.I	-0.81	3.198
P10909	CLU	K.KKEDALN#ETRESETK.L	0.59	3.276
P10909	CLU	K.ELPGVCN#ETMMALWEECKPCLK.Q	1.03	3.57
P10909	CLU	K.M*LN#TSSLLEQLN#EQFNWVSR.L	4.5	3.571
P10909	CLU	R.EIRHN#STGCLR.M	0.38	3.659
P10909	CLU	K.M*LNTSSLLEQLN#EQFNWVSR.L	-0.24	3.72
P10909	CLU	R.LAN#LTQGEDQYYLR.V	-0.47	3.832
P10909	CLU	K.ELPGVCN#ETM*MALWEECKPCLK.Q	1.18	3.953
P10909	CLU	K.ELPGVCN#ETM*M*ALWEECKPCLK.Q	0.33	3.971
P10909	CLU	K.ELPGVCN#ETMM*ALWEECKPCLK.Q	-1.22	4.057
P10909	CLU	R.QLEEFLN#QSSPFYFWM*NGDRIDSLLENDR.Q	0.12	4.558
P10909	CLU	K.M*LN#TSSLLEQLNEQFN#WVSR.L	-0.77	4.721
P10909	CLU	K.M*LNTSSLLEQLNEQFN#WVSR.L	-0.37	5.32
P10909	CLU	K.MLN#TSSLLEQLNEQFNWVSR.L	0.41	6.007
P10909	CLU	K.M*LN#TSSLLEQLNEQFNWVSR.L	0	6.048
P10915	HAPLN1	R.GGN#VTLPCK.F	0.15	2.596
P11047	LAMC1	K.IPAIN#QTITEANEK.T	0.86	3.238
P11047	LAMC1	K.N#ISQDLEK.Q	0.48	3.445
P11047	LAMC1	K.QVLSYGQN#LSFSFR.V	-0.27	3.531
P11047	LAMC1	K.LLNN#LTSIK.I	-0.07	3.666
P11047	LAMC1	R.VN#NTLSSQISR.L	0.48	3.709
P11047	LAMC1	K.VAAAN#VSVTQPESTGDPNN#M*TLLAEEAR.K	2.26	3.712
P11047	LAMC1	K.VAAAN#VSVTQPESTGDPN#N#M*TLLAEEARK.L	0.5	4.135
P11047	LAMC1	K.TAN#DTSTEAYNLLLR.T	-1.03	4.213
P11047	LAMC1	R.TLAGEN#QTAFEIEELNR.K	-0.79	4.33
P11047	LAMC1	R.KIPAIN#QTITEANEK.T	1.07	4.409
P11047	LAMC1	K.VAAAN#VSVTQPESTGDPN#NM*TLLAEEAR.K	0.29	4.641
P11047	LAMC1	K.VAAAN#VSVTQPESTGDPN#NM*TLLAEEARK.L	0.25	4.743
P11047	LAMC1	K.VAAAN#VSVTQPESTGDPNN#MTLLAEEARK.L	-0.94	4.881
P11047	LAMC1	K.VAAAN#VSVTQPESTGDPNN#M*TLLAEEARK.L	-0.2	5.008
P11047	LAMC1	K.VAAAN#VSVTQPESTGDPNN#MTLLAEEAR.K	0.71	5.145
P11047	LAMC1	R.TLAGEN#QTAFEIEELNRK.Y	0.2	6.538
P11049	CD37	R.GN#GSEAHR.V	1.88	2.089
P11117	ACP2	K.N#LTLM*ATTSQLPK.L	-1.18	3.123
P11117	ACP2	K.N#LTLMATTSQLPK.L	-3.82	3.162
P11117	ACP2	R.YEQLQN#ETR.Q	0.94	3.218
P11117	ACP2	R.YHGFLN#TSYHR.Q	0.09	3.46
P11117	ACP2	R.QTPEYQN#ESSR.N	0.12	3.54
P11117	ACP2	R.KN#LTLMATTSQLPK.L	2.13	4.063
P11117	ACP2	R.KN#LTLM*ATTSQLPK.L	-0.05	4.32
P11117	ACP2	R.FNPN#ISWQPIPVHTVPITEDR.L	-0.35	4.881
P11137	MAP2	K.EN#GINGELTSADR.E	0.51	1.965
P11137	MAP2	K.TDSQLEDLGYCVFN#K.Y	-3.43	2.759
P11137	MAP2	R.GVSGDRDENSFSLN#SSISSSAR.R	-2.52	3.469
P11142	HSPA8	R.GVPQIEVTFDIDAN#GILNVSAVDK.S	-3.73	2.685
P11166	SLC2A1	K.VIEEFYN#QTWVHR.Y	-0.01	4.321
P11215	ITGAM	K.STFIN#M*TR.V	-0.65	2.037
P11215	ITGAM	R.ELFN#ITNGAR.K	3.03	2.152
P11215	ITGAM	R.AVFN#ETK.N	0.55	2.219
P11215	ITGAM	K.AN#VTSENNM*PR.T	1.09	2.421
P11215	ITGAM	K.GN#LSFDWYIK.T	1.88	2.478
P11215	ITGAM	K.STFIN#MTR.V	-0.62	2.705
P11215	ITGAM	R.TN#KTEFQLELPVK.Y	-3.14	3.177
P11215	ITGAM	R.EFN#VTVTVR.N	0.52	3.208
P11215	ITGAM	K.APVVN#CSIAVCQR.I	-2.68	3.32
P11215	ITGAM	K.YLN#FTASEN#TSR.V	-0.17	3.45
P11215	ITGAM	R.LNFSLVGTPLSAFGN#LRPVLAEDAQR.L	-2.04	3.803
P11215	ITGAM	R.KAPVVN#CSIAVCQR.I	-1.7	3.816
P11215	ITGAM	R.IQCDIPFFGIQEEFN#ATLK.G	1.37	4.089
P11215	ITGAM	R.LN#FSLVGTPLSAFGNLRPVLAEDAQR.L	-2.38	5.45
P11216	PYGB	K.TCAYTN#HTVLPEALER.W	6.24	4.818
P11279	LAMP1	K.N#GNGTACIMAN#FSAAFSVNYDTK.S	-0.97	1.519
P11279	LAMP1	K.N#GNGTACIMANFSAAFSVN#YDTK.S	0.06	1.538
P11279	LAMP1	K.N#GNGTACIM*ANFSAAFSVN#YDTK.S	0.76	1.699
P11279	LAMP1	K.DN#TTVTR.L	0.06	1.971
P11279	LAMP1	R.KDN#TTVTR.L	-0.14	2.092
P11279	LAMP1	K.N#GN#GTACIM*ANFSAAFSVNYDTK.S	3.92	2.175
P11279	LAMP1	K.N#GNGTACIM*AN#FSAAFSVNYDTK.S	5.12	2.427
P11279	LAMP1	K.AAN#GSLR.A	-0.14	2.569
P11279	LAMP1	R.LLNINPN#K.T	1.41	2.779
P11279	LAMP1	K.N#GN#GTACIM*AN#FSAAFSVNYDTK.S	-3.67	2.791
P11279	LAMP1	R.GHTLTLN#FTRN#ATR.Y	-0.49	3.037
P11279	LAMP1	R.GHTLTLN#FTR.N	0.19	3.267
P11279	LAMP1	K.SPSVDKYN#VSGTNGTCLLASM*GLQLN#LTYER.K	5.38	3.304
P11279	LAMP1	K.N#MTFDLPSDATVVLNR.S	0.12	3.553
P11279	LAMP1	K.SGPKN#M*TFDLPSDATVVLN#R.S	-0.3	3.998
P11279	LAMP1	R.CVSGTQVHMN#NVTVTLHDATIQAYLSN#SSFSR.G	-7.51	4.048
P11279	LAMP1	R.SSCGKEN#TSDPSLVIAFGR.G	0.81	4.227
P11279	LAMP1	K.N#M*TFDLPSDATVVLNR.S	1.07	4.363
P11279	LAMP1	K.EN#TSDPSLVIAFGR.G	-0.27	4.381
P11279	LAMP1	K.N#MTFDLPSDATVVLN#R.S	-0.66	4.483
P11279	LAMP1	K.NGN#GTACIMAN#FSAAFSVNYDTK.S	-0.09	4.559
P11279	LAMP1	K.YN#VSGTN#GTCLLASM*GLQLN#LTYER.K	4.53	4.69
P11279	LAMP1	K.NGN#GTACIM*AN#FSAAFSVNYDTK.S	-1.45	4.731
P11279	LAMP1	R.YSVQLM*SFVYN#LSDTHLFPN#ASSK.E	-0.57	5.03
P11279	LAMP1	K.N#M*TFDLPSDATVVLN#R.S	-0.63	5.038
P11279	LAMP1	K.SPSVDKYN#VSGTNGTCLLASMGLQLN#LTYER.K	6.94	5.102
P11279	LAMP1	R.YSVQLMSFVYN#LSDTHLFPN#ASSK.E	1.05	5.211
P11279	LAMP1	K.SPSVDKYNVSGTNGTCLLASM*GLQLN#LTYER.K	-2.97	5.407
P11279	LAMP1	K.YN#VSGTN#GTCLLASMGLQLN#LTYER.K	-1.45	5.558
P11279	LAMP1	R.CVSGTQVHM*N#N#VTVTLHDATIQAYLSN#SSFSR.G	6.28	5.926
P11279	LAMP1	R.CVSGTQVHMNN#VTVTLHDATIQAYLSN#SSFSR.G	-1.88	6.751
P11279	LAMP1	R.CVSGTQVHM*NN#VTVTLHDATIQAYLSN#SSFSR.G	0.32	7.057
P11279	LAMP1	K.SPSVDKYN#VSGTN#GTCLLASM*GLQLN#LTYER.K	-0.43	7.442
P11279	LAMP1	K.SPSVDKYN#VSGTN#GTCLLASMGLQLN#LTYER.K	-3.39	8.407
P11362	FGFR1	K.HIEVN#GSK.I	0.41	3.052
P11362	FGFR1	R.DGVQLAESN#R.T	1.26	3.201
P11362	FGFR1	K.TAGVN#TTDK.E	-2.21	3.533
P11362	FGFR1	R.SPHRPILQAGLPAN#K.T	-0.58	5.203
P11498	PC	K.TNIAFLQNVLN#NQQFLAGTVDTQFIDENPELFQLRPAQNR.A	7.37	6.732
P11717	IGF2R	R.YHN#QTLR.Y	0.56	2.63
P11717	IGF2R	R.MSVINFECN#K.T	2.21	2.848
P11717	IGF2R	R.DAGVGFPEYQEEDN#STYNFR.W	-2.8	2.952
P11717	IGF2R	R.M*SVINFECN#K.T	-0.18	3.026
P11717	IGF2R	K.MN#FTGGDTCHK.V	0.14	3.151
P11717	IGF2R	K.M*N#FTGGDTCHK.V	-0.38	3.197
P11717	IGF2R	R.DPNSGFVFN#LN#PLNSSQGYNVSGIGK.I	-0.33	3.263
P11717	IGF2R	K.HFN#YTSLIAFHCK.R	0.02	3.619
P11717	IGF2R	K.TN#ITLVCKPGDLESAPVLR.T	1.6	3.874
P11717	IGF2R	R.N#GSSIVDLSPLIHR.T	-0.1	4.224
P11717	IGF2R	R.SLLEFN#TTVSCDQQGTNHR.V	-0.32	4.576
P11717	IGF2R	R.HGNLYDLKPLGLN#DTIVSAGEYTYYFR.V	-1.39	4.747
P11717	IGF2R	K.TGPVVEDSGSLLLEYVN#GSACTTSDGR.Q	-0.31	6.077
P11717	IGF2R	R.DPNSGFVFNLNPLN#SSQGYN#VSGIGK.I	-0.96	6.088
P12109	COL6A1	R.N#FTAADWGQSR.D	0.32	2.765
P12109	COL6A1	R.RN#FTAADWGQSR.D	0.33	2.831
P12109	COL6A1	K.N#VTAQICIDK.K	0.3	3.065
P12110	COL6A2	R.GTFTDCALAN#M*TEQIR.Q	-0.28	2.361
P12110	COL6A2	R.N#MTLFSDLVAEK.F	-0.21	2.371
P12110	COL6A2	R.N#M*TLFSDLVAEK.F	0.73	3.442
P12110	COL6A2	R.GTFTDCALAN#MTEQIR.Q	-1.05	3.61
P12110	COL6A2	R.RGTFTDCALAN#M*TEQIR.Q	0.63	4.029
P12111	COL6A3	R.QLINALQIN#NTAVGHALVLPAGR.D	-1.17	4.886
P12235	SLC25A4	R.YFAGN#LASGGAAGATSLCFVYPLDFAR.T	3.53	4.292
P12277	CKB	K.TFLVWVN#EEDHLR.V	3.05	1.58
P12277	CKB	K.TDLNPDNLQGGDDLDPN#YVLSSRVRTGR.S	-0.83	2.779
P12277	CKB	K.STPSGFTLDDVIQTGVDN#PGHPYIM*TVGCVAGDEESYEVFK.D	1.6	3.543
P12277	CKB	K.TDLNPDN#LQGGDDLDPNYVLSSR.V	-2.82	4.041
P12277	CKB	K.STPSGFTLDDVIQTGVDN#PGHPYIMTVGCVAGDEESYEVFK.D	5.15	4.226
P12314	FCGR1A	K.TN#ISHN#GTYHCSGM*GK.H	-0.12	2.914
P12314	FCGR1A	K.FFHWNSN#LTILK.T	0.91	3.327
P12314	FCGR1A	R.ITSASVN#DSGEYR.C	0.11	3.536
P12314	FCGR1A	R.N#TSSEYQILTAR.R	0.9	4.4
P12314	FCGR1A	K.ELFPAPVLN#ASVTSPLLEGNLVTLSCETK.L	3.33	4.526
P12314	FCGR1A	R.GRN#TSSEYQILTAR.R	-1.6	5.574
P12821	ACE	K.NMQIAN#HTLK.Y	-0.81	2.789
P12821	ACE	R.KFDVNQLQN#TTIK.R	-1.71	3.2
P12821	ACE	R.N#ETHFDAGAK.F	2.39	3.407
P12821	ACE	K.RQQYNALLSN#M*SR.I	0.43	3.491
P12821	ACE	R.VTN#DTESDINYLLK.M	-0.78	3.713
P12821	ACE	K.ELYEPIWQN#FTDPQLR.R	-1.43	3.731
P12821	ACE	K.RQQYNALLSN#MSR.I	0.04	4.844
P13473	LAMP2	K.WQM*N#FTVR.Y	0.14	1.609
P13473	LAMP2	K.EKPEAGTYSVNN#GN#DTCLLATM*GLQLNITQDK.V	0.19	1.801
P13473	LAMP2	R.YETTN#K.T	-1.01	2.512
P13473	LAMP2	K.WQMN#FTVR.Y	0.4	2.544
P13473	LAMP2	R.LN#SSTIK.Y	-0.54	2.922
P13473	LAMP2	R.VQPFN#VTQGK.Y	0.34	3.369
P13473	LAMP2	K.EKPEAGTYSVNNGNDTCLLATM*GLQLN#ITQDK.V	-4.82	3.394
P13473	LAMP2	K.EVN#ISMYLVNGSVFSIAN#N#NLSYWDAPLGSSYM*CNK.E	-0.07	3.904
P13473	LAMP2	R.SHTALLRLN#SSTIK.Y	0.32	3.929
P13473	LAMP2	K.EVN#ISM*YLVNGSVFSIAN#N#NLSYWDAPLGSSYM*CNK.E	2.06	3.982
P13473	LAMP2	K.EVN#ISMYLVN#GSVFSIAN#NNLSYWDAPLGSSYMCNK.E	-2.57	4.022
P13473	LAMP2	K.EVN#ISMYLVN#GSVFSIANNN#LSYWDAPLGSSYM*CNK.E	-1.19	4.104
P13473	LAMP2	K.EVN#ISM*YLVN#GSVFSIANNN#LSYWDAPLGSSYM*CNK.E	-0.54	4.109
P13473	LAMP2	K.EKPEAGTYSVNN#GN#DTCLLATM*GLQLN#ITQDK.V	4.9	4.111
P13473	LAMP2	K.EKPEAGTYSVNN#GN#DTCLLATMGLQLNITQDK.V	-4.01	4.214
P13473	LAMP2	K.AASTYSIDSVSFSYN#TGDNTTFPDAEDK.G	-1.14	4.633
P13473	LAMP2	K.EKPEAGTYSVNN#GNDTCLLATM*GLQLN#ITQDK.V	-0.25	4.673
P13473	LAMP2	K.EKPEAGTYSVNN#GN#DTCLLATMGLQLN#ITQDK.V	-1.85	4.788
P13473	LAMP2	K.IAVQFGPGFSWIAN#FTK.A	1.24	4.998
P13473	LAMP2	K.AASTYSIDSVSFSYNTGDN#TTFPDAEDK.G	1.08	5.136
P13473	LAMP2	K.EVN#ISM*YLVN#GSVFSIAN#NNLSYWDAPLGSSYM*CNK.E	-0.61	5.427
P13473	LAMP2	K.EVN#ISMYLVN#GSVFSIAN#NNLSYWDAPLGSSYM*CNK.E	-1.93	5.566
P13473	LAMP2	K.VASVININPN#TTHSTGSCR.S	-0.8	5.634
P13473	LAMP2	K.EKPEAGTYSVN#NGN#DTCLLATMGLQLNITQDK.V	0.3	5.768
P13473	LAMP2	K.EKPEAGTYSVN#NGNDTCLLATM*GLQLN#ITQDK.V	0.46	5.873
P13473	LAMP2	K.EKPEAGTYSVN#N#GNDTCLLATMGLQLNITQDK.V	-1.09	6.209
P13473	LAMP2	K.EKPEAGTYSVN#NGNDTCLLATMGLQLN#ITQDK.V	0.11	6.511
P13473	LAMP2	K.EKPEAGTYSVNN#GNDTCLLATMGLQLN#ITQDK.V	-1.32	7.077
P13473	LAMP2	K.EKPEAGTYSVNNGN#DTCLLATM*GLQLN#ITQDK.V	-1.83	7.698
P13473	LAMP2	K.EKPEAGTYSVNNGN#DTCLLATMGLQLN#ITQDK.V	-0.93	7.963
P13521	SCG2	K.TGEKPN#GSVEPER.E	1.79	2.389
P13591	NCAM1	R.N#ISSEEK.A	0.84	1.961
P13591	NCAM1	R.TSTRN#ISSEEK.A	-0.56	2.589
P13591	NCAM1	R.N#ISSEEKASWTRPEK.Q	1.07	2.863
P13591	NCAM1	R.FIVLSN#NYLQIR.G	-3.57	2.871
P13591	NCAM1	R.QNIVN#ATAN#LGQSVTLVCDAEGFPEPTM*SWTK.D	6.63	4.074
P13591	NCAM1	K.LQGPVAVYTWEGNQVN#ITCEVFAYPSATISWFR.D	-1.47	4.188
P13591	NCAM1	R.DGQLLPSSN#YSNIK.I	-0.1	4.237
P13591	NCAM1	K.ITYVEN#QTAMELEEQVTLTCEASGDPIPSITWR.T	-3.45	4.699
P13591	NCAM1	R.QNIVN#ATANLGQSVTLVCDAEGFPEPTM*SWTK.D	0.12	6.224
P13591	NCAM1	R.QNIVN#ATANLGQSVTLVCDAEGFPEPTMSWTK.D	-0.13	6.282
P13591	NCAM1	K.IYNTPSASYLEVTPDSENDFGNYN#CTAVNR.I	0.86	6.379
P13591	NCAM1	K.ITYVEN#QTAM*ELEEQVTLTCEASGDPIPSITWR.T	-0.59	7.016
P13598	ICAM2	R.GN#ETLHYETFGK.A	0.21	2.802
P13598	ICAM2	K.AAPAPQEATATFN#STADREDGHRN#FSCLAVLDLM*SR.G	1.18	3.865
P13598	ICAM2	K.QESM*NSN#VSVYQPPR.Q	1.72	4.037
P13598	ICAM2	K.GSLEVN#CSTTCNQPEVGGLETSLDK.I	2.1	4.507
P13598	ICAM2	K.QESMNSN#VSVYQPPR.Q	1.49	4.614
P13598	ICAM2	K.AAPAPQEATATFN#STADREDGHRN#FSCLAVLDLMSR.G	0.67	4.949
P13611	VCAN	K.DN#SIN#TSK.H	-0.18	1.248
P13611	VCAN	R.LATVGELQAAWRN#GFDQCDYGWLSDASVRHPVTVAR.A	0.3	2.655
P13611	VCAN	R.FEN#QTGFPPPDSR.F	-1.2	4.106
P13611	VCAN	R.TLYRFEN#QTGFPPPDSR.F	0.57	4.21
P13674	P4HA1	K.DM*SDGFISN#LTIQR.Q	0.14	3.178
P13674	P4HA1	K.DMSDGFISN#LTIQR.Q	-2.16	3.65
P13688	CEACAM1	K.LSQGN#TTLSINPVKR.E	2.69	2.746
P13688	CEACAM1	R.ETIYPN#ASLLIQN#VTQN#DTGFYTLQVIK.S	0.22	2.958
P13726	F3	R.N#NTFLSLR.D	0.43	2.33
P13726	F3	K.VN#VTVEDER.T	0.49	3.065
P13726	F3	R.RN#NTFLSLR.D	-0.89	3.453
P13726	F3	K.TILEWEPKPVN#QVYTVQISTK.S	0.43	4.139
P13929	ENO3	R.HIADLAGN#PDLILPVPAFNVINGGSHAGNK.L	-0.98	2.496
P13929	ENO3	K.FGAN#AILGVSLAVCK.A	-0.68	4.08
P13987	CD59	K.TAVN#CSSDFDACLITK.A	1.41	4.918
P14136	GFAP	R.TQYEAM*ASSN#M*HEAEEWYR.S	2.19	2.385
P14136	GFAP	K.HEAN#DYRR.Q	0.63	2.616
P14136	GFAP	K.HEAN#DYR.R	0.17	2.631
P14136	GFAP	R.LRLDQLTAN#SAR.L	-1.63	3.766
P14210	HGF	K.NYM*GN#LSQTR.S	2.19	1.524
P14210	HGF	K.VTLN#ESEICAGAEK.I	0.74	3.988
P14384	CPM	K.SQN#FSALK.K	-0.8	2.121
P14384	CPM	R.NFPDAFEYN#NVSR.Q	-1.53	2.301
P14384	CPM	K.SQN#FSALKK.D	0.69	2.419
P14384	CPM	K.TVAQN#YSSVTHLHSIGK.S	1.39	2.923
P14384	CPM	R.NFPDAFEYNN#VSR.Q	-0.36	3.704
P14384	CPM	K.DPEITNLIN#STR.I	-0.24	3.924
P14384	CPM	K.YGEYYLLLLPGSYIIN#VTVPGHDPHITK.V	-1.36	5.679
P14415	ATP1B2	R.VIN#FYAGAN#QSMN#VTCAGK.R	-0.29	1.884
P14415	ATP1B2	R.ACQFN#R.T	0.51	2.32
P14415	ATP1B2	R.VIN#FYAGANQSMN#VTCAGK.R	-1.7	2.477
P14415	ATP1B2	R.VINFYAGAN#QSM*NVTCAGK.R	-2.98	2.497
P14415	ATP1B2	K.RACQFN#R.T	-0.21	2.707
P14415	ATP1B2	K.TEN#LDVIVNVSDTESWDQHVQK.L	-0.64	2.789
P14415	ATP1B2	K.FLNVTPNVEVN#VECR.I	0.86	3.151
P14415	ATP1B2	R.VINFYAGAN#QSMNVTCAGK.R	-1.89	3.207
P14415	ATP1B2	K.FLEPYN#DSIQAQK.N	-0.51	3.354
P14415	ATP1B2	R.VINFYAGAN#QSM*N#VTCAGKR.D	-0.49	3.485
P14415	ATP1B2	R.VINFYAGANQSM*N#VTCAGK.R	-0.22	3.618
P14415	ATP1B2	R.VINFYAGANQSMN#VTCAGK.R	-1.52	3.708
P14415	ATP1B2	K.FLN#VTPNVEVNVECR.I	0	4.103
P14415	ATP1B2	K.FHVN#YTQPLVAVK.F	-0.33	4.212
P14415	ATP1B2	R.VINFYAGAN#QSM*N#VTCAGK.R	0.11	4.317
P14415	ATP1B2	R.VIN#FYAGAN#QSM*N#VTCAGK.R	1.66	4.354
P14415	ATP1B2	K.KFHVN#YTQPLVAVK.F	-4.72	4.399
P14415	ATP1B2	R.VINFYAGAN#QSMN#VTCAGK.R	1.34	4.793
P14415	ATP1B2	R.TQLGN#CSGIGDSTHYGYSTGQPCVFIK.M	-0.05	5.078
P14415	ATP1B2	K.TENLDVIVN#VSDTESWDQHVQK.L	-1.08	5.308
P14618	PKM	K.GADFLVTEVEN#GGSLGSK.K	0.73	4.248
P14625	HSP90B1	R.ELISN#ASDALDK.I	0.82	2.842
P14625	HSP90B1	K.GVVDSDDLPLN#VSR.E	0.09	2.916
P14625	HSP90B1	K.LGVIEDHSN#R.T	0.4	3.575
P14625	HSP90B1	R.EEEAIQLDGLN#ASQIR.E	0.29	3.836
P14625	HSP90B1	R.TDDEVVQREEEAIQLDGLN#ASQIR.E	-0.96	5.593
P14625	HSP90B1	K.HNN#DTQHIWESDSNEFSVIADPR.G	5.86	5.731
P14672	SLC2A4	K.VIEQSYN#ETWLGR.Q	-0.73	3.532
P14780	MMP9	R.TN#LTDR.Q	-0.18	1.698
P14867	GABRA1	K.SVAHN#MTM*PNK.L	-0.46	2.676
P14867	GABRA1	K.DN#TTVFTR.I	-0.11	2.824
P14867	GABRA1	K.SVAHN#M*TM*PNK.L	-0.26	2.973
P14867	GABRA1	K.SVAHN#M*TMPNK.L	1.08	3.08
P14867	GABRA1	K.SVAHN#MTMPNK.L	0.52	3.501
P15144	ANPEP	R.N#NTNNWR.E	0.31	2.221
P15144	ANPEP	R.N#ATLVNEADK.L	1.13	2.4
P15144	ANPEP	K.KLN#YTLSQGHR.V	0.69	2.912
P15144	ANPEP	K.AEFN#ITLIHPK.D	0.82	2.96
P15144	ANPEP	K.VPVTLALN#NTLFLIEER.Q	-1.72	3.933
P15151	PVR	R.SNPEPTGYN#WSTTM*GPLPPFAVAQGAQLLIRPVDKPIN#TTLICN#VTNALGAR.Q	-1.77	3.697
P15151	PVR	R.VEDEGN#YTCLFVTFPQGSR.S	0.1	5.321
P15260	IFNGR1	R.M*N#GSEIQYK.I	1.46	2.342
P15260	IFNGR1	R.MN#GSEIQYK.I	2.01	2.473
P15328	FOLR1	K.VSN#YSR.G	0.49	1.985
P15328	FOLR1	K.NACCSTN#TSQEAHK.D	2.88	2.68
P15509	CSF2RA	R.FNPPSN#VTVR.C	1.75	2.401
P15509	CSF2RA	R.TM*N#LSWDCQEN#TTFSK.C	-0.42	3.429
P15529	CD46	K.KGYFYIPPLATHTICDRN#HTWLPVSDDACYR.E	-0.47	3.573
P15529	CD46	K.GYFYIPPLATHTICDRN#HTWLPVSDDACYR.E	1.79	3.786
P15586	GNS	K.HGEN#YSVDYLTDVLAN#VSLDFLDYK.S	-2.57	1.409
P15586	GNS	R.GPGIKPN#QTSK.M	-0.8	2.371
P15586	GNS	R.GASN#LTWR.S	-2.47	2.412
P15586	GNS	K.YYN#YTLSINGK.A	0.93	2.771
P15586	GNS	K.YYN#YTLSIN#GK.A	1.45	2.818
P15586	GNS	K.TPMTN#SSIQFLDNAFRK.R	-6.48	3.581
P15586	GNS	K.TPMTN#SSIQFLDNAFR.K	-0.63	4.001
P15586	GNS	K.TPM*TN#SSIQFLDNAFR.K	0.64	4.057
P15586	GNS	K.TPM*TN#SSIQFLDNAFRK.R	-0.56	4.507
P15586	GNS	K.YPHNHHVVN#NTLEGN#CSSK.S	-0.95	5.763
P15848	ARSB	R.CTLIDALN#VTR.C	0.98	2.866
P15848	ARSB	R.GHTN#GTKPLDGFDVWK.T	0.87	3.361
P15848	ARSB	K.SSGLWN#NTVFIFSTDN#GGQTLAGGNNWPLR.G	5.32	3.994
P15848	ARSB	R.HHYAGM*VSLMDEAVGN#VTAALK.S	1.9	5.567
P15848	ARSB	R.HHYAGMVSLMDEAVGN#VTAALK.S	-2.55	5.613
P16070	CD44	K.AFN#STLPTM*AQMEK.A	-0.56	2.702
P16070	CD44	K.AFN#STLPTMAQM*EK.A	0.1	2.947
P16070	CD44	K.AFN#STLPTM*AQM*EK.A	-0.29	3.004
P16070	CD44	K.AFN#STLPTMAQMEK.A	-2.2	3.561
P16083	NQO2	K.TGVN#GDSR.Y	1.63	2.018
P16104	H2AX	K.LLGGVTIAQGGVLPN#IQAVLLPK.K	-4.8	4.256
P16112	ACAN	R.SN#DSGVYR.C	0.25	2.51
P16112	ACAN	R.N#ITEGEAR.G	1.32	2.606
P16112	ACAN	R.TVYVHAN#QTGYPDPSSR.Y	0.6	3.455
P16112	ACAN	R.TVYLYPN#QTGLPDPLSR.H	-0.03	3.459
P16144	ITGB4	K.NVISLTEDVDEFRN#KLQGER.I	-1.03	1.762
P16144	ITGB4	K.HNIIPIFAVTN#YSYSYYEK.L	-0.57	4.611
P16234	PDGFRA	K.NN#LTLIEN#LTEITTDVEK.I	-0.15	3.757
P16278	GLB1	R.NNVITLN#ITGK.A	-0.87	3.762
P16284	PECAM1	K.DDVLFYN#ISSM*K.S	0.3	2.165
P16284	PECAM1	K.VLEN#STK.N	2.09	2.266
P16284	PECAM1	K.N#LTLQCFADVSTTSHVKPQHQM*LFYK.D	0.7	2.584
P16284	PECAM1	K.DDVLFYN#ISSMK.S	0.18	2.586
P16284	PECAM1	K.AVYSVMAM*VEHSGN#YTCK.V	-2.04	2.939
P16284	PECAM1	K.AVYSVM*AMVEHSGN#YTCK.V	0.44	2.958
P16284	PECAM1	R.VN#CSVPEEK.A	-0.12	3.103
P16284	PECAM1	K.EGKPFYQM*TSN#ATQAFWTK.Q	1.43	3.433
P16284	PECAM1	R.LN#LSCSIPGAPPAN#FTIQK.E	1.73	4.117
P16298	PPP3CB	K.SQTTGFPSLITIFSAPN#YLDVYNNK.A	2.68	5.513
P16519	PCSK2	R.RGDLNIN#M*TSPM*GTK.S	1.2	3.255
P16519	PCSK2	R.GDLNIN#M*TSPM*GTK.S	0.84	3.26
P16519	PCSK2	R.RGDLNIN#MTSPMGTK.S	-0.78	3.359
P16519	PCSK2	R.NPEAGVATTDLYGN#CTLR.H	-0.5	3.796
P16519	PCSK2	R.RGDLNIN#M*TSPMGTK.S	-0.19	3.816
P16519	PCSK2	R.RGDLNIN#MTSPM*GTK.S	-0.26	3.941
P16519	PCSK2	R.YLEHVQAVITVN#ATR.R	0.53	4.42
P16519	PCSK2	K.RNPEAGVATTDLYGN#CTLR.H	-0.28	5.615
P16615	ATP2A2	K.TASEM*VLADDN#FSTIVAAVEEGR.A	7.22	3.23
P16615	ATP2A2	K.TASEMVLADDN#FSTIVAAVEEGR.A	1.16	4.194
P16870	CPE	K.GN#ETIVNLIHSTR.I	1.3	3.903
P16870	CPE	R.DLQGNPIAN#ATISVEGIDHDVTSAK.D	-0.69	6.583
P17050	NAGA	K.LGIYADM*GN#FTCMGYPGTTLDK.V	1.39	4.226
P17050	NAGA	K.LGIYADM*GN#FTCM*GYPGTTLDK.V	0.55	4.47
P17050	NAGA	R.VN#YSLLADICNLWR.N	-1.09	5.089
P17181	IFNAR1	K.LSGCQN#ITSTK.C	1.12	3.041
P17181	IFNAR1	K.EN#TSSWYEVDSFTPFR.K	1.72	3.576
P17181	IFNAR1	K.EN#TSSWYEVDSFTPFRK.A	-1.13	3.954
P17301	ITGA2	K.GEYFVN#VTTR.I	0.01	2.839
P17301	ITGA2	K.LNLQTSTSIPN#VTEM*K.T	0.46	3.036
P17301	ITGA2	R.TASCSN#VTCWLK.D	-0.82	3.062
P17301	ITGA2	K.LNLQTSTSIPN#VTEMK.T	-3.64	3.16
P17301	ITGA2	K.TN#M*SLGLILTR.N	-0.13	3.352
P17301	ITGA2	K.TN#MSLGLILTR.N	0.6	3.434
P17301	ITGA2	R.YFFN#VSDEAALLEK.A	1.01	3.807
P17301	ITGA2	R.AN#YTGQIVLYSVN#ENGN#ITVIQAHR.G	1.28	4.851
P17301	ITGA2	R.AN#YTGQIVLYSVNENGN#ITVIQAHR.G	0.82	6.013
P17600	SYN1	K.VEQAEFSDLNLVAHAN#GGFSVDM*EVLR.N	0.61	3.273
P17600	SYN1	K.VKVDN#QHDFQDIASVVALTK.T	1.38	3.319
P17813	ENG	K.QN#GTWPR.E	0.46	2.172
P17900	GM2A	R.SLTLEPDPIIVPGN#VTLSVM*GSTSVPLSSPLK.V	2.32	3.595
P17936	IGFBP3	R.GLCVN#ASAVSR.L	0.21	3.764
P17948	FLT1	R.KGFIISN#ATYK.E	-1.37	2.52
P17948	FLT1	K.GFIISN#ATYK.E	-0.73	2.565
P17948	FLT1	R.N#ISFYITDVPNGFHVNLEK.M	-0.84	2.712
P17948	FLT1	K.SVN#TSVHIYDK.A	-0.37	3.008
P17948	FLT1	K.WFWHPCNHN#HSEAR.C	0.93	3.28
P17948	FLT1	K.N#LTATLIVNVKPQIYEK.A	0.85	3.705
P17948	FLT1	R.VTSPN#ITVTLK.K	-0.17	4.164
P17948	FLT1	R.GHTLVLN#CTATTPLNTR.V	0.07	4.926
P18084	ITGB5	R.YQTN#PCIGYK.L	-1.53	1.724
P18084	ITGB5	K.SN#LTVLR.E	-0.38	2.487
P18084	ITGB5	K.N#FTALIPGTTVEILDGDSK.N	-0.07	3.667
P18084	ITGB5	R.DCVECLLLHSGKPDN#QTCHSLCR.D	-0.77	5.822
P18505	GABRB1	R.LSYSGIPLN#LTLDNR.V	-0.68	3.584
P18505	GABRB1	K.RLSYSGIPLN#LTLDNR.V	-0.02	5.399
P18507	GABRG2	K.FN#STIK.V	0.56	2.225
P18507	GABRG2	K.SDDDYEDYASN#K.T	0.31	2.607
P18507	GABRG2	R.N#TTEVVK.T	-0.52	2.725
P18507	GABRG2	R.LKFN#STIK.V	-0.15	2.989
P18507	GABRG2	R.LYQFSFVGLRN#TTEVVK.T	0.32	4.269
P18850	ATF6	R.DHLLLPATTHN#K.T	0.89	3.252
P19022	CDH2	K.SN#ISILR.V	0.06	2.373
P19022	CDH2	K.RN#WTITR.L	-0.4	2.46
P19022	CDH2	R.IVSQAPSTPSPNM*FTIN#NETGDIITVAAGLDR.E	0.97	2.658
P19022	CDH2	R.IVSQAPSTPSPN#MFTINNETGDIITVAAGLDR.E	-0.35	2.731
P19022	CDH2	R.VDIIVAN#LTVTDK.D	0.5	3.633
P19022	CDH2	K.DQPHTPAWN#AVYR.I	-0.38	3.747
P19022	CDH2	R.IVSQAPSTPSPNM*FTIN#N#ETGDIITVAAGLDR.E	-3.97	3.903
P19022	CDH2	R.VDIIVANLTVTDKDQPHTPAWN#AVYR.I	0.28	4.237
P19022	CDH2	R.VDIIVAN#LTVTDKDQPHTPAWNAVYR.I	-2.22	4.864
P19022	CDH2	R.IVSQAPSTPSPNMFTINN#ETGDIITVAAGLDR.E	-0.61	5.242
P19022	CDH2	R.IVSQAPSTPSPNM*FTINN#ETGDIITVAAGLDR.E	-0.73	5.34
P19075	TSPAN8	R.IVN#ETLYENTK.L	0.23	4.005
P19075	TSPAN8	K.SDRIVN#ETLYENTK.L	1.17	4.959
P19256	CD58	K.RN#STSIYFK.M	-0.32	2.738
P19256	CD58	R.N#STSIYFK.M	0.4	3.343
P19367	HK1	R.SAN#LVAATLGAILNR.L	3.4	1.673
P19367	HK1	R.TPDGTEN#GDFLALDLGGTNFR.V	-0.54	4.041
P19397	CD53	R.YHSDN#STK.A	0.58	2.717
P19397	CD53	K.AAWDSIQSFLQCCGIN#GTSDWTSGPPASCPSDR.K	-0.07	5.292
P19404	NDUFV2	R.DTPENN#PDTPFDFTPENYK.R	2.07	3.192
P19440	GGT1	R.LAFATMFN#SSEQSQK.G	-3.59	2.553
P19440	GGT1	R.LAFATM*FN#SSEQSQK.G	-0.12	2.742
P19440	GGT1	R.LHNQLLPN#VTTVER.N	0.59	3.875
P19652	ORM2	R.EN#GTVSR.Y	0.88	2.559
P19652	ORM2	R.QNQCFYN#SSYLNVQR.E	2.29	4.706
P19652	ORM2	K.SVQEIQATFFYFTPN#KTEDTIFLR.E	1.08	5.29
P19823	ITIH2	K.GAFISN#FSM*TVDGK.T	-0.31	2.778
P20036	HLA-DPA1	R.SN#HTQATNDPPEVTVFPK.E	0.63	4.719
P20594	NPR2	R.N#LTLAVVLPEHN#LSYAWAWPR.V	-1.91	5.349
P20645	M6PR	R.LKPLFN#K.S	-0.79	2.056
P20645	M6PR	K.RLKPLFN#K.S	0.48	2.635
P20645	M6PR	R.LN#ETHIFN#GSN#WIMLIYK.G	1.09	3.233
P20645	M6PR	R.LN#ETHIFNGSN#WIMLIYK.G	-0.21	3.66
P20645	M6PR	R.LN#ETHIFN#GSNWIMLIYK.G	1.66	3.969
P20645	M6PR	R.LN#ETHIFN#GSNWIM*LIYK.G	-0.94	4.047
P20645	M6PR	R.EAGN#HTSGAGLVQINK.S	-1.12	5.314
P20645	M6PR	K.ETVVGRLN#ETHIFNGSN#WIMLIYK.G	1.72	5.587
P20645	M6PR	K.ETVVGRLN#ETHIFN#GSNWIMLIYK.G	1.87	5.63
P20645	M6PR	K.ETVVGRLN#ETHIFN#GSNWIM*LIYK.G	0.38	6.586
P20674	COX5A	K.EIYPYVIQELRPTLN#ELGISTPEELGLDKV.-	-1.97	2.616
P20701	ITGAL	R.ALSCN#VSSPIFK.A	1.67	3.211
P20702	ITGAX	K.YLN#FSESEEK.E	-0.38	2.708
P20702	ITGAX	R.LLLTAN#VSSENNTPR.T	-0.57	3.206
P20702	ITGAX	R.LN#FTLVGKPLLAFR.N	-0.68	5.011
P20774	OGN	K.AN#DTSYIR.D	-0.03	3.063
P20851	C4BPB	K.TLFCN#ASK.E	0.37	2.899
P20916	MAG	R.LGCQASFPN#TTLQFEGYASMDVK.Y	-0.63	1.437
P20916	MAG	R.N#VTVN#ESER.E	0.29	1.821
P20916	MAG	R.NCTLLLSN#VSPELGGK.Y	1.22	2.625
P20916	MAG	R.LLGDLGLRNCTLLLSN#VSPELGGK.Y	0.37	3.592
P20916	MAG	R.TVGLSVM*YAPWKPTVN#GTM*VAVEGETVSILCSTQSN#PDPILTIFK.E	2.42	3.984
P20916	MAG	R.N#VTVN#ESEREFVYSER.S	-0.74	4.036
P20916	MAG	K.SNPEPSVAFELPSRNVTVN#ESEREFVYSER.S	0.57	4.093
P20916	MAG	R.TVGLSVM*YAPWKPTVN#GTMVAVEGETVSILCSTQSNPDPILTIFK.E	1.88	4.284
P20916	MAG	R.TVGLSVM*YAPWKPTVNGTM*VAVEGETVSILCSTQSN#PDPILTIFK.E	0.43	4.303
P20916	MAG	R.LGCQASFPN#TTLQFEGYASM*DVK.Y	2.93	4.352
P20916	MAG	K.SNPEPSVAFELPSRN#VTVN#ESER.E	-0.14	4.472
P20916	MAG	R.N#CTLLLSNVSPELGGKYYFR.G	4	4.521
P20916	MAG	R.N#CTLLLSN#VSPELGGK.Y	-0.26	4.617
P20916	MAG	R.TVGLSVM*YAPWKPTVN#GTM*VAVEGETVSILCSTQSNPDPILTIFK.E	-0.33	4.735
P20916	MAG	R.N#CTLLLSNVSPELGGK.Y	0.48	4.752
P20916	MAG	K.SNPEPSVAFELPSRN#VTVNESER.E	-0.21	5.099
P20916	MAG	R.LLGDLGLRN#CTLLLSNVSPELGGK.Y	-2.59	5.266
P20916	MAG	R.ATAFN#LSVEFAPVLLLESHCAAAR.D	1.65	5.859
P20916	MAG	K.SNPEPSVAFELPSRN#VTVN#ESEREFVYSER.S	-0.09	6.806
P21281	ATP6V1B2	K.TVSGVN#GPLVILDHVK.F	-0.07	4.104
P21453	S1PR1	R.HYN#YTGK.L	0.17	2.498
P21554	CNR1	K.M*TAGDNPQLVPADQVN#ITEFYN#K.S	0.14	4.827
P21554	CNR1	K.MTAGDNPQLVPADQVN#ITEFYN#K.S	-1.09	5.516
P21589	NT5E	K.CVN#ASR.C	-0.34	2.67
P21589	NT5E	K.LDN#YSTQELGK.T	0.96	4.062
P21589	NT5E	R.GNVISSHGNPILLN#SSIPEDPSIK.A	0.29	4.58
P21589	NT5E	R.IKLDN#YSTQELGK.T	1.04	4.649
P21709	EPHA1	R.SPGAN#LTYELHVLNQDEER.Y	3.19	3.661
P21728	DRD1	R.TLN#TSAM*DGTGLVVER.D	1.26	3.111
P21757	MSR1	K.VLNN#ITNDLR.L	1.38	2.974
P21796	VDAC1	K.VNNSSLIGLGYTQTLKPGIKLTLSALLDGKN#VNAGGHK.L	0.68	3.779
P21796	VDAC1	K.SENGLEFTSSGSAN#TETTK.V	2.34	3.84
P21802	FGFR2	K.DGVHLGPNN#R.T	3.8	2.616
P21802	FGFR2	K.GN#YTCVVENEYGSIN#HTYHLDVVER.S	0.31	3.704
P21802	FGFR2	R.SPHRPILQAGLPAN#ASTVVGGDVEFVCK.V	-0.39	5.781
P21810	BGN	K.LLQVVYLHSN#NITK.V	-0.2	3.404
P21810	BGN	R.M*IEN#GSLSFLPTLR.E	-1.03	3.531
P21810	BGN	K.LLQVVYLHSNN#ITK.V	-0.32	3.973
P21810	BGN	R.MIEN#GSLSFLPTLR.E	1.69	4
P21860	ERBB3	R.HFN#DSGACVPR.C	1.01	3.779
P21860	ERBB3	R.FQTVDSSNIDGFVN#CTK.I	-0.93	4.76
P21926	CD9	R.ETLKAIHYALN#CCGLAGGVEQFISDICPK.K	-0.44	3.865
P21926	CD9	K.AIHYALN#CCGLAGGVEQFISDICPK.K	-0.64	5.989
P22083	FUT4	R.SLASNLFN#WTLSYR.A	0.77	3.231
P22105	TNXB	R.GPN#LTSPASITFTTGLEAPR.D	-2.24	4.909
P22304	IDS	K.LYPLEN#ITLAPDPEVPDGLPPVAYNPWM*DIR.Q	-0.75	3.621
P22304	IDS	R.VHAGN#FSTIPQYFK.E	0.85	4.099
P22304	IDS	R.EDVQALN#ISVPYGPIPVDFQR.K	0.22	4.994
P22304	IDS	R.QREDVQALN#ISVPYGPIPVDFQR.K	-0.17	5.796
P22314	UBA1	R.GLFGQLFCDFGEEM*ILTDSN#GEQPLSAM*VSM*VTK.D	3.36	4.604
P22607	FGFR3	K.TAGAN#TTDK.E	1.82	2.496
P22607	FGFR3	K.HVEVN#GSK.V	0.4	2.539
P22607	FGFR3	R.GN#YTCVVENK.F	-4.32	3.587
P22607	FGFR3	R.LQVLN#ASHEDSGAYSCR.Q	0.53	5.006
P22607	FGFR3	R.SPHRPILQAGLPAN#QTAVLGSDVEFHCK.V	-2.05	7.161
P22695	UQCRC2	K.AGYLM*SVESSECFLEEVGSQALVAGSYM*PPSTVLQQIDSVAN#ADIINAAK.K	2.87	3.392
P22695	UQCRC2	K.LPN#GLVIASLENYSPVSR.I	-0.64	3.747
P22792	CPN2	K.LYLGSNN#LTALHPALFQN#LSK.L	-0.18	6.02
P22794	EVI2A	R.LWAN#STSSWDSVIQNK.T	-0.96	3.288
P22794	EVI2A	R.LWAN#STSSWDSVIQN#K.T	-1.01	4.167
P22794	EVI2A	K.SEQELYIPSVVSNSPSTVQSIEN#TSK.S	-2.79	5.655
P22894	MMP8	R.KN#GTNVIVEK.L	-1.17	2.101
P22894	MMP8	K.N#GTNVIVEK.L	-0.55	2.442
P22897	MRC1	K.TAHCN#ESFYFLCK.R	0.23	4.187
P23142	FBLN1	R.CATPHGDN#ASLEATFVK.R	3.39	4.368
P23219	PTGS1	R.TGYSGPN#CTIPGLWTWLR.N	-0.86	4.543
P23229	ITGA6	K.YQTLNCSVN#VNCVNIR.C	-0.54	2.134
P23229	ITGA6	R.LWN#STFLEEYSK.L	-0.46	2.998
P23229	ITGA6	R.SRLWN#STFLEEYSK.L	-3.22	3.06
P23229	ITGA6	R.AN#HSGAVVLLK.R	0.03	3.906
P23229	ITGA6	K.YQTLN#CSVNVNCVNIR.C	-0.61	4.406
P23229	ITGA6	R.KYQTLN#CSVNVNCVNIR.C	0.66	5.035
P23284	PPIB	K.DTN#GSQFFITTVK.T	1.88	3.312
P23327	HRC	R.NRN#N#STGVAGLSEEASAELR.H	-1.57	6.439
P23352	ANOS1	R.WFPEACAHN#R.T	0.86	2.083
P23467	PTPRB	K.RSFSVYTN#GSTVPSPVK.D	2.21	3.06
P23468	PTPRD	R.LN#FQTPGM*ASHPPIPILELADHIER.L	0.75	2.547
P23468	PTPRD	K.TSVLLSWEIPENYN#SAM*PFK.I	1.49	3.356
P23468	PTPRD	R.KVEVEAVN#STSVK.V	0.22	4.55
P23470	PTPRG	R.SDFSQTM*LFQAN#TTR.I	-1.42	3.585
P23470	PTPRG	R.VGEEYQELQLDGFDNESSN#K.T	1.82	3.63
P23470	PTPRG	R.SDFSQTMLFQAN#TTR.I	0.11	4.366
P23471	PTPRZ1	K.TVEIN#LTN#DYR.V	-1.91	1.597
P23471	PTPRZ1	K.QAALDPFILLNLLPN#STDK.Y	-0.59	2.926
P23471	PTPRZ1	K.GDVPNTSLN#STSQPVTK.L	-0.64	3.222
P23471	PTPRZ1	K.TVEIN#LTNDYR.V	-0.37	3.288
P23471	PTPRZ1	K.CN#M*SSDGSEHSLEGQK.F	2.24	3.351
P23471	PTPRZ1	K.CN#MSSDGSEHSLEGQK.F	-0.06	3.411
P23471	PTPRZ1	K.YSDQLIVDM*PTDN#PELDLFPELIGTEEIIKEEEEGKDIEEGAIVNPGR.D	4.27	3.698
P23471	PTPRZ1	R.ESFLQTN#YTEIR.V	0.22	4.071
P23471	PTPRZ1	R.ESFLQTN#YTEIRVDESEK.T	1.41	4.869
P23471	PTPRZ1	K.YYIYN#GSLTSPPCTDTVDWIVFK.D	1.93	5.237
P23471	PTPRZ1	K.EEIHEAVCSSEPENVQADPEN#YTSLLVTWERPR.V	-0.13	6.316
P23471	PTPRZ1	R.SPHM*N#LSGTAESLNTVSITEYEEESLLTSFK.L	-0.74	6.76
P23515	OMG	R.SLEVLNLSSN#K.L	0.38	1.319
P23515	OMG	R.SLWN#M*SAANN#NIK.L	-2.26	2.01
P23515	OMG	R.TLDISN#NR.L	-2.37	2.283
P23515	OMG	K.QN#ITYLLK.W	0.03	2.645
P23515	OMG	R.SLWN#M*SAANNNIK.L	-0.37	3.173
P23515	OMG	R.WSCDHKQN#ITYLLK.W	1.24	3.177
P23515	OMG	K.LHIVDLSNN#SLTQILPGTLINLTN#LTHLYLHNNK.F	-0.39	3.268
P23515	OMG	R.SLEVLN#LSSNK.L	-0.14	3.862
P23515	OMG	R.SLWN#MSAANNNIK.L	-0.27	3.873
P23515	OMG	R.SLWN#MSAAN#NNIK.L	-0.28	3.89
P23515	OMG	K.LHIVDLSNNSLTQILPGTLIN#LTN#LTHLYLHNNK.F	-0.44	3.907
P23515	OMG	R.N#LSTLPSGLQEN#IIHLNLSYNHFTDLHNQLTQYTNLR.T	-1.71	4.34
P23515	OMG	R.NLSTLPSGLQEN#IIHLNLSYN#HFTDLHNQLTQYTNLR.T	-0.59	4.582
P23515	OMG	R.NLSTLPSGLQEN#IIHLN#LSYNHFTDLHNQLTQYTNLR.T	0.86	4.789
P23515	OMG	R.N#LSTLPSGLQENIIHLNLSYNHFTDLHN#QLTQYTNLR.T	0.46	4.848
P23515	OMG	R.N#LSTLPSGLQENIIHLNLSYN#HFTDLHNQLTQYTNLR.T	1.48	4.909
P23515	OMG	R.NLSTLPSGLQENIIHLN#LSYNHFTDLHNQLTQYTNLR.T	0.62	5.067
P23515	OMG	R.N#LSTLPSGLQENIIHLN#LSYNHFTDLHNQLTQYTNLR.T	0.48	5.668
P23515	OMG	K.LHIVDLSNN#SLTQILPGTLIN#LTN#LTHLYLHNNK.F	0.03	5.722
P23515	OMG	K.LHIVDLSN#NSLTQILPGTLIN#LTNLTHLYLHNNK.F	-0.02	6.534
P23515	OMG	K.LHIVDLSN#N#SLTQILPGTLIN#LTNLTHLYLHNNK.F	2.62	7.844
P23515	OMG	K.LHIVDLSN#NSLTQILPGTLIN#LTN#LTHLYLHNNK.F	0.77	8.473
P23515	OMG	K.LHIVDLSN#NSLTQILPGTLINLTN#LTHLYLHNNK.F	-0.99	10.273
P23634	ATP2B4	K.VLDLIVNGISIN#SAYTSK.I	-0.91	1.663
P23634	ATP2B4	K.VLDLIVN#GISINSAYTSK.I	-1.04	2.705
P24043	LAMA2	K.N#M*TALEK.K	-0.83	1.568
P24043	LAMA2	R.TGRN#GTISVR.A	0.05	1.906
P24043	LAMA2	K.N#MTALEK.K	0.69	2.133
P24043	LAMA2	R.WYPN#ISTVMFK.F	-0.76	2.393
P24043	LAMA2	K.M*LYGLEN#M*TQELK.H	6.71	2.411
P24043	LAMA2	R.GLFPAVLNLASN#ALITTNATCGEK.G	-0.03	2.421
P24043	LAMA2	R.WYPN#ISTVM*FK.F	-0.41	2.454
P24043	LAMA2	K.AIKLN#ETLGTR.D	1.28	2.5
P24043	LAMA2	R.GLFPAVLN#LASNALITTN#ATCGEK.G	3.01	2.51
P24043	LAMA2	R.TLN#DTLGK.L	-0.36	2.55
P24043	LAMA2	R.GLFPAVLN#LASNALITTNATCGEK.G	0.94	2.618
P24043	LAMA2	R.ACPLDPATN#K.S	2.69	2.697
P24043	LAMA2	K.LN#ETLGTR.D	-0.9	2.708
P24043	LAMA2	R.LEQM*VM*SIN#LTGPLPAPYK.M	2.43	2.927
P24043	LAMA2	R.GLFPAVLNLASN#ALITTN#ATCGEK.G	2.37	3.311
P24043	LAMA2	R.RN#LSLNIR.G	0.24	3.319
P24043	LAMA2	K.LN#ETLGTRDEAFER.N	0.33	3.332
P24043	LAMA2	R.ICNQN#SSNPNQR.H	-2.82	3.421
P24043	LAMA2	K.LSAIPN#DTAAK.L	0.98	3.429
P24043	LAMA2	K.N#ISFN#ATAAFK.A	6.31	3.491
P24043	LAMA2	R.SKQEGILYVDGASN#R.T	0.12	3.52
P24043	LAMA2	K.ACN#CSGLGSK.N	-1.17	3.82
P24043	LAMA2	R.YM*QN#LTVEQPIEVK.K	0.21	3.914
P24043	LAMA2	K.KADILDVVGM*LYVGGLPIN#YTTR.R	1.42	4.911
P24043	LAMA2	R.GLFPAVLNLASNALITTN#ATCGEK.G	-0.78	5.094
P24043	LAMA2	K.KADILDVVGMLYVGGLPIN#YTTR.R	-0.31	5.489
P24043	LAMA2	K.VSQAESHAAQLN#DSSAVLDGILDEAK.N	-1.3	6.952
P24158	PRTN3	R.VGAHDPPAQVLQELN#VTVVTFFCRPHNICTFVPR.R	-2.09	7.561
P24387	CRHBP	R.N#CSFSIIYPVVIK.I	3.71	3.675
P24530	EDNRB	K.GSN#ASLAR.S	0.86	2.546
P24821	TNC	R.N#TTSYVLR.G	-0.9	2.557
P24821	TNC	R.N#LTVPGSLR.A	0.51	2.668
P24821	TNC	R.GN#FSTEGCGCVCEPGWK.G	0.52	2.966
P24821	TNC	K.GPN#CSEPECPGNCHLR.G	-1	3.16
P24821	TNC	R.LLETVEYN#ISGAER.T	-0.65	3.744
P24821	TNC	R.LN#WTTPDGTYDQFTIQVQEADQVEEAHN#LTVPGSLR.S	-1.17	4.111
P24821	TNC	K.VEAAQN#LTLPGSLR.A	0.55	4.369
P24821	TNC	R.LN#YSLPTGQWVGVQLPR.N	-0.31	4.373
P24821	TNC	R.GN#FSTEGCGCVCEPGWKGPN#CSEPECPGNCHLR.G	-0.5	4.508
P24821	TNC	R.LN#WTAADQAYEHFIIQVQEANK.V	0.06	4.778
P24821	TNC	R.LN#WTAADNAYEHFVIQVQEVN#KVEAAQN#LTLPGSLR.A	-1.95	4.844
P24821	TNC	R.LN#WTAADNAYEHFVIQVQEVNK.V	1.77	4.845
P24821	TNC	R.CIN#GTCYCEEGFTGEDCGKPTCPHACHTQGR.C	0.71	5.048
P24821	TNC	R.YRLN#YSLPTGQWVGVQLPR.N	-1.31	5.22
P24821	TNC	R.LN#WTAADQAYEHFIIQVQEANKVEAAR.N	-1.38	5.445
P24821	TNC	K.LN#WTAPEGAYEYFFIQVQEADTVEAAQN#LTVPGGLR.S	0.12	5.462
P24821	TNC	K.GFEESEPVSGSFTTALDGPSGLVTAN#ITDSEALAR.W	-0.25	6.364
P24821	TNC	R.LN#WTAADNAYEHFVIQVQEVNKVEAAQN#LTLPGSLR.A	-2.07	6.646
P25106	ACKR3	K.TVTSASNN#ETYCR.S	-1.09	3.08
P25189	MPZ	K.DGSIVIHNLDYSDN#GTFTCDVK.N	-1.19	5.036
P25311	AZGP1	K.DIVEYYN#DSNGSHVLQGR.F	-0.93	2.039
P25311	AZGP1	R.FGCEIENN#R.S	-1.49	2.191
P25311	AZGP1	K.DIVEYYNDSN#GSHVLQGR.F	-1.24	4.332
P25391	LAMA1	R.YN#ITPR.R	-0.68	1.661
P25391	LAMA1	R.VN#TTLR.E	0.29	1.832
P25391	LAMA1	R.QTN#ESLLILR.A	1.1	2.229
P25391	LAMA1	R.HQVSIN#NTAVM*QR.L	-0.49	2.604
P25391	LAMA1	R.YNN#GTWYK.I	-0.38	3.116
P25391	LAMA1	K.TTLN#QTLDEDFLLPNSTLQN#M*QQN#GTSLLEIM*QIR.D	0.44	3.778
P25391	LAMA1	K.IGN#ITHSIPACIGDVTVNSK.Q	1.49	3.913
P25391	LAMA1	R.TIN#VSNLYVGGIPEGEGTSLLTM*R.R	-0.58	4.034
P25391	LAMA1	R.DQLM*TVLAN#VTHLLIR.A	0.9	4.252
P25391	LAMA1	R.DFTQLHQN#ATLELK.A	2.56	4.309
P25391	LAMA1	R.TIN#VSNLYVGGIPEGEGTSLLTMR.R	-0.22	4.654
P25391	LAMA1	R.DVAGLSQELLN#TSASLSR.V	1.37	4.685
P25391	LAMA1	K.RQIDRDQLM*TVLAN#VTHLLIR.A	0.88	5.252
P25391	LAMA1	K.SPGTANVLDVNN#STLM*FVGGLGGQIK.K	-1.4	5.334
P25391	LAMA1	R.QIDRDQLM*TVLAN#VTHLLIR.A	0.15	6.801
P25445	FAS	R.LCDEGHGLEVEIN#CTR.T	-0.81	4.775
P25705	ATP5F1A	R.DN#GKHALIIYDDLSK.Q	1.1	3.006
P25705	ATP5F1A	K.GIRPAIN#VGLSVSR.V	0.08	4.083
P25942	CD40	K.DLVVQQAGTN#K.T	-0.82	3.624
P25942	CD40	K.QIATGVSDTICEPCPVGFFSN#VSSAFEK.C	0.36	5.432
P26006	ITGA3	R.TSIPTINM*EN#K.T	1.17	2.247
P26006	ITGA3	R.TSIPTINMEN#K.T	1.28	2.539
P26006	ITGA3	K.LRPIIISM*N#YSLPLR.M	1.28	2.999
P26006	ITGA3	R.ELAVPDGYTN#R.T	-0.38	3.099
P26006	ITGA3	R.SLDAYPILN#QAQALENHTEVQFQK.E	0.41	3.329
P26006	ITGA3	K.LLLSIN#VTNTR.T	-0.5	3.517
P26006	ITGA3	R.VWN#STFIEDYRDFDR.V	0.36	4.02
P26006	ITGA3	K.LRPIIISMN#YSLPLR.M	0.28	4.29
P26006	ITGA3	R.SGEDAHEALLTLVVPPALLLSSVRPPGACQAN#ETIFCELGNPFKR.N	-2.47	4.363
P26006	ITGA3	R.AHCVWLECPIPDAPVVTN#VTVK.A	-0.85	4.68
P26006	ITGA3	R.RN#ITLAYTLEADRDR.R	1.06	4.78
P26006	ITGA3	R.SLDAYPILNQAQALEN#HTEVQFQK.E	-2.03	5.599
P26012	ITGB8	R.N#VTSN#DEVLFN#VTVTMK.K	0.65	1.829
P26012	ITGB8	K.N#NVYVK.S	-0.27	2.479
P26012	ITGB8	K.VQVEN#QVQGIYFN#ITAICPDGSR.K	4.46	3.253
P26012	ITGB8	R.KPGM*EGCRNVTSN#DEVLFN#VTVTM*K.K	-0.65	3.353
P26012	ITGB8	R.KPGM*EGCRN#VTSNDEVLFN#VTVTMK.K	-2.35	3.419
P26012	ITGB8	R.N#VTSNDEVLFN#VTVTMK.K	-0.1	3.447
P26012	ITGB8	K.NYAIIKPIGFN#ETAK.I	0.28	3.757
P26012	ITGB8	R.KPGMEGCRN#VTSNDEVLFN#VTVTMK.K	1.36	3.765
P26012	ITGB8	R.N#VTSNDEVLFN#VTVTM*K.K	0.78	3.92
P26012	ITGB8	R.KPGM*EGCRN#VTSNDEVLFN#VTVTM*K.K	-0.43	4.423
P26012	ITGB8	R.N#CSCQCEDNRGPK.G	-0.13	4.573
P26012	ITGB8	R.KPGMEGCRN#VTSNDEVLFN#VTVTM*K.K	0.21	5.172
P26012	ITGB8	K.ENWNCM*QCLHPHN#LSQAILDQCK.T	0.96	5.504
P26012	ITGB8	K.VQVENQVQGIYFN#ITAICPDGSR.K	-0.72	6.232
P26038	MSN	K.TAM*STPHVAEPAENEQDEQDEN#GAEASADLR.A	0.16	4.612
P26992	CNTFR	K.VSISVSNALGHNATAITFDEFTIVKPDPPEN#VVARPVPSNPR.R	2.6	4.312
P26992	CNTFR	R.VN#GTDLAPDLLN#GSQLVLHGLELGHSGLYACFHR.D	0.88	5.705
P26992	CNTFR	K.VSISVSNALGHN#ATAITFDEFTIVKPDPPENVVARPVPSNPR.R	1.81	5.972
P27037	ACVR2A	K.N#ISGSIEIVK.Q	0.59	3.622
P27037	ACVR2A	K.DRTN#QTGVEPCYGDK.D	-0.2	4.271
P27348	YWHAQ	K.TAFDEAIAELDTLN#EDSYK.D	2.67	3.239
P27701	CD82	R.KGFCEAPGN#R.T	-0.64	2.008
P27701	CD82	K.GFCEAPGN#R.T	0.94	2.125
P27701	CD82	R.DYN#SSR.E	-0.51	2.155
P27701	CD82	R.DYN#SSREDSLQDAWDYVQAQVK.C	0.27	5.024
P27797	CALR	K.SGTIFDN#FLITNDEAYAEEFGNETWGVTK.A	-1.96	3.819
P27797	CALR	K.SGTIFDNFLITNDEAYAEEFGN#ETWGVTK.A	0.54	4.996
P28472	GABRB3	R.N#VVFATGAYPR.L	-2.53	1.97
P28472	GABRB3	R.LAYSGIPLN#LTLDNR.V	0.73	3.418
P28472	GABRB3	K.RLAYSGIPLN#LTLDNR.V	-0.15	4.867
P28827	PTPRM	R.WEPFGYN#VTR.C	-3.92	2.418
P28827	PTPRM	R.FIASFNVVN#TTK.R	-0.36	3.059
P28827	PTPRM	K.EN#DTHCIDFHYFVSSK.S	1.09	3.203
P28827	PTPRM	R.RFIASFNVVN#TTK.R	-0.22	3.514
P28827	PTPRM	K.AVSSFDPEIDLSN#QSGR.V	0.54	3.769
P28827	PTPRM	K.VNNGPLGNPIWN#ISGDPTR.T	-1.15	4.2
P28845	HSD11B1	K.QSN#GSIVVVSSLAGK.V	-2.8	3.921
P28845	HSD11B1	K.LM*GGLDM*LILNHITN#TSLNLFHDDIHHVR.K	-1.7	5.549
P28906	CD34	K.LTQGICLEQN#K.T	1.8	3.855
P28906	CD34	R.VLCGEEQADADAGAQVCSLLLAQSEVRPQCLLLVLAN#R.T	-1.19	5.417
P28907	CD38	K.HPCN#ITEEDYQPLM*K.L	0.25	3.32
P28907	CD38	K.HPCN#ITEEDYQPLMK.L	-1.13	3.366
P28907	CD38	R.FAEAACDVVHVM*LN#GSR.S	0.17	3.711
P28907	CD38	K.N#STFGSVEVHNLQPEK.V	0.36	3.727
P28907	CD38	R.RFAEAACDVVHVM*LN#GSR.S	0.03	3.957
P28907	CD38	R.RFAEAACDVVHVMLN#GSR.S	-0.37	5.45
P28907	CD38	R.FAEAACDVVHVMLN#GSR.S	0.34	5.705
P29317	EPHA2	R.TSVTVSDLEPHM*N#YTFTVEAR.N	1.08	3.534
P29317	EPHA2	R.TASVSIN#QTEPPK.V	1.15	3.631
P29320	EPHA3	R.GSCVN#NSKEEDPPR.M	0.25	2.52
P29323	EPHB2	K.AGFEAVEN#GTVCR.G	0.61	3.601
P29323	EPHB2	K.ELSEYN#ATAIK.S	-0.94	4.045
P29622	SERPINA4	R.SQILEGLGFN#LTELSESDVHR.G	-1.39	5.405
P29972	AQP1	K.YPVGNN#QTAVQDNVK.V	2.84	3.934
P30086	PEBP1	K.N#RPTSISWDGLDSGK.L	-4.79	2.683
P30086	PEBP1	K.GN#DISSGTVLSDYVGSGPPK.G	-3.97	3.554
P30530	AXL	R.SLHVPGLN#K.T	-0.25	1.975
P30530	AXL	R.N#GSQAFVHWQEPR.A	-0.09	5.116
P30530	AXL	R.TVAANTPFN#LSCQAQGPPEPVDLLWLQDAVPLATAPGHGPQR.S	0.49	5.599
P30531	SLC6A1	R.CFSN#YSM*VN#TTNM*TSAVVEFWER.N	2.66	2.155
P30531	SLC6A1	R.CFSN#YSM*VN#TTN#M*TSAVVEFWER.N	-0.76	4.163
P30531	SLC6A1	R.CFSN#YSMVN#TTN#M*TSAVVEFWER.N	-1.42	4.295
P30531	SLC6A1	R.CFSN#YSM*VN#TTN#MTSAVVEFWER.N	0.2	4.979
P30533	LRPAP1	R.VIDLWDLAQSAN#LTDK.E	0.65	2.928
P30542	ADORA1	R.AWAAN#GSM*GEPVIK.C	1.11	3.336
P30542	ADORA1	R.AWAAN#GSMGEPVIK.C	1.45	4.247
P30825	SLC7A1	R.LCLNN#DTK.E	0.27	2.959
P30825	SLC7A1	K.NWQLTEEDFGN#TSGR.L	-0.37	4.434
P30989	NTSR1	R.AQAGLEEALLAPGFGN#ASGN#ASER.V	1.47	5.651
P31146	CORO1A	K.HLEEPLSLQELDTSSGVLLPFFDPDTN#IVYLCGK.G	7.13	5.32
P31371	FGF9	R.TGFHLEIFPN#GTIQGTR.K	-1.69	3.174
P31644	GABRA5	K.FGSYAYPNSEVVYVWTN#GSTK.S	-0.49	1.558
P31644	GABRA5	K.SIAHN#M*TTPNK.L	1.11	2.451
P31644	GABRA5	K.SIAHN#MTTPNK.L	6.86	2.456
P31930	UQCRC1	K.NN#GAGYFLEHLAFK.G	-0.04	2.741
P31943	HNRNPH1	K.IQN#GAQGIR.F	-0.43	2.225
P31946	YWHAB	K.TAFDEAIAELDTLN#EESYK.D	1.83	2.432
P32004	L1CAM	K.TN#GTGR.V	0.02	1.86
P32004	L1CAM	R.YFCLAAN#DQNNVTIM*ANLK.V	-3.55	2.274
P32004	L1CAM	R.GYN#VTYWR.E	-0.37	2.489
P32004	L1CAM	R.YFCLAANDQNN#VTIM*ANLK.V	-0.99	2.515
P32004	L1CAM	R.YFCLAANDQN#NVTIM*ANLK.V	-0.23	2.798
P32004	L1CAM	R.VTYQNHN#K.T	0.51	2.86
P32004	L1CAM	R.FFPYAN#GTLGIR.D	-0.95	2.889
P32004	L1CAM	R.DLQAN#DTGR.Y	-0.01	2.9
P32004	L1CAM	R.HQM*AVKTN#GTGR.V	1.19	3.123
P32004	L1CAM	K.NPVDVKGEGN#ETTNM*VITWKPLR.W	-0.33	3.829
P32004	L1CAM	K.AFGAPVPSVQWLDEDGTTVLQDERFFPYAN#GTLGIR.D	3.73	3.895
P32004	L1CAM	R.THN#LTDLSPHLR.Y	-0.25	4.001
P32004	L1CAM	K.GEGN#ETTNM*VITWKPLR.W	0.09	4.017
P32004	L1CAM	K.NPVDVKGEGN#ETTNMVITWKPLR.W	1.52	4.044
P32004	L1CAM	K.VPGN#QTSTTLK.L	-0.29	4.131
P32004	L1CAM	R.EGGTM*ALSGISDFGN#ISATAGEN#YSVVSWVPK.E	-2.81	4.378
P32004	L1CAM	K.GEGN#ETTNMVITWKPLR.W	0.22	4.43
P32004	L1CAM	K.DHVVVPANTTSVILSGLRPYSSYHLEVQAFN#GR.G	-0.67	4.758
P32004	L1CAM	R.GPWQEQIVSDPFLVVSN#TSTFVPYEIK.V	0.57	4.974
P32004	L1CAM	R.EGGTMALSGISDFGN#ISATAGEN#YSVVSWVPK.E	-1.4	5.022
P32004	L1CAM	K.ILTADN#QTYMAVQGSTAYLLCK.A	2.75	5.062
P32004	L1CAM	K.DHVVVPAN#TTSVILSGLRPYSSYHLEVQAFN#GR.G	-0.71	5.228
P32004	L1CAM	K.ILTADN#QTYM*AVQGSTAYLLCK.A	-1.71	5.253
P32004	L1CAM	K.GPEPQVTIGYSGEDYPQAIPELEGIEILN#SSAVLVK.W	-1.01	5.352
P32004	L1CAM	K.EELGVTVYQSPHSGSFTITGN#N#SNFAQR.F	-6.79	5.629
P32004	L1CAM	K.GGASLSPQYVSYN#QSSYTQWDLQPDTDYEIHLFK.E	-0.71	5.826
P32004	L1CAM	K.DHVVVPAN#TTSVILSGLRPYSSYHLEVQAFNGR.G	1.34	5.961
P32004	L1CAM	K.EELGVTVYQSPHSGSFTITGN#NSNFAQR.F	0.23	6.257
P32004	L1CAM	R.GSGPASEFTFSTPEGVPGHPEALHLECQSN#TSLLLR.W	-2.22	6.931
P32004	L1CAM	R.VTM*GQNGNLYFANVLTSDN#HSDYICHAHFPGTR.T	1.78	7.265
P32004	L1CAM	R.LVIHSLDYSDQGN#YSCVASTELDVVESR.A	1.07	7.336
P32004	L1CAM	R.LLFPTN#SSSHLVALQGQPLVLECIAEGFPTPTIK.W	0.39	7.576
P32942	ICAM3	R.EIVCN#VTLGGER.R	0.88	2.35
P32942	ICAM3	R.TELDM*QPQGLGLFVN#TSAPR.Q	-0.24	3.482
P33151	CDH5	K.FILNTEN#NFTLTDN#HDNTANITVK.Y	0.63	2.351
P33151	CDH5	K.N#TSLPHHVGK.I	0.48	2.763
P33151	CDH5	K.FILNTENN#FTLTDNHDNTAN#ITVK.Y	-0.2	2.906
P33151	CDH5	R.EVYPWYN#LTVEAK.E	-0.33	3.469
P33151	CDH5	R.AQVIIN#ITDVDEPPIFQQPFYHFQLK.E	0.21	4.007
P33151	CDH5	K.ELDREVYPWYN#LTVEAK.E	1.18	4.72
P33151	CDH5	R.LDREN#ISEYHLTAVIVDK.D	-0.14	5.451
P33908	MAN1A1	R.TCHESYN#R.T	0.35	2.563
P34059	GALNS	K.TGEAN#LTQIYLQEALDFIK.R	-0.06	1.982
P34059	GALNS	R.QGIDFCPGQN#VSGVTTHNLEDHTK.L	0.25	4.851
P34059	GALNS	K.TGEAN#LTQIYLQEALDFIKR.Q	0.45	5.497
P34810	CD68	R.DLQAPLGQSFSCSN#SSIILSPAVHLDLLSLR.L	-1.37	5.454
P34903	GABRA3	R.LVDN#GTLLYTM*R.L	0.05	2.639
P34903	GABRA3	K.SVAHN#MTTPNK.L	0.02	2.944
P34903	GABRA3	K.SVAHN#M*TTPNK.L	-0.1	2.965
P34903	GABRA3	K.HAPDIPDDSTDN#ITIFTR.I	-0.21	3.885
P34903	GABRA3	R.LVDN#GTLLYTMR.L	-0.23	4.022
P34949	MPI	K.LHLQAPQHYPDAN#HKPEMAIALTPFQGLCGFRPVEEIVTFLK.K	3.4	4.958
P34998	CRHR1	R.YN#TTNNGYR.E	-0.68	2.638
P34998	CRHR1	R.VN#YSECQEILNEEK.K	1.19	2.703
P34998	CRHR1	R.ECLAN#GSWAAR.V	5.31	2.878
P35052	GPC1	R.ICPQGYTCCTSEM*EENLAN#R.S	-0.78	3.179
P35052	GPC1	R.ICPQGYTCCTSEMEENLAN#R.S	2.15	4.185
P35052	GPC1	R.SFDDHFQHLLN#DSER.T	-0.12	4.496
P35080	PFN2	K.DREGFFTN#GLTLGAK.K	0.95	4.146
P35354	PTGS2	R.TGFYGEN#CSTPEFLTR.I	-0.35	2.94
P35354	PTGS2	K.SWEAFSN#LSYYTR.A	2.25	4.263
P35414	APLNR	R.TTGDLEN#TTK.V	-0.46	3.37
P35442	THBS2	K.VVN#STTGTGEHLR.N	-0.02	3.295
P35475	IDUA	R.GLSYN#FTHLDGYLDLLR.E	-0.66	3.948
P35475	IDUA	R.FQVN#NTRPPHVQLLR.K	0.13	5.319
P35498	SCN1A	K.LIERN#ETAR.W	-0.69	2.846
P35555	FBN1	R.DACGN#GTCR.N	0.68	2.515
P35555	FBN1	R.NYYADN#QTCDGELLFN#M*TK.K	-0.28	2.874
P35555	FBN1	R.VLPVN#VTDYCQLVR.Y	1.54	3.886
P35579	MYH9	K.DFSALESQLQDTQELLQEEN#R.Q	1.72	2.314
P35579	MYH9	K.SGFEPASLKEEVGEEAIVELVEN#GKK.V	5.67	4.8
P35590	TIE1	R.REN#VSSPQAR.T	0.01	3.93
P35611	ADD1	R.TSTSAVPN#LFVPLNTNPK.E	1.12	1.909
P35611	ADD1	R.LADLFGWSQLIYN#HITTR.V	3.44	2.298
P35613	BSG	K.ALM*N#GSESR.F	-0.22	2.085
P35613	BSG	K.ITDSEDKALM*N#GSESR.F	-0.71	2.381
P35613	BSG	R.CN#GTSSK.G	-0.37	2.718
P35613	BSG	K.ALMN#GSESR.F	0.55	3.336
P35613	BSG	K.ALMN#GSESRFFVSSSQGR.S	-2.02	3.869
P35613	BSG	K.ALM*N#GSESRFFVSSSQGR.S	1.52	4.271
P35613	BSG	K.ILLTCSLN#DSATEVTGHR.W	-0.34	4.976
P35625	TIMP3	K.SIIN#ATDP.-	0.31	1.966
P36268	GGT2	K.GYN#FSR.E	-1.19	1.885
P36268	GGT2	R.N#MTSEFFAAQLR.S	0.37	2.208
P36268	GGT2	R.N#M*TSEFFAAQLR.S	-0.12	3.072
P36269	GGT5	K.LQN#ASR.D	-0.09	2.267
P36269	GGT5	R.GFN#FSTESM*ARPEGR.V	-0.68	2.283
P36269	GGT5	R.GFN#FSTESMARPEGR.V	0.66	3.672
P36269	GGT5	R.GQN#QTQRPFFLNVVQAVSQEGACVYAVSDLRK.S	-2.52	7.306
P36941	LTBR	K.AGHFQN#TSSPSAR.C	0.73	3.75
P36969	GPX4	K.TEVN#YTQLVDLHAR.Y	-1.22	2.775
P38435	GGCX	K.VEN#GSETGPLPPELQPLLEGEVK.G	-0.51	4.193
P38435	GGCX	K.EKVEN#GSETGPLPPELQPLLEGEVK.G	3.01	5.607
P38484	IFNGR2	R.N#VTVGPPENIEVTPGEGSLIIR.F	0.53	4.223
P38484	IFNGR2	R.LYNAEQVLSWEPVALSN#STRPVVYQVQFK.Y	2.66	4.948
P38571	LIPA	R.NLN#M*SR.V	-0.46	1.601
P38571	LIPA	R.NLN#MSR.V	-0.46	1.838
P38571	LIPA	K.YDLPASINFILN#K.T	-1.13	3.483
P38571	LIPA	K.NYFHYN#QSYPPTYNVK.D	0.78	4.349
P38646	HSPA9	K.STN#GDTFLGGEDFDQALLR.H	-2.03	4.637
P39086	GRIK1	R.YSGVN#M*TGFR.L	0.57	1.902
P39086	GRIK1	R.TLM*PN#TTLTYDIQR.I	-0.77	2.268
P39086	GRIK1	R.YSGVN#MTGFR.L	-0.07	2.432
P39086	GRIK1	K.SSN#ITDSLAN#R.T	1.78	3.193
P40189	IL6ST	R.N#YTIFYR.T	-0.36	1.871
P40189	IL6ST	K.N#LSCIVNEGKK.M	-3.62	2.201
P40189	IL6ST	K.LTVN#LTNDR.Y	-1.07	2.969
P40189	IL6ST	K.EQYTIIN#R.T	0.29	3.188
P40189	IL6ST	K.N#LSCIVNEGK.K	-0.17	3.322
P40189	IL6ST	K.SHLQN#YTVNATK.L	-0.57	4
P40189	IL6ST	K.SHLQN#YTVN#ATK.L	0.3	4.255
P40189	IL6ST	R.ETHLETN#FTLK.S	0.93	4.381
P40189	IL6ST	K.VKPNPPHN#LSVINSEELSSILK.L	2.79	6.064
P40189	IL6ST	R.TIIGN#ETAVNVDSSHTEYTLSSLTSDTLYM*VR.M	-2.12	6.157
P40926	MDH2	R.DDLFNTNATIVATLTAACAQHCPEAMICVIANPVN#STIPITAEVFK.K	5.26	2.593
P40926	MDH2	R.FVFSLVDAM*N#GK.E	-2.12	2.829
P40926	MDH2	R.DDLFNTNATIVATLTAACAQHCPEAMICVIANPVN#STIPITAEVFKK.H	3.16	3.49
P40926	MDH2	R.DDLFNTNATIVATLTAACAQHCPEAM*ICVIANPVN#STIPITAEVFKK.H	1.67	4.336
P40926	MDH2	R.DDLFNTNATIVATLTAACAQHCPEAM*ICVIAN#PVNSTIPITAEVFK.K	0.12	4.896
P40926	MDH2	R.DDLFNTNATIVATLTAACAQHCPEAMICVIAN#PVNSTIPITAEVFK.K	0.45	5.418
P40926	MDH2	R.DDLFNTNATIVATLTAACAQHCPEAM*ICVIANPVN#STIPITAEVFK.K	6.71	5.433
P40926	MDH2	R.DDLFNTNATIVATLTAACAQHCPEAM*ICVIAN#PVNSTIPITAEVFKK.H	7.15	6.019
P40926	MDH2	R.DDLFNTNATIVATLTAACAQHCPEAMICVIAN#PVNSTIPITAEVFKK.H	3.5	6.432
P41217	CD200	R.SGIEN#STVTLSHPN#GTTSVTSILHIKDPK.N	-0.26	6.331
P41217	CD200	R.SGIEN#STVTLSHPN#GTTSVTSILHIK.D	0.54	6.833
P41222	PTGDS	R.WFSAGLASN#SSWLREKK.A	0.88	3.132
P41222	PTGDS	R.WFSAGLASN#SSWLREK.K	0.47	3.909
P41222	PTGDS	R.WFSAGLASN#SSWLR.E	0.22	4.702
P41222	PTGDS	K.SVVAPATDGGLN#LTSTFLR.K	0.83	4.961
P41222	PTGDS	K.SVVAPATDGGLN#LTSTFLRK.N	0.65	5.333
P41271	NBL1	K.N#ITQIVGHSGCEAK.S	-0.32	3.332
P41594	GRM5	K.TCN#SSLTLK.T	-0.36	3.037
P41594	GRM5	K.TN#FTGVSGDTILFDENGDSPGRYEIMNFK.E	-0.32	4.041
P41594	GRM5	K.TN#FTGVSGDTILFDENGDSPGRYEIM*NFK.E	-0.72	4.572
P41594	GRM5	R.INSDPTLLPN#ITLGCEIR.D	2.76	5.056
P41594	GRM5	K.TN#FTGVSGDTILFDENGDSPGR.Y	1.47	5.303
P41594	GRM5	K.RYN#WTYVSAVHTEGNYGESGM*EAFK.D	-1.19	6.055
P41732	TSPAN7	R.SLSCCGVQN#YTN#WSTSPYFLEHGIPPSCCMNETDCNPQDLHN#LTVAATK.V	0.21	4.597
P41732	TSPAN7	R.SLSCCGVQN#YTNWSTSPYFLEHGIPPSCCM*N#ETDCNPQDLHNLTVAATK.V	-0.2	6.336
P41732	TSPAN7	R.SLSCCGVQN#YTNWSTSPYFLEHGIPPSCCMN#ETDCNPQDLHN#LTVAATK.V	-0.06	6.846
P41732	TSPAN7	R.SLSCCGVQN#YTNWSTSPYFLEHGIPPSCCMN#ETDCNPQDLHNLTVAATK.V	1.18	6.899
P41732	TSPAN7	R.SLSCCGVQN#YTNWSTSPYFLEHGIPPSCCM*N#ETDCNPQDLHN#LTVAATK.V	-0.34	7.608
P42261	GRIA1	K.LLPQIDIVN#ISDSFEM*TYR.F	-0.31	2.551
P42261	GRIA1	R.TN#YTLHVIEMK.H	0.88	2.597
P42261	GRIA1	K.LLPQIDIVN#ISDSFEMTYR.F	0.2	2.688
P42261	GRIA1	R.TN#YTLHVIEM*K.H	0.72	3.37
P42261	GRIA1	K.FVPAATDAQAGGDNSSVQN#R.T	0.46	3.786
P42261	GRIA1	K.ESGAN#VTGFQLVN#YTDTIPAK.I	2.01	4.713
P42261	GRIA1	K.FVPAATDAQAGGDN#SSVQN#R.T	-1.08	5.225
P42262	GRIA2	R.IN#YTINIMELK.T	0.98	3.507
P42262	GRIA2	R.IN#YTINIM*ELK.T	0.83	3.562
P42262	GRIA2	K.RIN#YTINIM*ELK.T	0.66	4.258
P42262	GRIA2	K.RIN#YTINIMELK.T	0.01	4.457
P42262	GRIA2	K.IQFGGAN#VSGFQIVDYDDSLVSK.F	-1.01	4.638
P42262	GRIA2	K.M*VVTLTELPSGN#DTSGLEN#K.T	0.17	5.084
P42262	GRIA2	K.MVVTLTELPSGN#DTSGLEN#K.T	0.68	5.465
P42263	GRIA3	R.TN#YTIDVYEM*K.V	0.49	2.858
P42263	GRIA3	R.TN#YTIDVYEMK.V	-0.51	2.886
P42263	GRIA3	R.RTN#YTIDVYEM*K.V	0.03	3.135
P42263	GRIA3	R.FVPFSDQQISN#DSASSEN#R.T	-0.9	4.602
P42263	GRIA3	R.VM*HGGAN#ITGFQIVNNENPMVQQFIQR.W	-0.05	6.073
P42263	GRIA3	R.VMHGGAN#ITGFQIVNNENPMVQQFIQR.W	-3.2	6.137
P42263	GRIA3	R.VMHGGAN#ITGFQIVNNENPM*VQQFIQR.W	0.54	6.27
P42263	GRIA3	R.VM*HGGAN#ITGFQIVNNENPM*VQQFIQR.W	-2.54	6.442
P42658	DPP6	R.LAYAAIN#DSR.V	-0.77	2.753
P42658	DPP6	K.CEGPGVPM*VTVHN#TTDK.K	1.85	2.79
P42658	DPP6	R.DIEIDDYN#LPM*QILKPATFTDTTHYPLLLVVDGTPGSQSVAEK.F	4.78	3.58
P42658	DPP6	R.LWNVETN#TSTVLIEGK.K	-0.7	3.925
P42658	DPP6	R.LWNVETN#TSTVLIEGKK.I	0.74	4.143
P42658	DPP6	R.AQN#VSILTLCDATTGVCTKK.H	-0.76	4.477
P42658	DPP6	R.AQN#VSILTLCDATTGVCTK.K	-0.2	4.503
P42658	DPP6	R.GKAN#YSLQIYPDESHYFTSSSLK.Q	-0.56	5.29
P42658	DPP6	K.AN#YSLQIYPDESHYFTSSSLK.Q	-0.99	5.464
P42702	LIFR	K.N#ISWIPDSQTK.V	-0.07	1.874
P42702	LIFR	K.WCN#SSR.S	0.95	2.173
P42702	LIFR	K.GVEN#SSYLVALDK.L	-0.8	2.615
P42702	LIFR	K.DIN#STAVK.L	-0.59	3.078
P42702	LIFR	R.SQSTILVN#ITEK.V	0.84	3.413
P42702	LIFR	K.RAEAPTN#ESYQLLFQMLPNQEIYN#FTLNAHNPLGR.S	-0.04	6.088
P42702	LIFR	R.KVPSN#STETVIESDEFRPGIR.Y	0.13	6.392
P42702	LIFR	K.RAEAPTN#ESYQLLFQM*LPNQEIYN#FTLNAHNPLGR.S	2.08	6.72
P42785	PRCP	K.N#YSVLYFQQK.V	0.39	2.312
P42785	PRCP	K.NPN#VSDSLLLQNIFQALN#VYYNYSGQVK.C	-0.43	3.095
P42785	PRCP	K.NPN#VSDSLLLQNIFQALNVYYN#YSGQVK.C	-0.7	3.747
P42785	PRCP	K.N#ISSHTNIVFSNGELDPWSGGGVTK.D	-0.09	5.91
P42892	ECE1	R.ACM*N#ETR.I	-0.12	1.801
P42892	ECE1	K.N#SSVEAFKR.Q	1.96	2.076
P42892	ECE1	R.DYYLN#KTENEK.V	-0.27	2.09
P42892	ECE1	R.ACMN#ETR.I	0.38	2.358
P42892	ECE1	K.N#SSVEAFK.R	-0.27	2.572
P42892	ECE1	R.LGGWN#ITGPWAK.D	0.44	2.6
P42892	ECE1	R.FFN#FSWR.V	0.67	2.755
P42892	ECE1	K.EYLEQISTLIN#TTDR.C	1.41	3.318
P42892	ECE1	K.LLGGGDEEAIRPQM*QQILDFETALAN#ITIPQEK.R	-4	4.1
P42892	ECE1	K.HLLEN#STASVSEAER.K	-1.4	4.37
P42892	ECE1	K.NSN#SNVIQVDQSGLGLPSR.D	-0.88	5.466
P43003	SLC1A3	K.VPIQANETLVGAVIN#N#VSEAM*ETLTR.I	-0.62	2.862
P43003	SLC1A3	K.KPYQLIAQDN#ETEKPIDSETK.M	3.09	3.176
P43003	SLC1A3	K.VPIQAN#ETLVGAVINNVSEAMETLTR.I	6.36	3.577
P43003	SLC1A3	K.VPIQAN#ETLVGAVIN#N#VSEAMETLTR.I	0.64	3.698
P43003	SLC1A3	K.VPIQAN#ETLVGAVIN#NVSEAMETLTR.I	-7.9	3.983
P43003	SLC1A3	K.VPIQANETLVGAVIN#N#VSEAMETLTR.I	-8.07	4.074
P43003	SLC1A3	K.VPIQAN#ETLVGAVINNVSEAM*ETLTR.I	-0.39	4.42
P43003	SLC1A3	K.VPIQANETLVGAVINN#VSEAMETLTR.I	1.55	4.757
P43003	SLC1A3	K.VPIQAN#ETLVGAVIN#NVSEAM*ETLTR.I	6.91	4.758
P43003	SLC1A3	K.VPIQAN#ETLVGAVINN#VSEAM*ETLTR.I	-5.28	4.883
P43003	SLC1A3	R.SFKVPIQAN#ETLVGAVINN#VSEAM*ETLTR.I	-0.45	4.915
P43003	SLC1A3	K.VPIQAN#ETLVGAVIN#N#VSEAM*ETLTR.I	-2.89	4.988
P43003	SLC1A3	R.SFKVPIQANETLVGAVIN#N#VSEAMETLTR.I	-1.95	5.045
P43003	SLC1A3	K.RSFKVPIQANETLVGAVIN#N#VSEAM*ETLTR.I	-0.97	5.068
P43003	SLC1A3	R.SFKVPIQAN#ETLVGAVINN#VSEAMETLTR.I	0.93	6.171
P43003	SLC1A3	K.RSFKVPIQAN#ETLVGAVINN#VSEAM*ETLTR.I	-1.26	6.249
P43003	SLC1A3	K.VPIQAN#ETLVGAVINN#VSEAMETLTR.I	-6.61	6.509
P43004	SLC1A2	K.VLVAPPPDEEAN#ATSAVVSLLN#ETVTEVPEETKM*VIK.K	-0.32	2.581
P43004	SLC1A2	K.VLVAPPPDEEANATSAVVSLLN#ETVTEVPEETK.M	-0.04	3.839
P43004	SLC1A2	K.VLVAPPPDEEAN#ATSAVVSLLN#ETVTEVPEETK.M	-0.46	4.341
P43004	SLC1A2	K.VLVAPPPDEEAN#ATSAVVSLLNETVTEVPEETK.M	0.15	4.385
P43004	SLC1A2	K.KVLVAPPPDEEAN#ATSAVVSLLN#ETVTEVPEETK.M	0.3	5.891
P43007	SLC1A4	K.VVTQN#SSSGN#VTHEK.I	-0.59	4.995
P43007	SLC1A4	K.VVTQNSSSGN#VTHEK.I	0.31	6.315
P43115	PTGER3	R.LN#HSYTGM*WAPER.S	0.61	2.457
P43121	MCAM	R.AN#STSTER.K	-0.05	3.236
P43121	MCAM	R.CVASVPSIPGLN#R.T	-2.6	3.28
P43121	MCAM	K.ENM*VLN#LSCEASGHPRPTISWNVN#GTASEQDQDPQR.V	0.08	4.89
P43146	DCC	R.ALN#TTQPGSLQLTVGNLKPEAM*YTFR.V	-0.55	3.404
P43146	DCC	R.KQQLSN#GSLLIQNILHSR.H	-0.53	4.506
P43146	DCC	R.ALN#TTQPGSLQLTVGNLKPEAMYTFR.V	1.94	5.404
P43146	DCC	K.QQLSN#GSLLIQNILHSR.H	1.02	6.095
P43251	BTD	R.FN#DTEVLQR.L	0.63	2.987
P43251	BTD	R.WNPCLEPHRFN#DTEVLQR.L	0.61	3.209
P43251	BTD	K.DVQIIVFPEDGIHGFN#FTR.T	-1.86	4.402
P43251	BTD	K.NPVGLIGAEN#ATGETDPSHSK.F	0.75	6.091
P43307	SSR1	R.YPQDYQFYIQNFTALPLN#TVVPPQR.Q	-0.11	4.291
P43307	SSR1	R.YPQDYQFYIQN#FTALPLN#TVVPPQR.Q	0.62	4.339
P43307	SSR1	K.DLN#GNVFQDAVFN#QTVTVIER.E	0.17	5.239
P43307	SSR1	R.YPQDYQFYIQN#FTALPLNTVVPPQR.Q	0.07	5.369
P43307	SSR1	K.DLNGNVFQDAVFN#QTVTVIER.E	-0.85	5.536
[truncated: 2,922 more rows]
