# Supplementary material for: Comprehensive and Site-Specific Characterization of Protein N‑Glycosylation in AD Samples Reveals Its Potential Roles in Protein Aggregation and Synaptic Dysfunction
Source: Anal Chem. 2025 Oct 3;97(40):21873–82. doi: 10.1021/acs.analchem.5c02455 (PMC12529471; doi:10.1021/acs.analchem.5c02455)
Supplement: Supplementary file 4 [file ac5c02455_si_004.xlsx]

## Sheet: Sheet1
Table S3- Identified N-glycosylation sites from AD and control samples
Uniprot	Gene Symbol	Site	Glycopeptide	ModScore
A2RU67	FAM234B	237	K.MLSAFN#ATSGK.A	1000
A2RU67	FAM234B	254	K.AIWTLNPNYLSN#GTLAAPVVVLPDLDEDGVR.D	27.525
A2RU67	FAM234B	396	K.APDSN#CSNLLITTR.Q	68.472
A2RU67	FAM234B	415	R.GQN#LTPYWALR.L	1000
A6NE02	BTBD17	61	R.QGN#ASDVVLR.V	1000
A6NE02	BTBD17	307	K.FFDVN#GSAFLPR.N	1000
A6NGN9	IGLON5	137	R.IVN#ISSPVTVNEGGNVNLLCLAVGRPEPTVTWR.Q	65.038
A6NGN9	IGLON5	280	R.SMLLFAN#VSAR.H	1000
A6NGN9	IGLON5	288	R.HYGN#YTCR.A	1000
A6NKL6	TMEM200C	103	R.VPTTAN#SSSSGSK.N	1000
A6NKL6	TMEM200C	124	R.APGGVN#SSSAGAPR.S	1000
A6NL88	SHISA7	59	R.RLTGALTGGGGAASPGAN#GTR.T	1000
A6NL88	SHISA7	97	R.APPPAELCHGYYDVM*GQYDATFN#CSTGSYR.F	1000
A7MBM2	DISP2	349	R.TAANQCCPSWSLGNYLAVLSN#R.S	60.961
A7MBM2	DISP2	465	R.LATPWGLADN#YTSVTGM*DLGLK.Q	1000
A7MBM2	DISP2	792	R.SN#SSLVRDPAFSASGPEAQR.W	1000
A8MVW0	FAM171A2	66	R.ASVDVFGN#R.T	1000
A8MWY0	ELAPOR2	560	K.N#ATFTFTWAFQR.T	1000
A8MWY0	ELAPOR2	716	K.YFHFFN#ISLCGHEGK.K	1000
B4DS77	SHISA9	116	R.RLN#QSTCTNYDTPLWLNTGKPPAR.K	50.039
H3BS89	TMEM178B	102	R.QYN#STNMGLWR.K	68.472
H3BS89	TMEM178B	148	R.N#LTFN#ITK.T	1000
H3BS89	TMEM178B	152	R.N#LTFN#ITK.T	1000
O00115	DNASE2	86	R.SN#TSQLAFLLYNDQPPQPSK.A	108.977
O00115	DNASE2	266	K.TVGILPSN#CSDIWQVLNVNQIAFPGPAGPSFN#STEDHSK.W	50.607
O00115	DNASE2	290	K.TVGILPSN#CSDIWQVLNVNQIAFPGPAGPSFN#STEDHSK.W	127.397
O00206	TLR4	282	K.SALEGLCN#LTIEEFR.L	1000
O00451	GFRA2	52	R.ANELCAAESN#CSSR.Y	131.719
O00451	GFRA2	159	K.SN#HCLDAAK.A	1000
O00451	GFRA2	357	R.NAIQAFGN#GTDVNVSPK.G	72.054
O00461	GOLIM4	257	R.KPDPAEQQN#VTQVAHSPQGYNTAR.E	100.477
O00462	MANBA	280	R.IVELFVN#ISK.N	1000
O00468	AGRN	135	K.NELMLN#SSLMR.I	152.288
O00468	AGRN	250	R.DPCSN#VTCSFGSTCAR.S	1000
O00469	PLOD2	63	K.YFN#YTVK.V	1000
O00469	PLOD2	209	R.EAIN#ITLDHK.C	1000
O00469	PLOD2	696	R.YN#CSIESPR.K	1000
O00478	BTN3A3	115	R.IHN#VTASDSGK.Y	1000
O00533	CHL1	87	R.IIPSN#NSGTFR.I	30.458
O00533	CHL1	225	K.LTVN#SSNSIK.Q	68.472
O00533	CHL1	367	K.WRVN#GSPVDNHPFAGDVVFPR.E	53.166
O00533	CHL1	476	R.YHIYEN#GTLQIN#R.T	1000
O00533	CHL1	482	R.YHIYEN#GTLQIN#R.T	1000
O00533	CHL1	513	K.TAVTANLDIRN#ATK.L	25.737
O00533	CHL1	562	K.DGEAFEIN#GTEDGR.I	1000
O00533	CHL1	767	R.VTWKPQGAPVEWEEETVTN#HTLR.V	1000
O00533	CHL1	822	K.VQAINQLGSGPDPQSVTLYSGEDYPDTAPVIHGVDVIN#STLVK.V	186.429
O00533	CHL1	1026	K.ISGVN#LTQK.T	1000
O00533	CHL1	1055	K.NWGDN#DSIFQDVIETR.G	121.83
O00555	CACNA1A	283	R.TCPN#GTK.C	1000
O00592	PODXL	360	K.QLVLN#LTGNTLCAGGASDEK.L	29.573
O00754	MAN2B1	367	K.AN#LTWSVK.H	1000
O00754	MAN2B1	692	K.TPLVQEVHQN#FSAWCSQVVR.L	1000
O00754	MAN2B1	766	K.LN#QTEPVAGNYYPVNTR.I	101.644
O00754	MAN2B1	930	R.N#LSAPVTLNLR.D	216.515
O00755	WNT7A	83	R.WN#CSALGER.T	1000
O14494	PLPP1	142	R.LRPHFLDVCDPDWSKIN#CSDGYIEYYICR.G	1000
O14495	PLPP3	170	R.LRPHFLSVCNPDFSQIN#CSEGYIQN#YR.C	63.48
O14498	ISLR	51	R.DLESVPPGFPAN#VTTLSLSANR.L	47.198
O14498	ISLR	120	K.SLDLSHNLISDFAWSDLHN#LSALQLLK.M	90.108
O14498	ISLR	309	R.FQAFAN#GSLLIPDFGK.L	1000
O14514	ADGRB1	64	K.FFGYFSAAAVFPAN#ASR.C	1000
O14514	ADGRB1	607	R.N#ATGLILR.R	1000
O14514	ADGRB1	692	R.N#MTEIFR.R	1000
O14514	ADGRB1	844	R.N#TTVLNSK.V	152.288
O14522	PTPRT	208	R.LQNVEVNVGQN#ATFQCIAGGK.W	53.466
O14522	PTPRT	547	K.LRN#ETHHLFVGLYPGTTYSFTIK.A	1000
O14524	NEMP1	125	K.EKLN#DTYVNVGLYSTK.T	132.718
O14525	ASTN1	729	R.ELPMN#QTLFGEMFFGYNN#HSK.E	143.89
O14594	NCAN	122	R.RRAN#ATLLLGPLR.A	1000
O14594	NCAN	1223	K.KGTVLCGPPPAVEN#ASLIGAR.K	1000
O14649	KCNK3	53	R.ARYN#LSQGGYEELER.V	1000
O14656	TOR1A	158	R.GN#VSACAR.S	1000
O14657	TOR1B	64	R.EERPLN#ASALK.L	1000
O14672	ADAM10	267	R.N#ISFM*VK.R	1000
O14672	ADAM10	278	R.IRIN#TTADEK.D	1000
O14672	ADAM10	439	R.N#ISQVLEK.K	1000
O14672	ADAM10	551	R.EGICNGFTALCPASDPKPN#FTDCNR.H	33.318
O14764	GABRD	103	R.LSYN#HTN#ETLGLDSR.F	1000
O14764	GABRD	106	R.LSYN#HTN#ETLGLDSR.F	1000
O14773	TPP1	210	K.RYN#LTSQDVGSGTSN#N#SQACAQFLEQYFHDSDLAQFM*R.L	1000
O14773	TPP1	222	K.RYN#LTSQDVGSGTSN#N#SQACAQFLEQYFHDSDLAQFM*R.L	1000
O14773	TPP1	286	R.AGIEASLDVQYLMSAGAN#ISTWVYSSPGR.H	1000
O14773	TPP1	313	R.HEGQEPFLQWLMLLSN#ESALPHVHTVSYGDDEDSLSSAYIQR.V	1000
O14773	TPP1	443	K.FLSSSPHLPPSSYFN#ASGR.A	1000
O14786	NRP1	150	K.RGPECSQN#YTTPSGVIK.S	1000
O14786	NRP1	261	K.EGFSAN#YSVLQSSVSEDFK.C	1000
O14786	NRP1	522	K.IGYSNN#GSDWK.M	30.458
O14917	PCDH17	22	K.NLN#YSVPEEQGAGTVIGNIGR.D	19.046
O14917	PCDH17	453	R.DGGSPPLN#STK.S	1000
O14917	PCDH17	566	K.DSGAPAHLESN#ATVR.V	1000
O15031	PLXNB2	127	R.ALSN#ISLR.L	1000
O15031	PLXNB2	328	R.N#ACYTGTR.E	1000
O15031	PLXNB2	391	R.GGLN#LTAVTVAAEN#NHTVAFLGTSDGR.I	100.477
O15031	PLXNB2	402	R.GGLNLTAVTVAAEN#N#HTVAFLGTSDGR.I	46.706
O15031	PLXNB2	528	K.SCVAVTSAQPQN#MSR.R	1000
O15031	PLXNB2	733	K.LSHDAN#ETLPLHLYVK.S	1000
O15031	PLXNB2	759	K.LHVTLYN#CSFGR.S	1000
O15031	PLXNB2	795	R.CVYEALCN#TTSECPPPVITR.I	1000
O15031	PLXNB2	844	R.N#CSFQPER.Y	1000
O15031	PLXNB2	1002	R.SIN#VTGQGFSLIQR.F	1000
O15031	PLXNB2	1049	R.EAESLQPMTVVGTDYVFHN#DTK.V	1000
O15031	PLXNB2	1068	K.VVFLSPAVPEEPEAYN#LTVLIEM*DGHR.A	1000
O15031	PLXNB2	1099	R.TEAGAFEYVPDPTFEN#FTGGVK.K	1000
O15041	SEMA3E	126	R.VLHHYN#R.T	1000
O15041	SEMA3E	330	K.NPVIFGLFN#TTSNIFR.G	29.573
O15118	NPC1	70	K.DGYDLVQELCPGFFFGN#VSLCCDVR.Q	1000
O15118	NPC1	122	R.QSQFLN#VTATEDYVDPVTN#QTK.T	1000
O15118	NPC1	135	R.QSQFLN#VTATEDYVDPVTN#QTK.T	1000
O15118	NPC1	158	K.ELQYYVGQSFANAMYN#ACR.D	42.464
O15118	NPC1	185	K.DADACN#ATNWIEYMFNK.D	62.394
O15118	NPC1	598	K.NPN#LTISFTAER.S	60.915
O15118	NPC1	916	K.GQNMVCGGM*GCN#N#DSLVQQIFNAAQLDN#YTR.I	28.013
O15118	NPC1	931	K.GQNM*VCGGM*GCN#N#DSLVQQIFNAAQLDN#YTR.I	53.466
O15118	NPC1	961	R.VDN#ITDQFCN#ASVVDPACVR.C	1000
O15118	NPC1	968	R.VDN#ITDQFCN#ASVVDPACVR.C	1000
O15118	NPC1	1064	R.LIASN#VTETMGIN#GSAYR.V	1000
O15118	NPC1	1072	R.LIASN#VTETMGIN#GSAYR.V	1000
O15123	ANGPT2	151	R.KLTDVEAQVLN#QTTR.L	1000
O15230	LAMA5	95	K.LVGGPVAGGDPN#QTIR.G	1000
O15230	LAMA5	243	R.IVPLENGEIVVSLVNGRPGAMN#FSYSPLLR.E	43.246
O15230	LAMA5	1330	R.VWQGHAN#ASFCPHGYGCR.T	1000
O15230	LAMA5	1555	K.CRPN#VTGR.R	1000
O15230	LAMA5	2196	R.GIN#ASSMAWAR.L	1000
O15230	LAMA5	2209	R.LN#ASIADLQSQLR.S	1000
O15230	LAMA5	2303	R.TLSELMSQTGHLGLAN#ASAPSGEQLLR.T	1000
O15230	LAMA5	2423	R.KQELSRDN#ATLQATLHAAR.D	1000
O15230	LAMA5	2501	R.LVEAAEAHAQQLGQLALN#LSSIILDVNQDR.L	29.473
O15230	LAMA5	2568	R.AQQLLAN#STALEEAMLQEQQR.L	1000
O15230	LAMA5	2707	R.GVHN#ASLALSASIGR.V	1000
O15230	LAMA5	3107	R.LN#TTGVSAGCTADLLVGR.A	1000
O15230	LAMA5	3257	R.LLLGGLPESGTIYN#FSGCISN#VFVQR.L	1000
O15230	LAMA5	3287	R.VFDLQQNLGSVN#VSTGCAPALQAQTPGLGPR.G	53.466
O15342	ATP6V0E1	70	K.N#ETIWYLK.Y	1000
O15354	GPR37	222	R.ALAQN#GSLGEGIHEPGGPR.R	1000
O15394	NCAM2	177	R.FAM*LANNNLQILNIN#K.S	22.851
O15394	NCAM2	219	K.SFN#ATAERGEEMTFSCR.A	1000
O15394	NCAM2	309	K.N#ETTYENGQVTLVCDAEGEPIPEITWK.R	64.866
O15394	NCAM2	406	K.FISN#QTIYYSWEGN#PIN#ISCDVK.S	1000
O15394	NCAM2	419	K.FISN#QTIYYSWEGN#PIN#ISCDVK.S	1000
O15394	NCAM2	445	K.N#TTNLK.T	91.373
O15394	NCAM2	474	R.YN#CTATN#HIGTR.F	1000
O15394	NCAM2	562	R.SHGVQTM*VVLN#N#LEPN#TTYEIR.V	1000
O15455	TLR3	52	K.LTQVPDDLPTN#ITVLN#LTHNQLR.R	66.621
O15455	TLR3	57	K.LTQVPDDLPTN#ITVLN#LTHNQLR.R	36.466
O15455	TLR3	70	R.RLPAAN#FTR.Y	1000
O15455	TLR3	196	K.SEELDIFAN#SSLK.K	1000
O15455	TLR3	247	K.LCLELAN#TSIR.N	1000
O15455	TLR3	252	R.N#LSLSNSQLSTTSN#TTFLGLK.W	72.054
O15455	TLR3	265	R.N#LSLSNSQLSTTSN#TTFLGLK.W	65.305
O15547	P2RX6	165	K.TGQCVVFN#GTHR.T	1000
O43155	FLRT2	202	R.IAVISDMAFQN#LTSLER.L	1000
O43157	PLXNB1	543	R.GQGPEQWLWSFQPELGCLQVAAM*SPAN#ISR.E	1000
O43157	PLXNB1	1183	R.LTLN#GSK.L	1000
O43157	PLXNB1	1253	K.YTLDPN#ITSAGPTK.S	1000
O43173	ST8SIA3	113	K.N#FSLTK.N	1000
O43173	ST8SIA3	206	K.TN#LTTFNPSILEK.Y	105.533
O43292	GPAA1	203	K.DIVFLVTEHDLLGTEAWLEAYHDVN#VTGM*QSSPLQGR.A	1000
O43300	LRRTM2	57	K.LLFYCDSQGFHSVPN#ATDK.G	1000
O43300	LRRTM2	243	K.ISN#LTCGMEWTWGTLEK.L	1000
O43424	GRID2	716	R.SN#GSENNVLESQAGIQK.V	40.946
O43490	PROM1	395	R.VLNSIGSDIDN#VTQR.L	54.416
O43493	TGOLN2	39	K.QEEAGVRPSAGN#VSTHPSLSQRPGGSTK.S	1000
O43505	B4GAT1	204	R.VAQPGINYALGTN#VSYPNNLLR.N	22.74
O43505	B4GAT1	300	K.NELVQLYQVGEVRPFYYGLCTPCQAPTN#YSR.W	150.589
O43508	TNFSF12	139	R.IN#SSSPLR.Y	1000
O43529	CHST10	99	K.N#LSHTPVSK.F	1000
O43556	SGCE	200	R.LNAIN#ITSALDR.G	91.373
O43567	RNF13	88	K.DN#SSGTFIVLIR.R	1000
O43657	TSPAN6	134	K.QYN#STGDYR.S	1000
O43688	PLPP2	139	R.VN#CSVYVQLEK.V	1000
O43852	CALU	131	K.N#ATYGYVLDDPDPDDGFNYK.Q	190.876
O43854	EDIL3	140	K.NGGICTDLVAN#YSCECPGEFMGR.N	131.062
O43909	EXTL3	290	K.SDTQNLLYN#VSTGR.A	97.686
O43921	EFNA2	42	R.YAVYWN#R.S	1000
O60241	ADGRB2	560	K.CPPN#ASGSASR.R	1000
O60241	ADGRB2	645	R.N#VTDTFK.R	1000
O60242	ADGRB3	51	K.N#FTN#CTWTLENPDPTK.Y	68.893
O60242	ADGRB3	54	K.N#FTN#CTWTLENPDPTK.Y	48.283
O60242	ADGRB3	540	K.RTPAGDLAFNQCPLN#ATGTTSR.R	100.821
O60242	ADGRB3	779	R.N#YTVINSK.I	127.178
O60242	ADGRB3	828	K.TN#ESLGTWSTQGCK.T	1000
O60243	HS6ST1	320	K.FIRPFMQYN#STR.A	1000
O60245	PCDH7	79	K.IDN#LTGELSTSER.R	1000
O60245	PCDH7	518	R.EFNVVIVAVDSGSPSLSSN#NSLIVK.V	25.774
O60245	PCDH7	747	K.N#ISYTLLPPSSNVR.T	195.679
O60245	PCDH7	822	R.LVVQVN#DSGQPSQSTTTLVHVFVN#ESVSN#ATAIDSQIAR.S	1000
O60245	PCDH7	840	R.LVVQVN#DSGQPSQSTTTLVHVFVN#ESVSN#ATAIDSQIAR.S	1000
O60245	PCDH7	845	R.LVVQVN#DSGQPSQSTTTLVHVFVN#ESVSN#ATAIDSQIAR.S	1000
O60359	CACNG3	48	R.TKSTSDN#ETSR.K	1000
O60449	LY75	135	K.DGHGTAISN#ASDVWK.K	1000
O60449	LY75	529	K.IYEDEVPFGTNCN#LTITSR.F	16.509
O60449	LY75	865	K.IAN#ISGDGQK.W	1000
O60449	LY75	934	K.YN#VSSLEK.Y	1000
O60449	LY75	1076	K.SPFTGTWN#FTSCSER.H	1000
O60449	LY75	1103	R.QTLQN#ASETVK.Y	1000
O60449	LY75	1225	K.TVDCNDNQPGAICYYSGN#ETEK.E	46.706
O60462	NRP2	152	K.N#FTSPN#GTIESPGFPEK.Y	1000
O60462	NRP2	157	K.N#FTSPN#GTIESPGFPEK.Y	1000
O60469	DSCAM	1341	R.SIFSN#GSFIIR.T	1000
O60469	DSCAM	1488	K.EQELFASIN#TTR.V	1000
O60477	BRINP1	156	K.SGN#ATQSVEALHQLASSYFVDR.D	1000
O60477	BRINP1	599	R.LQNSQCYN#WTLLLGNR.W	72.234
O60477	BRINP1	631	R.TRLPTLLRN#ETGQGPVDLSDPSKR.Q	1000
O60486	PLXNC1	86	R.DQAGN#CTEPVSLAPPARPRPGSSFSK.L	1000
O60486	PLXNC1	141	R.GACEVRPLGN#LSR.N	1000
O60486	PLXNC1	386	R.VQPIASSTLIHSDLTSVYGTVVM*N#R.T	1000
O60486	PLXNC1	407	K.VILGEN#LTSNCPEVIYEIKEETPVFYK.L	47.925
O60486	PLXNC1	548	R.ELCQN#K.S	1000
O60486	PLXNC1	553	K.SQPN#RTCTCSIPTR.A	1000
O60486	PLXNC1	686	K.SNVIVTGAN#FTR.A	48.283
O60486	PLXNC1	692	R.ASN#ITMILK.G	1000
O60486	PLXNC1	715	K.DVIQVSHVLN#DTHMK.F	1000
O60486	PLXNC1	796	K.GNIN#VSEYCVATYCGFLAPSLK.S	19.046
O60486	PLXNC1	871	K.ENDNFN#ISK.K	60.915
O60486	PLXNC1	890	K.DIEITLFHGEN#GQLN#CSFEN#ITR.N	1000
O60486	PLXNC1	895	K.DIEITLFHGEN#GQLN#CSFEN#ITR.N	1000
O60486	PLXNC1	920	K.TASTIAN#SSKK.V	1000
O60503	ADCY9	964	R.NPCN#SSVPR.D	49.365
O60512	B4GALT3	337	R.ELGPLYTN#ITADIGTDPR.G	1000
O60512	B4GALT3	385	R.RPPARPGPLSTAN#HTALR.G	1000
O60568	PLOD3	63	R.SAEFFN#YTVR.T	1000
O60603	TLR2	199	K.SIQN#VSHLILHM*K.Q	1000
O60603	TLR2	414	K.N#LTNIDISK.N	23.146
O60603	TLR2	442	K.YLN#LSSTR.I	1000
O60637	TSPAN3	127	K.TYN#GTNPDAASR.A	91.373
O60637	TSPAN3	152	R.QLHCCGIHN#YSDWENTDWFK.E	66.682
O60637	TSPAN3	167	K.N#QSVPLSCCR.E	1000
O60858	TRIM13	353	K.GCLSN#FSSYLTK.T	1000
O60883	GPR37L1	105	R.GN#LTGAPGQR.L	1000
O60939	SCN2B	53	R.LPCTFN#SCYTVNHK.Q	77.674
O75051	PLXNA2	76	K.LTGN#LTIQVAHK.T	1000
O75051	PLXNA2	163	K.EHYLSSVN#K.T	1000
O75051	PLXNA2	655	K.FYN#CSAHQLCLSCVNSAFR.C	164.425
O75051	PLXNA2	696	R.IN#ISEDCPQLVPTEEILIPVGEVKPITLK.A	1000
O75051	PLXNA2	1091	K.VVN#TTTLTCLAPSLTTDYRPGLDTVERPDEFGFVFNN#VQSLLIYN#DTK.F	46.319
O75051	PLXNA2	1133	K.VVN#TTTLTCLAPSLTTDYRPGLDTVERPDEFGFVFNN#VQSLLIYN#DTK.F	27.525
O75051	PLXNA2	1180	K.LN#YTVLIGETPCAVTVSETQLLCEPPN#LTGQHK.V	1000
O75051	PLXNA2	1205	K.LN#YTVLIGETPCAVTVSETQLLCEPPN#LTGQHK.V	1000
O75054	IGSF3	700	R.TLTLVENKPIQLN#CSVK.S	53.166
O75054	IGSF3	842	R.QVQLECVVLN#R.T	1000
O75071	EFCAB14	153	K.VWIN#ITEMNK.Q	105.533
O75071	EFCAB14	296	K.LEGMN#ETVSN#LTQR.V	1000
O75071	EFCAB14	301	K.LEGMN#ETVSN#LTQR.V	1000
O75071	EFCAB14	324	K.KAN#LSFSM*M*GDR.S	1000
O75071	EFCAB14	347	K.RQSLDQVTN#R.T	1000
O75077	ADAM23	76	R.AWGAAAPSAPHWN#ETAEK.N	1000
O75077	ADAM23	96	K.NLGVLADEDNTLQQN#SSSN#ISYSNAM*QK.E	28.512
O75077	ADAM23	100	K.NLGVLADEDNTLQQN#SSSN#ISYSNAM*QK.E	30.718
O75077	ADAM23	263	K.N#LTMER.G	1000
O75077	ADAM23	664	K.HDVFCGFLLCTN#LTR.A	1000
O75077	ADAM23	732	K.CLQIQALN#MSSCPLDSK.G	1000
O75078	ADAM11	673	R.CLPASAFN#FSTCPGSGER.R	1000
O75093	SLIT1	762	K.N#VTELYLDGN#QFTLVPGQLSTFK.Y	1000
O75093	SLIT1	1306	R.LWQILN#GTGFHGCIR.N	1000
O75094	SLIT3	622	R.SNLIGCVSN#DTFAGLSSVR.L	70.919
O75094	SLIT3	1181	K.VRPQAN#ISLQVATDK.D	1000
O75096	LRP4	498	R.ANLN#GSNVEEVVSTGLESPGGLAVDWVHDK.L	22.851
O75096	LRP4	901	R.QVIISSN#LTWPNGLAIDYGSQR.L	47.067
O75096	LRP4	1415	R.RADLN#GSNMETVIGR.G	62.394
O75096	LRP4	1467	K.VLIN#NSLDEPR.A	30.458
O75121	MFAP3L	33	K.SVTN#STLN#GTNVVLGSVPVIIAR.T	83.265
O75121	MFAP3L	37	K.SVTN#STLN#GTNVVLGSVPVIIAR.T	34.81
O75129	ASTN2	504	K.LSLYYQIN#ATSPWVR.D	1000
O75129	ASTN2	770	K.CLKPDSKFN#DTLFGEMLHGYNN#R.T	108.977
O75129	ASTN2	1020	R.VVPLYTLIQDN#GTK.E	1000
O75144	ICOSLG	70	K.TVVTYHIPQN#SSLENVDSR.Y	25.737
O75144	ICOSLG	102	R.LFN#VTPQDEQK.F	1000
O75144	ICOSLG	186	K.TDNSLLDQALQN#DTVFLNMR.G	45.718
O75325	LRRN2	583	R.GTHSYN#ITR.L	1000
O75326	SEMA7A	258	K.NPEAPLN#VSR.V	113.991
O75326	SEMA7A	330	R.VYGVFSNPWN#YSAVCVYSLGDIDK.V	55.58
O75355	ENTPD3	149	R.LQN#ETAANEVLESIQSYFK.S	50.039
O75356	ENTPD5	232	R.GYLTSFEM*FN#STYK.L	1000
O75462	CRLF1	92	R.VLN#ASTLALALANLN#GSR.Q	152.277
O75477	ERLIN1	108	R.N#YTADYDK.T	1000
O75493	CA11	118	R.HVSFLPAPRPVVN#VSGGPLLYSHR.L	1000
O75493	CA11	260	R.ALN#ITSLQMHSLR.L	1000
O75503	CLN5	203	K.QDN#ETGIYYETWNVK.A	77.379
O75503	CLN5	255	K.NIETN#YTR.I	121.83
O75503	CLN5	271	R.IFLYSGEPTYLGN#ETSVFGPTGN#K.T	1000
O75503	CLN5	281	R.IFLYSGEPTYLGN#ETSVFGPTGN#K.T	1000
O75509	TNFRSF21	252	K.GMN#STESN#SSASVRPK.V	1000
O75509	TNFRSF21	257	K.GMN#STESN#SSASVRPK.V	1000
O75509	TNFRSF21	278	K.VLSSIQEGTVPDN#TSSAR.G	1000
O75629	CREG1	160	K.VN#ETEMDIAK.H	1000
O75629	CREG1	193	K.LN#ITN#IWVLDYFGGPK.I	1000
O75629	CREG1	216	K.IVTPEEYYN#VTVQ.-	1000
O75752	B3GALNT1	198	K.YLLNLN#HSEK.F	42.886
O75882	ATRN	264	K.ISN#SSDTVECECSEN#WK.G	1000
O75882	ATRN	300	R.GICN#SSDVR.G	1000
O75882	ATRN	383	R.EWLPLN#R.S	1000
O75882	ATRN	416	K.IDSTGN#VTNELR.V	68.472
O75882	ATRN	428	R.VFHIHN#ESWVLLTPK.A	1000
O75882	ATRN	731	R.N#HSCSEGQISIFR.Y	1000
O75882	ATRN	914	K.AATCINPLN#GSVCERPAN#HSAK.Q	50.156
O75882	ATRN	923	K.AATCINPLN#GSVCERPAN#HSAK.Q	104.795
O75882	ATRN	1054	R.YN#WSFIHCPACQCNGHSK.C	52.693
O75882	ATRN	1073	K.CIN#QSICEK.C	1000
O75882	ATRN	1082	K.CEN#LTTGK.H	1000
O75882	ATRN	1198	R.DLDMFIN#ASK.N	1000
O75882	ATRN	1259	R.NHPN#ITFFVYVSN#FTWPIK.I	97.456
O75899	GABBR2	90	R.N#ESLLRPYFLDLR.L	1000
O75899	GABBR2	298	K.YQWIIPGWYEPSWWEQVHTEAN#SSR.C	1000
O75899	GABBR2	389	R.IQDFN#YTDHTLGR.I	1000
O75899	GABBR2	404	R.IILNAMN#ETNFFGVTGQVVFR.N	68.472
O75899	GABBR2	453	K.VGEYN#AVADTLEIIN#DTIR.F	1000
O75954	TSPAN9	180	R.N#ATTPLWR.T	1000
O75976	CPD	399	K.DSITGSGLEN#ATISVAGIN#HN#ITTGR.F	1000
O75976	CPD	410	K.DSITGSGLEN#ATISVAGIN#HN#ITTGR.F	1000
O75976	CPD	522	R.FANEYPN#ITR.L	58.992
O75976	CPD	626	R.N#NSNNFDLNR.N	30.458
O75976	CPD	811	R.GILN#ATISVAEINHPVTTYK.T	164.566
O75976	CPD	867	K.SEGAIQVN#FTLVR.S	1000
O75976	CPD	955	R.GLVM*NYPHITN#LTNLGQSTEYR.H	34.81
O75976	CPD	978	R.HIWSLEISNKPN#VSEPEEPK.I	13.129
O76024	WFS1	661	K.VYN#STLTWQQYGALCGPR.A	1000
O76024	WFS1	746	R.CLYGEAYPACSPGN#TSTAEEELCR.L	1000
O76082	SLC22A5	57	R.VPDAAN#LSSAWRN#HTVPLR.L	1000
O76082	SLC22A5	64	R.N#HTVPLR.L	1000
O76082	SLC22A5	91	R.LATIAN#FSALGLEPGR.D	1000
O94779	CNTN5	397	K.LN#DTQLDSGSPLR.W	1000
O94779	CNTN5	540	R.ILN#ASK.S	1000
O94779	CNTN5	779	K.TAPTN#VSGR.S	1000
O94779	CNTN5	816	R.RHELVIAWEPVSEEFQNGEGFGYIVAFRPN#GTR.G	22.72
O94779	CNTN5	931	K.TRGN#ESFVILTGLEGNTLYHFTVR.A	51.841
O94813	SLIT2	623	R.ITCVGN#DSFIGLSSVR.L	1000
O94813	SLIT2	794	R.ISTLSN#QSFSN#M*TQLLTLILSYNR.L	151.51
O94813	SLIT2	799	R.ISTLSN#QSFSN#M*TQLLTLILSYNR.L	113.973
O94856	NFASC	305	R.ITN#VSEEDSGEYFCLASN#K.M	1000
O94856	NFASC	446	R.VILYN#RTRLDCPFFGSPIPTLR.W	1000
O94856	NFASC	483	K.NGQGSN#LDGGNYHVYEN#GSLEIK.M	31.843
O94856	NFASC	752	K.NNM*EITWTPM*N#ATSAFGPNLR.Y	61.999
O94856	NFASC	778	R.EAWN#N#VTVWGSR.Y	1000
O94856	NFASC	838	R.VMN#STAISLQWNR.V	199.687
O94856	NFASC	973	K.YVAFN#GTK.V	1000
O94856	NFASC	1133	K.WAN#ITWK.H	1000
O94856	NFASC	1154	K.HNFGPGTDFVVEYIDSN#HTK.K	201.603
O94886	TMEM63A	28	R.EQLGLGDRPN#DSYCYNSAK.N	79.597
O94898	LRIG2	91	R.LSNWN#ISLESQTLQEVK.M	16.509
O94898	LRIG2	441	K.ELILN#TSSLLCDCHLK.W	1000
O94910	ADGRL1	531	R.GPDLSN#CTSPWVN#QVAQK.I	1000
O94910	ADGRL1	640	K.DM*N#ATEQVHTATM*LLDVLEEGAFLLADNVR.E	33.405
O94910	ADGRL1	801	K.NHFN#AN#CSFWN#YSER.S	48.504
O94910	ADGRL1	806	K.NHFNAN#CSFWN#YSER.S	83.265
O94911	ABCA8	71	R.VDTFN#ESR.F	1000
O94911	ABCA8	84	R.FSVVYTPVTN#TTQQIMNK.V	29.473
O94911	ABCA8	967	K.N#YSFSLACNAK.R	243.661
O94923	GLCE	225	K.N#LTEKPPHIEVYETAEDRDK.N	1000
O94923	GLCE	303	K.FLTN#GSVSVVLETTEK.N	1000
O94933	SLITRK3	68	K.GFTN#ISQITEFWSRPFK.L	1000
O94933	SLITRK3	399	R.GFNN#ISELLPRPLNAK.K	22.851
O94933	SLITRK3	430	R.SDFWN#FSSLDLLHLGNNR.I	147.947
O94933	SLITRK3	596	R.SPEN#LTHR.D	1000
O95157	NXPH3	62	K.SRPM*AN#STLLGLLAPPGEAWGILGQPPNRPNHSPPPSAK.V	142.851
O95196	CSPG5	57	K.GSPAWEPPAN#DTR.E	1000
O95196	CSPG5	355	R.DLASSEN#GTECR.S	1000
O95206	PCDH8	464	R.IAEYN#LTLVAEDR.G	1000
O95259	KCNH1	433	K.TIRN#NSWLYQLAM*DIGTPYQFN#GSGSGK.W	123.837
O95297	MPZL1	50	K.EIFVAN#GTQGK.L	1000
O95302	FKBP9	174	R.YHYN#GTFLDGTLFDSSHNR.M	154.657
O95302	FKBP9	286	R.YHYN#GTLLDGTLFDSSYSR.N	1000
O95302	FKBP9	397	K.YHYN#ASLLDGTLLDSTWNLGK.T	74.46
O95427	PIGN	128	K.ENPVEFDSLFN#ESK.Y	107.154
O95427	PIGN	192	R.NN#QSLFSK.I	30.458
O95461	LARGE1	122	R.AGIVAGN#SSECGQQPVVEK.C	1000
O95477	ABCA1	98	R.YPTPGEAPGVVGNFN#K.S	16.509
O95477	ABCA1	151	K.LQDFLVDN#ETFSGFLYHN#LSLPK.S	1000
O95477	ABCA1	161	K.LQDFLVDN#ETFSGFLYHN#LSLPK.S	1000
O95477	ABCA1	244	R.TLN#STSPFPSK.E	1000
O95477	ABCA1	521	K.LEPIATEVWLIN#K.S	1000
O95477	ABCA1	1504	R.N#ISDYLVK.T	1000
O95477	ABCA1	1637	K.GENPSHYGITAFNHPLN#LTK.Q	20.282
O95479	H6PD	157	R.NIN#SSCRPGPGAWLR.V	16.509
O95490	ADGRL2	520	K.GPDLSN#CTSHWVNQLAQK.I	70.919
O95490	ADGRL2	731	R.SLGQFLSTEN#ATIK.L	1000
O95490	ADGRL2	744	R.N#STIAVNSHVISVSINK.E	79.597
O95490	ADGRL2	787	R.VYLTDPVLFTLPHIDPDNYFNAN#CSFWN#YSER.T	19.046
O95490	ADGRL2	792	R.VYLTDPVLFTLPHIDPDNYFNAN#CSFWN#YSER.T	57.559
O95498	VNN2	411	K.TTN#LTTCGRPVETASTR.F	1000
O95502	NPTXR	42	R.ALPGGADN#ASVASGAAASPGPQR.S	1000
O95502	NPTXR	216	R.VN#LSAAPAPVSAVPTGLHSK.M	1000
O95631	NTN1	95	R.SCHLCN#ASDPKK.A	1000
O95631	NTN1	116	K.AHPPAFLTDLNNPHN#LTCWQSENYLQFPHN#VTLTLSLGK.K	15.504
O95631	NTN1	417	K.TCN#QTTGQCPCK.D	1000
O95711	LY86	156	K.RSTVACAN#ATIMCS.-	1000
O95754	SEMA4F	64	R.FAVPHTYN#YSVLLVDPASHTLYVGAR.D	1000
O95754	SEMA4F	133	K.EDECHNFVQILAIAN#ASHLLTCGTFAFDPK.C	72.485
O95754	SEMA4F	509	R.TEVTQVN#TTNCGR.L	49.365
O95847	SLC25A27	146	K.SVIGGM*M*AGVIGQFLAN#PTDLVK.V	1000
O95858	TSPAN15	189	R.N#TTEVVNTMCGYK.T	42.109
O95897	OLFM2	74	K.VQN#VSQSMEVLELR.T	1000
O95897	OLFM2	275	K.GQNFIQHLLPQPWAGTGHVVYN#GSLFYNK.Y	50.039
O95970	LGI1	192	K.WLVEWLGHTN#ATVEDIYCEGPPEYKK.R	1000
O95970	LGI1	422	K.ATQLFTN#QTDIPNMEDVYAVK.H	65.038
O95980	RECK	297	K.AN#TSTCR.E	1000
O95980	RECK	352	R.N#LTYCTNFNNRPTELFR.S	44.447
O96005	CLPTM1	28	R.SAVVAAGGGSSGQVTSN#GSIGR.D	1000
O96005	CLPTM1	295	K.DYYPIN#ESLASLPLR.V	1000
P00450	CP	138	K.EHEGAIYPDN#TTDFQR.A	1000
P00450	CP	397	K.EN#LTAPGSDSAVFFEQGTTR.I	1000
P00450	CP	762	K.ELHHLQEQN#VSNAFLDKGEFYIGSK.Y	55.58
P00533	EGFR	352	K.DSLSIN#ATNIK.H	62.394
P00533	EGFR	361	K.N#CTSISGDLHILPVAFR.G	1000
P00533	EGFR	444	K.QHGQFSLAVVSLN#ITSLGLR.S	1000
P00533	EGFR	568	R.EFVENSECIQCHPECLPQAMN#ITCTGR.G	107.847
P00533	EGFR	603	K.TCPAGVM*GEN#NTLVWK.Y	30.458
P00734	F2	121	R.GHVN#ITR.S	1000
P00736	C1R	514	K.EHEAQSN#ASLDVFLGHTNVEELM*K.L	38.402
P00738	HP	184	K.MVSHHN#LTTGATLINEQWLLTTAK.N	99.802
P00738	HP	207	K.NLFLN#HSENATAK.D	40.946
P00738	HP	211	K.NLFLN#HSEN#ATAK.D	88.948
P00738	HP	241	K.VVLHPN#YSQVDIGLIK.L	1000
P01008	SERPINC1	128	K.LGACN#DTLQQLM*EVFK.F	1000
P01008	SERPINC1	187	K.SLTFN#ETYQDISELVYGAK.L	1000
P01009	SERPINA1	107	K.ADTHDEILEGLN#FN#LTEIPEAQIHEGFQELLR.T	1000
P01009	SERPINA1	271	K.YLGN#ATAIFFLPDEGK.L	1000
P01011	SERPINA3	106	K.FN#LTETSEAEIHQSFQHLLR.T	1000
P01011	SERPINA3	127	R.TLN#QSSDELQLSM*GN#AM*FVK.E	1000
P01011	SERPINA3	271	K.YTGN#ASALFILPDQDKMEEVEAM*LLPETLK.R	1000
P01023	A2M	55	K.GCVLLSYLN#ETVTVSASLESVRGN#R.S	1000
P01023	A2M	70	K.GCVLLSYLN#ETVTVSASLESVRGN#R.S	1000
P01023	A2M	396	R.GNEANYYSN#ATTDEHGLVQFSIN#TTNVMGTSLTVR.V	34.81
P01023	A2M	410	R.GNEANYYSN#ATTDEHGLVQFSIN#TTN#VM*GTSLTVR.V	29.981
P01023	A2M	869	K.SLGNVN#FTVSAEALESQELCGTEVPSVPEHGRK.D	32.972
P01023	A2M	1424	K.VSN#QTLSLFFTVLQDVPVR.D	1000
P01024	C3	85	K.TVLTPATN#HM*GN#VTFTIPANR.E	41.029
P01033	TIMP1	53	K.FVGTPEVN#QTTLYQR.Y	1000
P01042	KNG1	205	R.ITYSIVQTN#CSK.E	1000
P01137	TGFB1	82	R.LASPPSQGEVPPGPLPEAVLALYN#STR.D	1000
P01137	TGFB1	176	K.YSN#NSWR.Y	30.458
P01859	IGHG2	176	R.EEQFN#STFR.V	1000
P01861	IGHG4	177	R.EEQFN#STYR.V	1000
P01871	IGHM	46	K.YKN#NSDISSTR.G	39.765
P01903	HLA-DRA	103	K.RSN#YTPITNVPPEVTVLTNSPVELREPNVLICFIDK.F	110.239
P01903	HLA-DRA	143	K.FTPPVVN#VTWLR.N	1000
P01909	HLA-DQA1	103	K.RSN#STAATNEVPEVTVFSK.S	77.674
P01911	HLA-DRB1	48	R.ECHFFN#GTER.V	1000
P01920	HLA-DQB1	51	K.AM*CYFTN#GTER.V	1000
P02679	FGG	78	K.VDKDLQSLEDILHQVEN#K.T	1000
P02724	GYPA	45	K.SYISSQTN#DTHK.R	1000
P02730	SLC4A1	642	K.VSN#SSAR.G	1000
P02745	C1QA	146	R.RNPPMGGNVVIFDTVITNQEEPYQN#HSGR.F	70.268
P02749	APOH	183	R.DTAVFECLPQHAMFGN#DTITCTTHGN#WTK.L	1000
P02749	APOH	193	R.DTAVFECLPQHAMFGN#DTITCTTHGN#WTK.L	1000
P02749	APOH	253	K.LGN#WSAM*PSCK.A	1000
P02750	LRG1	186	R.KLPPGLLAN#FTLLR.T	1000
P02750	LRG1	325	K.MFSQN#DTR.C	1000
P02751	FN1	528	R.DQCIVDDITYNVN#DTFHK.R	28.697
P02751	FN1	542	K.RHEEGHMLN#CTCFGQGR.G	1000
P02751	FN1	1007	K.LDAPTNLQFVN#ETDSTVLVR.W	105.533
P02763	ORM1	93	R.QDQCIYN#TTYLNVQR.E	16.776
P02786	TFRC	251	K.KDFEDLYTPVN#GSIVIVR.A	1000
P02786	TFRC	727	R.KQNNGAFN#ETLFR.N	29.573
P02787	TF	432	K.CGLVPVLAENYN#K.S	16.509
P02787	TF	630	R.QQQHLFGSN#VTDCSGNFCLFR.S	48.283
P02788	LTF	156	R.TAGWNVPIGTLRPFLN#WTGPPEPIEAAVAR.F	39.918
P02788	LTF	497	R.TAGWNIPMGLLFN#QTGSCK.F	65.305
P02790	HPX	187	R.SWPAVGN#CSSALR.W	1000
P02790	HPX	240	R.N#GTGHGN#STHHGPEYMR.C	1000
P02790	HPX	246	R.N#GTGHGN#STHHGPEYMR.C	1000
P02790	HPX	453	K.ALPQPQN#VTSLLGCTH.-	1000
P02794	FTH1	112	K.NVN#QSLLELHK.L	28.697
P04004	VTN	169	K.N#GSLFAFR.G	1000
P04004	VTN	242	R.N#ISDGFDGIPDNVDAALALPAHSYSGR.E	84.213
P04062	GBA	98	R.RM*ELSM*GPIQAN#HTGTGLLLTLQPEQK.F	1000
P04062	GBA	185	R.TYTYADTPDDFQLHN#FSLPEEDTK.L	1000
P04062	GBA	309	R.DLGPTLAN#STHHNVR.L	25.737
P04066	FUCA1	382	K.N#TTSVWYTSK.G	1000
P04114	APOB	3224	K.SYN#ETK.I	1000
P04114	APOB	3895	R.FEVDSPVYN#ATWSASLK.N	1000
P04156	PRNP	181	R.YPNQVYYRPMDEYSNQNNFVHDCVN#ITIK.Q	65.038
P04156	PRNP	197	K.QHTVTTTTKGEN#FTETDVK.M	1000
P04196	HRG	125	R.VIDFN#CTTSSVSSALANTK.D	49.423
P04216	THY1	42	R.LDCRHEN#TSSSPIQYEFSLTR.E	1000
P04216	THY1	79	R.TN#FTSK.Y	1000
P04216	THY1	119	K.VLYLSAFTSKDEGTYTCALHHSGHSPPISSQN#VTVLR.D	1000
P04233	CD74	136	K.YGN#M*TEDHVMHLLQNADPLK.V	59.57
P04275	VWF	211	R.ASPPSSSCN#ISSGEMQK.G	1000
P04275	VWF	666	K.GQVYLQCGTPCN#LTCR.S	1000
P04275	VWF	1515	K.IGEADFN#R.S	1000
P04275	VWF	1574	R.YQGGN#R.T	1000
P04275	VWF	2290	R.KVN#CTTQPCPTAK.A	1000
P04275	VWF	2357	R.GLQPTLTNPGECRPN#FTCACR.K	28.727
P04275	VWF	2546	R.N#VSCPQLEVPVCPSGFQLSCK.T	1000
P04275	VWF	2585	R.MEACMLN#GTVIGPGK.T	1000
P04275	VWF	2635	K.EEN#NTGECCGR.C	30.458
P04440	HLA-DPB1	48	R.QECYAFN#GTQR.F	1000
P04839	CYBB	132	R.VN#N#SDPYSVALSELGDRQNESYLNFAR.K	16.752
P04839	CYBB	149	R.QN#ESYLNFAR.K	127.178
P04839	CYBB	240	R.GQTAESLAVHN#ITVCEQK.I	1000
P04843	RPN1	299	R.DEIGN#VSTSHLLILDDSVEMEIRPR.F	1000
P04844	RPN2	106	R.SNLDPSNVDSLFYAAQASQALSGCEISISN#ETK.D	109.838
P05026	ATP1B1	158	R.FKLEWLGN#CSGLN#DETYGYK.E	1000
P05026	ATP1B1	193	R.VLGFKPKPPKN#ESLETYPVMK.Y	1000
P05026	ATP1B1	265	K.YLQPLLAVQFTN#LTMDTEIR.I	1000
P05090	APOD	65	R.CIQAN#YSLM*EN#GK.I	1000
P05090	APOD	98	R.ADGTVN#QIEGEATPVN#LTEPAKLEVK.F	1000
P05106	ITGB3	125	K.N#FSIQVR.Q	1000
P05107	ITGB2	50	K.LN#FTGPGDPDSIR.C	1000
P05107	ITGB2	116	K.VTLYLRPGQAAAFN#VTFR.R	1000
P05107	ITGB2	642	K.N#CSAACPGLQLSNNPVK.G	91.937
P05155	SERPING1	69	K.M*LFVEPILEVSSLPTTN#STTNSATK.I	23.146
P05155	SERPING1	238	R.DTFVN#ASR.T	1000
P05155	SERPING1	352	K.VGQLQLSHN#LSLVILVPQN#LK.H	1000
P05156	CFI	70	K.N#GTAVCATNR.R	150.632
P05164	MPO	323	R.SCPACPGSN#ITIR.N	1000
P05164	MPO	355	R.N#M*SNQLGLLAVNQR.F	23.146
P05164	MPO	391	R.ALLPFDNLHDDPCLLTN#R.S	71.349
P05164	MPO	483	R.SYN#DSVDPR.I	1000
P05164	MPO	729	R.DFVN#CSTLPALNLASWR.E	88.948
P05186	ALPL	140	R.CN#TTQGNEVTSILR.W	52.679
P05186	ALPL	230	K.N#KTDVEYESDEK.A	1000
P05186	ALPL	271	K.HSHFIWN#R.T	1000
P05186	ALPL	430	R.EN#VSMVDYAHNNYQAQSAVPLR.H	155.103
P05362	ICAM1	145	R.AN#LTVVLLR.G	1000
P05362	ICAM1	183	R.RDHHGAN#FSCR.T	1000
P05362	ICAM1	202	R.TELDLRPQGLELFEN#TSAPYQLQTFVLPATPPQLVSPR.V	1000
P05362	ICAM1	267	R.LNPTVTYGN#DSFSAK.A	48.283
P05538	HLA-DQB2	51	K.GM*CYFTN#GTER.V	1000
P05556	ITGB1	50	K.SCGECIQAGPNCGWCTN#STFLQEGM*PTSAR.C	26.602
P05556	ITGB1	212	R.NPCTSEQN#CTSPFSYK.N	134.333
P05556	ITGB1	363	K.SAVGTLSAN#SSNVIQLIIDAYNSLSSEVILENGK.L	40.438
P05556	ITGB1	406	K.NGVN#GTGEN#GR.K	91.373
P05556	ITGB1	481	K.CHEGN#GTFECGACR.C	1000
P05556	ITGB1	520	R.KEN#SSEICSNNGECVCGQCVCR.K	75.854
P05556	ITGB1	669	K.KDTCTQECSYFN#ITK.V	1000
P05981	HPN	112	R.TAGAN#GTSGFFCVDEGR.L	1000
P05997	COL5A2	1400	K.EASQN#ITYICK.N	1000
P06213	INSR	105	K.DLFPN#LTVIR.G	1000
P06213	INSR	138	K.ELGLYNLMN#ITR.G	32.972
P06213	INSR	282	R.CVN#FSFCQDLHHK.C	1000
P06213	INSR	424	R.GETLEIGN#YSFYALDNQNLR.Q	26.043
P06213	INSR	445	K.HN#LTITQGK.L	1000
P06213	INSR	651	K.WKPPSDPNGN#ITHYLVFWER.Q	16.509
P06213	INSR	769	R.SLGDVGN#VTVAVPTVAAFPN#TSSTSVPTSPEEHRPFEK.V	1000
P06213	INSR	782	R.SLGDVGN#VTVAVPTVAAFPN#TSSTSVPTSPEEHRPFEK.V	1000
P06213	INSR	920	R.GLSPGN#YSVR.I	1000
P06213	INSR	933	R.ATSLAGN#GSWTEPTYFYVTDYLDVPSNIAK.I	85.457
P06276	BCHE	284	R.EN#ETEIIK.C	1000
P06276	BCHE	369	K.DN#NSIITR.K	30.458
P06276	BCHE	509	K.YGNPN#ETQNN#STSWPVFK.S	17.672
P06280	GLA	192	K.HMSLALN#R.T	1000
P06280	GLA	215	R.SIVYSCEWPLYM*WPFQKPN#YTEIR.Q	1000
P06681	C2	467	K.LTDTICGVGN#MSAN#ASDQER.T	1000
P06681	C2	471	K.LTDTICGVGN#MSAN#ASDQER.T	1000
P06681	C2	621	K.QSVPAHFVALN#GSK.L	1000
P06681	C2	651	K.TMFPN#LTDVR.E	1000
P06756	ITGAV	74	K.AN#TTQPGIVEGGQVLK.C	1000
P06756	ITGAV	488	R.ARPVITVNAGLEVYPSILNQDN#K.T	42.886
P06756	ITGAV	554	K.N#M*TISR.G	1000
P06756	ITGAV	615	R.TAADTTGLQPILN#QFTPAN#ISR.Q	1000
P06756	ITGAV	704	K.TEN#QTR.Q	1000
P06756	ITGAV	851	K.YNN#NTLLYILHYDIDGPMN#CTSDMEIN#PLR.I	91.937
P06756	ITGAV	874	K.N#DTVAGQGER.D	1000
P06756	ITGAV	945	K.ENQN#HSYSLK.S	16.509
P06865	HEXA	157	K.SAEGTFFIN#K.T	1000
P07093	SERPINE2	118	K.N#ASEIEVPFVTR.N	1000
P07093	SERPINE2	159	R.NVNFEDPASACDSINAWVKN#ETR.D	42.464
P07333	CSF1R	353	K.LAN#ATTK.D	1000
P07333	CSF1R	480	K.VTVQSLLTVETLEHN#QTYECR.A	1000
P07357	C8A	437	R.GGSSGWSGGLAQN#R.S	1000
P07437	TUBB	370	K.MAVTFIGN#STAIQELFK.R	1000
P07585	DCN	262	K.LGLSFNSISAVDN#GSLANTPHLR.E	25.737
P07602	PSAP	80	K.DVVTAAGDMLKDN#ATEEEILVYLEK.T	1000
P07602	PSAP	101	K.TCDWLPKPN#MSASCK.E	1000
P07602	PSAP	215	R.TN#STFVQALVEHVKEECDR.L	1000
P07602	PSAP	332	K.LIDNN#KTEK.E	30.458
P07602	PSAP	426	K.N#STKQEILAALEK.G	1000
P07686	HEXB	84	K.M*TPNLLHLAPENFYISHSPN#STAGPSCTLLEEAFR.R	24.155
P07686	HEXB	142	K.TQVQQLLVSITLQSECDAFPN#ISSDESYTLLVK.E	1000
P07711	CTSL	221	K.YSVAN#DTGFVDIPKQEK.A	1000
P07942	LAMB1	677	K.GTN#YTVR.L	1000
P07942	LAMB1	1279	K.LSDTTSQSN#STAK.E	1000
P07942	LAMB1	1336	R.VN#ASTTEPN#STVEQSALM*R.D	1000
P07942	LAMB1	1343	R.VN#ASTTEPN#STVEQSALM*R.D	1000
P07949	RET	151	R.VYFSFFN#TSFPACSSLKPR.E	1000
P07949	RET	199	R.LLPVQFLCPN#ISVAYR.L	1000
P07949	RET	336	R.VEHWPN#ETSVQAN#GSFVR.A	1000
P07949	RET	343	R.VEHWPN#ETSVQAN#GSFVR.A	1000
P07949	RET	361	R.N#LSISEN#R.T	1000
P07949	RET	367	R.N#LSISEN#R.T	1000
P07996	THBS1	1067	K.VVN#STTGPGEHLR.N	1000
P07998	RNASE1	62	R.RRN#MTQGR.C	1000
P07998	RNASE1	104	K.SN#SSM*HITDCR.L	1000
P08069	IGF1R	102	R.VAGLESLGDLFPN#LTVIR.G	1000
P08069	IGF1R	314	R.N#GSQSM*YCIPCEGPCPK.V	1000
P08069	IGF1R	607	R.TN#ASVPSIPLDVLSASN#SSSQLIVK.W	1000
P08069	IGF1R	622	R.TN#ASVPSIPLDVLSASN#SSSQLIVK.W	1000
P08069	IGF1R	640	K.WNPPSLPNGN#LSYYIVR.W	16.509
P08069	IGF1R	747	R.DVMQVAN#TTMSSR.S	1000
P08069	IGF1R	756	R.SRN#TTAADTYN#ITDPEELETEYPFFESR.V	1000
P08069	IGF1R	764	R.SRN#TTAADTYN#ITDPEELETEYPFFESR.V	1000
P08069	IGF1R	900	R.LNPGN#YTAR.I	49.365
P08174	CD55	95	K.GSQWSDIEEFCN#R.S	1000
P08185	SERPINA6	96	R.AQLLQGLGFN#LTER.S	1000
P08195	SLC3A2	365	K.DASSFLAEWQN#ITK.G	1000
P08195	SLC3A2	381	R.LLIAGTN#SSDLQQILSLLESNK.D	84.718
P08195	SLC3A2	424	K.SLVTQYLN#ATGN#R.W	1000
P08236	GUSB	272	K.VVAN#GTGTQGQLK.V	1000
P08294	SOD3	107	R.AKLDAFFALEGFPTEPN#SSSR.A	1000
P08473	MME	285	K.EIAN#ATAKPEDR.N	1000
P08571	CD14	151	R.LRN#VSWATGR.S	1000
P08571	CD14	282	R.CM*WSSALNSLN#LSFAGLEQVPK.G	34.81
P08575	PTPRC	234	K.YAN#ITVDYLYNK.E	44.203
P08575	PTPRC	272	K.LNVNENVECGN#NTCTNNEVHN#LTECK.N	42.464
P08575	PTPRC	337	K.NIETFTCDTQN#ITYR.F	88.681
P08575	PTPRC	380	K.FTN#ASK.I	1000
P08575	PTPRC	531	R.YHLEVEAGNTLVRN#ESHK.N	16.776
P08581	MET	106	K.AN#LSGGVWK.D	1000
P08581	MET	405	R.N#SSGCEAR.R	1000
P08582	MELTF	135	K.SCHTGIN#R.T	1000
P08582	MELTF	515	K.DCDVLTAVSEFFN#ASCVPVNNPK.N	53.166
P08603	CFH	911	R.ISEEN#ETTCYMGK.W	1000
P08603	CFH	1029	K.MDGASN#VTCINSR.W	86.156
P08648	ITGA5	182	K.EPLSDPVGTCYLSTDN#FTR.I	1000
P08648	ITGA5	297	K.GN#LTYGYVTILN#GSDIR.S	1000
P08648	ITGA5	307	K.GN#LTYGYVTILN#GSDIR.S	1000
P08648	ITGA5	593	K.IYLRN#ESEFR.D	1000
P08648	ITGA5	868	R.VTGLN#CTTNHPINPK.G	67.055
P08842	STS	259	R.NYEIIQQPMSYDN#LTQR.L	115.175
P08842	STS	333	R.LAN#DTLIYFTSDQGAHVEEVSSK.G	1000
P08842	STS	459	R.WHPQN#STSIWK.A	1000
P08962	CD63	150	K.CCGAAN#YTDWEK.I	1000
P08962	CD63	172	K.NRVPDSCCIN#VTVGCGINFNEK.A	37.191
P09529	INHBB	93	R.GRPN#ITHAVPK.A	1000
P0C0L5	C4B	226	R.FSDGLESN#SSTQFEVKK.Y	1000
P0C0L5	C4B	1328	R.GLN#VTLSSTGR.N	1000
P0C6S8	LINGO3	127	R.LDN#LTLLDLSENK.L	31.843
P0C7U0	ELFN1	85	R.FGN#LTYLN#LTK.N	1000
P0C7U0	ELFN1	90	R.FGN#LTYLN#LTK.N	1000
P0C7U0	ELFN1	122	R.LRN#LTEGMLR.G	1000
P0C7U0	ELFN1	349	R.MYTLEHFN#N#SK.A	1000
P0C7U0	ELFN1	391	R.HN#HTCLTICLPR.L	1000
P0DKB5	TPBGL	62	R.N#LTIVGAN#LTVLR.A	1000
P0DKB5	TPBGL	69	R.N#LTIVGAN#LTVLR.A	1000
P0DOX2	IGA3	246	R.LSLHRPALEDLLLGSEAN#LTCTLTGLR.D	1000
P0DOX2	IGA2	320	K.TPLTAN#ITK.S	1000
P0DOX5	IGG1	299	R.EEQYN#STYR.V	1000
P0DOX6	IGM	332	R.GLTFQQN#ASSMCVPDQDTAIR.V	1000
P0DOX6	IGM	395	K.THTN#ISESHPN#ATFSAVGEASICEDDDWSGER.F	1000
P0DOX6	IGM	402	K.THTN#ISESHPN#ATFSAVGEASICEDDDWSGER.F	1000
P0DOX6	IGM	563	K.STGKPTLYN#VSLVMSDTAGTCY.-	1000
P0DPD8	EEF1AKMT4-ECE2	279	K.HLLEN#TTFN#SSSEAEQK.T	1000
P0DPD8	EEF1AKMT4-ECE2	283	K.HLLEN#TTFN#SSSEAEQK.T	1000
P10253	GAA	140	K.LEN#LSSSEMGYTATLTR.T	1000
P10253	GAA	390	R.QVVEN#MTR.A	1000
P10253	GAA	470	R.RGVFITN#ETGQPLIGK.V	1000
P10321	HLA-C	110	R.GYYN#QSEDGSHTLQR.M	1000
P10586	PTPRF	721	R.KVEVEPLN#STAVHVYWK.L	1000
P10586	PTPRF	966	R.DINSQQELQN#ITTDTR.F	163.399
P10619	CTSA	145	K.FYATN#DTEVAQSNFEALQDFFR.L	178.008
P10619	CTSA	333	R.MDPPCTN#TTAASTYLNNPYVR.K	82.749
P10643	C7	754	R.N#YTLTGR.D	1000
P10721	KIT	130	R.SLYGKEDN#DTLVR.C	1000
P10721	KIT	283	R.VN#DSGVFMCYAN#N#TFGSANVTTTLEVVDK.G	64.65
P10721	KIT	367	K.SEN#ESNIR.Y	68.472
P10721	KIT	486	K.HN#GTVECK.A	1000
P10909	CLU	86	K.KKEDALN#ETRESETK.L	1000
P10909	CLU	103	K.ELPGVCN#ETMMALWEECKPCLK.Q	1000
P10909	CLU	145	R.QLEEFLN#QSSPFYFWM*N#GDR.I	1000
P10909	CLU	291	R.HN#STGCLR.M	1000
P10909	CLU	354	K.M*LN#TSSLLEQLN#EQFN#WVSR.L	1000
P10909	CLU	374	R.LAN#LTQGEDQYYLR.V	1000
P10915	HAPLN1	56	R.GGN#VTLPCK.F	1000
P11047	LAMC1	576	K.QVLSYGQN#LSFSFR.V	1000
P11047	LAMC1	1107	R.VN#NTLSSQISR.L	30.458
P11047	LAMC1	1161	K.VAAAN#VSVTQPESTGDPN#N#M*TLLAEEARK.L	1000
P11047	LAMC1	1175	K.VAAAN#VSVTQPESTGDPN#N#M*TLLAEEARK.L	1000
P11047	LAMC1	1205	K.TAN#DTSTEAYNLLLR.T	65.305
P11047	LAMC1	1223	R.TLAGEN#QTAFEIEELNRK.Y	112.748
P11047	LAMC1	1241	K.N#ISQDLEK.Q	1000
P11047	LAMC1	1395	K.IPAIN#QTITEANEK.T	59.245
P11049	CD37	170	R.GN#GSEAHR.V	1000
P11117	ACP2	92	R.YHGFLN#TSYHR.Q	1000
P11117	ACP2	133	R.FNPN#ISWQPIPVHTVPITEDR.L	19.046
P11117	ACP2	167	R.YEQLQN#ETR.Q	1000
P11117	ACP2	177	R.QTPEYQN#ESSR.N	1000
P11117	ACP2	267	R.KN#LTLMATTSQLPK.L	1000
P11166	SLC2A1	45	K.VIEEFYN#QTWVHR.Y	1000
P11215	ITGAM	240	R.ELFN#ITNGAR.K	32.972
P11215	ITGAM	391	K.STFIN#MTR.V	1000
P11215	ITGAM	692	R.AVFN#ETK.N	1000
P11215	ITGAM	734	R.LN#FSLVGTPLSAFGNLRPVLAEDAQR.L	61.435
P11215	ITGAM	801	R.EFN#VTVTVR.N	1000
P11215	ITGAM	900	K.AN#VTSENNM*PR.T	38.324
P11215	ITGAM	911	R.TN#KTEFQLELPVK.Y	1000
P11215	ITGAM	940	K.YLN#FTASEN#TSR.V	1000
P11215	ITGAM	946	K.YLN#FTASEN#TSR.V	1000
P11215	ITGAM	1021	R.KAPVVN#CSIAVCQR.I	1000
P11215	ITGAM	1044	R.IQCDIPFFGIQEEFN#ATLK.G	1000
P11215	ITGAM	1050	K.GN#LSFDWYIK.T	1000
P11216	PYGB	377	K.TCAYTN#HTVLPEALER.W	1000
P11279	LAMP1	37	K.N#GN#GTACIM*ANFSAAFSVNYDTK.S	29.473
P11279	LAMP1	45	K.NGN#GTACIM*AN#FSAAFSVNYDTK.S	23.749
P11279	LAMP1	62	K.SGPKN#M*TFDLPSDATVVLN#R.S	1000
P11279	LAMP1	76	K.SGPKN#M*TFDLPSDATVVLN#R.S	1000
P11279	LAMP1	84	R.SSCGKEN#TSDPSLVIAFGR.G	1000
P11279	LAMP1	103	R.GHTLTLN#FTRN#ATR.Y	1000
P11279	LAMP1	107	R.GHTLTLN#FTRN#ATR.Y	1000
P11279	LAMP1	121	R.YSVQLMSFVYN#LSDTHLFPN#ASSK.E	1000
P11279	LAMP1	130	R.YSVQLMSFVYN#LSDTHLFPN#ASSK.E	1000
P11279	LAMP1	165	R.CVSGTQVHM*N#N#VTVTLHDATIQAYLSN#SSFSR.G	1000
P11279	LAMP1	181	R.CVSGTQVHM*N#N#VTVTLHDATIQAYLSN#SSFSR.G	1000
P11279	LAMP1	223	K.YN#VSGTN#GTCLLASMGLQLN#LTYER.K	1000
P11279	LAMP1	228	K.YN#VSGTN#GTCLLASMGLQLN#LTYER.K	1000
P11279	LAMP1	241	K.YN#VSGTN#GTCLLASMGLQLN#LTYER.K	1000
P11279	LAMP1	249	R.KDN#TTVTR.L	1000
P11279	LAMP1	261	R.LLNINPN#K.T	39.765
P11279	LAMP1	322	K.AAN#GSLR.A	1000
P11362	FGFR1	77	R.DGVQLAESN#R.T	1000
P11362	FGFR1	264	R.SPHRPILQAGLPAN#K.T	1000
P11362	FGFR1	296	K.HIEVN#GSK.I	1000
P11362	FGFR1	317	K.TAGVN#TTDK.E	1000
P11717	IGF2R	112	R.SLLEFN#TTVSCDQQGTNHR.V	85.958
P11717	IGF2R	400	R.YHN#QTLR.Y	1000
P11717	IGF2R	435	R.MSVINFECN#K.T	97.686
P11717	IGF2R	581	K.TN#ITLVCKPGDLESAPVLR.T	1000
P11717	IGF2R	747	R.DAGVGFPEYQEEDN#STYNFR.W	33.318
P11717	IGF2R	871	K.TGPVVEDSGSLLLEYVN#GSACTTSDGR.Q	1000
P11717	IGF2R	957	R.DPNSGFVFNLNPLN#SSQGYN#VSGIGK.I	34.721
P11717	IGF2R	1246	R.HGNLYDLKPLGLN#DTIVSAGEYTYYFR.V	126.412
P11717	IGF2R	1312	K.MN#FTGGDTCHK.V	1000
P11717	IGF2R	1656	R.N#GSSIVDLSPLIHR.T	1000
P11717	IGF2R	1757	K.HFN#YTSLIAFHCK.R	1000
P12109	COL6A1	212	R.RN#FTAADWGQSR.D	1000
P12109	COL6A1	804	K.N#VTAQICIDK.K	1000
P12110	COL6A2	140	R.RGTFTDCALAN#M*TEQIR.Q	1000
P12110	COL6A2	785	R.N#MTLFSDLVAEK.F	1000
P12111	COL6A3	2558	R.QLINALQIN#NTAVGHALVLPAGR.D	22.851
P12314	FCGR1A	78	R.ITSASVN#DSGEYR.C	1000
P12314	FCGR1A	152	K.FFHWNSN#LTILK.T	16.509
P12314	FCGR1A	159	K.TN#ISHN#GTYHCSGM*GK.H	1000
P12314	FCGR1A	163	K.TN#ISHN#GTYHCSGM*GK.H	1000
P12314	FCGR1A	240	R.N#TSSEYQILTAR.R	1000
P12821	ACE	111	K.ELYEPIWQN#FTDPQLR.R	1000
P12821	ACE	146	K.RQQYNALLSN#MSR.I	100.821
P12821	ACE	445	R.VTN#DTESDINYLLK.M	48.283
P12821	ACE	509	R.N#ETHFDAGAK.F	1000
P12821	ACE	695	K.NMQIAN#HTLK.Y	59.205
P12821	ACE	714	R.KFDVNQLQN#TTIK.R	53.466
P13473	LAMP2	49	K.WQMN#FTVR.Y	1000
P13473	LAMP2	58	R.YETTN#K.T	1000
P13473	LAMP2	101	K.IAVQFGPGFSWIAN#FTK.A	1000
P13473	LAMP2	229	K.EKPEAGTYSVNNGN#DTCLLATM*GLQLN#ITQDK.V	49.365
P13473	LAMP2	242	K.EKPEAGTYSVNNGN#DTCLLATM*GLQLN#ITQDK.V	109.419
P13473	LAMP2	257	K.VASVININPN#TTHSTGSCR.S	28.697
P13473	LAMP2	275	R.SHTALLRLN#SSTIK.Y	1000
P13473	LAMP2	300	K.EVN#ISMYLVN#GSVFSIANNN#LSYWDAPLGSSYM*CNK.E	96.015
P13473	LAMP2	307	K.EVN#ISMYLVN#GSVFSIANNN#LSYWDAPLGSSYM*CNK.E	14.667
P13473	LAMP2	356	R.VQPFN#VTQGK.Y	1000
P13521	SCG2	376	K.TGEKPN#GSVEPER.E	1000
P13591	NCAM1	222	R.QNIVN#ATANLGQSVTLVCDAEGFPEPTMSWTK.D	34.81
P13591	NCAM1	315	K.ITYVEN#QTAMELEEQVTLTCEASGDPIPSITWR.T	1000
P13591	NCAM1	347	R.TSTRN#ISSEEK.A	1000
P13591	NCAM1	459	R.DGQLLPSSN#YSNIK.I	47.925
P13591	NCAM1	488	K.IYNTPSASYLEVTPDSENDFGNYN#CTAVNR.I	19.046
P13598	ICAM2	47	K.GSLEVN#CSTTCNQPEVGGLETSLDK.I	47.067
P13598	ICAM2	105	K.QESMNSN#VSVYQPPR.Q	28.697
P13598	ICAM2	153	R.GN#ETLHYETFGK.A	1000
P13598	ICAM2	176	K.AAPAPQEATATFN#STADREDGHRN#FSCLAVLDLMSR.G	1000
P13598	ICAM2	187	K.AAPAPQEATATFN#STADREDGHRN#FSCLAVLDLMSR.G	1000
P13611	VCAN	330	R.TLYRFEN#QTGFPPPDSR.F	1000
P13611	VCAN	3379	K.DN#SIN#TSK.H	1000
P13674	P4HA1	113	K.DMSDGFISN#LTIQR.Q	1000
P13688	CEACAM1	104	R.ETIYPN#ASLLIQN#VTQN#DTGFYTLQVIK.S	1000
P13688	CEACAM1	111	R.ETIYPN#ASLLIQN#VTQN#DTGFYTLQVIK.S	1000
P13688	CEACAM1	115	R.ETIYPN#ASLLIQN#VTQN#DTGFYTLQVIK.S	1000
P13688	CEACAM1	378	K.LSQGN#TTLSINPVKR.E	105.116
P13726	F3	156	K.VN#VTVEDER.T	1000
P13726	F3	169	R.N#NTFLSLR.D	30.458
P13987	CD59	43	K.TAVN#CSSDFDACLITK.A	1000
P14210	HGF	402	K.NYM*GN#LSQTR.S	42.886
P14210	HGF	653	K.VTLN#ESEICAGAEK.I	1000
P14384	CPM	38	K.TVAQN#YSSVTHLHSIGK.S	1000
P14384	CPM	115	K.DPEITNLIN#STR.I	19.046
P14384	CPM	363	K.YGEYYLLLLPGSYIIN#VTVPGHDPHITK.V	1000
P14384	CPM	384	K.SQN#FSALKK.D	1000
P14415	ATP1B2	96	K.TENLDVIVN#VSDTESWDQHVQK.L	103.712
P14415	ATP1B2	118	K.FLEPYN#DSIQAQK.N	1000
P14415	ATP1B2	153	R.ACQFN#R.T	1000
P14415	ATP1B2	159	R.TQLGN#CSGIGDSTHYGYSTGQPCVFIK.M	1000
P14415	ATP1B2	193	R.VIN#FYAGAN#QSMN#VTCAGK.R	1000
P14415	ATP1B2	197	R.VIN#FYAGAN#QSMN#VTCAGK.R	1000
P14415	ATP1B2	238	K.KFHVN#YTQPLVAVK.F	1000
P14415	ATP1B2	250	K.FLN#VTPNVEVNVECR.I	77.127
P14625	HSP90B1	62	R.TDDEVVQREEEAIQLDGLN#ASQIR.E	1000
P14625	HSP90B1	107	R.ELISN#ASDALDK.I	1000
P14625	HSP90B1	445	K.GVVDSDDLPLN#VSR.E	1000
P14625	HSP90B1	502	K.LGVIEDHSN#R.T	1000
P14672	SLC2A4	57	K.VIEQSYN#ETWLGR.Q	1000
P14780	MMP9	38	R.TN#LTDR.Q	1000
P14867	GABRA1	38	K.DN#TTVFTR.I	1000
P14867	GABRA1	138	K.SVAHN#M*TMPNK.L	72.234
P15144	ANPEP	128	K.KLN#YTLSQGHR.V	1000
P15144	ANPEP	234	K.AEFN#ITLIHPK.D	1000
P15144	ANPEP	735	R.N#NTNNWR.E	30.458
P15144	ANPEP	818	R.N#ATLVNEADK.L	47.067
P15151	PVR	120	R.VEDEGN#YTCLFVTFPQGSR.S	1000
P15151	PVR	278	R.SNPEPTGYN#WSTTM*GPLPPFAVAQGAQLLIRPVDKPIN#TTLICN#VTNALGAR.Q	91.321
P15151	PVR	307	R.SNPEPTGYN#WSTTM*GPLPPFAVAQGAQLLIRPVDKPIN#TTLICN#VTNALGAR.Q	64.866
P15151	PVR	313	R.SNPEPTGYN#WSTTM*GPLPPFAVAQGAQLLIRPVDKPIN#TTLICN#VTNALGAR.Q	20.72
P15260	IFNGR1	179	R.MN#GSEIQYK.I	1000
P15328	FOLR1	69	K.NACCSTN#TSQEAHK.D	53.166
P15328	FOLR1	201	K.VSN#YSR.G	1000
P15509	CSF2RA	46	R.TM*N#LSWDCQEN#TTFSK.C	1000
P15509	CSF2RA	54	R.TM*N#LSWDCQEN#TTFSK.C	1000
P15509	CSF2RA	223	R.FNPPSN#VTVR.C	28.697
P15529	CD46	83	K.KGYFYIPPLATHTICDRN#HTWLPVSDDACYR.E	1000
P15586	GNS	117	K.YPHNHHVVN#NTLEGN#CSSK.S	16.776
P15586	GNS	183	K.YYN#YTLSIN#GK.A	1000
P15586	GNS	198	K.HGEN#YSVDYLTDVLAN#VSLDFLDYK.S	1000
P15586	GNS	210	K.HGEN#YSVDYLTDVLAN#VSLDFLDYK.S	1000
P15586	GNS	279	K.TPMTN#SSIQFLDNAFR.K	114.894
P15586	GNS	362	R.GPGIKPN#QTSK.M	1000
P15586	GNS	405	R.GASN#LTWR.S	1000
P15848	ARSB	188	R.CTLIDALN#VTR.C	1000
P15848	ARSB	279	R.HHYAGMVSLMDEAVGN#VTAALK.S	1000
P15848	ARSB	366	R.GHTN#GTKPLDGFDVWK.T	1000
P16070	CD44	57	K.AFN#STLPTMAQMEK.A	1000
P16112	ACAN	126	R.SN#DSGVYR.C	1000
P16112	ACAN	333	R.TVYVHAN#QTGYPDPSSR.Y	1000
P16112	ACAN	387	R.N#ITEGEAR.G	1000
P16112	ACAN	658	R.TVYLYPN#QTGLPDPLSR.H	1000
P16144	ITGB4	327	K.HNIIPIFAVTN#YSYSYYEK.L	76.827
P16234	PDGFRA	359	K.NN#LTLIEN#LTEITTDVEK.I	53.166
P16278	GLB1	464	R.NNVITLN#ITGK.A	52.679
P16284	PECAM1	52	K.N#LTLQCFADVSTTSHVKPQHQM*LFYK.D	1000
P16284	PECAM1	84	K.DDVLFYN#ISSMK.S	1000
P16284	PECAM1	151	R.VN#CSVPEEK.A	1000
P16284	PECAM1	301	K.AVYSVMAM*VEHSGN#YTCK.V	1000
P16284	PECAM1	344	R.LN#LSCSIPGAPPAN#FTIQK.E	1000
P16284	PECAM1	356	R.LN#LSCSIPGAPPAN#FTIQK.E	1000
P16284	PECAM1	453	K.VLEN#STK.N	1000
P16284	PECAM1	551	K.EGKPFYQM*TSN#ATQAFWTK.Q	1000
P16519	PCSK2	375	K.RNPEAGVATTDLYGN#CTLR.H	142.068
P16519	PCSK2	514	R.YLEHVQAVITVN#ATR.R	1000
P16519	PCSK2	524	R.RGDLNIN#M*TSPM*GTK.S	28.697
P16615	ATP2A2	738	K.TASEMVLADDN#FSTIVAAVEEGR.A	1000
P16870	CPE	139	K.GN#ETIVNLIHSTR.I	100.821
P16870	CPE	390	R.DLQGNPIAN#ATISVEGIDHDVTSAK.D	62.394
P17050	NAGA	124	K.LGIYADM*GN#FTCMGYPGTTLDK.V	1000
P17050	NAGA	201	R.VN#YSLLADICNLWR.N	222.062
P17181	IFNAR1	81	K.LSGCQN#ITSTK.C	1000
P17181	IFNAR1	110	K.EN#TSSWYEVDSFTPFRK.A	1000
P17301	ITGA2	105	K.LNLQTSTSIPN#VTEMK.T	94.692
P17301	ITGA2	112	K.TN#MSLGLILTR.N	1000
P17301	ITGA2	343	R.YFFN#VSDEAALLEK.A	1000
P17301	ITGA2	460	R.AN#YTGQIVLYSVN#ENGN#ITVIQAHR.G	141.954
P17301	ITGA2	1057	R.TASCSN#VTCWLK.D	1000
P17301	ITGA2	1074	K.GEYFVN#VTTR.I	1000
P17813	ENG	88	K.QN#GTWPR.E	1000
P17900	GM2A	63	R.SLTLEPDPIIVPGN#VTLSVM*GSTSVPLSSPLK.V	1000
P17936	IGFBP3	116	R.GLCVN#ASAVSR.L	1000
P17948	FLT1	164	R.VTSPN#ITVTLK.K	1000
P17948	FLT1	196	R.KGFIISN#ATYK.E	1000
P17948	FLT1	251	R.GHTLVLN#CTATTPLNTR.V	55.549
P17948	FLT1	323	K.SVN#TSVHIYDK.A	1000
P17948	FLT1	417	K.N#LTATLIVNVKPQIYEK.A	86.953
P17948	FLT1	474	K.WFWHPCNHN#HSEAR.C	28.697
P17948	FLT1	547	R.N#ISFYITDVPNGFHVNLEK.M	84.213
P18084	ITGB5	200	R.YQTN#PCIGYK.L	1000
P18084	ITGB5	347	K.N#FTALIPGTTVEILDGDSK.N	1000
P18084	ITGB5	654	R.DCVECLLLHSGKPDN#QTCHSLCR.D	1000
P18084	ITGB5	705	K.SN#LTVLR.E	1000
P18505	GABRB1	105	K.RLSYSGIPLN#LTLDNR.V	48.504
P18507	GABRG2	52	K.SDDDYEDYASN#K.T	1000
P18507	GABRG2	129	R.LKFN#STIK.V	1000
P18507	GABRG2	247	R.N#TTEVVK.T	1000
P18850	ATF6	584	R.DHLLLPATTHN#K.T	1000
P19022	CDH2	402	R.VDIIVAN#LTVTDK.D	1000
P19022	CDH2	651	K.RN#WTITR.L	1000
P19022	CDH2	692	K.SN#ISILR.V	1000
P19075	TSPAN8	118	R.IVN#ETLYENTK.L	156.846
P19256	CD58	169	R.N#STSIYFK.M	1000
P19397	CD53	129	R.YHSDN#STK.A	1000
P19397	CD53	148	K.AAWDSIQSFLQCCGIN#GTSDWTSGPPASCPSDR.K	1000
P19440	GGT1	120	R.LAFATMFN#SSEQSQK.G	1000
P19440	GGT1	511	R.LHNQLLPN#VTTVER.N	127.178
P19652	ORM2	72	K.SVQEIQATFFYFTPN#KTEDTIFLR.E	1000
P19652	ORM2	93	R.QNQCFYN#SSYLNVQR.E	105.533
P19652	ORM2	103	R.EN#GTVSR.Y	1000
P19823	ITIH2	118	K.GAFISN#FSM*TVDGK.T	1000
P20036	HLA-DPA1	109	R.SN#HTQATNDPPEVTVFPK.E	93.262
P20594	NPR2	24	R.N#LTLAVVLPEHN#LSYAWAWPR.V	1000
P20594	NPR2	35	R.N#LTLAVVLPEHN#LSYAWAWPR.V	1000
P20645	M6PR	57	R.LKPLFN#K.S	1000
P20645	M6PR	83	R.EAGN#HTSGAGLVQINK.S	83.397
P20645	M6PR	107	R.LN#ETHIFN#GSN#WIMLIYK.G	1000
P20645	M6PR	113	R.LN#ETHIFN#GSN#WIMLIYK.G	1000
P20701	ITGAL	862	R.ALSCN#VSSPIFK.A	1000
P20702	ITGAX	735	R.LN#FTLVGKPLLAFR.N	1000
P20702	ITGAX	899	R.LLLTAN#VSSENNTPR.T	47.067
P20702	ITGAX	939	K.YLN#FSESEEK.E	1000
P20774	OGN	258	K.AN#DTSYIR.D	1000
P20851	C4BPB	64	K.TLFCN#ASK.E	1000
P20916	MAG	99	R.N#CTLLLSN#VSPELGGK.Y	1000
P20916	MAG	106	R.N#CTLLLSN#VSPELGGK.Y	1000
P20916	MAG	223	R.LGCQASFPN#TTLQFEGYASMDVK.Y	1000
P20916	MAG	332	R.TVGLSVM*YAPWKPTVN#GTM*VAVEGETVSILCSTQSN#PDPILTIFK.E	1000
P20916	MAG	406	R.ATAFN#LSVEFAPVLLLESHCAAAR.D	1000
P20916	MAG	450	R.N#VTVN#ESEREFVYSER.S	1000
P20916	MAG	454	R.N#VTVN#ESEREFVYSER.S	1000
P21453	S1PR1	30	R.HYN#YTGK.L	1000
P21554	CNR1	77	K.MTAGDNPQLVPADQVN#ITEFYN#K.S	70.1
P21554	CNR1	83	K.MTAGDNPQLVPADQVN#ITEFYN#K.S	113.767
P21589	NT5E	53	K.CVN#ASR.C	1000
P21589	NT5E	311	R.GNVISSHGNPILLN#SSIPEDPSIK.A	132.718
P21589	NT5E	333	R.IKLDN#YSTQELGK.T	1000
P21709	EPHA1	478	R.SPGAN#LTYELHVLNQDEER.Y	147.508
P21728	DRD1	5	R.TLN#TSAM*DGTGLVVER.D	1000
P21757	MSR1	249	K.VLNN#ITNDLR.L	30.458
P21802	FGFR2	228	K.GN#YTCVVENEYGSIN#HTYHLDVVER.S	70.268
P21802	FGFR2	241	K.GN#YTCVVENEYGSIN#HTYHLDVVER.S	14.667
P21802	FGFR2	265	R.SPHRPILQAGLPAN#ASTVVGGDVEFVCK.V	1000
P21810	BGN	270	R.MIEN#GSLSFLPTLR.E	1000
P21860	ERBB3	250	R.HFN#DSGACVPR.C	1000
P21860	ERBB3	353	R.FQTVDSSNIDGFVN#CTK.I	42.109
P21926	CD9	151	R.ETLKAIHYALN#CCGLAGGVEQFISDICPK.K	1000
P22083	FUT4	315	R.SLASNLFN#WTLSYR.A	23.146
P22105	TNXB	3920	R.GPN#LTSPASITFTTGLEAPR.D	1000
P22304	IDS	115	R.VHAGN#FSTIPQYFK.E	1000
P22304	IDS	246	K.LYPLEN#ITLAPDPEVPDGLPPVAYNPWM*DIR.Q	20.737
P22304	IDS	280	R.QREDVQALN#ISVPYGPIPVDFQR.K	1000
P22607	FGFR3	98	R.LQVLN#ASHEDSGAYSCR.Q	1000
P22607	FGFR3	225	R.GN#YTCVVENK.F	142.269
P22607	FGFR3	262	R.SPHRPILQAGLPAN#QTAVLGSDVEFHCK.V	1000
P22607	FGFR3	294	K.HVEVN#GSK.V	1000
P22607	FGFR3	315	K.TAGAN#TTDK.E	1000
P22792	CPN2	359	K.LYLGSNN#LTALHPALFQN#LSK.L	103.342
P22794	EVI2A	38	R.LWAN#STSSWDSVIQN#K.T	1000
P22794	EVI2A	49	R.LWAN#STSSWDSVIQN#K.T	1000
P22794	EVI2A	112	K.SEQELYIPSVVSNSPSTVQSIEN#TSK.S	75.378
P22894	MMP8	54	K.N#GTNVIVEK.L	91.373
P22897	MRC1	1205	K.TAHCN#ESFYFLCK.R	1000
P23142	FBLN1	98	R.CATPHGDN#ASLEATFVK.R	1000
P23219	PTGS1	67	R.TGYSGPN#CTIPGLWTWLR.N	1000
P23229	ITGA6	323	R.AN#HSGAVVLLK.R	1000
P23229	ITGA6	966	R.KYQTLN#CSVNVNCVNIR.C	81.672
P23229	ITGA6	997	R.SRLWN#STFLEEYSK.L	1000
P23284	PPIB	148	K.DTN#GSQFFITTVK.T	1000
P23327	HRC	41	R.NRN#N#STGVAGLSEEASAELR.H	30.64
P23327	HRC	42	R.NRN#N#STGVAGLSEEASAELR.H	36.466
P23352	ANOS1	470	R.WFPEACAHN#R.T	1000
P23467	PTPRB	198	K.RSFSVYTN#GSTVPSPVK.D	1000
P23468	PTPRD	724	R.KVEVEAVN#STSVK.V	1000
P23470	PTPRG	113	R.VGEEYQELQLDGFDNESSN#K.T	13.129
P23470	PTPRG	444	R.SDFSQTMLFQAN#TTR.I	1000
P23471	PTPRZ1	105	K.TVEIN#LTN#DYR.V	1000
P23471	PTPRZ1	134	K.CN#MSSDGSEHSLEGQK.F	1000
P23471	PTPRZ1	232	K.YYIYN#GSLTSPPCTDTVDWIVFK.D	1000
P23471	PTPRZ1	324	K.EEIHEAVCSSEPENVQADPEN#YTSLLVTWERPR.V	26.602
P23471	PTPRZ1	501	K.GDVPNTSLN#STSQPVTK.L	29.573
P23471	PTPRZ1	552	R.SPHM*N#LSGTAESLNTVSITEYEEESLLTSFK.L	141.782
P23471	PTPRZ1	677	R.ESFLQTN#YTEIRVDESEK.T	1000
P23515	OMG	45	R.N#LSTLPSGLQENIIHLNLSYNHFTDLHN#QLTQYTNLR.T	44.299
P23515	OMG	103	R.SLWN#MSAAN#NNIK.L	156.846
P23515	OMG	152	R.SLEVLN#LSSNK.L	28.697
P23515	OMG	176	K.LHIVDLSN#N#SLTQILPGTLIN#LTNLTHLYLHNNK.F	27.664
P23515	OMG	189	K.LHIVDLSN#N#SLTQILPGTLIN#LTNLTHLYLHNNK.F	40.438
P23515	OMG	192	K.LHIVDLSN#NSLTQILPGTLIN#LTN#LTHLYLHNNK.F	33.797
P23515	OMG	234	R.WSCDHKQN#ITYLLK.W	1000
P24043	LAMA2	55	R.GLFPAVLNLASNALITTN#ATCGEK.G	54.549
P24043	LAMA2	89	R.ICNQN#SSNPNQR.H	60.915
P24043	LAMA2	303	R.ACPLDPATN#K.S	1000
P24043	LAMA2	363	R.RN#LSLNIR.G	67.055
P24043	LAMA2	470	K.ACN#CSGLGSK.N	1000
P24043	LAMA2	1597	R.LEQM*VM*SIN#LTGPLPAPYK.M	1000
P24043	LAMA2	1614	K.M*LYGLEN#M*TQELK.H	1000
P24043	LAMA2	1700	K.LN#ETLGTRDEAFER.N	1000
P24043	LAMA2	1810	K.N#MTALEK.K	1000
P24043	LAMA2	1901	K.VSQAESHAAQLN#DSSAVLDGILDEAK.N	1000
P24043	LAMA2	1916	K.N#ISFN#ATAAFK.A	1000
P24043	LAMA2	1920	K.N#ISFN#ATAAFK.A	1000
P24043	LAMA2	2017	R.TLN#DTLGK.L	1000
P24043	LAMA2	2028	K.LSAIPN#DTAAK.L	1000
P24043	LAMA2	2240	R.TGRN#GTISVR.A	1000
P24043	LAMA2	2360	R.WYPN#ISTVMFK.F	1000
P24043	LAMA2	2648	R.YM*QN#LTVEQPIEVK.K	1000
P24043	LAMA2	2868	R.SKQEGILYVDGASN#R.T	1000
P24043	LAMA2	2893	K.KADILDVVGMLYVGGLPIN#YTTR.R	1000
P24158	PRTN3	174	R.VGAHDPPAQVLQELN#VTVVTFFCRPHNICTFVPR.R	52.278
P24387	CRHBP	204	R.N#CSFSIIYPVVIK.I	1000
P24530	EDNRB	59	K.GSN#ASLAR.S	1000
P24821	TNC	166	R.GN#FSTEGCGCVCEPGWK.G	1000
P24821	TNC	184	R.GN#FSTEGCGCVCEPGWKGPN#CSEPECPGNCHLR.G	98.299
P24821	TNC	327	R.CIN#GTCYCEEGFTGEDCGKPTCPHACHTQGR.C	1000
P24821	TNC	1018	R.YRLN#YSLPTGQWVGVQLPR.N	1000
P24821	TNC	1034	R.N#TTSYVLR.G	1000
P24821	TNC	1093	R.LN#WTAADQAYEHFIIQVQEANK.V	187.44
P24821	TNC	1119	R.N#LTVPGSLR.A	1000
P24821	TNC	1184	K.LN#WTAPEGAYEYFFIQVQEADTVEAAQN#LTVPGGLR.S	1000
P24821	TNC	1210	K.LN#WTAPEGAYEYFFIQVQEADTVEAAQN#LTVPGGLR.S	1000
P24821	TNC	1275	R.LN#WTTPDGTYDQFTIQVQEADQVEEAHN#LTVPGSLR.S	1000
P24821	TNC	1301	R.LN#WTTPDGTYDQFTIQVQEADQVEEAHN#LTVPGSLR.S	1000
P24821	TNC	1366	R.LN#WTAADNAYEHFVIQVQEVNKVEAAQN#LTLPGSLR.A	67.055
P24821	TNC	1392	K.VEAAQN#LTLPGSLR.A	1000
P24821	TNC	1485	R.LLETVEYN#ISGAER.T	1000
P24821	TNC	1809	K.GFEESEPVSGSFTTALDGPSGLVTAN#ITDSEALAR.W	1000
P25311	AZGP1	112	K.DIVEYYNDSN#GSHVLQGR.F	34.81
P25391	LAMA1	164	R.YN#ITPR.R	1000
P25391	LAMA1	665	R.QIDRDQLM*TVLAN#VTHLLIR.A	1000
P25391	LAMA1	1678	K.TTLN#QTLDEDFLLPNSTLQN#M*QQN#GTSLLEIM*QIR.D	99.802
P25391	LAMA1	1698	K.TTLN#QTLDEDFLLPNSTLQN#M*QQN#GTSLLEIM*QIR.D	23.429
P25391	LAMA1	1717	R.DFTQLHQN#ATLELK.A	1000
P25391	LAMA1	1991	R.QTN#ESLLILR.A	1000
P25391	LAMA1	2038	R.DVAGLSQELLN#TSASLSR.V	1000
P25391	LAMA1	2047	R.VN#TTLR.E	1000
P25391	LAMA1	2619	R.TIN#VSNLYVGGIPEGEGTSLLTMR.R	55.58
P25391	LAMA1	2852	K.IGN#ITHSIPACIGDVTVNSK.Q	51.546
P25445	FAS	118	R.LCDEGHGLEVEIN#CTR.T	1000
P25942	CD40	153	K.QIATGVSDTICEPCPVGFFSN#VSSAFEK.C	1000
P25942	CD40	180	K.DLVVQQAGTN#K.T	1000
P26006	ITGA3	86	R.ELAVPDGYTN#R.T	1000
P26006	ITGA3	511	R.RN#ITLAYTLEADRDR.R	1000
P26006	ITGA3	573	K.LRPIIISMN#YSLPLR.M	1000
P26006	ITGA3	605	R.SLDAYPILNQAQALEN#HTEVQFQK.E	72.485
P26006	ITGA3	656	K.LLLSIN#VTNTR.T	68.472
P26006	ITGA3	697	R.SGEDAHEALLTLVVPPALLLSSVRPPGACQAN#ETIFCELGNPFKR.N	33.797
P26006	ITGA3	926	R.AHCVWLECPIPDAPVVTN#VTVK.A	1000
P26006	ITGA3	935	R.VWN#STFIEDYRDFDR.V	1000
P26006	ITGA3	969	R.TSIPTINMEN#K.T	68.472
P26012	ITGB8	402	K.VQVEN#QVQGIYFN#ITAICPDGSR.K	1000
P26012	ITGB8	421	R.N#VTSN#DEVLFN#VTVTMK.K	1000
P26012	ITGB8	431	R.N#VTSN#DEVLFN#VTVTMK.K	1000
P26012	ITGB8	456	K.NYAIIKPIGFN#ETAK.I	70.1
P26012	ITGB8	466	R.N#CSCQCEDNRGPK.G	157.86
P26012	ITGB8	648	K.ENWNCM*QCLHPHN#LSQAILDQCK.T	61.65
P26992	CNTFR	60	R.VN#GTDLAPDLLN#GSQLVLHGLELGHSGLYACFHR.D	1000
P26992	CNTFR	70	R.VN#GTDLAPDLLN#GSQLVLHGLELGHSGLYACFHR.D	1000
P26992	CNTFR	190	K.VSISVSNALGHN#ATAITFDEFTIVKPDPPENVVARPVPSNPR.R	45.925
P27037	ACVR2A	43	K.DRTN#QTGVEPCYGDK.D	1000
P27037	ACVR2A	66	K.N#ISGSIEIVK.Q	1000
P27701	CD82	129	R.DYN#SSREDSLQDAWDYVQAQVK.C	1000
P27701	CD82	198	R.KGFCEAPGN#R.T	1000
P27797	CALR	344	K.SGTIFDNFLITNDEAYAEEFGN#ETWGVTK.A	26.673
P28472	GABRB3	105	K.RLAYSGIPLN#LTLDNR.V	60.961
P28827	PTPRM	92	K.EN#DTHCIDFHYFVSSK.S	1000
P28827	PTPRM	131	K.VNNGPLGNPIWN#ISGDPTR.T	40.946
P28827	PTPRM	249	R.RFIASFNVVN#TTK.R	62.394
P28827	PTPRM	406	R.WEPFGYN#VTR.C	1000
P28827	PTPRM	534	K.AVSSFDPEIDLSN#QSGR.V	1000
P28845	HSD11B1	123	K.LM*GGLDM*LILNHITN#TSLNLFHDDIHHVR.K	31.961
P28845	HSD11B1	162	K.QSN#GSIVVVSSLAGK.V	1000
P28906	CD34	194	K.LTQGICLEQN#K.T	1000
P28906	CD34	249	R.VLCGEEQADADAGAQVCSLLLAQSEVRPQCLLLVLAN#R.T	1000
P28907	CD38	100	K.HPCN#ITEEDYQPLMK.L	1000
P28907	CD38	209	R.RFAEAACDVVHVMLN#GSR.S	1000
P28907	CD38	219	K.N#STFGSVEVHNLQPEK.V	21.759
P29317	EPHA2	407	R.TSVTVSDLEPHM*N#YTFTVEAR.N	1000
P29317	EPHA2	435	R.TASVSIN#QTEPPK.V	1000
P29320	EPHA3	232	R.GSCVN#NSKEEDPPR.M	22.851
P29323	EPHB2	265	K.AGFEAVEN#GTVCR.G	1000
P29323	EPHB2	482	K.ELSEYN#ATAIK.S	1000
P29622	SERPINA4	108	R.SQILEGLGFN#LTELSESDVHR.G	1000
P30530	AXL	157	R.TVAANTPFN#LSCQAQGPPEPVDLLWLQDAVPLATAPGHGPQR.S	34.81
P30530	AXL	198	R.SLHVPGLN#K.T	1000
P30530	AXL	345	R.N#GSQAFVHWQEPR.A	1000
P30531	SLC6A1	176	R.CFSN#YSMVN#TTN#M*TSAVVEFWER.N	1000
P30531	SLC6A1	181	R.CFSN#YSMVN#TTN#M*TSAVVEFWER.N	1000
P30531	SLC6A1	184	R.CFSN#YSMVN#TTN#M*TSAVVEFWER.N	1000
P30533	LRPAP1	268	R.VIDLWDLAQSAN#LTDK.E	1000
P30542	ADORA1	159	R.AWAAN#GSMGEPVIK.C	1000
P30825	SLC7A1	226	K.NWQLTEEDFGN#TSGR.L	251.581
P30825	SLC7A1	235	R.LCLNN#DTK.E	30.458
P30989	NTSR1	37	R.AQAGLEEALLAPGFGN#ASGN#ASER.V	1000
P30989	NTSR1	41	R.AQAGLEEALLAPGFGN#ASGN#ASER.V	1000
P31371	FGF9	79	R.TGFHLEIFPN#GTIQGTR.K	1000
P31644	GABRA5	145	K.SIAHN#MTTPNK.L	59.205
P32004	L1CAM	100	K.EELGVTVYQSPHSGSFTITGN#N#SNFAQR.F	15.504
P32004	L1CAM	247	R.LLFPTN#SSSHLVALQGQPLVLECIAEGFPTPTIK.W	1000
P32004	L1CAM	294	R.VTYQNHN#K.T	60.915
P32004	L1CAM	433	K.ILTADN#QTYMAVQGSTAYLLCK.A	1000
P32004	L1CAM	479	R.FFPYAN#GTLGIR.D	1000
P32004	L1CAM	490	R.DLQAN#DTGR.Y	1000
P32004	L1CAM	588	R.LVIHSLDYSDQGN#YSCVASTELDVVESR.A	1000
P32004	L1CAM	671	K.VPGN#QTSTTLK.L	1000
P32004	L1CAM	726	K.NPVDVKGEGN#ETTNMVITWKPLR.W	53.466
P32004	L1CAM	777	R.GPWQEQIVSDPFLVVSN#TSTFVPYEIK.V	1000
P32004	L1CAM	825	K.GPEPQVTIGYSGEDYPQAIPELEGIEILN#SSAVLVK.W	1000
P32004	L1CAM	849	R.GYN#VTYWR.E	1000
P32004	L1CAM	876	K.DHVVVPAN#TTSVILSGLRPYSSYHLEVQAFN#GR.G	1000
P32004	L1CAM	931	R.GSGPASEFTFSTPEGVPGHPEALHLECQSN#TSLLLR.W	1000
P32004	L1CAM	979	R.THN#LTDLSPHLR.Y	1000
P32004	L1CAM	1022	R.EGGTMALSGISDFGN#ISATAGEN#YSVVSWVPK.E	1000
P32004	L1CAM	1030	R.EGGTMALSGISDFGN#ISATAGEN#YSVVSWVPK.E	1000
P32004	L1CAM	1071	K.GGASLSPQYVSYN#QSSYTQWDLQPDTDYEIHLFK.E	1000
P32004	L1CAM	1105	R.HQM*AVKTN#GTGR.V	1000
P32942	ICAM3	206	R.TELDM*QPQGLGLFVN#TSAPR.Q	1000
P32942	ICAM3	295	R.EIVCN#VTLGGER.R	1000
P33151	CDH5	61	K.N#TSLPHHVGK.I	1000
P33151	CDH5	112	R.LDREN#ISEYHLTAVIVDK.D	1000
P33151	CDH5	362	R.AQVIIN#ITDVDEPPIFQQPFYHFQLK.E	1000
P33151	CDH5	442	R.EVYPWYN#LTVEAK.E	1000
P33908	MAN1A1	513	R.TCHESYN#R.T	1000
P34059	GALNS	204	K.TGEAN#LTQIYLQEALDFIKR.Q	1000
P34810	CD68	279	R.DLQAPLGQSFSCSN#SSIILSPAVHLDLLSLR.L	1000
P34903	GABRA3	63	K.HAPDIPDDSTDN#ITIFTR.I	1000
P34903	GABRA3	163	K.SVAHN#MTTPNK.L	72.234
P34903	GABRA3	176	R.LVDN#GTLLYTMR.L	1000
P34998	CRHR1	78	R.YN#TTNNGYR.E	91.373
P34998	CRHR1	90	R.ECLAN#GSWAAR.V	1000
P34998	CRHR1	98	R.VN#YSECQEILNEEK.K	71.349
P35052	GPC1	79	R.ICPQGYTCCTSEM*EENLAN#R.S	32.972
P35052	GPC1	116	R.SFDDHFQHLLN#DSER.T	1000
P35354	PTGS2	53	R.TGFYGEN#CSTPEFLTR.I	1000
P35354	PTGS2	130	K.SWEAFSN#LSYYTR.A	1000
P35414	APLNR	175	R.TTGDLEN#TTK.V	1000
P35442	THBS2	1069	K.VVN#STTGTGEHLR.N	1000
P35475	IDUA	110	R.GLSYN#FTHLDGYLDLLR.E	1000
P35475	IDUA	372	R.FQVN#NTRPPHVQLLR.K	22.851
P35498	SCN1A	1403	K.LIERN#ETAR.W	1000
P35555	FBN1	448	R.VLPVN#VTDYCQLVR.Y	1000
P35555	FBN1	1703	R.NYYADN#QTCDGELLFN#M*TK.K	42.464
P35555	FBN1	1713	R.NYYADN#QTCDGELLFN#M*TK.K	62.891
P35555	FBN1	1902	R.DACGN#GTCR.N	1000
P35590	TIE1	596	R.REN#VSSPQAR.T	1000
P35613	BSG	160	K.ILLTCSLN#DSATEVTGHR.W	1000
P35613	BSG	268	K.ITDSEDKALM*N#GSESR.F	1000
P35613	BSG	302	R.CN#GTSSK.G	1000
P35625	TIMP3	207	K.SIIN#ATDP.-	1000
P36268	GGT2	297	K.GYN#FSR.E	1000
P36268	GGT2	344	R.N#MTSEFFAAQLR.S	1000
P36269	GGT5	303	R.GFN#FSTESMARPEGR.V	1000
P36269	GGT5	347	K.LQN#ASR.D	1000
P36269	GGT5	550	R.GQN#QTQRPFFLNVVQAVSQEGACVYAVSDLRK.S	39.022
P36941	LTBR	177	K.AGHFQN#TSSPSAR.C	1000
P36969	GPX4	79	K.TEVN#YTQLVDLHAR.Y	1000
P38435	GGCX	627	K.VEN#GSETGPLPPELQPLLEGEVK.G	1000
P38484	IFNGR2	56	R.LYNAEQVLSWEPVALSN#STRPVVYQVQFK.Y	147.947
P38484	IFNGR2	137	R.N#VTVGPPENIEVTPGEGSLIIR.F	69.423
P38571	LIPA	161	K.YDLPASINFILN#K.T	77.127
P38571	LIPA	273	R.NLN#MSR.V	60.915
P38571	LIPA	321	K.NYFHYN#QSYPPTYNVK.D	51.688
P39086	GRIK1	74	R.TLM*PN#TTLTYDIQR.I	1000
P39086	GRIK1	276	R.YSGVN#MTGFR.L	1000
P39086	GRIK1	439	K.SSN#ITDSLAN#R.T	1000
P39086	GRIK1	446	K.SSN#ITDSLAN#R.T	1000
P40189	IL6ST	83	K.EQYTIIN#R.T	1000
P40189	IL6ST	131	K.N#LSCIVNEGKK.M	53.166
P40189	IL6ST	157	R.ETHLETN#FTLK.S	1000
P40189	IL6ST	379	K.SHLQN#YTVN#ATK.L	1000
P40189	IL6ST	383	K.SHLQN#YTVN#ATK.L	1000
P40189	IL6ST	390	K.LTVN#LTNDR.Y	68.472
P40189	IL6ST	553	R.N#YTIFYR.T	1000
P40189	IL6ST	564	R.TIIGN#ETAVNVDSSHTEYTLSSLTSDTLYM*VR.M	69.439
P41217	CD200	181	R.SGIEN#STVTLSHPN#GTTSVTSILHIKDPK.N	1000
P41217	CD200	190	R.SGIEN#STVTLSHPN#GTTSVTSILHIKDPK.N	1000
P41222	PTGDS	51	R.WFSAGLASN#SSWLREKK.A	1000
P41222	PTGDS	78	K.SVVAPATDGGLN#LTSTFLRK.N	1000
P41271	NBL1	39	K.N#ITQIVGHSGCEAK.S	1000
P41594	GRM5	210	K.RYN#WTYVSAVHTEGNYGESGM*EAFK.D	178.222
P41594	GRM5	382	K.TCN#SSLTLK.T	1000
P41594	GRM5	445	K.TN#FTGVSGDTILFDENGDSPGRYEIMNFK.E	134.676
P41732	TSPAN7	155	R.SLSCCGVQN#YTNWSTSPYFLEHGIPPSCCM*N#ETDCNPQDLHNLTVAATK.V	32.972
P41732	TSPAN7	177	R.SLSCCGVQN#YTNWSTSPYFLEHGIPPSCCM*N#ETDCNPQDLHNLTVAATK.V	16.509
P41732	TSPAN7	188	R.SLSCCGVQN#YTNWSTSPYFLEHGIPPSCCM*N#ETDCNPQDLHN#LTVAATK.V	47.925
P42261	GRIA1	63	K.LLPQIDIVN#ISDSFEMTYR.F	1000
P42261	GRIA1	249	K.ESGAN#VTGFQLVN#YTDTIPAK.I	1000
P42261	GRIA1	257	K.ESGAN#VTGFQLVN#YTDTIPAK.I	1000
P42261	GRIA1	363	R.TN#YTLHVIEMK.H	1000
P42261	GRIA1	401	K.FVPAATDAQAGGDN#SSVQN#R.T	1000
P42261	GRIA1	406	K.FVPAATDAQAGGDN#SSVQN#R.T	1000
P42262	GRIA2	256	K.IQFGGAN#VSGFQIVDYDDSLVSK.F	1000
P42262	GRIA2	370	K.RIN#YTINIM*ELK.T	53.466
P42262	GRIA2	406	K.MVVTLTELPSGN#DTSGLEN#K.T	1000
P42262	GRIA2	413	K.MVVTLTELPSGN#DTSGLEN#K.T	1000
P42263	GRIA3	266	R.VM*HGGAN#ITGFQIVNNENPMVQQFIQR.W	154.308
P42263	GRIA3	380	R.TN#YTIDVYEMK.V	1000
P42263	GRIA3	415	R.FVPFSDQQISN#DSASSEN#R.T	1000
P42263	GRIA3	422	R.FVPFSDQQISN#DSASSEN#R.T	1000
P42658	DPP6	173	R.LWNVETN#TSTVLIEGK.K	81.672
P42658	DPP6	319	R.LAYAAIN#DSR.V	1000
P42658	DPP6	404	R.AQN#VSILTLCDATTGVCTKK.H	1000
P42658	DPP6	566	K.CEGPGVPM*VTVHN#TTDK.K	1000
P42658	DPP6	813	R.GKAN#YSLQIYPDESHYFTSSSLK.Q	1000
P42702	LIFR	243	K.N#ISWIPDSQTK.V	1000
P42702	LIFR	390	K.RAEAPTN#ESYQLLFQMLPNQEIYN#FTLNAHNPLGR.S	157.86
P42702	LIFR	407	K.RAEAPTN#ESYQLLFQMLPNQEIYN#FTLNAHNPLGR.S	42.464
P42702	LIFR	426	R.SQSTILVN#ITEK.V	1000
P42702	LIFR	445	K.DIN#STAVK.L	1000
P42702	LIFR	489	K.GVEN#SSYLVALDK.L	1000
P42702	LIFR	663	K.WCN#SSR.S	1000
P42702	LIFR	680	R.KVPSN#STETVIESDEFRPGIR.Y	1000
P42785	PRCP	47	K.N#YSVLYFQQK.V	1000
P42785	PRCP	336	K.NPN#VSDSLLLQNIFQALNVYYN#YSGQVK.C	18.268
P42785	PRCP	415	K.N#ISSHTNIVFSNGELDPWSGGGVTK.D	67.055
P42892	ECE1	166	K.HLLEN#STASVSEAER.K	1000
P42892	ECE1	187	R.ACMN#ETR.I	1000
P42892	ECE1	210	R.LGGWN#ITGPWAK.D	1000
P42892	ECE1	270	R.DYYLN#KTENEK.V	29.573
P42892	ECE1	316	K.LLGGGDEEAIRPQM*QQILDFETALAN#ITIPQEK.R	1000
P42892	ECE1	383	K.EYLEQISTLIN#TTDR.C	1000
P42892	ECE1	539	R.FFN#FSWR.V	1000
P42892	ECE1	632	K.N#SSVEAFKR.Q	1000
P43003	SLC1A3	206	K.VPIQAN#ETLVGAVIN#N#VSEAMETLTR.I	1000
P43003	SLC1A3	216	K.VPIQAN#ETLVGAVIN#N#VSEAMETLTR.I	1000
P43003	SLC1A3	530	K.KPYQLIAQDN#ETEKPIDSETK.M	1000
P43004	SLC1A2	206	K.VLVAPPPDEEAN#ATSAVVSLLN#ETVTEVPEETKM*VIK.K	1000
P43004	SLC1A2	216	K.VLVAPPPDEEAN#ATSAVVSLLN#ETVTEVPEETKM*VIK.K	1000
P43007	SLC1A4	201	K.VVTQN#SSSGN#VTHEK.I	1000
P43007	SLC1A4	206	K.VVTQN#SSSGN#VTHEK.I	1000
P43115	PTGER3	18	R.LN#HSYTGM*WAPER.S	1000
P43121	MCAM	418	R.CVASVPSIPGLN#R.T	1000
P43121	MCAM	449	K.ENM*VLN#LSCEASGHPRPTISWNVN#GTASEQDQDPQR.V	45.718
P43121	MCAM	467	K.ENM*VLN#LSCEASGHPRPTISWNVN#GTASEQDQDPQR.V	19.046
P43121	MCAM	544	R.AN#STSTER.K	1000
P43146	DCC	94	K.QQLSN#GSLLIQNILHSR.H	109.862
P43146	DCC	478	R.ALN#TTQPGSLQLTVGNLKPEAMYTFR.V	53.569
P43251	BTD	119	K.DVQIIVFPEDGIHGFN#FTR.T	1000
P43251	BTD	150	R.FN#DTEVLQR.L	1000
P43251	BTD	349	K.NPVGLIGAEN#ATGETDPSHSK.F	65.305
P43307	SSR1	136	R.YPQDYQFYIQN#FTALPLN#TVVPPQR.Q	1000
P43307	SSR1	191	K.DLNGNVFQDAVFN#QTVTVIER.E	88.948
P43308	SSR2	88	R.IAPASN#VSHTVVLRPLK.A	1000
P43308	SSR2	104	K.AGYFN#FTSATITYLAQEDGPVVIGSTSAPGQGGILAQR.E	1000
P43681	CHRNA4	107	R.WDPADYEN#VTSIR.I	1000
P46098	HTR3A	28	R.SRN#TTRPALLR.L	1000
P46531	NOTCH1	1489	K.N#CTQSLQCWK.Y	1000
P46977	STT3A	537	K.VM*SWWDYGYQITAM*AN#R.T	1000
P47869	GABRA2	38	K.NN#ITIFTR.I	30.458
P47870	GABRB2	104	K.RLSYNVIPLN#LTLDNR.V	27.525
P47972	NPTX2	148	R.AN#VSNAGLPGDFR.E	91.373
P47972	NPTX2	189	K.SLLHN#ETSAHR.Q	1000
P48029	SLC6A8	192	R.HEDCAN#ASLAN#LTCDQLADR.R	1000
P48029	SLC6A8	197	R.HEDCAN#ASLAN#LTCDQLADR.R	1000
P48058	GRIA4	258	R.FIHGGAN#VTGFQLVDFNTPMVIK.L	118.177
P48058	GRIA4	371	R.VN#YTMDVFELK.S	1000
P48058	GRIA4	407	K.LVLIQDVPTLGN#DTAAIEN#R.T	1000
P48058	GRIA4	414	K.LVLIQDVPTLGN#DTAAIEN#R.T	1000
P48066	SLC6A11	187	K.LN#VSN#YSHVSLQN#ATSPVMEFWEHR.V	1000
P48066	SLC6A11	190	K.LN#VSN#YSHVSLQN#ATSPVMEFWEHR.V	1000
P48066	SLC6A11	198	K.LN#VSN#YSHVSLQN#ATSPVMEFWEHR.V	1000
P48167	GLRB	54	R.VPAN#STSNILNR.L	67.055
P48167	GLRB	242	K.KEDIEYGN#CTK.Y	1000
P48169	GABRA4	47	K.LCTEN#FTR.I	1000
P48169	GABRA4	144	K.SVSHN#M*TAPNK.L	72.234
P48169	GABRA4	157	R.N#GTILYTMR.L	1000
P48357	LEPR	397	K.VTFFNLN#ETKPR.G	28.697
P48547	KCNC1	220	R.FNPIVN#K.T	97.686
P48547	KCNC1	229	R.N#GTQVR.Y	1000
P48551	IFNAR2	192	K.GNM*SGN#FTYIIDK.L	40.946
P48723	HSPA13	184	K.QRN#STIEAANLAGLK.I	109.862
P48735	IDH2	136	K.SPN#GTIR.N	1000
P48740	MASP1	178	R.FGYILHTDN#R.T	1000
P48960	ADGRE5	371	K.N#VTMGQSSAR.M	1000
P48960	ADGRE5	453	R.RLSAVNSIFLSHN#NTK.E	70.919
P49281	SLC11A2	336	K.TNEQVVEVCTN#TSSPHAGLFPK.D	92.439
P49281	SLC11A2	349	K.DN#STLAVDIYK.G	1000
P49641	MAN2A2	305	R.RAN#LTSMLIQR.V	1000
P49641	MAN2A2	1093	K.NLGFN#CTTSQGK.V	97.686
P49908	SELENOP	83	K.EGYSN#ISYIVVNHQGISSR.L	124.079
P49961	ENTPD1	73	K.WPAEKEN#DTGVVHQVEECR.V	1000
P49961	ENTPD1	292	K.VVN#VSDLYK.T	1000
P49961	ENTPD1	371	K.FLN#LTSEK.V	1000
P50454	SERPINH1	120	R.SLSN#STAR.N	1000
P50895	BCAM	377	K.VLSLPLN#SSAVVN#CSVHGLPTPALR.W	1000
P50895	BCAM	383	K.VLSLPLN#SSAVVN#CSVHGLPTPALR.W	1000
P50895	BCAM	419	K.DSTPLGDGPM*LSLSSITFDSN#GTYVCEASLPTVPVLSR.T	1000
P50895	BCAM	439	R.TQN#FTLLVQGSPELK.T	1000
P50897	PPT1	197	R.N#HSIFLADINQER.G	222.062
P50897	PPT1	212	R.GIN#ESYKK.N	1000
P50897	PPT1	232	K.FLN#DSIVDPVDSEWFGFYR.S	1000
P51674	GPM6A	164	R.N#TTLVEGANLCLDLR.Q	243.661
P51688	SGSH	264	R.DAGVLN#DTLVIFTSDN#GIPFPSGR.T	1000
P51688	SGSH	413	K.MPFPIDQDFYVSPTFQDLLN#R.T	1000
P51689	ARSD	128	R.ALQWNAGSGGLPEN#ETTFAR.I	133.574
P51693	APLP1	337	R.EWAM*ADN#QSK.N	1000
P51693	APLP1	461	R.VN#QSLGLLDQN#PHLAQELRPQIQELLHSEHLGPSELEAPAPGGSSEDK.G	1000
P51693	APLP1	551	R.KVN#ASVPR.G	1000
P51805	PLXNA3	59	K.LAPN#LTELR.A	1000
P51805	PLXNA3	1009	R.AN#ISSPGLIYTYTQDPTVTR.L	1000
P51805	PLXNA3	1073	R.GIETTNTCQVIN#DTAM*LCK.A	60.59
P51884	LUM	160	K.LGSFEGLVN#LTFIHLQHNR.L	75.378
P51888	PRELP	124	R.IHYLYLQNNFITELPVESFQN#ATGLR.W	55.401
P51888	PRELP	327	K.IN#GTQICPNDLVAFHDFSSDLENVPHLR.Y	45.718
P52569	SLC7A2	227	K.N#ISASAR.E	1000
P52797	EFNA3	38	R.HAVYWN#SSNQHLR.R	23.146
P52797	EFNA3	100	R.TCN#ASQGFKR.W	1000
P52799	EFNB2	36	K.SIVLEPIYWN#SSN#SK.F	1000
P52799	EFNB2	139	K.DYYIISTSN#GSLEGLDNQEGGVCQTR.A	55.549
P52803	EFNA5	37	R.YAVYWN#SSNPR.F	13.129
P52803	EFNA5	162	K.VFVRPTN#SCM*K.T	1000
P53634	CTSC	53	R.DVN#CSVMGPQEK.K	1000
P53634	CTSC	119	K.VTTYCN#ETMTGWVHDVLGR.N	1000
P53801	PTTG1IP	54	K.N#VSCLWCN#TNK.A	60.518
P54289	CACNA2D1	92	K.LLSN#RSK.A	1000
P54289	CACNA2D1	136	K.DDLDPEKN#DSEPGSQR.I	1000
P54289	CACNA2D1	324	K.DAVN#N#ITAK.G	1000
P54289	CACNA2D1	348	K.KGFSFAFEQLLNYN#VSR.A	19.046
P54289	CACNA2D1	613	R.TYTWTPVN#GTDYSLALVLPTYSFYYIK.A	1000
P54289	CACNA2D1	781	R.SLDNDNYVFTAPYFN#K.S	82.749
P54289	CACNA2D1	824	K.IDVN#SWIEN#FTK.T	1000
P54289	CACNA2D1	888	R.HLVN#ISVYAFN#K.S	1000
P54289	CACNA2D1	895	R.HLVN#ISVYAFN#K.S	1000
P54289	CACNA2D1	985	K.QSCITEQTQYFFDN#DSK.S	1000
P54289	CACNA2D1	998	K.SFSGVLDCGN#CSR.I	1000
P54709	ATP1B3	124	K.N#LTVCPDGALFEQK.G	1000
P54753	EPHB3	351	R.GVISNVN#ETSLILEWSEPR.D	42.886
P54753	EPHB3	445	R.YAAVN#ITTNQAAPSEVPTLR.L	40.946
P54762	EPHB1	480	K.EHNEFN#SSM*AR.S	78.191
P54764	EPHA4	408	K.VSITDLLAHTN#YTFEIWAVNGVSK.Y	26.673
P54793	ARSF	117	R.VIQNLAVPAGLPLN#ETTLAALLK.K	105.396
P54802	NAGLU	503	R.SVYN#CSGEACR.G	1000
P54802	NAGLU	526	R.RPSLQMN#TSIWYN#R.S	1000
P54802	NAGLU	532	R.RPSLQMN#TSIWYN#R.S	1000
P54803	GALC	143	K.KRNPN#ITLIGLPWSFPGWLGK.G	19.046
P54803	GALC	379	K.GGSYVALTDGLGN#LTIIIETM*SHK.H	1000
P55011	SLC12A2	553	R.DATGNVN#DTIVTELTN#CTSAACK.L	32.972
P55011	SLC12A2	562	R.DATGNVN#DTIVTELTN#CTSAACK.L	76.143
P55058	PLTP	64	K.EGHFYYN#ISEVK.V	1000
P55058	PLTP	143	K.VSN#VSCQASVSR.M	1000
P55058	PLTP	245	R.GAFFPLTERN#WSLPNR.A	27.525
P55083	MFAP4	87	R.FN#GSVSFFR.G	1000
P55268	LAMB2	1249	R.N#TSAASTAQLVEATEELRR.E	1000
P55268	LAMB2	1308	R.LALN#LTLR.Q	1000
P55268	LAMB2	1348	R.AN#TSALAVPSPVSNSASAR.H	204.371
P55283	CDH4	412	R.VETVVAN#LTVMDR.D	1000
P55283	CDH4	632	K.EAQICEKPNLNAIN#ITAADADVDPNIGPYVFELPFVPAAVR.K	22.74
P55283	CDH4	661	R.KN#WTITR.L	1000
P55283	CDH4	702	R.ILYLEAGM*YDVPIIVTDSGNPPLSN#TSIIK.V	20.282
P55285	CDH6	399	R.EDAQIN#TTIGSVTAQDPDAAR.N	1000
P55285	CDH6	437	R.IFNIDSGN#GSIFTSK.L	35.88
P55285	CDH6	455	K.LLDRETLLWHN#ITVIATEINNPK.Q	56.729
P55285	CDH6	536	K.ADQLIQTLHAVDKDDPYSGHQFSFSLAPEAASGSN#FTIQDNK.D	50.156
P55286	CDH8	463	R.ELSVWHN#ITIIATEIRN#HSQISR.V	1000
P55286	CDH8	473	R.N#HSQISR.V	1000
P55287	CDH11	455	K.TTKPLDREETAWLN#ITVFAAEIHNR.H	81.548
P55289	CDH12	537	R.LSPEAAIKPN#FTVR.D	1000
P55290	CDH13	52	K.VFHINQPAEFIEDQSILN#LTFSDCK.G	145.886
P55290	CDH13	86	R.N#ITAVGK.T	1000
P55290	CDH13	500	R.QEDLSVGSVLLTVN#ATDPDSLQHQTIR.Y	1000
P55290	CDH13	530	K.DPAGWLNINPIN#GTVDTTAVLDR.E	23.146
P55290	CDH13	598	K.N#LSVVILGASDK.D	1000
P55290	CDH13	638	K.IN#N#THALVSLLQNLNK.A	94.616
P55290	CDH13	671	K.ANYNLPIMVTDSGKPPMTN#ITDLR.V	87.001
P55899	FCGRT	125	K.GPYTLQGLLGCELGPDN#TSVPTAK.F	1000
P56159	GFRA1	59	K.ETN#FSLASGLEAK.D	1000
P56199	ITGA1	100	K.LDLPVN#TSIPN#VTEVK.E	1000
P56199	ITGA1	105	K.LDLPVN#TSIPN#VTEVK.E	1000
P56199	ITGA1	112	K.EN#MTFGSTLVTNPNGGFLACGPLYAYR.C	143.01
P56199	ITGA1	217	K.QTQVGIVQYGEN#VTHEFNLNK.Y	56.011
P56199	ITGA1	317	R.GN#LSTEK.F	1000
P56199	ITGA1	341	K.HFFN#VSDELALVTIVK.T	1000
P56199	ITGA1	418	R.N#TTFNVESTK.K	121.83
P56199	ITGA1	460	R.YN#HTGQVIIYR.M	1000
P56199	ITGA1	532	K.VYVYALN#QTR.F	1000
P56199	ITGA1	699	K.ETVCIN#ATVCFDVK.L	1000
P56199	ITGA1	840	K.FN#VSLTVK.N	1000
P56199	ITGA1	883	K.DSCESNHN#ITCK.V	28.697
P56199	ITGA1	1102	K.SYFSSLN#LTIR.G	1000
P56199	ITGA1	1113	R.SEN#ASLVLSSSNQK.R	140.79
P56703	WNT3	301	R.TCN#VTSHGIDGCDLLCCGR.G	1000
P56749	CLDN12	47	K.N#LTVYTGLWVK.C	1000
P56817	BACE1	153	K.WEGELGTDLVSIPHGPN#VTVR.A	1000
P57087	JAM2	187	R.LGSQSTN#SSYTMNTK.T	53.166
P58417	NXPH1	68	R.GKEN#DTDLDLR.Y	1000
P58417	NXPH1	146	K.IVDHGN#GTFSVYFR.H	1000
P61916	NPC2	58	K.GQSYSVN#VTFTSN#IQSK.S	1000
P62937	PPIA	71	R.HN#GTGGK.S	1000
P68363	TUBA1B	380	R.AVCMLSN#TTAIAEAWAR.L	1000
P78310	CXADR	106	K.SGDASIN#VTNLQLSDIGTYQCK.V	65.291
P78310	CXADR	201	K.N#ASSEYSGTYSCTVR.N	1000
P78310	CXADR	344	K.VAAPN#LSRM*GAIPVMIPAQSKDGSIV.-	1000
P78324	SIRPA	110	R.IGN#ITPADAGTYYCVK.F	1000
P78324	SIRPA	245	R.GTAN#LSETIRVPPTLEVTQQPVR.A	1000
P78324	SIRPA	270	R.VPPTLEVTQQPVRAEN#QVN#VTCQVR.K	1000
P78324	SIRPA	292	R.LQLTWLEN#GN#VSR.T	1000
P78324	SIRPA	319	K.DGTYN#WM*SWLLVN#VSAHR.D	1000
P78348	ASIC1	368	K.DQEYCVCEMPCN#LTR.Y	1000
P78357	CNTNAP1	120	R.GHN#STFFGNVN#ESAVVR.H	119.887
P78357	CNTNAP1	128	R.GHN#STFFGNVN#ESAVVR.H	28.697
P78357	CNTNAP1	276	R.VDRFGRDVN#FTLDGYVQR.F	1000
P78357	CNTNAP1	420	R.LGDGLGHVELTLSEGQVN#VSIAQSGRK.K	1000
P78357	CNTNAP1	499	R.WDCHSN#QTAFHGCMELLK.V	1000
P78357	CNTNAP1	518	K.VDGQLVN#LTLVEGRR.L	1000
P78357	CNTNAP1	597	K.TSGN#FTIDPDGSGPLKPFVVYCDIR.E	1000
P78357	CNTNAP1	763	K.GLLTFVDHLPVTQVVIGDTN#R.S	1000
P78357	CNTNAP1	804	R.AN#HSLDVSFYFR.T	1000
P78357	CNTNAP1	843	R.VELN#TSR.D	1000
P78357	CNTNAP1	948	R.AN#ASEGTSPN#CTGHCAHPR.L	1000
P78357	CNTNAP1	956	R.AN#ASEGTSPN#CTGHCAHPR.L	1000
P78357	CNTNAP1	1078	R.GPVYN#VTGEEVSFSFSTSSAPAVLLYVSSFVR.D	1000
P78357	CNTNAP1	1147	R.YQLGTSPYVYQLTTRPVTDGQPHSIN#ITR.V	1000
P78504	JAG1	1045	R.DGN#SSLIAAVAEVR.V	1000
P78509	RELN	3015	R.HDYILLPEDALTN#TTR.L	1000
P78536	ADAM17	103	K.VVVVDGKN#ESEYTVK.W	1000
P78536	ADAM17	264	R.N#TSWDNAGFK.G	38.324
P78536	ADAM17	452	K.MFSN#CSK.Q	1000
P78536	ADAM17	551	K.GVSYCTGN#SSECPPPGNAEDDTVCLDLGK.C	27.329
P79483	HLA-DRB3	48	K.SECHFFN#GTER.V	1000
P80188	LCN2	85	K.SYN#VTSVLFR.K	1000
P82279	CRB1	757	R.TLQPSGLLLALEN#STYQYIR.V	1000
P82279	CRB1	1265	K.TN#LTCYNGGN#CTEFQTELK.C	40.946
P82279	CRB1	1273	K.TN#LTCYNGGN#CTEFQTELK.C	34.81
P98153	DGCR2	149	R.LN#GSLATFSTDQELR.F	1000
P98160	HSPG2	89	R.ALVN#FTR.S	1000
P98160	HSPG2	554	K.GVN#VTMPAQPGTPPLSSTQLQIDPSLHEFQLVDLSR.R	1000
P98160	HSPG2	1755	R.NLHQSN#TSR.A	59.205
P98160	HSPG2	3780	R.SLTQGSLIVGDLAPVN#GTSQGK.F	1000
P98160	HSPG2	3836	R.IQGEEIVFHDLN#LTAHGISHCPTCR.D	1000
P98160	HSPG2	4068	K.SQGLNLHTLLYLGGVEPSVPLSPATN#M*SAHFR.G	191.062
P98164	LRP2	1496	K.TWSAFQN#GTDRR.V	1000
P98164	LRP2	4068	K.YN#LSSER.F	1000
P98172	EFNB1	139	K.HHDYYITSTSN#GSLEGLENR.E	39.022
Q00975	CACNA1B	256	K.ACFPN#STDAEPVGDFPCGK.E	1000
Q01151	CD83	96	K.IRN#TTSCNSGTYR.C	59.205
Q01459	CTBS	299	K.QIN#SSISGNLWDK.D	78.191
Q01638	IL1RL1	101	R.TGYAN#VTIYK.K	1000
Q01638	IL1RL1	254	K.GTQFLAAVLWQLN#GTK.I	1000
Q01813	PFKP	638	R.N#ESCSEN#YTTDFIYQLYSEEGK.G	1000
Q01813	PFKP	644	R.N#ESCSEN#YTTDFIYQLYSEEGK.G	1000
Q02083	NAAA	37	R.FN#VSLDSVPELR.W	1000
Q02246	CNTN2	76	K.MN#GTEMK.L	1000
Q02246	CNTN2	198	R.TN#ASDLGN#YSCLATSHMDFSTK.S	1000
Q02246	CNTN2	204	R.TN#ASDLGN#YSCLATSHMDFSTK.S	1000
Q02246	CNTN2	461	K.GTEILVN#SSR.V	1000
Q02246	CNTN2	498	K.AN#STGILSVR.D	1000
Q02246	CNTN2	775	R.VPGADAQYFVYSN#ESVRPYTPFEVK.I	1000
Q02246	CNTN2	830	K.GVSSSEMN#VTWEPVQQDM*N#GILLGYEIR.Y	1000
Q02246	CNTN2	904	R.AGTGPASPSAN#ATTMKPPPR.R	1000
Q02246	CNTN2	918	R.RPPGN#ISWTFSSSSLSIK.W	1000
Q02246	CNTN2	940	R.N#ESAVTGYK.M	1000
Q02763	TEK	596	K.VPGN#LTSVLLNNLHPR.E	83.265
Q02809	PLOD1	197	R.EQIN#ITLDHR.C	1000
Q03167	TGFBR3	492	K.MN#GTHFVLESPLNGCGTRPR.W	157.244
Q03431	PTH1R	166	R.TWAN#YSECVK.F	1000
Q03721	KCNC4	265	R.VGN#ITSVHFR.R	1000
Q04609	FOLH1	76	K.FLYN#FTQIPHLAGTEQNFQLAK.Q	33.195
Q04609	FOLH1	195	K.IN#CSGK.I	1000
Q04609	FOLH1	336	K.VPYNVGPGFTGN#FSTQK.V	216.515
Q04609	FOLH1	459	R.GVAYINADSSIEGN#YTLR.V	34.721
Q04609	FOLH1	476	R.VDCTPLMYSLVHN#LTK.E	1000
Q04609	FOLH1	638	K.N#FTEIASK.F	1000
Q04900	CD164	146	K.TVTTSGTTN#NTVTPTSQPVR.K	22.851
Q05193	DNM1	75	R.RPLVLQLVN#ATTEYAEFLHCK.G	1000
Q05586	GRIN1	203	K.N#VTALLMEAK.E	1000
Q05586	GRIN1	239	R.AAAMLN#M*TGSGYVWLVGER.E	1000
Q05586	GRIN1	276	K.N#ESAHISDAVGVVAQAVHELLEK.E	1000
Q05586	GRIN1	300	K.EN#ITDPPR.G	1000
Q05586	GRIN1	350	R.KFAN#YSIMNLQNR.K	100.821
Q05586	GRIN1	368	R.KLVQVGIYN#GTHVIPNDRK.I	102.719
Q05586	GRIN1	440	K.VICTGPN#DTSPGSPR.H	1000
Q05586	GRIN1	471	R.TMN#FTYEVHLVADGK.F	1000
Q05586	GRIN1	771	R.KDSPWKQN#VSLSILK.S	1000
Q05707	COL14A1	137	R.GN#GSRPSSPEEVK.F	1000
Q05707	COL14A1	1384	K.AMN#ASAN#ITSDGVEVLGK.M	1000
Q05707	COL14A1	1388	K.AMN#ASAN#ITSDGVEVLGK.M	1000
Q06418	TYRO3	63	K.LN#CSVEGMEEPDIQWVK.D	1000
Q06418	TYRO3	230	R.TATVHLQALPAAPFN#ITVTK.L	1000
Q06418	TYRO3	240	K.LSSSN#ASVAWM*PGADGR.A	1000
Q06418	TYRO3	293	R.DLVPATN#YSLR.V	1000
Q06418	TYRO3	380	R.AN#LTGWDPQK.D	1000
Q06481	APLP2	541	R.RN#QSLSLLYK.V	1000
Q07075	ENPEP	589	K.WTEDN#ITSSVLFN#R.S	1000
Q07075	ENPEP	597	K.WTEDN#ITSSVLFN#R.S	1000
Q07699	SCN1B	93	R.VVWN#GSR.G	1000
Q07699	SCN1B	110	K.DLQDLSIFITN#VTYN#HSGDYECHVYR.L	1000
Q07699	SCN1B	114	K.DLQDLSIFITN#VTYN#HSGDYECHVYR.L	1000
Q07699	SCN1B	135	R.LLFFENYEHN#TSVVK.K	40.946
Q07954	LRP1	114	R.ELQGN#CSR.L	1000
Q07954	LRP1	446	R.FN#STEYQVVTR.V	1000
Q07954	LRP1	729	R.IETILLN#GTDRK.I	1000
Q07954	LRP1	928	R.WLCDGDNDCGNSEDESN#ATCSAR.T	56.011
Q07954	LRP1	1511	K.WTGHN#VTVVQR.T	1000
Q07954	LRP1	1575	K.DN#TTCYEFKK.F	1000
Q07954	LRP1	1645	K.RAFIN#GTGVETVVSADLPNAHGLAVDWVSR.N	236.334
Q07954	LRP1	1723	K.LYWTDGDN#ISMANMDGSN#R.T	59.205
Q07954	LRP1	1733	K.LYWTDGDN#ISMANMDGSN#R.T	21.154
Q07954	LRP1	1763	K.LYWISSGN#HTINR.C	30.718
Q07954	LRP1	1825	R.N#STTLVMHMK.V	1000
Q07954	LRP1	2117	R.THAN#GSIKR.G	1000
Q07954	LRP1	2127	R.GSKDN#ATDSVPLR.T	1000
Q07954	LRP1	2472	R.VDIPQQPM*GIIAVAN#DTNSCELSPCR.I	24.298
Q07954	LRP1	2502	R.INNGGCQDLCLLTHQGHVN#CSCR.G	172.923
Q07954	LRP1	2521	R.AVN#SSCR.A	1000
Q07954	LRP1	2620	R.DGTCIGN#SSR.C	1000
Q07954	LRP1	3048	R.KLNLDGSN#YTLLK.Q	72.234
Q07954	LRP1	3089	R.MHLN#GSNVQVLHR.T	62.394
Q07954	LRP1	3264	K.TTGTN#K.T	1000
Q07954	LRP1	3333	R.TCVSN#CTASQFVCK.N	1000
Q07954	LRP1	3788	K.LTSCATN#ASICGDEAR.C	1000
Q07954	LRP1	3858	K.THN#TCK.A	1000
Q07954	LRP1	3953	R.GVTHLN#ISGLK.M	1000
Q07954	LRP1	4075	R.LN#GTDPIVAADSKR.G	1000
Q07954	LRP1	4125	K.FGHSPLVN#LTGGLSHASDVVLYHQHK.Q	1000
Q07954	LRP1	4364	K.QSGDVTCN#CTDGR.V	1000
Q08174	PCDH1	305	K.AN#DSDQGANAEIEYTFHQAPEVVR.R	95.62
Q08174	PCDH1	813	R.YGTALVHLYVN#ETLAN#R.T	1000
Q08174	PCDH1	818	R.YGTALVHLYVN#ETLAN#R.T	1000
Q08257	CRYZ	83	R.KPLLPYTPGSDVAGVIEAVGDN#ASAFK.K	1000
Q08380	LGALS3BP	69	R.ALGFEN#ATQALGR.A	1000
Q08380	LGALS3BP	125	R.DAGVVCTN#ETR.S	1000
Q08380	LGALS3BP	192	K.EPGSN#VTM*SVDAECVPM*VR.D	1000
Q08380	LGALS3BP	398	K.GLN#LTEDTYKPR.I	1000
Q08380	LGALS3BP	551	K.AAIPSALDTN#SSK.S	1000
Q08380	LGALS3BP	580	R.TVIRPFYLTN#SSGVD.-	1000
Q08722	CD47	34	K.SVEFTFCN#DTVVIPCFVTN#MEAQN#TTEVYVK.W	1000
Q08722	CD47	50	K.SVEFTFCN#DTVVIPCFVTN#MEAQN#TTEVYVK.W	1000
Q08722	CD47	73	R.DIYTFDGALN#K.S	1000
Q08722	CD47	111	K.SDAVSHTGN#YTCEVTELTREGETIIELK.Y	1000
Q08ET2	SIGLEC14	210	R.SSELTLTPRPEDHGTN#LTCQVK.R	1000
Q08ET2	SIGLEC14	247	R.N#GTGTALR.I	1000
Q10588	BST1	66	K.N#CTAIWEAFK.V	1000
Q10588	BST1	95	K.VALDKDPCSVLPSDYDLFIN#LSR.H	1000
Q10588	BST1	192	K.DSSGVIHVMLN#GSEPTGAYPIK.G	1000
Q10589	BST2	65	R.N#VTHLLQQELTEAQK.G	1000
Q10589	BST2	92	K.GFQDVEAQAATCN#HTVMALMASLDAEK.A	1000
Q12770	SCAP	590	K.LPEN#QTSPGESPER.G	1000
Q12797	ASPH	452	R.LVQLFPN#DTSLK.N	1000
Q12841	FSTL1	144	K.GSN#YSEILDK.Y	1000
Q12841	FSTL1	175	K.FVEQN#ETAIN#ITTYPDQENNK.L	120.96
Q12841	FSTL1	180	K.FVEQN#ETAIN#ITTYPDQENNK.L	65.305
Q12860	CNTN1	208	K.GN#YSCFVSSPSITK.S	1000
Q12860	CNTN1	258	K.DVYALM*GQN#VTLECFALGN#PVPDIR.W	1000
Q12860	CNTN1	338	R.IYVQAFPEWVEHIN#DTEVDIGSDLYWPCVATGKPIPTIR.W	1000
Q12860	CNTN1	457	K.GTEWLVN#SSR.I	1000
Q12860	CNTN1	494	R.GKAN#STGTLVITDPTR.I	1000
Q12860	CNTN1	591	R.YTCTAQTIVDN#SSASADLVVR.G	1000
Q12860	CNTN1	933	R.YIITWDHVVALSN#ESTVTGYK.V	1000
Q12866	MERTK	170	R.SDN#GSYICK.M	1000
Q12866	MERTK	207	K.QPESMN#VTR.N	1000
Q12866	MERTK	215	R.NTAFN#LTCQAVGPPEPVN#IFWVQN#SSR.V	40.438
Q12866	MERTK	234	R.NTAFN#LTCQAVGPPEPVN#IFWVQN#SSR.V	77.222
Q12866	MERTK	316	R.N#CSIQVK.E	1000
Q12866	MERTK	329	K.EADPLSN#GSVMIFN#TSALPHLYQIK.Q	1000
Q12866	MERTK	336	K.EADPLSN#GSVMIFN#TSALPHLYQIK.Q	1000
Q12866	MERTK	442	K.ELLEEVGQN#GSR.A	1000
Q12866	MERTK	454	R.ISVQVHN#ATCTVR.I	1000
Q12879	GRIN2A	340	K.ASCYGQM*ERPEVPM*HTLHPFM*VN#VTWDGK.D	1000
Q12879	GRIN2A	380	K.WEN#HTLSLR.H	1000
Q12913	PTPRJ	104	R.TPEQGSN#GTDGASQK.T	1000
Q12913	PTPRJ	142	K.SN#DTAASEYK.Y	1000
Q12913	PTPRJ	172	K.TITVVHQPWCN#ITGLRPATSYVFSITPGIGN#ETWGDPR.V	1000
Q12913	PTPRJ	192	K.TITVVHQPWCN#ITGLRPATSYVFSITPGIGN#ETWGDPR.V	1000
Q12913	PTPRJ	231	K.AALSWSN#GN#GTASCR.V	1000
Q12913	PTPRJ	258	R.LQVN#ISGLKPGVQYNINPYLLQSN#K.T	72.643
Q12913	PTPRJ	278	R.LQVN#ISGLKPGVQYNINPYLLQSN#K.T	37.021
Q12913	PTPRJ	342	R.YN#ATVYSQAAN#GTEGQPQAIEFR.T	1000
Q12913	PTPRJ	351	R.YN#ATVYSQAAN#GTEGQPQAIEFR.T	1000
Q12913	PTPRJ	376	R.TNAIQVFDVTAVN#ISATSLTLIWK.V	51.268
Q12913	PTPRJ	391	K.VSDN#ESSSN#YTYK.I	1000
Q12913	PTPRJ	396	K.VSDN#ESSSN#YTYK.I	1000
Q12913	PTPRJ	413	K.IHVAGETDSSNLN#VSEPR.A	16.509
Q12913	PTPRJ	431	R.SSTFYN#ITVCPVLGDIEGTPGFLQVHTPPVPVSDFR.V	1000
Q12913	PTPRJ	525	K.GPN#GTEGASR.T	1000
Q12913	PTPRJ	784	R.TEVTYLN#FSTSYN#ISITTVSCGK.M	1000
Q12913	PTPRJ	790	R.TEVTYLN#FSTSYN#ISITTVSCGK.M	1000
Q12913	PTPRJ	937	R.ACVAGFTN#ITFHPQNK.G	48.283
Q12999	TSPAN31	109	K.QTDVIN#ASWWVMSN#K.T	1000
Q12999	TSPAN31	117	K.QTDVIN#ASWWVMSN#K.T	1000
Q13002	GRIK2	73	R.TLLPN#TTLTYDTQK.I	1000
Q13002	GRIK2	412	K.IGTWDPASGLN#M*TESQK.G	1000
Q13002	GRIK2	423	K.GKPAN#ITDSLSN#R.S	1000
Q13002	GRIK2	430	K.GKPAN#ITDSLSN#R.S	1000
Q13003	GRIK3	76	R.TLLPN#TTLTYDIQR.I	1000
Q13003	GRIK3	278	R.YSGVN#LTGFR.I	1000
Q13003	GRIK3	415	K.VGVWSPADGLN#ITEVAK.G	1000
Q13003	GRIK3	426	R.GPN#VTDSLTN#R.S	1000
Q13003	GRIK3	433	R.GPN#VTDSLTN#R.S	1000
Q13003	GRIK3	752	R.NCN#LTQIGGLIDSK.G	22.851
Q13201	MMRN1	431	K.VN#ESVVSIAAQQK.F	1000
Q13201	MMRN1	783	R.LN#DSIQTLVNDNQR.Y	54.416
Q13201	MMRN1	981	K.TQAALSN#LTCCIDR.S	1000
Q13201	MMRN1	1020	K.KPTVN#LTTVLIGR.T	1000
Q13224	GRIN2B	74	R.VELVAMN#ETDPK.S	1000
Q13224	GRIN2B	341	R.YLIN#VTFEGR.N	1000
Q13224	GRIN2B	348	R.N#LSFSEDGYQMHPK.L	1000
Q13224	GRIN2B	444	R.IVTEN#KTDEEPGYIKK.C	1000
Q13224	GRIN2B	491	K.KIN#GTWNGM*IGEVVM*K.R	51.688
Q13224	GRIN2B	688	R.FGTVPN#GSTER.N	1000
Q13255	GRM1	98	K.INADPVLLPN#ITLGSEIR.D	157.86
Q13255	GRM1	223	K.RYN#WTYVSAVHTEGNYGESGM*DAFK.E	98.943
Q13255	GRM1	397	K.RICTGN#ESLEENYVQDSK.M	77.674
Q13308	PTK7	116	R.SAN#ASFNIK.W	42.886
Q13308	PTK7	175	R.DGTPLSDGQSN#HTVSSK.E	1000
Q13308	PTK7	283	R.ATVFAN#GSLLLTQVRPR.N	1000
Q13308	PTK7	405	R.RQDVN#ITVATVPSWLK.K	1000
Q13308	PTK7	646	R.MHIFQN#GSLVIHDVAPEDSGR.Y	1000
Q13332	PTPRS	733	R.KVEAEALN#ATAIR.V	1000
Q13332	PTPRS	940	R.GHPQILEAAGN#ASAGTVLLR.W	1000
Q13336	SLC14A1	211	K.LVIPITTAPN#ISWSDLSALELLK.S	1000
Q13433	SLC39A6	67	R.YGEN#NSLSVEGFRK.L	39.765
Q13433	SLC39A6	241	R.KTN#ESVSEPR.K	1000
Q13433	SLC39A6	266	R.NTNENPQECFN#ASK.L	65.038
Q13433	SLC39A6	283	K.LLTSHGMGIQVPLN#ATEFNYLCPAIINQIDAR.S	40.946
Q13438	OS9	177	R.YHSQTYGN#GSK.C	1000
Q13443	ADAM9	144	R.GLLHLEN#ASYGIEPLQN#SSHFEHIIYR.M	1000
Q13443	ADAM9	154	R.GLLHLEN#ASYGIEPLQN#SSHFEHIIYR.M	1000
Q13443	ADAM9	231	R.N#QTAVR.E	1000
Q13443	ADAM9	381	R.N#FSSCSAEDFEK.L	1000
Q13443	ADAM9	487	K.TSECDVPEYCN#GSSQFCQPDVFIQNGYPCQNNK.A	16.137
Q13444	ADAM15	237	R.DFQHLLN#R.T	1000
Q13444	ADAM15	389	K.TCIMEASTDFLPGLN#FSN#CSR.R	1000
Q13444	ADAM15	392	K.TCIMEASTDFLPGLN#FSN#CSR.R	1000
Q13449	LSAMP	40	R.GTDN#ITVR.Q	1000
Q13449	LSAMP	136	K.ISN#ISSDVTVNEGSNVTLVCM*AN#GRPEPVITWR.H	98.299
Q13449	LSAMP	148	K.ISNISSDVTVNEGSN#VTLVCMAN#GRPEPVITWR.H	34.302
Q13449	LSAMP	279	K.STEGQSSLTVTN#VTEEHYGN#YTCVAAN#K.L	1000
Q13449	LSAMP	287	K.STEGQSSLTVTN#VTEEHYGN#YTCVAAN#K.L	1000
Q13449	LSAMP	300	K.LGVTN#ASLVLFRPGSVR.G	1000
Q13454	TUSC3	83	R.N#YSMIVMFTALQPQR.Q	1000
Q13477	MADCAM1	83	R.N#ASLSAAGTR.V	1000
Q13491	GPM6B	177	K.SPQTN#GTTGVEQICVDIR.Q	1000
Q13508	ART3	248	R.ITLIPLNEVFQVSQEGAGNNLILQSIN#K.T	45.718
Q13510	ASAH1	259	R.TVLEN#STSYEEAK.N	1000
Q13510	ASAH1	286	K.ILAPAYFILGGN#QSGEGCVITR.D	1000
Q13510	ASAH1	348	R.TSQEN#ISFETMYDVLSTKPVLN#K.L	1000
Q13563	PKD2	299	K.M*QPSN#QTEADN#R.S	1000
Q13563	PKD2	305	K.M*QPSN#QTEADN#R.S	1000
Q13563	PKD2	328	R.N#GSCSIPQDLRDEIK.E	1000
Q13586	STIM1	171	R.LAVTN#TTMTGTVLK.M	1000
Q13591	SEMA5A	147	R.SLSN#LTEIHDQISGMAR.C	1000
Q13634	CDH18	455	K.VLDREETPWYN#ITVTASEIDNPDLLSHVTVGIR.V	107.665
Q13641	TPBG	81	R.N#LTEVPTDLPAYVR.N	1000
Q13641	TPBG	124	R.RPPLAELAALN#LSGSR.L	1000
Q13641	TPBG	256	R.N#LTHLESLHLEDNALK.V	151.147
Q13641	TPBG	275	K.VLHN#GTLAELQGLPHIR.V	1000
Q13683	ITGA7	989	K.N#ITLDCAR.G	1000
Q13683	ITGA7	1025	R.LWN#STFLEEYSAVK.S	1000
Q13683	ITGA7	1045	R.AN#ITVK.S	1000
Q13740	ALCAM	91	K.DRLN#LSEN#YTLSISNAR.I	159.404
Q13740	ALCAM	95	R.LNLSEN#YTLSISNAR.I	121.83
Q13740	ALCAM	167	K.LGDCISEDSYPDGN#ITWYR.N	1000
Q13740	ALCAM	265	K.EGDN#ITLK.C	1000
Q13740	ALCAM	306	R.RN#ATGDYK.C	1000
Q13740	ALCAM	361	R.N#ATVVWMK.D	1000
Q13740	ALCAM	480	K.IIISPEEN#VTLTCTAEN#QLER.T	1000
Q13740	ALCAM	499	R.TVN#SLN#VSAISIPEHDEADEISDENR.E	66.285
Q13797	ITGA9	612	K.N#QTVFER.N	1000
Q13797	ITGA9	854	K.GN#CSFQK.N	1000
Q13822	ENPP2	411	K.AIIAN#LTCK.K	1000
Q13873	BMPR2	55	R.ISHEN#GTILCSK.G	1000
Q13936	CACNA1C	328	R.QCQN#GTVCKPGWDGPK.H	1000
Q13936	CACNA1C	1436	K.IALN#DTTEINR.N	113.991
Q14108	SCARB2	45	R.N#GTEAFDSWEKPPLPVYTQFYFFN#VTN#PEEILR.G	1000
Q14108	SCARB2	68	R.N#GTEAFDSWEKPPLPVYTQFYFFN#VTN#PEEILR.G	1000
Q14108	SCARB2	105	K.ANIQFGDN#GTTISAVSNK.A	22.74
Q14108	SCARB2	206	K.N#GTNDGDYVFLTGEDSYLN#FTK.I	30.64
Q14108	SCARB2	224	K.N#GTNDGDYVFLTGEDSYLN#FTK.I	82.543
Q14108	SCARB2	249	K.CNMIN#GTDGDSFHPLITK.D	24.298
Q14108	SCARB2	304	R.YKVPAEILAN#TSDNAGFCIPEGN#CLGSGVLN#VSICK.N	36.466
Q14108	SCARB2	325	R.YKVPAEILAN#TSDNAGFCIPEGN#CLGSGVLN#VSICK.N	52.693
Q14108	SCARB2	412	R.TMVFPVMYLN#ESVHIDK.E	1000
Q14112	NID2	693	R.DYSLTFGAIN#QTWSYR.I	1000
Q14112	NID2	703	R.IHQN#ITYQVCR.H	1000
Q14118	DAG1	641	R.N#CSTITLQN#ITR.G	1000
Q14118	DAG1	649	R.N#CSTITLQN#ITR.G	1000
Q14314	FGL2	179	K.VAN#LTFVVNSLDGK.C	65.038
Q14314	FGL2	263	R.LDGSTN#FTR.T	1000
Q14314	FGL2	336	R.LHVGNYN#GTAGDALR.F	28.697
Q14392	LRRC32	271	R.LIYLN#LSNNLIR.L	91.373
Q14393	GAS6	420	R.GLYHLN#LTVGGIPFHEK.D	1000
Q14416	GRM2	232	R.N#ICVATSEK.V	1000
Q14416	GRM2	402	R.ALCPN#TTR.L	1000
Q14515	SPARCL1	169	R.N#YSHHQLN#R.S	1000
Q14515	SPARCL1	176	R.N#YSHHQLN#R.S	1000
Q14515	SPARCL1	412	K.KAEN#SSNEEETSSEGNMR.V	78.191
Q14517	FAT1	998	K.KQVYN#LTVR.A	1000
Q14517	FAT1	1551	R.IVVN#VSDTNDHAPWFTASSYK.G	51.688
Q14517	FAT1	1940	K.TGALTVQN#TTQLR.S	1000
Q14517	FAT1	2325	R.GISYQMFGN#HSK.S	1000
Q14517	FAT1	3422	R.VN#TTTVNIDVSDVNDNAPVFSR.G	38.238
Q14517	FAT1	3640	R.QVTQEM*LN#HTIAIR.F	1000
Q14517	FAT1	3716	K.IN#SSVTDIEEIIGVR.I	1000
Q14542	SLC29A2	48	R.LAGAGN#STAR.I	1000
Q14627	IL13RA2	215	K.DFYICVN#GSSENKPIR.S	35.88
Q14627	IL13RA2	299	K.TTN#ETR.Q	1000
Q14643	ITPR1	2484	R.LPN#ETAVPETGESLASEFLFSDVCR.V	1000
Q14643	ITPR1	2512	R.VESGEN#CSSPAPR.E	1000
Q14773	ICAM4	68	K.SVQLN#CSNSCPQPQN#SSLR.T	23.146
Q14773	ICAM4	78	K.SVQLN#CSNSCPQPQN#SSLR.T	59.245
Q14831	GRM7	98	R.LEAM*LYALDQINSDPNLLPN#VTLGAR.I	13.129
Q14831	GRM7	458	R.NVNFN#GSAGTPVMFNK.N	28.697
Q14831	GRM7	486	R.YDIFQYQTTN#TSNPGYR.L	32.972
Q14832	GRM3	238	R.N#ICIATAEK.V	1000
Q14832	GRM3	292	R.AN#ASFTWVASDGWGAQESIIK.G	1000
Q14832	GRM3	414	R.TLCPN#TTK.L	1000
Q14832	GRM3	439	K.IN#FTAPFNPNK.D	42.109
Q14833	GRM4	98	R.INNDPDLLPN#ITLGAR.I	83.265
Q14833	GRM4	569	K.TCPYDMRPTEN#R.T	1000
Q14894	CRYM	103	R.GITSVVPSHQATVLLFEPSN#GTLLAVM*DGN#VITAK.R	1000
Q14956	GPNMB	93	R.VQAVLTSDSPALVGSN#ITFAVN#LIFPR.C	1000
Q14956	GPNMB	200	R.VSVNTAN#VTLGPQLMEVTVYR.R	34.81
Q14956	GPNMB	249	R.N#SSDETFLK.D	1000
Q14956	GPNMB	275	K.DLPIMFDVLIHDPSHFLN#YSTINYK.W	55.395
Q14982	OPCML	44	K.AMDN#VTVR.Q	1000
Q14982	OPCML	70	R.VAWLN#R.S	1000
Q14982	OPCML	285	R.MSTLTFFN#VSEK.D	1000
Q14982	OPCML	293	K.DYGN#YTCVATNK.L	38.086
Q14C87	TMEM132D	314	R.N#STEDRFTLR.A	1000
Q14CZ8	HEPACAM	138	K.TIN#LTVDVPISRPQVLVASTTVLELSEAFTLN#CSHEN#GTKPSYTWLK.D	1000
Q14CZ8	HEPACAM	167	K.TIN#LTVDVPISRPQVLVASTTVLELSEAFTLN#CSHEN#GTKPSYTWLK.D	1000
Q14CZ8	HEPACAM	172	K.TIN#LTVDVPISRPQVLVASTTVLELSEAFTLN#CSHEN#GTKPSYTWLK.D	1000
Q14CZ8	HEPACAM	189	K.DGKPLLN#DSR.M	1000
Q14DG7	TMEM132B	85	R.TPPIIN#ASYGPFSVEK.I	1000
Q14DG7	TMEM132B	845	R.GTPVGQEESTN#K.S	1000
Q15043	SLC39A14	77	R.GN#VTQHVQGHR.N	1000
Q15043	SLC39A14	87	R.N#LSTCFSSGDLFTAHN#FSEQSR.I	1000
Q15043	SLC39A14	102	R.N#LSTCFSSGDLFTAHN#FSEQSR.I	1000
Q15165	PON2	254	K.HTNMN#LTQLK.V	28.697
Q15223	NECTIN1	72	K.STN#GSK.Q	1000
Q15223	NECTIN1	139	R.ESQLN#LTVMAKPTNWIEGTQAVLR.A	103.563
Q15223	NECTIN1	202	R.NPN#GTVTVISR.Y	39.765
Q15223	NECTIN1	286	K.ADANPPATEYHWTTLN#GSLPK.G	104.795
Q15223	NECTIN1	297	K.GVEAQN#R.T	1000
Q15223	NECTIN1	307	K.GPIN#YSLAGTYICEATNPIGTR.S	96.64
Q15223	NECTIN1	332	R.SGQVEVN#ITEFPYTPSPPEHGR.R	1000
Q15262	PTPRK	101	R.LQLPTM*KEN#DTHCIDFSYLLYSQK.G	1000
Q15262	PTPRK	140	K.GPLANPIWN#VTGFTGR.D	97.306
Q15262	PTPRK	211	R.LGDVEVNAGQN#ATFQCIATGR.D	81.672
Q15262	PTPRK	416	R.RIAVDWESLGYN#ITR.C	1000
Q15262	PTPRK	462	K.APQHVVNHLPPYTN#VSLK.M	83.265
Q15262	PTPRK	586	K.GFGPATAIN#VTTN#ISAPTLPDYEGVDASLN#ETATTITVLLRPAQAK.G	1000
Q15262	PTPRK	590	K.GFGPATAIN#VTTN#ISAPTLPDYEGVDASLN#ETATTITVLLRPAQAK.G	1000
Q15262	PTPRK	607	K.GFGPATAIN#VTTN#ISAPTLPDYEGVDASLN#ETATTITVLLRPAQAK.G	1000
Q15293	RCN1	53	R.VVRPDSELGERPPEDN#QSFQYDHEAFLGK.E	1000
Q15303	ERBB4	138	K.N#LTEILNGGVYVDQNK.F	54.549
Q15303	ERBB4	174	R.NPWPSN#LTLVSTN#GSSGCGR.C	60.961
Q15303	ERBB4	181	R.NPWPSN#LTLVSTN#GSSGCGR.C	151.147
Q15303	ERBB4	358	K.FIN#CTK.I	1000
Q15303	ERBB4	576	K.M*EDGLLTCHGPGPDN#CTK.C	1000
Q15758	SLC1A5	212	R.SYSTTYEERN#ITGTR.V	1000
Q15768	EFNB3	210	K.ENLPGDPTSN#ATSR.G	81.672
Q15818	NPTX1	154	R.LN#SSSQTNSLK.D	78.191
Q15818	NPTX1	193	R.N#DTEER.V	1000
Q15904	ATP6AP1	170	R.ELKLN#ASLPALLLIR.L	1000
Q15904	ATP6AP1	261	K.QPVSPVIHPPVSYN#DTAPR.I	1000
Q15904	ATP6AP1	273	R.ILFWAQN#FSVAYK.D	1000
Q15904	ATP6AP1	296	K.DQWEDLTPLTFGVQELN#LTGSFWN#DSFAR.L	1000
Q15904	ATP6AP1	303	K.DQWEDLTPLTFGVQELN#LTGSFWN#DSFAR.L	1000
Q15904	ATP6AP1	350	R.LEVHSN#GSVAYFN#ASQVTGPSIYSFHCEYVSSLSK.K	1000
Q15904	ATP6AP1	357	R.LEVHSN#GSVAYFN#ASQVTGPSIYSFHCEYVSSLSK.K	1000
Q16288	NTRK3	72	R.RPDDGNLFPLLEGQDSGNSNGN#ASIN#ITDISR.N	38.238
Q16288	NTRK3	79	R.N#ITSIHIENWR.S	88.948
Q16288	NTRK3	163	R.ELQLEQNFFN#CSCDIR.W	13.129
Q16288	NTRK3	203	R.MN#ISQCDLPEISVSHVN#LTVR.E	1000
Q16288	NTRK3	218	R.MN#ISQCDLPEISVSHVN#LTVR.E	1000
Q16288	NTRK3	388	K.NPLGTAN#QTIN#GHFLK.E	43.246
Q16348	SLC15A2	472	K.YHN#LSLYTEHSVQEK.N	1000
Q16348	SLC15A2	528	K.DVN#ISLSTDTSLN#VGEDYGVSAYR.T	1000
Q16363	LAMA4	315	R.HVNEIN#ATIYLLK.T	78.191
Q16363	LAMA4	465	R.LHN#ETR.T	1000
Q16363	LAMA4	531	R.VREQMEVVN#MSLSTSADSLTTPR.L	1000
Q16363	LAMA4	557	K.N#ASGIYAEIDGAK.S	1000
Q16363	LAMA4	787	R.N#LTEVVPQLLDQLR.T	1000
Q16363	LAMA4	810	K.RPASN#VSASIQR.I	1000
Q16363	LAMA4	1366	K.FYFGGSPISAQYAN#FTGCISNAYFTR.V	54.549
Q16478	GRIK5	219	K.VSTIIIDAN#ASISHLILR.K	1000
Q16478	GRIK5	285	R.SLN#MSWR.E	1000
Q16478	GRIK5	372	R.TN#YTLR.I	1000
Q16478	GRIK5	394	R.EIGVWYSN#R.T	1000
Q16478	GRIK5	400	R.TLAMN#ATTLDIN#LSQTLAN#K.T	1000
Q16478	GRIK5	407	R.TLAMN#ATTLDIN#LSQTLAN#K.T	1000
Q16478	GRIK5	414	R.TLAMN#ATTLDIN#LSQTLAN#K.T	1000
Q16478	GRIK5	735	R.LNCN#LTQIGGLLDTK.G	16.509
Q16515	ASIC2	365	R.TPCN#LTR.Y	1000
Q16555	DPYSL2	356	K.DNFTLIPEGTN#GTEER.M	50.292
Q16558	KCNMB1	142	R.GN#ETSVLFQR.L	1000
Q16563	SYPL1	71	K.GQTEIQVNCPPAVTEN#K.T	150.632
Q16563	SYPL1	96	R.LNEASFQPPPGVN#ICDVNWK.D	18.035
Q16585	SGCB	158	K.LSVENN#K.T	30.458
Q16585	SGCB	211	R.ITSN#ATSDLNIK.V	22.74
Q16602	CALCRL	66	K.IMQDPIQQAEGVYCN#R.T	1000
Q16602	CALCRL	123	R.TWTN#YTQCNVNTHEK.V	86.113
Q16620	NTRK2	67	R.LEPNSVDPEN#ITEIFIANQK.R	44.447
Q16620	NTRK2	95	R.N#LTIVDSGLK.F	1000
Q16620	NTRK2	121	K.NSN#LQHIN#FTR.N	109.862
Q16620	NTRK2	178	K.SSPDTQDLYCLN#ESSK.N	1000
Q16620	NTRK2	205	K.NIPLANLQIPNCGLPSANLAAPN#LTVEEGK.S	30.718
Q16620	NTRK2	241	K.HMN#ETSHTQGSLR.I	1000
Q16620	NTRK2	254	R.ITN#ISSDDSGK.Q	1000
Q16653	MOG	60	R.ISPGKN#ATGMEVGWYRPPFSR.V	1000
Q16769	QPCT	49	K.NYHQPAILN#SSALR.Q	101.644
Q16769	QPCT	296	R.YFQN#YSYGGVIQDDHIPFLR.R	1000
Q16787	LAMA3	242	K.N#FTFSHTLR.E	1000
Q16787	LAMA3	2265	K.EVIDTN#LTTLR.D	1000
Q16787	LAMA3	2728	R.ERFN#ISTPAFR.G	1000
Q16827	PTPRO	154	R.VN#ISYWEGK.D	1000
Q16827	PTPRO	227	R.TAPYPPQN#ISVR.I	1000
Q16827	PTPRO	712	R.GSN#TSMLR.L	1000
Q16827	PTPRO	733	K.SLFAVN#K.T	1000
Q16849	PTPRN	524	R.HNEQN#LSLADVTQQAGLVK.S	65.291
Q16853	AOC3	592	K.LLEM*EEQAAFLVGSATPRYLYLASN#HSN#K.W	1000
Q16853	AOC3	618	R.IQM*LSFAGEPLPQN#SSMAR.G	1000
Q16880	UGT8	78	R.YPGIFN#STTSDAFLQSK.M	1000
Q16880	UGT8	333	K.NLGN#NTK.L	30.458
Q16880	UGT8	442	K.DQPGHPVN#R.T	1000
Q24JP5	TMEM132A	71	R.VQQVGHYPPAN#SSLSSR.S	1000
Q24JP5	TMEM132A	280	R.HN#FTASLLTLR.I	1000
Q2MV58	TCTN1	295	K.KVPITVQSIVIQSLN#K.T	1000
Q30154	HLA-DRB5	48	K.YECHFFN#GTER.V	1000
Q3T906	GNPTAB	148	K.VPM*LVLDPALPAN#ITLK.D	1000
Q3T906	GNPTAB	684	K.RHDVN#STRR.A	1000
Q3T906	GNPTAB	699	K.IPLVN#ISLLPK.D	1000
Q3T906	GNPTAB	829	K.TIGGN#VTK.E	1000
Q3T906	GNPTAB	1129	R.TN#VSHVVGQLDDIRK.N	1000
Q3V5L5	MGAT5B	93	R.LEN#SSELHR.A	1000
Q3V5L5	MGAT5B	127	R.IQAIAQN#VSDIAVK.V	1000
Q3V5L5	MGAT5B	236	R.SN#LSHLLDLM*GSGK.E	1000
Q3V5L5	MGAT5B	666	R.APDPALPEAHAPQSPFVLAPN#ATHLEWAR.N	1000
Q3ZCQ3	FAM174B	53	R.ESRPPPGPGPGN#TTR.F	1000
Q495W5	FUT11	166	R.LFN#LTSTFSR.H	1000
Q496J9	SV2C	559	K.N#CSFFHN#K.T	1000
Q496J9	SV2C	565	K.N#CSFFHN#K.T	1000
Q4G148	GXYLT1	237	K.KFN#STQIAAMAPEHEEPR.I	1000
Q4G148	GXYLT1	278	K.TGVNSGVM*LMN#MTR.M	57.5
Q4G148	GXYLT1	387	R.N#CSFEDDNIR.S	104.638
Q4KMQ2	ANO6	361	K.LN#ITCESSK.K	1000
Q4KMQ2	ANO6	493	K.NIN#GTDPIQK.Y	28.697
Q4KMQ2	ANO6	802	K.GNPYSDLGN#HTTCR.Y	59.245
Q4ZIN3	TMEM259	189	K.VFKPPSSTEALN#DSQEFPFPETPTK.V	1000
Q504Y0	SLC39A12	59	R.GSSGQPADLLQVLSAGDHPPHN#HSR.S	1000
Q504Y0	SLC39A12	134	K.LN#M*SNK.E	32.972
Q504Y0	SLC39A12	162	R.QDEDSSFLSQN#ETEDILAFTR.Q	1000
Q504Y0	SLC39A12	290	K.QNNIITHDQDYSN#FSSSMEK.E	81.338
Q50LG9	LRRC24	363	R.LLVN#ASR.Q	1000
Q53EL9	SEZ6	289	K.VQN#ISLR.E	1000
Q53EL9	SEZ6	313	R.EGETVTVEGLGGPDPLPLAN#QSFLLR.G	1000
Q53F39	MPPE1	259	R.RSDAN#CSGEDAAPAEER.D	1000
Q53RD9	FBLN7	124	R.LVGPSSVVCLPN#GTWTGEQPHCR.G	1000
Q58DX5	NAALADL2	534	R.GN#SSLYPVASPSLQQLVVEK.N	1000
Q58DX5	NAALADL2	556	K.NNFN#CTR.R	60.915
Q58EX2	SDK2	577	R.VISAGGN#DSR.S	1000
Q58EX2	SDK2	704	R.TN#QSIMIQWQPPPESHQNGILK.G	103.88
Q58EX2	SDK2	936	R.ISWEEYN#RTNTR.V	34.81
Q58EX2	SDK2	948	R.VTHYLPN#VTLEYR.V	1000
Q58EX2	SDK2	1205	R.ESVPSSGPTN#VSALATTSSSM*LVR.W	1000
Q58EX2	SDK2	1256	R.FWLVEGN#SSR.S	1000
Q58EX2	SDK2	1575	R.N#LSRPSLTQYELDNLNK.H	122.511
Q58EX2	SDK2	1670	R.GN#LTER.V	1000
Q5BKX6	SLC45A4	547	K.APSN#STAWQAYNAGVK.M	54.416
Q5DX21	IGSF11	102	R.VGFTGTM*PATN#VSIFIN#N#TQLSDTGTYQCLVNNLPDIGGR.N	77.527
Q5DX21	IGSF11	108	R.VGFTGTM*PATN#VSIFIN#N#TQLSDTGTYQCLVNNLPDIGGR.N	73.781
Q5HYA8	TMEM67	179	R.CEPTFVN#TSR.S	1000
Q5IJ48	CRB2	786	R.LDGCHLPFFPLPLDN#SSQPSELGGR.Q	1000
Q5IJ48	CRB2	886	R.EGPPAAFSGHN#ASSGR.L	1000
Q5IJ48	CRB2	926	R.N#GSLAGGVR.G	1000
Q5JPE7	NOMO2	50	K.SDVEIN#YSLIEIK.L	1000
Q5JPE7	NOMO2	218	R.VTNSNAN#AASPLIVAGYN#VSGSVR.S	55.314
Q5JPE7	NOMO2	369	R.LEN#ITTGTYTIHAQK.E	1000
Q5JPE7	NOMO2	618	R.ENVGIYN#LSK.G	152.288
Q5JRA6	MIA3	250	K.TSN#SSQVSNEQDK.I	53.166
Q5JRA6	MIA3	589	K.IQQESLGSAPLM*GDDHPN#ASR.D	1000
Q5JTV8	TOR1AIP1	399	K.HLN#SSHPR.S	1000
Q5JU69	TOR2A	149	K.SWVQGN#LTACGR.S	1000
Q5JUK3	KCNT1	133	K.QN#YSFN#DSSSEINWAPILWVER.K	57.348
Q5JUK3	KCNT1	137	K.QN#YSFN#DSSSEINWAPILWVER.K	28.727
Q5KU26	COLEC12	168	K.ETLEN#NSFLITTVN#K.T	114.894
Q5KU26	COLEC12	386	K.HTDDLTSLN#NTLANIR.L	30.458
Q5KU26	COLEC12	416	R.SRLDTEVAN#LSVIMEEMK.L	1000
Q5R3F8	ELFN2	80	R.FGN#LTDLN#LTK.N	1000
Q5R3F8	ELFN2	85	R.FGN#LTDLN#LTK.N	1000
Q5R3F8	ELFN2	117	K.LSN#LTEGMLR.G	1000
Q5R3F8	ELFN2	371	R.RFN#HTCLTFTTR.D	1000
Q5T4D3	TMTC4	78	R.LSSN#TSHK.S	1000
Q5T4D3	TMTC4	497	K.GN#QTAAIR.Y	1000
Q5T848	GPR158	98	K.RAN#CSGR.Y	1000
Q5T848	GPR158	143	R.ALDTLTHATNFLNVMLQSN#K.S	45.718
Q5T848	GPR158	215	R.ILLQDLSSSAPHLAN#ATLETEWFHGLR.R	1000
Q5T848	GPR158	333	K.CHLN#NSECM*PIK.G	22.851
Q5UCC4	EMC10	182	R.GHEVEDVDLELFN#TSVQLQPPTTAPGPETAAFIER.L	1000
Q5VUB5	FAM171A1	159	R.LPEN#TSYSDLTAFLTAASSPSEVDSFPYLR.G	1000
Q5VUB5	FAM171A1	190	R.GLDGN#GTGN#STR.H	1000
Q5VUB5	FAM171A1	194	R.GLDGN#GTGN#STR.H	1000
Q5VV43	KIAA0319	262	K.ASQLQEQSSN#SSGK.E	1000
Q5VV43	KIAA0319	498	R.LSNLDPGN#YSFR.L	105.533
Q5VV63	ATRNL1	778	K.LYCYN#LSGNLASLTTSK.E	29.573
Q5VV63	ATRNL1	898	R.TSCSN#CTSNGM*ECM*WCSSTK.R	44.116
Q5VW38	GPR107	70	K.DGYM*VVN#VSSLSLNEPEDK.D	57.5
Q5VW38	GPR107	169	K.VLGQSQEPNVNPASAGN#QTQK.T	53.166
Q5ZPR3	CD276	104	R.TALFPDLLAQGN#ASLR.L	1000
Q5ZPR3	CD276	215	R.VVLGAN#GTYSCLVR.N	1000
Q5ZPR3	CD276	309	R.DQGSAYAN#R.T	1000
Q68CP4	HGSNAT	162	R.FGEFGN#YSLLVK.N	1000
Q68CP4	HGSNAT	461	K.YPN#CTGGAAGYIDR.L	1000
Q68CQ7	GLT8D1	103	R.SNVIFYIVTLN#NTADHLR.S	22.851
Q68CQ7	GLT8D1	257	K.RQN#ITNQLEK.W	13.129
Q68CR1	SEL1L3	527	R.NQN#ESVSEIGGK.I	16.509
Q68CR1	SEL1L3	818	R.N#QTLAGEYFHK.A	1000
Q68D85	NCR3LG1	242	R.SN#FTLTAAR.H	1000
Q6AZY7	SCARA3	224	K.AAVHQIN#FTVGQTSEWIHGIQR.K	1000
Q6AZY7	SCARA3	257	K.IVTDWQN#YTR.L	1000
Q6AZY7	SCARA3	430	R.N#LSMIVEEMK.A	1000
Q6EMK4	VASN	117	R.LHEITN#ETFR.G	1000
Q6EMK4	VASN	500	R.N#LSGPDK.R	1000
Q6EMK4	VASN	528	R.LPASLAEYTVTQLRPN#ATYSVCVMPLGPGR.V	1000
Q6GTX8	LAIR1	69	R.STYN#DTEDVSQASPSESEAR.F	1000
Q6H3X3	RAET1G	82	K.KLN#VTTAWK.A	1000
Q6IEE7	TMEM132E	70	R.EARPPSPAVAN#SSLQR.S	1000
Q6IEE7	TMEM132E	91	K.ELPVLN#VSLGPFSTSQVVAR.E	1000
Q6IEE7	TMEM132E	318	R.LPDRPLKPGEVLSILLYLAPN#SSSPSSPSVEHFTLR.V	1000
Q6IS24	GALNT17	461	R.YN#NTVAYGELR.N	30.458
Q6IS24	GALNT17	486	K.DVCLDQGPLEN#HTAILYPCHGWGPQLAR.Y	1000
Q6J4K2	SLC8B1	60	R.KVCGLN#VSDR.C	1000
Q6MZW2	FSTL4	615	R.FGFIFN#K.S	1000
Q6N022	TENM4	467	K.FN#VSLGK.A	1000
Q6N022	TENM4	1259	R.IFPSGN#VTNILELR.N	91.373
Q6N022	TENM4	1705	R.LTN#VTFPTGQVSSFR.S	1000
Q6N022	TENM4	1799	K.RN#VTLPIDNGLNLVEWR.Q	138.895
Q6N022	TENM4	1884	R.LNGVN#VTYSPGGYIAGIQR.G	23.146
Q6N022	TENM4	2188	K.VGPYAN#TTR.Y	1000
Q6N022	TENM4	2646	R.TLENGVN#VTVSQINTVLN#GR.T	91.373
Q6NSJ0	MYORG	240	K.VN#DSVPFHLGWN#STER.S	1000
Q6NSJ0	MYORG	250	K.VN#DSVPFHLGWN#STER.S	1000
Q6NSJ0	MYORG	511	R.VGYQSQN#ISCFFR.L	1000
Q6NUI6	CHADL	52	R.YQN#LTEVPDAIPELTQR.L	1000
Q6NUJ2	C11orf87	19	R.LALPPCLLN#R.T	1000
Q6NUJ2	C11orf87	26	R.TFASPN#ASGSGNTGAR.G	78.191
Q6P179	ERAP2	85	R.LPSVVIPLHYDLFVHPN#LTSLDFVASEK.I	1000
Q6P179	ERAP2	103	K.IEVLVSN#ATQFIILHSK.D	1000
Q6P179	ERAP2	714	R.N#ISDISENLKR.Y	83.265
Q6P4A8	PLBD1	411	K.IYN#WSGYPLLVQK.L	1000
Q6P4E1	GOLM2	150	K.N#NTYLVK.R	30.458
Q6P4Q7	CNNM4	55	R.LASCN#K.S	1000
Q6P4Q7	CNNM4	85	R.LYGYSLGN#ISSNLISFTEVDDAETLHK.S	47.925
Q6P4Q7	CNNM4	122	K.DLVVQQLVN#VSR.G	1000
Q6P4Q7	CNNM4	127	R.GN#TSGVLVVLTK.F	1000
Q6P995	FAM171B	108	R.QYLSQAVVEVFVN#YTK.T	1000
Q6P995	FAM171B	113	K.TN#STVTK.S	1000
Q6P995	FAM171B	213	K.LPDNHHISN#VTGYLTVLQQFLK.V	97.306
Q6P995	FAM171B	268	K.VN#GSIQVSLPLLR.L	1000
Q6P9A2	GALNT18	320	K.LEN#STAPIR.S	1000
Q6P9F7	LRRC8B	78	K.ASMN#TSSNPGTPLPLPLR.I	97.686
Q6PCB0	VWA1	386	R.N#CTTLQGLAPGTAYLVTVTAAFR.S	1000
Q6PCB8	EMB	75	K.N#ITLERPSNVN#LTCQFTTSGDLNAVN#VTWK.K	33.797
Q6PCB8	EMB	85	K.N#ITLERPSNVN#LTCQFTTSGDLNAVN#VTWK.K	19.046
Q6PCB8	EMB	213	K.YVIN#GTYAN#ETK.L	1000
Q6PCB8	EMB	218	K.YVIN#GTYAN#ETK.L	1000
Q6PIU2	NCEH1	287	R.LN#WTSLLPASFTK.N	1000
Q6PIU2	NCEH1	389	R.LESAGVEVTLDHFEDGFHGCM*IFTSWPTN#FSVGIR.T	1000
Q6QNK2	ADGRD1	319	K.SLSEQTALN#LTK.T	1000
Q6QNK2	ADGRD1	394	K.TVN#SSHYR.F	1000
Q6U841	SLC4A10	687	R.ESN#ISASDIIWEN#LTVSECK.S	1000
Q6U841	SLC4A10	697	R.ESN#ISASDIIWEN#LTVSECK.S	1000
Q6UVK1	CSPG4	685	R.LAQGSAM*PILPAN#LSVETNAVGQDVSVLFR.V	24.155
Q6UVK1	CSPG4	2034	R.GVN#ASAVVN#VTVR.A	1000
Q6UVK1	CSPG4	2040	R.GVN#ASAVVN#VTVR.A	1000
Q6UVK1	CSPG4	2075	R.LDPTVLDAGELAN#R.T	1000
Q6UVY6	MOXD1	114	K.DAQQDYHLEYAMEN#STHTIIEFTR.E	1000
Q6UVY6	MOXD1	517	K.N#LSFM*DAM*NK.F	67.055
Q6UWB1	IL27RA	302	R.VSAVN#ATSWEPLTN#LSLVCLDSASAPR.S	1000
Q6UWB1	IL27RA	311	R.VSAVN#ATSWEPLTN#LSLVCLDSASAPR.S	1000
Q6UWL2	SUSD1	367	R.TPEVCLALYPGTN#YTVN#ISTAPPR.R	1000
Q6UWL2	SUSD1	371	R.TPEVCLALYPGTN#YTVN#ISTAPPR.R	1000
Q6UWL2	SUSD1	498	K.QTISN#ISGFN#ETCLR.W	1000
Q6UWL2	SUSD1	503	K.QTISN#ISGFN#ETCLR.W	1000
Q6UWL2	SUSD1	563	R.DPEVCLDLRPGTNYN#VSLR.A	28.697
Q6UWR7	ENPP6	100	R.HCEVHQM*IGNYM*WDPTTN#K.S	49.418
Q6UWR7	ENPP6	118	K.DSLM*PLWWN#GSEPLWVTLTK.A	1000
Q6UWR7	ENPP6	341	R.EMLPFWMN#STGR.R	1000
Q6UWR7	ENPP6	404	R.SVDVYN#VM*CNVVGITPLPN#N#GSWSR.V	50.292
Q6UWU4	C6orf89	155	K.GVPLHGGDEDRPFPDFDPWWTNDCEQN#ESEPIPAN#CTGCAQK.H	26.673
Q6UWY0	ARSK	108	K.GLDPN#YTTWM*DVM*ER.H	1000
Q6UWY0	ARSK	498	K.QSIGQN#YSNVIANLR.W	34.81
Q6UX06	OLFM4	72	R.SLGSGGSVSQLFSN#FTGSVDDR.G	1000
Q6UX06	OLFM4	136	K.LLN#LTVR.I	1000
Q6UX06	OLFM4	193	R.N#M*TLLVEK.L	1000
Q6UX06	OLFM4	352	R.VN#LTTNTIAVTQTLPNAAYNNR.F	31.961
Q6UX71	PLXDC2	160	R.VN#LSFDFPFYGHFLR.E	1000
Q6UX71	PLXDC2	316	K.ITN#ISAVEM*TPLPTCLQFNR.C	119.689
Q6UXB8	PI16	403	K.SLPNFPN#TSATAN#ATGGR.A	68.472
Q6UXB8	PI16	409	K.SLPNFPN#TSATAN#ATGGR.A	123.336
Q6UXD5	SEZ6L2	247	R.LLAN#SSMLGEGQVLR.S	1000
Q6UXD5	SEZ6L2	373	R.IVSPEPGGAVGPN#LTCR.W	1000
Q6UXD5	SEZ6L2	641	K.EVPRN#DTCPELPPPEWGWR.T	1000
Q6UXF1	TMEM108	178	K.GAGN#SSRPVPPAPGGHSR.S	1000
Q6UXG2	ELAPOR1	404	K.TNN#STCQPCPYGSYSN#GSDCTR.C	120.96
Q6UXG2	ELAPOR1	672	R.TFNYN#FSALANTVTLAGGPSFTSK.G	30.458
Q6UXG2	ELAPOR1	717	K.M*SVCTDN#VTDLRIPEGESGFSK.S	1000
Q6UXH9	PAMR1	451	K.IEN#ITAPK.T	1000
Q6UXH9	PAMR1	614	R.SPGFKN#DTLR.S	1000
Q6UXK2	ISLR2	52	R.EVPEGLPAN#VTTLSLSANK.I	71.349
Q6UXK2	ISLR2	121	R.N#LSALQLLK.M	1000
Q6UXK2	ISLR2	337	R.FLALAN#GSLLVPLLSAK.E	1000
Q6UXK2	ISLR2	364	R.AHNELGAN#STSIR.V	86.113
Q6UXK2	ISLR2	474	R.YVSNHAFN#QSAELKPHVFELGVIALDVAER.E	62.394
Q6UXK5	LRRN1	69	R.IPSN#LSSDTQVLLLQSNNIAK.T	110.662
Q6UXK5	LRRN1	517	K.VN#GTLLDGTQVLK.I	1000
Q6UXK5	LRRN1	611	K.SCVN#VTTK.N	1000
Q6UXZ4	UNC5D	117	R.EVFIN#VTR.Q	1000
Q6V1P9	DCHS2	905	K.AREPLN#SSEPIFYR.I	1000
Q6Y288	B3GLCT	124	R.N#SSWIFFCEEETR.I	1000
Q6YHK3	CD109	41	R.FLVTAPGIIRPGGN#VTIGVELLEHCPSQVTVK.A	1000
Q6YHK3	CD109	68	K.TASN#LTVSVLEAEGVFEK.G	1000
Q6YHK3	CD109	118	R.TQDEILFSN#STR.L	1000
Q6YHK3	CD109	247	K.HLN#GTITAK.Y	1000
Q6YHK3	CD109	287	K.IN#GSAN#FSFNDEEMK.N	65.305
Q6YHK3	CD109	291	K.IN#GSAN#FSFNDEEMK.N	40.946
Q6YHK3	CD109	337	R.N#VSTNVFFK.Q	121.83
Q6YHK3	CD109	397	R.N#YTEYWSGSNSGNQK.M	61.65
Q6YHK3	CD109	419	K.IN#YTVPQSGTFK.I	1000
Q6YHK3	CD109	1086	R.GISDN#YTLALITYALSSVGSPK.A	1000
Q6ZMG9	CERS6	18	R.FWLPHN#VTWADLK.N	1000
Q6ZN44	UNC5A	218	R.LADTAN#YTCVAK.N	1000
Q6ZXV5	TMTC3	541	R.AN#ESRLEEADQLYR.Q	1000
Q75T13	PGAP1	234	R.HIN#LTTLSVAGGFR.D	1000
Q75T13	PGAP1	363	K.WTYVAYN#ESEK.I	1000
[truncated: 1,107 more rows]
