# Supplementary material for: Comprehensive and Site-Specific Characterization of Protein N‑Glycosylation in AD Samples Reveals Its Potential Roles in Protein Aggregation and Synaptic Dysfunction
Source: Anal Chem. 2025 Oct 3;97(40):21873–82. doi: 10.1021/acs.analchem.5c02455 (PMC12529471; doi:10.1021/acs.analchem.5c02455)
Supplement: Supplementary file 5 [file ac5c02455_si_005.xlsx]

## Sheet: Sheet1
Table S4- Quantified glycoproteins in AD and control samples
Uniprot ID	Gene	log2Ctrl1	log2Ctrl2	log2Ctrl3	log2Ctrl4	log2Ctrl5	log2Ctrl6	log2Ctrl7	log2Ctrl9	log2AD1	log2AD2	log2AD3	log2AD4	log2AD5	log2AD6	log2AD7	log2AD8	log2AD9	Average log2Ctrl	Average log2AD	Log2Fold(AD/Ctrl)	p-value
Q92765	FRZB	21.4934	21.6108	21.291	22.1415	21.2825	21.2489	22.2467	21.1696	19.3625	19.2086	19.869	19.3181	20.4511	18.7983	21.1955	20.9847	20.593	21.5605	19.9756	-1.5849	0.000367334
Q9NRN5	OLFML3	18.6129	19.9461	19.1601	18.5977	19.1924	19.6285	18.7921	18.737	17.2221	18.0203	17.1988	16.9108	18.3163	16.0898	18.1472	17.7696	18.3952	19.0833	17.5634	-1.51999	0.000240903
Q9UJQ1	LAMP5	23.6	22.9867	22.949	24.0364	23.2169	23.0295	24.8264	22.6706	22.3504	22.236	22.6013	22.4067	19.873	22.0256	22.3997	22.495	21.8949	23.4144	22.0314	-1.38305	0.0022649
Q9HDB5	NRXN3	25.1014	24.4636	24.5532	24.9264	24.269	24.3035	26.1704	24.6328	23.6276	23.7281	23.7394	23.7992	23.3774	23.669	23.4424	23.9301	23.4317	24.8025	23.6383	-1.1642	0.000902117
O60241	ADGRB2	20.9074	21.0339	19.9906	19.628	19.8324	19.8117	21.237	19.9379	18.989	19.346	19.7724	19.7071	18.7466	18.9887	19.1646	19.1544	18.45	20.2974	19.1465	-1.15082	0.0010877
Q15818	NPTX1	22.921	21.8868	22.1454	22.8257	21.9758	21.9827	23.7231	22.0163	21.2158	21.4801	21.6604	21.6267	21.1326	21.3338	21.2175	21.2642	21.2292	22.4346	21.3511	-1.08347	0.001975
P12111	COL6A3	21.3622	21.8167	22.6112	22.617	23.0176	22.7391	21.0087	22.6945	20.5395	20.9267	21.4141	22.388	21.2527	19.908	21.8298	21.2921	21.378	22.2334	21.2143	-1.01905	0.0115084
P18507	GABRG2	24.3421	24.6555	24.5515	25.3761	24.3581	24.2891	26.9038	24.6038	23.7868	24.0013	24.1619	23.9653	23.4729	23.8772	23.9053	23.946	23.7198	24.885	23.8707	-1.0143	0.0140362
H3BS89	TMEM178B	22.4513	21.9139	21.5237	22.4978	21.3578	21.2798	23.8426	21.3121	20.9707	20.8667	21.3246	21.2595	20.8193	21.0166	21.3704	20.5387	20.9155	22.0224	21.0091	-1.01326	0.0140469
Q9Y698	CACNG2	24.0655	23.7874	23.6455	24.4508	23.5059	23.7411	26.2402	23.6134	22.9485	23.2122	23.4716	23.2779	23.0885	23.2941	23.0388	22.9095	22.8331	24.1312	23.1194	-1.01185	0.0156073
P47869	GABRA2	21.8968	20.5797	20.5563	21.52	20.2674	20.0092	22.6137	20.4038	20.0241	20.3997	20.1081	20.1895	19.8647	19.7719	19.9807	19.9014	19.8161	20.9809	20.0062	-0.974613	0.0199579
Q9UMF0	ICAM5	24.8837	23.0877	23.5415	24.2854	23.5629	23.4222	25.2073	23.3585	23.1875	22.6391	23.0427	23.0863	22.5109	22.8783	23.1874	23.182	22.8276	23.9186	22.9491	-0.969561	0.00930487
O00555	CACNA1A	20.7873	21.0925	21.0357	22.0705	21.0892	21.1004	22.7389	20.9544	20.5086	20.4828	20.7868	20.5608	19.8825	20.2444	20.3073	20.5849	20.1772	21.3586	20.3928	-0.965804	0.00443534
Q9UBS5	GABBR1	23.8568	23.0892	23.1893	23.9881	23.1036	22.9966	25.0427	23.1156	22.5836	22.6092	22.7004	22.5973	22.401	22.607	22.6865	22.6433	22.4741	23.5477	22.5892	-0.958584	0.00652756
P14867	GABRA1	24.6729	23.2693	23.2029	24.0939	22.8669	22.8585	25.485	23.0606	22.8019	22.8642	22.8449	22.7217	22.4121	22.8099	22.696	22.7918	22.6576	23.6887	22.7334	-0.95539	0.0266246
Q7L1I2	SV2B	25.4301	24.137	24.2965	25.1113	24.3116	24.2325	26.1281	24.2542	23.7046	23.7138	23.8768	23.9165	23.7403	23.8616	23.8618	23.7573	23.8955	24.7377	23.8142	-0.923433	0.00918661
Q9H4F8	SMOC1	23.0432	23.3658	23.3243	22.6537	23.8071	24.1597	22.7792	23.5265	22.1432	22.5592	22.7878	21.7046	22.3885	22.1749	22.6304	22.8071	22.5457	23.3324	22.4157	-0.916697	0.00102279
O60359	CACNG3	19.6201	19.3809	19.299	20.2212	19.6198	19.3692	21.2355	19.4541	18.7591	18.7774	19.3423	18.9692	18.9013	18.6205	18.8024	18.9808	18.6222	19.775	18.8639	-0.911051	0.0052718
Q05586	GRIN1	25.3445	24.3072	24.3381	25.1473	24.1134	24.0724	26.1882	24.2026	23.9188	23.8099	23.9	23.7734	23.6113	23.8817	23.8499	23.7847	23.7952	24.7142	23.8139	-0.900359	0.0125356
O95631	NTN1	19.3049	20.0724	19.4934	20.0065	19.63	19.1519	19.826	19.3068	18.9708	18.8381	19.0424	19.2594	19.1641	17.529	18.5811	18.8009	18.1067	19.599	18.6992	-0.899796	0.00127299
Q9ULB1	NRXN1	23.3408	22.557	22.4866	23.2319	22.6115	22.3778	23.8347	22.3722	22.0083	22.0655	22.207	21.8982	21.734	21.929	22.0012	22.0247	21.7492	22.8516	21.9574	-0.894131	0.0020703
Q99259	GAD1	20.6443	17.3158	17.0717	18.0346	16.7717	16.9781	18.8623	16.9025	16.6311	16.9212	17.0077	16.879	16.5944	17.1476	17.0343	17.1151	17.1577	17.8226	16.9431	-0.879506	0.107175
Q93050	ATP6V0A1	22.9162	21.8213	21.9711	22.669	21.8849	21.847	23.6218	21.7455	21.4922	21.4836	21.4958	21.3572	21.2738	21.4262	21.5301	21.4454	21.4142	22.3096	21.4354	-0.874186	0.0085311
O75899	GABBR2	21.6292	20.8337	21.0254	21.7182	20.8034	20.8415	22.7422	20.8348	20.4948	20.4453	20.5595	20.4082	19.7336	20.5827	20.5955	20.6351	20.4556	21.3036	20.4345	-0.869054	0.00876055
O94813	SLIT2	22.7474	22.668	22.6187	23.3246	22.3631	22.4093	23.99	22.4198	21.8142	22.2996	22.1027	21.1642	21.94	22.1674	22.0335	21.8429	22.1823	22.8176	21.9496	-0.867984	0.00291392
O14656	TOR1A	23.1325	22.7832	22.7965	22.8172	22.8195	22.5838	23.1539	22.8411	21.7504	22.4195	22.4007	22.428	21.5977	21.9053	21.9105	22.1739	21.5269	22.8659	22.0125	-0.853403	3.5146e-05
Q8TBG9	SYNPR	24.7811	23.5335	23.6206	24.2176	23.6006	23.4883	24.6223	23.4168	23.1168	22.3903	23.2477	23.3368	22.882	23.368	23.0739	23.1813	23.1047	23.9101	23.0779	-0.832168	0.00306556
P42262	GRIA2	24.3751	22.9032	23.1338	24.0197	22.9755	22.8001	24.9522	22.9303	22.7384	22.6288	22.6783	22.5393	22.5737	22.6709	22.7714	22.8214	22.6991	23.5112	22.6802	-0.831085	0.0242693
Q9P2U8	SLC17A6	18.4129	16.7068	16.327	17.7387	16.0327	16.1378	18.846	16.2632	16.2331	15.8015	16.0943	15.9371	16.4288	16.2957	16.4887	16.1798	16.6112	17.0581	16.23	-0.82809	0.0755626
Q7L0J3	SV2A	23.9978	22.4837	22.5536	23.4834	22.3646	22.3769	24.4292	22.4686	22.2448	22.2058	22.2449	22.2567	22.0435	22.197	22.2712	22.1672	22.1327	23.0197	22.196	-0.823749	0.0261045
P34903	GABRA3	23.4381	22.2595	22.4594	23.2918	22.0954	22.1412	24.5427	22.253	22.1615	21.9892	22.0036	22.062	21.7091	21.96	21.99	22.0652	22.0054	22.8101	21.994	-0.816157	0.033167
P32004	L1CAM	26.0833	24.9728	25.2266	25.837	25.0164	24.9347	26.7268	24.9087	24.7162	24.6112	24.7996	24.7473	24.447	24.6815	24.7439	24.58	24.5117	25.4633	24.6487	-0.814603	0.0111672
Q9H2X9	SLC12A5	23.9588	22.6222	22.6965	23.5006	22.3425	22.4509	24.6138	22.5286	22.2524	22.1578	22.276	22.1106	22.3561	22.3983	22.2579	22.3909	22.3014	23.0892	22.2779	-0.811311	0.0288412
P17948	FLT1	22.9381	23.1133	22.9304	23.3044	22.9986	23.0495	23.382	22.8701	22.3553	21.9659	22.3417	22.0519	22.0355	22.0924	22.6253	22.3459	22.582	23.0733	22.2662	-0.807083	1.36278e-06
Q9Y639	NPTN	27.2555	26.4304	26.6052	27.1235	26.4112	26.4117	27.8541	26.4873	25.9721	25.8208	26.2179	26.036	25.9326	26.0875	26.1289	26.0917	25.8548	26.8224	26.0158	-0.806557	0.00336974
Q6PJG9	LRFN4	23.7767	24.5989	24.5067	24.6765	24.0031	24.275	24.9704	24.2173	23.3487	23.7891	23.969	23.7157	23.4987	23.386	23.3443	23.5796	23.5181	24.3781	23.5721	-0.805955	0.000311356
P41594	GRM5	23.7088	22.9379	23.1664	23.8653	23.0094	22.9712	24.9566	23.0463	22.6418	22.6115	22.7813	22.695	22.3764	22.6429	22.899	22.6942	22.5691	23.4577	22.6568	-0.800955	0.0142049
Q9BTN0	LRFN3	22.9886	23.3533	23.2617	23.7475	23.3009	23.2147	23.9157	23.4025	22.3944	22.6806	22.7373	22.6773	22.3274	22.6278	22.528	22.7082	22.707	23.3981	22.5986	-0.799461	4.33507e-05
O75355	ENTPD3	21.698	21.1501	21.2916	21.9025	21.2048	21.0775	22.4343	21.3301	20.8547	20.356	20.8707	20.8514	20.3783	20.595	21.0827	20.9641	20.4559	21.5111	20.7121	-0.799035	0.00140773
P48169	GABRA4	23.0409	22.3047	22.4556	23.3701	22.2696	22.0965	24.3353	22.2175	21.9736	21.9636	22.1855	22.0745	21.7146	21.9319	21.968	22.0219	21.9941	22.7613	21.9808	-0.780446	0.0247856
Q9Y4C0	NRXN3	18.9959	18.2228	18.3367	19.0126	18.1979	18.062	19.5708	18.1847	17.8267	17.8146	17.8452	17.7954	17.6912	17.7732	17.8796	17.8499	17.6639	18.5729	17.7933	-0.779622	0.00489727
Q96CW9	NTNG2	21.071	21.1153	21.0663	21.5669	20.8846	20.7707	22.4215	20.9869	20.322	20.4645	20.4706	20.5675	20.2778	20.5819	20.4218	20.5403	20.5171	21.2354	20.4626	-0.772771	0.00432913
O94910	ADGRL1	23.9679	23.514	23.27	23.8409	23.2268	23.1588	24.762	23.204	22.8999	22.9132	23.0342	22.9359	22.5925	22.8049	22.8825	22.8094	22.7391	23.6181	22.8457	-0.772345	0.00526809
P54764	EPHA4	21.3418	20.999	20.9144	21.3298	20.9297	20.7735	21.9468	20.7646	20.2375	20.2544	20.6741	20.5518	20.2081	20.4238	20.3072	20.4886	20.0826	21.125	20.3587	-0.766276	0.000622027
Q15904	ATP6AP1	23.0479	21.7322	21.7164	22.6602	21.4393	21.5812	23.5025	21.5328	21.6482	21.3426	21.4215	21.2539	21.2966	21.3333	21.5217	21.3518	21.3403	22.1516	21.39	-0.761572	0.0308898
E7EN28	ADGRL3	23.738	23.0951	23.1973	23.5276	23.0474	23.0671	24.0866	23.0978	22.5801	22.6401	22.7701	22.7175	22.4192	22.6127	22.6905	22.5222	22.5063	23.3571	22.6065	-0.75062	0.000721356
Q15293	RCN1	20.4141	20.2663	20.7142	21.108	20.7234	20.5644	21.4265	20.6553	20.1743	20.0089	20.2208	20.1152	19.7408	19.8074	20.1109	20.3291	19.3446	20.734	19.9835	-0.750478	0.000532917
Q86UE6	LRRTM1	20.8641	20.4477	20.4107	21.3777	20.4298	20.3339	22.0233	20.448	20.0727	20.2825	19.958	19.9451	19.7206	20.1555	20.0195	20.0209	20.2394	20.7919	20.046	-0.74587	0.0100527
O60242	ADGRB3	23.8638	23.5306	23.7323	24.2402	23.633	23.4961	24.9051	23.5473	23.0981	23.1584	23.3044	23.3157	22.8601	23.1641	23.1945	23.0778	22.9898	23.8686	23.1292	-0.739344	0.00309376
Q13634	CDH18	21.5543	21.1519	21.0689	21.9445	20.9706	20.6588	22.9774	21.128	20.7722	20.6785	20.6807	20.6505	20.6279	20.6778	20.7348	20.8092	20.6229	21.4318	20.6949	-0.736866	0.0251629
Q14956	GPNMB	23.3137	23.5367	23.5161	22.9299	23.7514	24.3704	23.4221	23.076	22.8969	23.4011	23.063	22.3761	23.0608	22.5591	22.5914	22.9572	22.0256	23.4895	22.7701	-0.719402	0.00385427
Q14982	OPCML	27.4133	26.5807	26.6024	27.0633	26.5666	26.3581	27.6908	26.5601	26.0483	26.2531	26.2191	26.3386	25.7801	26.1861	26.1507	26.1757	26.0659	26.8544	26.1353	-0.719121	0.00336189
P58417	NXPH1	19.6174	18.0129	18.5738	18.5635	18.3927	18.2414	18.7897	18.3451	17.9252	18.3322	17.9513	18.1122	17.8452	17.6825	17.7726	17.8725	17.1493	18.5671	17.8492	-0.717855	0.00405299
O75509	TNFRSF21	22.5459	22.4783	22.6644	22.7266	22.6508	22.5646	22.743	22.4858	21.6657	21.9217	22.0746	21.9954	21.5676	22.038	21.7494	22.2229	21.8041	22.6074	21.8933	-0.714145	1.2368e-06
Q12879	GRIN2A	22.5387	21.5951	21.7735	22.363	21.5276	21.4178	23.5348	21.6064	21.5758	21.5096	21.3012	21.155	21.1338	21.359	21.2305	21.3266	21.4133	22.0446	21.3339	-0.710718	0.0279214
Q14416	GRM2	23.4243	23.1916	23.2538	23.6468	23.1497	23.0247	24.3448	23.1445	22.6774	22.5129	22.9733	22.7858	22.4254	22.7168	22.7895	22.7018	22.6072	23.3975	22.6878	-0.709749	0.00181106
Q9UPZ6	THSD7A	23.5439	22.9878	23.3937	24.039	23.3078	23.0166	24.1651	23.1663	22.9233	22.4052	22.9042	22.9026	22.2258	22.6957	22.9056	23.0888	22.7022	23.4525	22.7504	-0.702166	0.00243506
P47870	GABRB2	23.2047	21.7758	21.4396	22.175	20.961	21.1478	23.9522	21.3744	21.0891	21.6951	21.5397	20.9285	21.3112	21.1872	21.2475	21.0075	21.7341	22.0038	21.3044	-0.699386	0.108595
Q496J9	SV2C	21.1375	20.1643	20.7851	21.9105	21.1781	20.3745	22.509	20.8119	20.6698	20.7836	20.3903	20.6943	19.8738	20.238	20.4996	20.0896	20.4766	21.1089	20.4128	-0.696044	0.0417655
Q8TDW7	FAT3	23.4861	23.4826	23.7191	24.189	23.6225	23.4939	24.6421	23.7846	22.9569	23.11	23.1435	23.1908	22.8778	23.1404	23.1787	23.1891	23.1851	23.8025	23.108	-0.694465	0.00177146
A8MVW0	FAM171A2	22.8049	22.5379	22.6106	23.3052	22.5204	22.2182	23.9184	22.5062	22.1165	22.1854	22.258	22.1628	21.854	21.9996	22.2728	22.092	22.0397	22.8027	22.109	-0.693746	0.00876414
Q86UW8	HAPLN4	22.8076	22.3425	22.1895	22.523	22.0274	22.0221	23.713	21.9922	21.8345	21.8066	21.6643	21.705	21.6479	21.9775	21.9094	21.645	21.6624	22.4522	21.7614	-0.690782	0.011986
Q8WYK1	CNTNAP5	22.8674	22.8879	22.7823	23.504	22.768	22.6624	24.2422	22.8659	22.4981	22.2269	22.5477	22.3999	22.2546	22.3104	22.5299	22.3613	22.3126	23.0725	22.3824	-0.690127	0.00804493
O14764	GABRD	19.9572	19.596	19.8021	20.4633	19.6032	19.6763	21.35	19.7707	19.2784	19.341	19.2124	19.1632	19.4508	19.3603	19.434	19.3948	19.4235	20.0273	19.3398	-0.68753	0.0144707
P42263	GRIA3	23.9925	22.3816	22.4386	23.3074	22.1371	22.0973	24.3416	22.2304	22.3527	22.1681	22.1642	22.0938	22.0524	22.1024	22.2784	22.2248	22.1899	22.8658	22.1807	-0.685067	0.0669927
Q8WY21	SORCS1	21.5543	21.2288	21.2343	21.6668	20.946	21.0768	22.4627	21.4769	20.5525	21.0045	21.0116	20.8856	20.4881	20.7799	20.8218	20.7459	20.655	21.4558	20.7717	-0.684173	0.00412063
Q53RD9	FBLN7	19.2721	18.9677	18.749	20.1534	18.9873	17.9624	20.5663	18.9324	18.8808	18.9077	18.5816	17.2863	19.027	18.2381	18.5033	18.815	18.4399	19.1988	18.52	-0.678851	0.0686877
Q8IZS8	CACNA2D3	23.1034	22.5594	22.6332	23.0498	22.4794	22.4696	23.7612	22.6086	22.0353	22.176	22.3295	22.2198	22.0094	22.3173	22.0868	22.2632	21.9958	22.8331	22.1592	-0.673857	0.00336418
Q8IW52	SLITRK4	20.4999	20.3541	20.6723	21.0809	20.6927	20.5106	21.4392	20.7792	20.1139	20.0903	20.2271	20.0847	19.6851	20.1746	20.3092	20.2373	19.8085	20.7536	20.0812	-0.672421	0.000626146
Q8N3G9	TMEM130	20.2006	20.0384	20.1046	20.8333	19.9207	19.9728	21.9772	20.1734	19.8105	19.7107	19.6298	19.566	19.8686	19.8411	19.6292	19.6206	19.9081	20.4026	19.7316	-0.671008	0.0296786
P48066	SLC6A11	18.6682	17.8777	17.7073	18.8065	17.36	17.5275	19.6714	17.4588	17.3122	17.1528	17.5127	17.6034	17.6475	17.4001	17.4298	17.4907	17.6266	18.1347	17.464	-0.670682	0.0560138
P42658	DPP6	24.688	23.8095	24.0895	24.5146	24.0111	23.8839	25.2576	23.9474	23.8149	23.4067	23.7114	23.6315	23.5669	23.5317	23.6992	23.6837	23.4237	24.2752	23.6077	-0.667459	0.00677802
P48058	GRIA4	23.47	22.2693	22.5664	23.2794	22.3294	22.0764	23.9927	22.2784	22.3316	22.0248	22.0901	21.9389	21.9528	22.0587	22.2331	22.2281	22.1916	22.7828	22.1166	-0.666121	0.0315938
Q86VH4	LRRTM4	21.7805	20.9387	21.2016	22.3026	20.9845	20.9803	23.1713	21.1264	21.1498	20.7662	20.8975	20.6807	20.6747	20.772	21.0007	21.1852	20.9722	21.5607	20.8999	-0.66086	0.0550842
Q96QE2	SLC2A13	22.9267	21.9909	22.0223	22.167	21.9457	21.9476	22.9958	21.9117	21.7684	21.3912	21.8782	21.6998	21.0415	21.7325	21.7168	21.5909	21.3986	22.2385	21.5797	-0.65873	0.00412047
Q86VH5	LRRTM3	22.2711	21.936	21.9213	22.8458	21.6595	21.7521	23.525	21.8375	21.4607	21.5613	21.742	21.5332	21.3357	21.5253	21.6508	21.7098	21.5298	22.2185	21.5609	-0.657577	0.0241108
O75955	FLOT1	21.1457	20.1458	20.5481	21.0087	20.9018	20.7989	21.3909	20.6362	20.1632	19.98	20.2924	20.7646	20.2963	19.9349	20.1962	19.94	19.9213	20.822	20.1654	-0.656582	0.00159592
P43007	SLC1A4	24.0904	23.5629	23.6188	23.5041	23.387	23.6217	24.51	23.3574	22.9639	23.2707	23.0373	23.5999	23.1123	23.1127	22.8061	23.2099	22.4049	23.7065	23.0575	-0.64902	0.00268845
P16519	PCSK2	24.4801	23.7359	23.8618	24.4909	23.9505	23.6833	25.1534	23.7862	23.7119	23.3973	23.6102	23.4517	23.3005	23.4529	23.538	23.5547	23.4304	24.1428	23.4942	-0.648612	0.00911032
P11047	LAMC1	25.4501	26.0073	26.362	26.1742	26.4757	26.2016	25.6379	26.1673	25.3842	25.3827	25.808	25.8869	25.6581	24.563	25.592	25.4202	25.0394	26.0595	25.4149	-0.644562	0.0032373
P18505	GABRB1	23.1049	21.3948	21.2865	22.4874	21.1346	20.9811	23.5988	21.1666	21.4853	21.1671	21.2762	20.9736	21.2615	21.2379	21.2422	21.1559	21.4535	21.8943	21.2504	-0.643963	0.118734
O75094	SLIT3	21.231	20.5211	20.5623	20.963	20.5228	20.4624	20.679	20.5534	19.8207	20.1135	20.3099	19.4306	19.989	19.9507	20.7936	19.8018	20.1772	20.6869	20.043	-0.64388	0.00110496
O15230	LAMA5	25.1387	25.6152	25.9545	25.8988	26.1546	25.7687	25.1923	25.7047	25.0383	25.0574	25.2839	25.5339	25.4867	23.8335	25.2139	25.1039	24.8486	25.6784	25.0444	-0.633998	0.00899562
Q14DG7	TMEM132B	21.7634	21.4549	21.4793	22.1495	21.175	21.3157	22.5969	21.4018	20.9774	21.1831	21.1987	21.0768	20.8076	21.1374	20.9816	21.0599	20.884	21.6671	21.0341	-0.633016	0.00707161
Q13224	GRIN2B	24.3053	23.3971	23.513	24.2075	23.3514	23.3502	25.0247	23.4661	23.3344	23.0987	23.3239	23.0668	23.0622	23.2045	23.3485	23.2009	23.1576	23.8269	23.1997	-0.627191	0.0240054
A2RU67	FAM234B	22.9045	22.8448	22.6961	23.292	22.4185	22.4419	24.0597	22.6657	22.2642	22.3375	22.3045	22.2492	22.2761	22.2654	22.4297	22.1255	22.3477	22.9154	22.2889	-0.626529	0.0132698
Q9NY47	CACNA2D2	24.6781	24.18	24.0856	24.6155	23.8391	23.944	25.1329	23.987	23.5763	23.7595	23.9089	23.7874	23.4515	23.7398	23.5923	23.651	23.6806	24.3078	23.683	-0.624745	0.00541887
P10915	HAPLN1	22.8731	22.6625	22.662	22.6612	22.7876	22.7681	22.8184	22.6571	22.4213	21.8565	22.2952	22.2788	21.928	22.1887	22.0712	22.0269	21.9389	22.7363	22.1117	-0.624532	2.29677e-06
Q9NQS3	NECTIN3	20.6106	20.9742	21.1264	21.8479	21.4551	21.234	22.3595	21.4224	20.6328	20.558	20.5818	20.7364	20.5061	20.9169	21.0903	20.8647	20.9395	21.3788	20.7585	-0.620246	0.0137647
P12110	COL6A2	21.833	22.3117	22.9303	22.801	23.4988	23.1322	21.3308	22.9259	21.7511	21.9505	21.9837	22.6693	22.1789	20.3459	22.5994	22.2566	22.2523	22.5955	21.9986	-0.596821	0.10228
P28472	GABRB3	22.0365	20.629	20.5438	21.656	20.4092	20.2033	22.8963	20.4219	20.6679	20.3825	20.5173	20.2555	20.602	20.4834	20.5085	20.4884	20.6618	21.0995	20.5075	-0.592034	0.131613
Q96HE7	ERO1A	22.7565	22.2175	22.2722	22.5949	22.1727	22.1542	22.8867	22.2306	21.8399	21.8327	22.0395	21.8258	21.2398	21.8577	21.8461	22.0182	21.8898	22.4107	21.821	-0.589636	0.000474347
Q7Z408	CSMD2	24.078	24.4037	24.4281	25.0004	24.2097	24.2691	25.5351	24.3994	23.8459	23.9522	24.081	23.9846	23.7694	23.9952	23.9995	23.9759	23.9592	24.5404	23.9514	-0.589007	0.010736
Q6PIU2	NCEH1	23.2155	22.6012	22.5669	23.0161	22.5201	22.3945	23.647	22.4943	22.1098	22.4666	22.2176	22.219	22.0284	22.2191	22.1883	22.3293	22.1871	22.8069	22.2183	-0.588594	0.00658967
P55268	LAMB2	24.4926	24.8685	25.1513	24.9925	25.3803	24.9918	24.39	24.9832	24.3531	24.2575	24.5867	24.6575	24.6911	23.6138	24.4349	24.2654	24.0209	24.9063	24.3201	-0.586196	0.00254952
Q15223	NECTIN1	25.2644	25.4254	25.4999	25.576	25.4986	25.4579	25.7043	25.4593	24.5265	24.8001	25.1099	25.0347	24.7623	25.0609	24.8224	25.1228	24.8764	25.4857	24.9018	-0.583935	4.14266e-06
Q7Z553	MDGA2	22.518	22.4387	22.2798	22.9001	22.1317	22.1988	23.6841	22.2901	21.9183	22.0436	22.0449	21.928	21.8397	22.1994	21.8713	22.0315	21.8896	22.5552	21.974	-0.581121	0.0151301
Q96JJ7	TMX3	22.5986	22.1588	21.8707	22.3602	21.5783	21.6393	22.7444	21.7797	21.4018	21.9046	21.9074	21.8855	21.1134	21.3915	21.3818	21.4563	21.1582	22.0913	21.5112	-0.580088	0.00912192
Q92563	SPOCK2	22.5005	22.3744	22.3601	22.5412	22.0515	22.0841	22.9224	22.1956	21.6744	21.9762	21.9621	21.6371	21.6128	21.7826	21.7959	22.2023	21.5513	22.3787	21.7994	-0.579336	0.000410712
Q9UJ14	GGT7	23.6052	22.8692	23.07	23.6761	22.9065	22.8562	24.344	22.9033	22.954	22.7237	22.7122	22.6614	22.4774	22.6784	22.733	22.7826	22.5842	23.2788	22.7008	-0.578056	0.019654
Q86YD3	TMEM25	20.9152	20.744	20.7002	21.6595	20.6432	20.7788	22.3332	20.5468	20.7031	20.2547	20.313	20.4091	20.4604	20.5789	20.3802	20.481	20.5829	21.0401	20.4626	-0.57752	0.0353801
Q9BY67	CADM1	24.6231	23.6624	23.989	24.3717	23.9552	23.569	25.0065	23.5224	23.4806	23.6301	23.3741	23.7801	23.0884	23.6921	23.5338	23.6688	23.3482	24.0874	23.5107	-0.576704	0.0191699
A7MBM2	DISP2	22.7791	23.4529	23.552	23.9659	23.3679	23.295	24.2854	23.5332	22.8623	22.8845	23.1104	23.1194	22.5831	22.9421	22.9291	22.9776	23.1677	23.5289	22.9529	-0.576014	0.00798222
P10721	KIT	22.4326	22.4887	22.4371	23.2786	22.5699	22.3554	23.1512	22.3014	22.2668	21.8648	22.2179	22.2988	21.8652	21.9538	22.1091	22.2247	21.6694	22.6269	22.0523	-0.57461	0.00289298
Q5R3F8	ELFN2	23.5684	22.4478	22.5894	23.3371	22.5501	22.4368	23.6986	22.4638	22.4906	22.2745	22.4972	22.337	21.9613	22.2021	22.4707	22.508	22.0733	22.8865	22.3127	-0.573764	0.0215191
Q06828	FMOD	19.3705	18.1978	19.4969	18.6704	18.4545	18.8223	19.3067	18.4685	19.0209	18.5057	16.7229	19.5016	17.8078	16.506	19.0522	18.4911	18.8694	18.8485	18.2753	-0.57317	0.169369
O94779	CNTN5	22.2765	21.728	21.9577	22.6941	21.6891	21.754	23.2469	21.8057	21.7349	21.4122	21.7758	21.5764	21.231	21.4334	21.7099	21.6617	21.6359	22.144	21.5746	-0.569396	0.0246998
Q13433	SLC39A6	23.9121	23.2077	23.1779	23.7385	22.9832	23.0784	24.4067	23.0979	23.027	23.0852	23.0916	23.0834	22.5801	22.866	22.9269	22.7428	22.5285	23.4503	22.8813	-0.569017	0.0164783
Q16849	PTPRN	21.3354	20.551	20.7907	21.3965	20.8612	20.748	22.1521	20.7524	20.7125	20.5083	20.2862	20.5377	20.1207	20.5821	20.5341	20.7106	20.5891	21.0734	20.509	-0.564379	0.0193931
Q96PB7	OLFM3	22.2854	20.7256	20.7688	21.893	20.4696	20.2809	23.1554	20.4493	21.0957	20.8739	20.6339	20.3383	20.7504	20.5393	20.6744	20.5595	20.7527	21.2535	20.6909	-0.562578	0.179745
Q9H1V8	SLC6A17	22.6426	22.1325	21.9704	22.6514	21.9791	21.9675	23.6024	21.9735	21.9638	21.6676	21.8799	21.717	21.8574	21.7553	21.8719	21.7552	21.7784	22.3649	21.8052	-0.559764	0.0295557
Q99715	COL12A1	21.5878	22.1104	22.5113	22.5446	22.812	22.6495	22.0086	22.5457	21.7982	21.7372	21.4289	22.5293	21.9472	20.2297	22.1161	22.1013	22.1948	22.3462	21.787	-0.559266	0.0528328
P48547	KCNC1	24.3959	23.683	23.542	24.224	23.3163	23.4073	24.3932	23.2691	23.0941	23.333	23.2827	23.121	23.026	23.363	23.0624	23.3864	23.346	23.7789	23.2239	-0.555014	0.0138228
P42261	GRIA1	23.5998	22.1416	22.2937	23.1238	22.1393	22.1128	23.9978	22.0904	22.266	22.1621	22.1738	22.2077	21.8656	22.0684	22.2174	22.1304	22.1151	22.6874	22.134	-0.55336	0.0833692
Q13255	GRM1	20.6825	19.9821	20.0469	20.9536	20.0848	19.998	21.522	20.0307	19.7948	19.6656	19.8942	19.71	19.7725	19.9204	20.1064	19.9816	19.9101	20.4126	19.8617	-0.550851	0.03122
Q9HCM2	PLXNA4	23.4202	22.6876	22.6429	23.2912	22.6209	22.4693	23.9713	22.583	22.4095	22.5097	22.5017	22.3746	22.1176	22.4869	22.4964	22.3882	22.4119	22.9608	22.4107	-0.550054	0.0230537
Q5FWE3	PRRT3	22.7746	19.3939	18.883	19.7776	19.0598	19.0496	19.9032	18.961	19.1983	19.2176	19.1216	19.1283	19.1582	19.0456	19.1826	19.2165	19.3335	19.7253	19.178	-0.547325	0.269397
Q13363	CTBP1	19.3478	18.5201	18.723	19.2266	18.362	18.5072	19.3022	18.6003	18.3966	18.2587	18.3383	18.081	18.3224	18.0206	18.246	18.5263	18.3018	18.8237	18.2768	-0.546816	0.00578709
Q9NY72	SCN3B	24.8346	24.6727	24.7146	24.7121	24.7381	24.6965	24.9803	24.7958	24.0575	24.2211	24.2142	24.4007	24.0979	24.259	24.3026	24.3784	24.0605	24.7681	24.2213	-0.546772	7.45763e-08
Q86YT5	SLC13A5	19.3871	19.046	19.2606	20.1753	18.7221	19.0606	21.7063	18.9785	19.2269	19.1441	18.9177	18.8749	18.8773	19.259	19.1353	19.0166	18.5772	19.542	19.0032	-0.538822	0.166492
Q96T83	SLC9A7	21.2171	20.8273	20.7943	21.665	21.0193	20.8357	22.0514	20.7216	20.75	20.5128	20.6661	20.4945	20.5602	20.7589	20.693	20.3596	20.6371	21.1415	20.6036	-0.53785	0.0155092
P0C7U0	ELFN1	22.3609	21.9967	21.8552	22.5131	21.805	21.6589	22.9906	21.6695	21.6611	21.5025	21.5447	21.6654	21.2379	21.69	21.6462	21.745	21.4291	22.1063	21.5691	-0.537138	0.0147287
Q8TAB3	PCDH19	21.7539	21.0596	21.2761	22.1296	20.9664	20.8093	22.5972	21.0369	21.2207	20.835	20.9695	21.097	20.7173	20.6421	20.9173	21.0863	20.7674	21.4536	20.917	-0.536689	0.0514853
Q9UKU6	TRHDE	20.7565	20.6743	20.568	20.96	20.3049	20.4433	21.7469	20.5795	20.3284	20.1811	20.2511	20.0798	20.0839	20.4139	20.1504	20.1863	20.3043	20.7542	20.2199	-0.534255	0.0114353
Q9P232	CNTN3	24.0317	23.6125	23.6287	24.3377	23.7	23.5765	24.6235	23.6197	23.6324	23.359	23.4648	23.4497	23.1453	23.2998	23.3368	23.4299	23.1555	23.8913	23.3637	-0.527593	0.00670399
P16870	CPE	20.7638	19.9057	20.088	20.7041	20.0754	20.0011	21.3	19.8518	20.0843	19.8515	19.9685	19.9136	19.6673	19.741	19.715	19.7719	19.5665	20.3362	19.8088	-0.527373	0.0248145
P43003	SLC1A3	23.3868	23.3156	23.3178	23.1594	23.164	23.4587	23.8011	23.0386	22.6587	22.6571	22.8265	22.7916	22.6889	23.0257	22.7658	23.1687	22.6575	23.3302	22.8045	-0.525747	0.000184708
Q9UGH3	SLC23A2	18.16	18.5323	18.2807	18.35	17.7585	18.1509	18.6231	17.9297	17.5773	17.9495	17.8843	18.0752	17.2065	17.7053	17.9822	17.7221	17.1838	18.2232	17.6985	-0.524706	0.00306659
Q13002	GRIK2	23.5335	23.3618	23.5141	24.0662	23.2735	23.2935	24.7192	23.3555	23.0686	23.1171	23.2807	23.0663	22.8055	23.095	23.2141	23.1273	23.2666	23.6397	23.1157	-0.523997	0.0219912
Q15303	ERBB4	22.6232	22.487	22.7355	23.1021	22.4456	22.4784	23.3453	22.5524	22.2915	22.1463	22.342	22.2825	21.9422	22.1892	22.1732	22.2369	22.1747	22.7212	22.1976	-0.523582	0.00238816
P17600	SYN1	16.6172	14.6459	14.8304	15.7369	14.674	14.5874	16.8963	14.6642	15.2341	14.8562	14.6586	14.8739	14.7334	14.7923	14.697	14.8955	14.5397	15.3315	14.809	-0.522574	0.170465
Q8N608	DPP10	24.7046	23.8574	24.1587	24.4838	23.9494	23.9435	25.2629	23.8889	23.9349	23.6165	23.8502	23.8655	23.7131	23.7058	23.7667	23.7435	23.6341	24.2812	23.7589	-0.522243	0.0214047
Q8IYR6	TMEFF1	21.5596	22.263	22.5751	22.0898	22.4377	22.2762	22.1169	22.4698	21.2937	21.4952	22.0067	22.0518	21.5054	22.04	21.4516	21.9351	21.5515	22.2235	21.7035	-0.52005	0.00362359
Q7Z3B1	NEGR1	25.4443	24.5058	24.8723	25.1102	24.7202	24.4642	25.6668	24.6196	24.3872	24.307	24.4583	24.4566	24.2616	24.3951	24.5583	24.5717	24.2601	24.9254	24.4062	-0.519212	0.0127173
P98160	HSPG2	24.3749	24.7811	25.1835	25.0635	25.1965	25.0229	24.757	24.7961	24.4991	24.7256	24.4806	24.5625	24.5884	23.5374	24.5582	24.2769	24.1749	24.8969	24.3782	-0.518751	0.00422244
O75093	SLIT1	21.2635	20.9024	20.7571	21.2825	20.5275	20.771	21.7116	20.6366	20.5684	20.6062	20.4998	20.2554	20.3772	20.7478	20.6081	20.3697	20.1344	20.9815	20.463	-0.518524	0.00788514
Q14831	GRM7	21.8057	20.818	21.0095	21.8806	20.7344	20.7715	22.6129	20.7868	21.0143	20.6671	20.8698	20.7107	20.6132	20.5998	20.9244	20.866	20.7963	21.3024	20.7846	-0.517807	0.078538
O60503	ADCY9	20.786	19.7934	19.9256	20.1844	19.6204	19.5437	20.4446	19.5668	19.4457	19.5967	19.6733	19.7644	19.3306	19.2991	19.3802	19.3216	19.3785	19.9831	19.4656	-0.517564	0.0143153
Q7LGA3	HS2ST1	22.3218	22.5011	22.6086	22.9273	23.2299	22.8125	22.8751	22.7053	22.2657	22.4917	22.4534	22.559	21.1461	22.2954	22.4158	22.1463	22.3176	22.7477	22.2323	-0.515369	0.0101129
Q8NBI5	SLC43A3	18.8352	18.7637	18.765	19.4286	18.9641	19.3182	18.6597	18.8816	17.4382	18.7644	18.6337	18.688	17.6146	18.4958	18.4867	19.5249	18.2919	18.952	18.4376	-0.514425	0.0456931
Q9UHW9	SLC12A6	22.8834	21.8864	21.7771	22.5531	21.4361	21.6889	23.114	21.6582	21.6683	21.5611	21.6375	21.4857	21.5893	21.5658	21.6119	21.6097	21.7677	22.1246	21.6108	-0.513862	0.0553607
Q9P2U7	SLC17A7	20.9927	18.8485	19.0957	20.0849	18.6117	18.7653	21.3111	18.7401	19.5935	18.8715	18.9514	18.8545	18.6936	18.8674	19.2993	19.0675	19.1834	19.5562	19.0424	-0.51379	0.231894
P24043	LAMA2	25.6579	26.1281	26.331	26.1491	26.3818	26.1827	25.839	26.1715	25.4878	25.5084	25.9728	25.7504	25.8053	25.3398	25.6435	25.5288	25.3071	26.1052	25.5938	-0.511376	0.000440993
Q9ULF5	SLC39A10	21.7764	20.9887	21.2488	21.7736	20.9075	21.0543	22.7568	20.9625	21.3146	21.0119	20.9806	21.0689	20.3063	20.9425	20.9272	21.0761	20.6782	21.4336	20.9229	-0.510651	0.0654733
P31644	GABRA5	23.1492	21.7795	21.6851	22.2962	21.353	21.5807	23.2938	21.4355	21.575	21.8043	21.5765	21.5314	21.376	21.5191	21.3421	21.5846	21.7464	22.0716	21.5617	-0.509893	0.103656
Q8WTR4	GDPD5	23.2076	22.1906	22.9798	23.9037	22.7746	22.7077	24.3566	22.9569	22.7601	22.5954	22.7166	22.5805	22.4248	22.5237	22.8105	22.5656	22.6482	23.1347	22.6251	-0.50963	0.0767338
O43173	ST8SIA3	23.4683	23.3201	23.4214	23.9715	23.5324	23.2119	24.3559	23.5182	22.8613	23.0949	23.0813	23.0496	22.937	23.1646	23.2836	23.2245	23.1277	23.5999	23.0916	-0.508326	0.00615517
O14578	CIT	18.1322	16.907	17.0265	17.9299	16.8476	16.7638	18.611	16.8934	17.185	16.8191	16.8808	16.8459	16.8316	16.7857	16.8856	16.7928	16.9072	17.3889	16.8815	-0.507402	0.087786
Q9NXL6	SIDT1	21.4421	20.5803	20.6777	21.4895	20.7967	20.6503	21.9892	20.8135	20.7328	20.1961	20.58	20.6276	20.1471	20.4273	20.6772	20.7564	20.7952	21.0549	20.5488	-0.506082	0.0302647
Q9HCK4	ROBO2	21.3835	20.9109	21.045	21.7082	21.0231	20.9916	22.0361	20.9425	21.0255	20.5116	20.8052	20.6216	20.559	20.7563	20.9988	20.8469	20.6264	21.2551	20.7502	-0.504966	0.0108987
X5D9C2	SEZ6L2	22.1696	21.8737	21.9344	22.601	21.7889	22.0466	22.7595	21.9513	21.4113	21.6809	21.6216	21.6774	21.7863	22.0164	21.5083	21.5935	21.4323	22.1406	21.6364	-0.504186	0.00456009
O43933	PEX1	22.0704	22.971	22.332	22.6118	22.7029	22.7824	22.7654	22.7672	21.6588	21.8926	22.4742	22.5037	21.9563	22.1212	22.1271	22.1341	22.2532	22.6254	22.1246	-0.500819	0.00235016
Q5JU69	TOR2A	20.3799	19.7454	20.2261	20.4334	19.9013	19.6604	20.1108	20.2054	19.6341	19.7788	19.8961	19.7497	19.2214	19.4429	19.5547	19.6259	19.3539	20.0828	19.5842	-0.498664	0.00146721
Q6P995	FAM171B	24.5172	24.6595	24.4323	25.2591	24.4822	24.5422	25.2679	24.4236	24.163	24.4301	24.5006	24.3937	23.7819	24.0851	24.1467	24.3615	23.9402	24.698	24.2003	-0.49771	0.00596593
Q86WK6	AMIGO1	22.4496	21.2498	21.1593	21.9162	20.8966	20.8755	22.6374	20.9414	21.0348	21.1613	20.9571	20.9186	20.9176	21.1213	20.9723	21.1033	20.9858	21.5157	21.0191	-0.496596	0.0921507
Q9ULB4	CDH9	20.145	19.0784	19.3031	20.1437	19.1729	19.1811	21.0305	19.1933	19.3822	19.2378	19.1249	18.9656	19.1538	19.1624	19.307	19.2028	18.9003	19.656	19.1597	-0.496361	0.0894901
Q99784	OLFM1	24.8144	23.952	23.995	24.75	23.8933	23.7518	25.7209	23.7914	23.9972	23.9703	23.7514	23.5738	23.8497	23.746	23.9007	23.8288	23.9217	24.3336	23.8377	-0.495885	0.0861611
Q9UM22	EPDR1	15.4224	14.7113	14.5336	15.1242	14.6905	14.6664	15.1118	14.1433	14.0338	14.6854	14.2954	14.0344	14.4492	14.3404	13.9541	14.5989	14.3525	14.8005	14.3049	-0.495571	0.01161
P50897	PPT1	25.7965	25.413	25.4777	25.7175	25.184	25.3761	25.8027	25.5866	25.0291	25.2251	25.163	25.1377	24.7327	25.1491	24.9639	25.1658	24.8824	25.5443	25.0499	-0.494389	0.000181514
Q15878	CACNA1E	19.0995	18.1472	18.1676	19.0098	18.3129	18.2152	19.8146	17.9882	18.1301	17.9597	18.2288	18.1775	18.0471	17.9285	18.1206	18.2429	18.0664	18.5944	18.1002	-0.494206	0.0668988
Q9NT68	TENM2	23.3967	23.1777	23.1147	23.9377	22.9629	22.8673	24.4608	23.0342	22.9769	22.8553	22.9674	22.92	22.7322	22.6899	22.8553	22.8981	22.9861	23.369	22.8757	-0.493296	0.0402024
A6NKD9	CCDC85C	22.0286	21.7242	20.7811	20.9653	21.481	21.3721	20.8233	21.2317	20.2583	20.2909	21.1643	21.2126	20.3953	20.3064	21.3722	21.3889	20.8825	21.3009	20.8079	-0.492979	0.0459359
Q99808	SLC29A1	20.5431	19.8536	19.9199	20.8181	19.2717	19.6854	21.334	19.7239	19.9923	19.3882	19.5462	19.9358	19.9721	19.5747	19.8999	19.707	18.8404	20.1437	19.6507	-0.492962	0.0997104
Q7Z407	CSMD3	23.8221	23.537	23.3759	24.0011	23.5696	23.3314	24.4496	23.3459	23.1659	23.1037	23.2516	23.4106	22.9823	23.1821	23.1147	23.1822	23.2947	23.6791	23.1875	-0.491544	0.00893248
O75054	IGSF3	22.2473	22.4323	22.8382	23.7581	22.643	22.5213	24.2984	22.713	22.5051	22.2009	22.3777	22.426	22.0583	22.3659	22.4518	22.4983	23.0756	22.9315	22.44	-0.491498	0.101755
Q9C0H2	TTYH3	21.0737	19.4208	19.5594	20.0544	19.184	19.3717	20.4913	19.3289	19.6348	19.4701	19.2833	19.3264	19.1485	19.1603	19.61	19.3457	18.8966	19.8105	19.3195	-0.491022	0.0827062
P54289	CACNA2D1	26.8575	26.2941	26.5783	26.6424	26.599	26.4371	27.0774	26.5062	26.0655	26.0297	26.2256	26.3497	25.9415	26.0844	26.2539	26.2678	25.9836	26.624	26.1335	-0.490478	0.00043062
Q99884	SLC6A7	20.536	19.6521	19.8513	20.5752	19.436	19.5141	20.994	19.5527	19.8589	19.5236	19.4528	19.3573	19.5773	19.2486	19.4924	19.7364	19.4701	20.0139	19.5242	-0.489745	0.0560346
P55286	CDH8	21.3986	20.8562	20.6524	21.6146	20.541	20.2912	22.0907	20.6204	20.6413	20.676	20.532	20.6598	20.0297	20.4101	20.6887	20.6186	20.4288	21.0081	20.5206	-0.487578	0.0665901
Q8N2Q7	NLGN1	19.5858	18.2558	18.0889	18.9195	17.7149	17.6612	19.4753	17.802	18.1496	18.2387	18.0397	17.9109	17.6424	17.8249	17.8716	18.0618	17.818	18.4379	17.9508	-0.487077	0.126528
Q9UKZ4-2	TENM1	21.1709	20.9273	20.796	21.3665	20.4451	20.684	21.7323	20.6362	20.5067	20.3334	20.564	20.328	20.3319	20.6247	20.6102	20.5421	20.5287	20.9698	20.4855	-0.484275	0.0147744
P06744	GPI	19.0084	19.1225	19.5366	19.5677	19.9911	19.5272	19.9412	19.6094	18.9769	18.8668	19.057	19.146	19.2349	19.1585	19.072	18.9947	18.9795	19.538	19.054	-0.483971	0.00481896
Q12866	MERTK	23.8673	24.0184	24.0328	24.2953	23.7697	23.7498	24.6657	24.1246	23.8534	23.6048	23.6197	23.6461	23.4007	23.4348	23.4971	23.5989	23.5794	24.0655	23.5817	-0.483796	0.00224365
Q8NBJ4	GOLM1	23.2343	23.2297	23.0196	23.4124	23.1033	23.0756	23.4645	23.1259	22.5431	22.6905	22.8252	22.9439	22.4403	22.7662	22.7848	22.8447	22.6868	23.2082	22.725	-0.483133	1.61633e-05
Q07954	LRP1	27.2925	27.3263	27.3393	27.5984	27.286	27.2675	27.7882	27.2986	26.9787	27.0756	27.0462	27.0615	26.5171	26.929	26.946	26.9735	26.7361	27.3996	26.9182	-0.481403	9.21244e-05
Q9NV96	TMEM30A	22.9596	22.2365	22.3778	22.7198	22.4127	22.3967	23.2312	22.3338	22.1432	22.0738	22.1613	22.231	21.7591	22.0803	22.1277	22.2099	22.1381	22.5835	22.1027	-0.480816	0.0056685
O60486	PLXNC1	26.4564	26.3299	26.2539	26.6719	26.2507	26.2898	26.7862	26.2443	25.9583	25.8384	26.1619	26.2566	25.6185	25.9095	25.9202	26.044	25.6623	26.4104	25.93	-0.480416	0.000294904
A6NGN9	IGLON5	23.888	23.2227	23.3026	24.0395	23.1456	23.0623	24.5983	23.0494	23.1085	23.1714	23.0706	22.9041	22.9674	23.0167	23.0337	23.1488	23.1431	23.5386	23.0627	-0.475872	0.0505775
Q9H2J7	SLC6A15	21.4699	21.2395	21.0188	21.5859	21.0545	20.9654	22.0987	21.2793	20.5956	21.1444	21.0861	20.8781	20.4589	20.9658	20.957	20.9451	20.7595	21.339	20.8656	-0.473397	0.00992261
P35498	SCN1A	20.204	19.7953	19.9858	20.4325	20.1013	20.1045	21.2981	19.9554	20.1512	20.0632	19.6243	19.7966	19.2521	19.9558	19.7485	19.5925	19.6781	20.2346	19.7625	-0.472097	0.0297089
Q8IV08	PLD3	23.1766	22.731	22.7482	23.0012	22.5911	22.5298	23.3662	22.6206	22.5301	22.388	22.5155	22.4857	22.0706	22.3081	22.3833	22.4146	22.2691	22.8456	22.3739	-0.4717	0.00257145
O43424	GRID2	19.278	18.8906	18.9488	19.7744	19.0574	19.206	19.8577	19.05	19.1102	18.6941	19.0091	18.8279	18.3641	18.745	18.8827	18.9892	18.5012	19.2578	18.7915	-0.466342	0.0102202
Q9UP95	SLC12A4	19.1387	18.0963	17.8732	18.8587	17.6824	17.7703	19.4929	17.5743	17.8485	17.7339	17.8832	17.545	18.1838	17.8098	17.7551	17.7849	18.0607	18.3109	17.845	-0.465889	0.123105
O14522	PTPRT	21.5989	20.4768	20.6356	21.385	20.3692	20.2874	22.0562	20.3543	20.645	20.212	20.4333	20.4634	20.3822	20.3286	20.5158	20.3758	20.5107	20.8954	20.4297	-0.465769	0.09667
Q92932	PTPRN2	19.7929	19.089	19.3436	20.1732	19.1816	19.2121	20.6014	19.2841	19.314	19.1364	19.1335	19.2382	19.0108	19.0375	19.0998	19.1378	18.9662	19.5847	19.1194	-0.465355	0.0486564
P02745	C1QA	21.4646	21.3391	21.1009	20.9483	22.4574	21.499	21.6354	21.1605	20.8975	21.0968	20.4253	21.1498	20.8919	21.6007	20.9473	20.8754	20.9863	21.4506	20.9857	-0.464989	0.0340468
Q9H061	TMEM126A	22.4092	21.8519	22.1528	22.581	21.9272	21.8257	23.1324	21.8764	21.6183	21.972	21.7232	21.5615	21.8532	21.8638	21.815	21.6274	21.7577	22.2196	21.7547	-0.464889	0.0252463
O95897	OLFM2	21.3754	20.3301	20.386	21.2992	20.0078	20.0728	21.904	20.1293	20.4253	20.4035	20.0646	19.9725	20.3027	20.1155	20.1668	20.2301	20.3554	20.6881	20.2263	-0.461797	0.118374
Q8WZ42	TTN	22.385	23.2762	23.1374	23.6194	23.285	23.4116	23.3594	23.172	22.4188	22.8406	22.7782	23.0957	22.2862	22.975	22.8219	22.8333	22.647	23.2057	22.7441	-0.461684	0.0109457
Q6P4Q7	CNNM4	23.4725	23.3406	23.1682	23.4319	23.2544	23.1786	23.8384	23.1855	22.7495	22.9015	23.1741	23.0803	22.8102	22.8432	22.7809	22.946	22.8278	23.3587	22.9015	-0.457237	0.000399463
P20774	OGN	21.3066	21.6581	21.8721	21.2232	21.8171	21.809	20.8927	21.7285	21.7906	21.4083	20.0447	22.4497	20.1678	18.8015	22.0401	21.9829	21.0482	21.5384	21.0815	-0.456895	0.298871
B4DS77	SHISA9	21.8078	20.6276	20.7561	21.7188	20.6763	20.8285	22.5951	20.6184	20.9167	20.6628	20.5264	20.7667	20.6697	20.8286	20.9518	20.5162	20.8856	21.2036	20.7472	-0.456429	0.129066
Q9Y4L1	HYOU1	25.6575	25.5252	25.4848	25.7017	25.3796	25.3823	25.7922	25.4785	24.88	25.3211	25.2144	25.1494	24.8856	25.2026	25.0558	25.1556	24.9873	25.5502	25.0946	-0.455589	1.91377e-05
Q9UKZ4	TENM1	20.6558	20.7627	20.8552	21.0712	20.5909	20.5737	21.7739	20.6825	20.5799	20.3915	20.5411	20.4439	20.3596	20.3389	20.3028	20.4512	20.3326	20.8708	20.4157	-0.455048	0.0143609
Q8WXD2	SCG3	21.4606	20.4555	20.9127	21.7006	20.7211	20.763	22.1228	20.7857	20.9606	20.6789	20.8251	20.8984	20.2551	20.5719	20.6803	20.7315	20.3493	21.1153	20.6612	-0.454031	0.067973
Q9BYT9	ANO3	21.6853	20.8845	21.0772	21.5472	20.7876	20.9794	21.7507	21.2262	20.9327	20.751	20.934	20.9076	20.1901	20.7874	20.9638	20.8477	20.7922	21.2423	20.7896	-0.45267	0.0128108
Q92729	PTPRU	21.767	21.1856	21.1189	22.0406	21.1628	21.0755	22.4373	21.0313	21.1462	20.8176	20.9231	21.1238	20.9682	20.8964	21.0635	20.9573	21.3408	21.4774	21.0263	-0.451073	0.0500465
Q13438	OS9	24.1068	24.1906	23.8811	23.9241	23.9525	23.7517	23.7017	24.0351	23.4699	23.9098	23.8805	23.9572	22.0095	23.3951	23.5783	23.73	23.5038	23.943	23.4927	-0.450274	0.0556968
Q9UIW2	PLXNA1	24.609	23.8333	23.8913	24.3518	23.8198	23.6719	25.0242	23.7585	23.7502	23.657	23.7634	23.6125	23.5372	23.647	23.7021	23.723	23.645	24.12	23.6708	-0.449153	0.0353749
P78333	GPC5	20.2999	19.5376	19.5855	20.1664	19.5833	19.732	20.134	19.6139	19.4267	19.3813	19.4087	19.5359	19.235	19.3549	19.2672	19.7165	19.1221	19.8316	19.3831	-0.448439	0.00451147
P78324	SIRPA	27.2165	26.2829	26.7215	26.886	26.4568	26.4059	27.3714	26.5163	26.3604	26.1953	26.2527	26.3655	26.1356	26.3865	26.3292	26.2021	26.3305	26.7321	26.2842	-0.447954	0.0148759
Q9GZM7	TINAGL1	21.7323	21.8924	22.3666	22.3402	22.2643	22.1127	21.9664	22.0478	21.4857	21.7312	21.6348	21.5602	21.9852	21.5208	21.7364	21.5108	21.63	22.0903	21.6439	-0.446436	0.000485191
Q5VU97	CACHD1	21.4766	21.4732	21.4103	21.5313	21.544	21.4125	21.8357	21.4399	21.0756	20.9962	21.1908	21.1686	21.0023	20.8426	21.193	21.2528	20.904	21.5155	21.0695	-0.445905	9.83415e-06
Q9Y5F6	PCDHGC5	20.5111	20.2653	20.358	20.6027	20.4186	20.1326	20.987	20.311	20.0322	19.9652	20.1103	20.0591	20.0907	19.8319	20.0741	19.9844	19.8834	20.4483	20.0035	-0.444812	0.00153792
O95490	ADGRL2	22.7351	22.4856	22.328	22.9733	22.2129	22.3624	23.5228	22.2859	22.3046	22.1591	22.2803	22.0979	21.9492	22.2499	22.2651	22.3014	21.9148	22.6133	22.1691	-0.444116	0.0268451
P08582	MELTF	21.0684	21.1442	20.8546	20.7972	20.4105	20.7172	21.0303	20.7609	20.6226	20.8218	20.6489	20.6804	19.483	20.6274	20.294	20.5164	19.9571	20.8479	20.4057	-0.442181	0.0197785
P08581	MET	21.0505	19.5844	19.5711	20.1376	19.1734	19.7734	19.5411	19.3118	19.5471	19.3389	19.7318	19.2321	19.0778	19.4288	19.14	19.4386	19.0037	19.7679	19.3265	-0.441388	0.080641
Q6U841	SLC4A10	18.4508	16.8997	16.8603	17.7431	16.5072	16.7381	18.9262	16.5807	16.9176	17.0438	16.6895	16.5991	16.8966	16.7714	16.8946	17.1862	17.0769	17.3383	16.8973	-0.440967	0.223613
Q9Y6N8	CDH10	22.6256	20.1864	20.1471	20.9856	19.9391	19.9976	21.818	19.9872	20.3869	20.4666	20.2317	19.9815	20.0331	20.3538	20.3543	20.3733	20.2479	20.7108	20.2699	-0.440921	0.261548
Q9Y5G3	PCDHGB1	20.0531	19.6902	19.6381	19.9067	19.9281	19.7721	19.731	19.8597	19.1526	19.5961	19.45	19.8248	19.1776	19.2175	19.4531	19.462	19.133	19.8224	19.3852	-0.437171	0.000377437
P00734	F2	20.2967	20.5467	20.7124	20.2769	21.1258	21.1069	19.8796	21.0999	20.9037	20.5777	20.4507	20.6192	18.2993	19.9932	20.2487	20.6776	19.9761	20.6306	20.194	-0.436592	0.176964
Q08722	CD47	26.2467	25.5552	25.7509	26.1344	25.5711	25.5369	26.5518	25.6267	25.3953	25.5432	25.5731	25.6525	25.2362	25.392	25.4464	25.5513	25.1279	25.8717	25.4353	-0.436389	0.0156604
Q14832	GRM3	23.638	23.3871	23.4291	23.8486	23.3105	23.2312	24.3299	23.2958	23.1447	23.0527	23.4102	23.3144	22.7969	23.1512	23.1998	23.101	22.9339	23.5588	23.1228	-0.436031	0.0133327
Q96ID5	IGSF21	23.2832	22.6256	22.6922	22.9743	22.7193	22.6178	23.4722	22.6337	22.3371	22.5401	22.4306	22.437	22.581	22.3988	22.4542	22.369	22.4276	22.8773	22.4417	-0.435575	0.00737016
Q86VZ4	LRP11	22.2983	22.3524	22.2981	22.5924	22.0104	22.0391	22.8117	22.1351	22.1833	21.8914	21.9776	22.0642	21.484	21.7133	21.883	21.8363	21.919	22.3172	21.8836	-0.433604	0.00287634
P12821	ACE	23.3881	23.0897	23.0641	23.6375	23.0869	23.027	24.0192	23.0682	23.074	22.6192	23.0011	22.856	22.4078	22.7329	23.2745	22.8589	22.9645	23.2976	22.8654	-0.432159	0.0151558
Q92820	GGH	22.7082	22.8197	22.484	22.5703	22.3538	22.3951	22.7592	22.6398	22.1161	22.5901	22.1513	22.242	22.3633	21.87	22.1476	22.042	21.9095	22.5913	22.1591	-0.432149	0.00042313
O14786	NRP1	21.9308	21.6976	21.6386	22.052	21.6007	21.5677	22.4551	21.7063	21.7011	21.4899	21.3442	21.445	21.1721	21.3356	21.4825	21.5543	21.0679	21.8311	21.3992	-0.431916	0.00494092
Q8IWT1	SCN4B	24.1372	24.2425	23.8207	24.217	23.7024	23.7299	24.1661	23.7851	23.0033	24.0528	23.6484	23.2446	23.4872	23.8323	23.6289	23.2947	23.702	23.9751	23.5438	-0.431322	0.00652666
O00391	QSOX1	18.6166	18.7731	18.6369	18.758	18.9449	18.5035	18.7093	18.7619	18.3052	18.4694	18.617	18.5353	18.1262	17.7847	18.3149	18.5606	17.8354	18.713	18.2832	-0.42984	0.00286708
Q9HCB6	SPON1	21.6489	21.9102	21.943	21.8848	21.9297	21.8709	22.2264	21.9427	21.4838	21.2537	21.5907	21.6335	21.4856	21.333	21.5902	21.5059	21.5623	21.9196	21.4932	-0.426386	3.09961e-05
Q8IUK8	CBLN2	21.8426	21.1286	21.2069	21.8616	20.9598	21.0543	22.5867	21.1189	21.5759	21.0731	21.0665	20.9472	21.6004	20.7503	20.8233	20.9053	20.6511	21.4699	21.0437	-0.426239	0.0919693
Q15262	PTPRK	22.6521	22.3759	22.2453	22.7752	22.1697	22.1396	23.1169	22.2947	22.1966	22.069	22.059	22.0189	22.0123	22.1172	22.0282	21.958	21.947	22.4712	22.0451	-0.426028	0.00983609
Q5T848	GPR158	21.6319	20.9825	20.6449	21.4496	20.5854	20.4664	22.0822	20.5071	20.7597	20.6201	20.7343	20.4502	20.6095	20.6855	20.5061	20.6234	20.5912	21.0437	20.62	-0.423752	0.0903091
P14207	FOLR2	23.2763	23.8385	23.3372	22.6778	23.459	23.7979	22.7638	23.617	23.0937	23.4065	22.8623	23.4637	22.8352	22.6536	22.8833	22.6434	22.4604	23.3459	22.9224	-0.423488	0.0448997
O14525	ASTN1	22.2363	21.3716	21.5624	22.1741	21.3655	21.3267	22.5043	21.4194	21.4478	21.1157	21.2626	21.1641	21.4368	21.2329	21.3793	21.3799	21.4801	21.745	21.3221	-0.422898	0.041961
Q5VUB5	FAM171A1	23.9667	24.0635	23.7765	23.6359	23.652	23.7832	23.8172	23.832	23.5127	23.573	23.7474	23.7596	23.1205	23.2477	23.2249	23.3462	23.0102	23.8159	23.3936	-0.422295	0.001371
Q9BYH1	SEZ6L	23.369	23.135	23.2589	23.6031	23.1073	23.2012	23.5161	23.1379	22.6875	23.0036	23.0938	22.9786	23.0601	22.8475	22.8427	22.5024	22.8027	23.2911	22.8688	-0.422291	0.000351668
O75051	PLXNA2	23.1607	22.6317	22.4492	23.0533	22.3608	22.3879	23.6459	22.4529	22.4323	22.4312	22.4034	22.2839	22.0353	22.4204	22.417	22.3073	22.3837	22.7678	22.3461	-0.42174	0.0392244
P50895	BCAM	22.1051	22.1171	22.3754	22.6438	22.3319	22.0606	22.6754	22.0582	21.9914	21.8463	21.9136	22.0925	21.7811	21.3114	22.0193	22.0615	21.8533	22.2959	21.8745	-0.42145	0.00321584
Q9P2C4	TMEM181	22.9553	22.6925	22.6629	23.0668	22.5825	22.6729	23.4815	22.732	22.4313	22.417	22.4486	22.4161	22.1915	22.3987	22.9038	22.3762	22.3378	22.8558	22.4357	-0.420147	0.00562847
Q8IWV2	CNTN4	23.7196	23.0957	23.0559	23.7412	23.0811	23.2137	24.2949	23.0456	23.0354	23.097	23.0719	22.944	22.8741	22.9444	22.8875	23.0474	22.9745	23.4059	22.9862	-0.419723	0.0371767
Q16853	AOC3	21.716	21.798	22.1382	22.8299	22.2976	22.3884	21.846	22.135	21.7293	22.0655	21.8064	22.8232	21.7794	19.7175	22.1456	21.7779	21.6707	22.1437	21.7239	-0.419711	0.197433
Q96FE5	LINGO1	22.985	21.9897	22.0663	22.7179	21.9407	21.8933	23.4568	21.9599	22.197	21.7997	21.8762	21.9709	21.8517	21.9068	22.0559	22.041	21.9278	22.3762	21.9585	-0.417663	0.0903656
P19021	PAM	19.9289	18.4793	18.3814	19.3472	18.8485	18.6258	19.7468	18.8397	19.1226	18.9336	18.5539	18.6866	18.1988	18.5572	18.8405	18.35	18.2453	19.0247	18.6098	-0.414853	0.101965
Q16348	SLC15A2	22.5339	22.098	22.1765	22.9467	22.08	22.1799	22.8577	22.2592	21.9863	21.7954	22.0303	22.0121	21.5606	21.9548	22.266	22.264	21.9479	22.3915	21.9797	-0.411813	0.0138898
O60245	PCDH7	21.4934	20.9138	20.9777	21.5677	20.9281	20.8903	21.8813	20.8921	20.8648	20.7229	20.7864	20.8154	20.8052	20.7359	20.8095	20.7834	20.7112	21.1931	20.7816	-0.411407	0.0210247
Q2Y0W8	SLC4A8	20.5857	19.5978	19.4174	19.6143	19.178	19.2862	20.7078	19.1041	19.3351	19.4244	19.205	19.1601	19.1192	19.241	19.421	19.4062	19.1905	19.6864	19.2781	-0.408355	0.107095
Q9H3S1	SEMA4A	21.0106	20.2731	20.6179	21.0081	20.4624	20.3525	20.9608	20.5112	20.4221	20.3107	20.4551	20.3569	20.1035	19.9895	20.1972	20.2831	20.057	20.6496	20.2417	-0.407902	0.00637767
Q8N766	EMC1	22.4371	22.358	22.2676	22.3273	22.2262	22.1869	22.4321	22.2643	21.8649	22.071	21.9867	21.9949	21.7676	21.8418	21.8727	21.9111	21.8322	22.3124	21.9048	-0.407639	2.30088e-07
Q6ZMG9	CERS6	19.4334	19.2888	19.4376	19.788	19.1025	19.1536	20.0052	19.2437	18.8366	19.1488	18.9693	19.0733	18.9203	18.9037	19.1597	19.1953	19.017	19.4316	19.0249	-0.406717	0.00778009
Q7Z3F1	GPR155	18.2256	17.559	17.5531	18.2464	17.5674	17.6302	18.7362	17.4409	17.5571	17.5304	17.4517	17.3905	17.4697	17.6619	17.3115	17.5348	17.2684	17.8698	17.464	-0.405837	0.0459027
Q9Y2I2	NTNG1	18.6683	18.091	18.0049	18.3249	17.5268	17.9179	18.7973	17.8849	18.1428	18.2807	17.9296	17.7647	17.3864	17.6543	17.4547	17.87	17.2373	18.152	17.7467	-0.405256	0.051162
Q9P2S2	NRXN2	19.0372	18.3412	18.275	19.3042	18.2447	18.287	19.3968	18.2509	18.354	18.2323	18.2798	18.1107	18.1046	18.226	18.2789	18.3959	18.1551	18.6421	18.2375	-0.404651	0.0610367
Q16620	NTRK2	25.9813	25.7891	25.6928	26.2522	25.3616	25.4823	26.6229	25.5303	25.532	25.5367	25.4897	25.4732	25.2626	25.3145	25.4807	25.3909	25.4331	25.8391	25.4348	-0.404244	0.0321044
Q96PZ7	CSMD1	23.6665	23.1226	23.1129	23.8156	22.9027	22.8865	24.5281	22.9528	23.1214	22.8422	23.0343	23.0621	22.9086	22.9385	22.9834	23.0212	22.8124	23.3735	22.9693	-0.404115	0.0922839
O95502	NPTXR	22.0221	20.2119	20.529	21.3013	20.4706	20.3978	21.6421	20.4611	20.9562	20.4868	20.5147	20.4511	20.1821	20.2159	20.4795	20.5547	20.4413	20.8795	20.4758	-0.403689	0.144236
O00222	GRM8	18.1102	17.6024	18.2036	18.6152	17.9319	17.6227	19.4878	17.8826	17.732	17.7293	17.8301	17.9409	17.7793	17.6003	17.8565	17.6976	17.8404	18.182	17.7785	-0.403562	0.110168
P30542	ADORA1	22.7199	22.3961	22.3434	22.2891	22.3257	22.7014	22.4678	22.6329	21.4461	22.428	22.3322	22.1823	21.7212	22.7022	22.0473	22.0361	21.8505	22.4845	22.0829	-0.401664	0.0156112
O75493	CA11	22.2316	21.1116	21.3756	22.2185	20.8874	20.9367	22.8974	21.0739	21.7101	21.1949	21.2313	20.9078	20.9581	21.0658	21.0806	21.2808	21.3057	21.5916	21.1928	-0.398777	0.188421
P52803	EFNA5	21.8962	21.1072	20.6369	21.7784	20.7044	20.7698	21.8133	20.9493	20.8776	20.9949	20.5218	21.1475	21.0031	20.5436	20.5189	20.691	20.9753	21.207	20.8082	-0.398754	0.0833899
Q504Y0	SLC39A12	22.7446	22.5759	22.6968	22.8159	22.4257	22.5886	22.9631	22.3281	21.9296	22.1889	22.6357	22.5943	21.9909	22.4192	22.1077	22.2717	22.0629	22.6423	22.2445	-0.397786	0.00300883
O95716	RAB3D	20.312	17.3767	17.5447	18.4117	17.129	17.2582	19.256	17.2395	18.0817	17.5865	17.871	17.6709	17.3082	17.4097	17.7292	17.8121	17.5587	18.066	17.6698	-0.396194	0.375149
Q8IVF4	DNAH10	22.2267	22.3271	22.6151	22.1475	22.6383	21.6628	22.3579	22.3162	22.0993	21.7284	22.368	21.0219	22.3687	21.4503	21.9793	21.6904	22.3132	22.2865	21.891	-0.395417	0.0538253
Q03721	KCNC4	19.4843	19.3071	19.1895	19.6321	18.8171	18.909	19.6098	18.922	18.6417	18.9178	18.9312	18.7704	18.8264	18.8335	18.8681	19.0419	18.7311	19.2338	18.8402	-0.393628	0.0109737
Q07699	SCN1B	23.0066	23.0779	22.7384	23.0014	22.6229	22.5617	23.406	22.6228	22.2406	22.6398	22.5438	22.3328	22.537	22.6035	22.4471	22.4577	22.5914	22.8797	22.4882	-0.391525	0.00640683
Q8N126	CADM3	23.723	23.155	23.3559	23.7235	23.2537	23.1304	24.0027	23.2621	23.0925	22.9195	23.0295	22.9917	23.026	23.1701	23.1238	23.126	23.072	23.4508	23.0612	-0.389561	0.0108483
P05026	ATP1B1	25.1459	24.4583	24.7338	25.1035	24.6256	24.5579	25.2409	24.5431	24.2975	24.2343	24.5679	24.347	24.3469	24.624	24.413	24.4323	24.4417	24.8011	24.4116	-0.389503	0.00923937
P21554	CNR1	19.5989	18.5885	19.0343	19.6652	18.7475	18.8749	20.0875	18.9791	18.7672	18.6279	18.5228	18.7425	18.9258	18.8142	18.9338	18.9156	19.0201	19.197	18.8078	-0.389222	0.0776236
Q16288	NTRK3	23.0749	22.3863	22.4756	23.0661	22.1867	22.2446	23.638	22.3443	22.4043	22.2733	22.2014	22.2237	22.2729	22.2358	22.2614	22.3123	22.4056	22.6771	22.2878	-0.389219	0.072894
P05164	MPO	22.9639	22.8447	23.3114	23.5317	22.8177	23.1094	23.822	23.1787	23.3417	23.2567	22.0702	22.9591	22.8885	22.2996	22.8351	22.9291	22.7182	23.1974	22.8109	-0.386526	0.0526667
Q5VV63	ATRNL1	21.247	20.9653	20.9398	21.4885	20.6528	20.7896	21.8827	20.8593	20.5005	20.8814	20.8164	20.9307	20.4061	20.6843	20.8416	20.7453	20.6524	21.1031	20.7176	-0.385491	0.0355198
Q9Y6N6	LAMC3	21.0361	20.6354	21.3586	21.2404	21.8048	21.1304	20.8142	21.2209	20.6457	20.2739	21.1454	20.768	21.0309	20.5417	20.9036	20.8363	20.7945	21.1551	20.7711	-0.383998	0.0258638
Q8IZA0	KIAA0319L	16.5802	16.4358	16.4283	16.5644	15.9772	16.2577	16.8017	16.2963	16.1302	16.1226	16.1552	15.8262	15.9484	16.0622	16.1728	15.9793	15.9081	16.4177	16.0339	-0.3838	0.0026688
O94933	SLITRK3	21.9239	21.299	21.383	22.1689	21.2403	21.2529	22.5308	21.1362	21.347	21.2761	21.1439	21.4516	21.3718	21.2203	21.0655	21.2093	21.0161	21.6169	21.2335	-0.383368	0.0787078
P02730	SLC4A1	23.4339	23.9396	23.1046	22.9192	23.2244	23.5277	21.9064	24.1272	22.8901	22.66	23.4085	23.7987	23.3638	21.1634	22.9156	23.2749	22.5364	23.2729	22.8902	-0.382723	0.292344
P29320	EPHA3	20.9898	20.7308	20.9473	21.1373	20.9099	20.7256	21.4854	20.5854	20.7015	20.4122	20.501	20.6802	20.4785	20.7453	20.6261	20.2867	20.5745	20.9389	20.5562	-0.3827	0.00604197
P55290	CDH13	24.9054	24.1691	24.2624	24.6174	24.3092	24.2876	25.1604	24.2607	24.1859	23.9746	24.1635	24.111	23.9003	24.193	24.2404	24.2364	24.0232	24.4965	24.1143	-0.382268	0.0206032
P43004	SLC1A2	19.6509	19.4175	19.824	19.6262	19.5644	20.044	20.4858	19.3629	19.3711	19.2364	18.9118	19.2047	19.4507	19.6936	19.6289	19.4599	19.3668	19.747	19.3693	-0.377649	0.0294239
O96005	CLPTM1	22.8194	22.5667	22.4437	22.59	22.4538	22.3538	22.7196	22.4813	21.9879	22.2494	22.2491	22.3134	21.978	22.1978	22.3232	22.3031	21.9881	22.5535	22.1767	-0.376882	0.000139847
P52799	EFNB2	20.5309	20.3349	20.4557	20.7007	20.3039	20.3866	20.7884	20.3133	19.782	19.9801	20.0914	20.2771	19.6566	20.4983	20.1579	20.3443	20.1127	20.4768	20.1001	-0.376737	0.00398127
Q13308	PTK7	23.0247	22.4541	22.7417	22.8941	22.8859	22.8239	22.9728	22.9824	22.6472	22.3329	22.5146	22.7201	22.6474	21.3757	22.7671	22.6593	22.5735	22.8474	22.4709	-0.376555	0.0354522
P19367	HK1	19.7532	17.3718	17.3865	17.8673	17.3713	17.2594	18.5543	17.0644	17.7046	17.5438	17.471	17.4135	17.5004	17.5068	17.3865	17.1515	17.399	17.8285	17.453	-0.375503	0.283276
Q6UXB8	PI16	20.0166	20.0186	19.6527	19.2709	20.5319	21.0016	18.5082	20.5764	19.9598	17.8063	20.3103	19.623	20.1352	18.904	20.0514	20.5385	18.87	19.9471	19.5776	-0.36951	0.379504
P01903	HLA-DRA	22.9093	23.9876	23.239	22.7577	23.6819	24.3772	22.7681	23.3819	23.1034	23.0749	22.7637	23.3327	23.3763	23.2222	22.8148	22.7738	22.7071	23.3879	23.0187	-0.369103	0.136658
Q12797	ASPH	15.408	15.6729	15.5294	15.4291	15.517	15.5484	15.0724	15.6488	14.6895	15.2271	15.5136	15.6666	15.0804	14.9531	14.71	15.277	14.8725	15.4783	15.11	-0.368296	0.0155117
Q13586	STIM1	23.2544	23.1801	23.1451	23.4267	23.1337	23.2068	23.6903	23.2265	22.836	22.929	22.9582	22.8613	22.9886	22.8484	23.0121	22.8813	22.9184	23.2829	22.9148	-0.368134	0.000645311
Q9UHC6	CNTNAP2	26.2312	25.9138	25.9048	26.2258	25.7967	25.7197	26.4151	25.7857	25.5709	25.716	25.7376	25.7233	25.437	25.63	25.6383	25.7495	25.476	25.9991	25.631	-0.368127	0.00420342
Q9P1W3	TMEM63C	20.5513	19.7806	19.7184	20.3011	19.4693	19.8569	20.847	19.7426	19.6802	19.7886	19.7991	19.7326	19.5927	19.8624	19.4741	19.6907	19.3796	20.0334	19.6667	-0.366744	0.0705346
P78348	ASIC1	21.743	21.1706	20.8306	21.5917	20.46	20.7861	21.5994	20.7214	20.9165	20.8415	20.8229	20.8735	20.4938	20.953	21.0731	20.3613	20.3889	21.1128	20.7472	-0.365672	0.0842295
Q9HCM3	KIAA1549	22.3176	21.4729	21.4066	22.5084	21.1718	21.031	23.2713	21.2532	21.6964	21.5124	21.3685	21.2734	21.2514	21.2325	21.5016	21.5192	21.6013	21.8041	21.4396	-0.364472	0.243706
P15848	ARSB	22.348	22.2989	22.005	22.4196	21.9159	21.9195	22.5878	22.566	21.9006	21.7565	22.1228	22.2526	21.2401	22.1978	21.9962	21.8623	21.719	22.2576	21.8942	-0.363347	0.02174
P08294	SOD3	21.0712	21.3759	21.5954	22.1624	21.8312	21.7426	21.2152	21.5141	21.2492	20.5307	21.245	21.3147	21.3089	20.9115	21.4639	21.4787	21.3008	21.5635	21.2004	-0.363119	0.0390979
Q9BQG1	SYT3	17.9225	16.285	16.5742	17.275	15.9152	16.3585	18.161	16.1514	16.6547	16.7423	16.39	16.3468	16.4585	16.4472	16.4003	16.3695	16.3964	16.8304	16.4673	-0.363074	0.269043
Q9UK28	TMEM59L	20.7409	20.7281	21.0018	21.0308	20.5564	20.5804	21.5247	21.0988	20.5218	20.6002	20.6759	20.6003	20.1093	20.4367	20.7327	20.561	20.6907	20.9077	20.5476	-0.360119	0.0185023
Q13641	TPBG	23.8011	23.9344	23.7715	24.864	23.2611	23.5939	25.0108	23.5464	23.7882	23.6258	23.7048	23.4339	23.612	23.4164	23.7392	23.7167	23.5058	23.9729	23.6159	-0.357012	0.156781
Q92823	NRCAM	26.9015	26.4191	26.5146	26.6341	26.6062	26.4904	26.5153	26.4799	26.1654	26.1893	26.3118	26.4105	25.7726	26.264	26.3137	26.3818	26.1166	26.5701	26.214	-0.356164	0.000685541
O43300	LRRTM2	19.8186	18.5996	18.8886	19.515	18.5183	18.7174	20.454	18.6876	18.9203	18.8778	18.694	18.8136	18.6721	18.8478	18.7291	18.8515	18.7654	19.1499	18.7968	-0.353065	0.19956
O43155	FLRT2	18.7229	18.2936	18.27	19.0293	18.0935	18.0692	19.3038	18.1719	18.3508	18.0684	18.1259	17.9263	18.201	17.9317	18.2112	18.2036	18.2764	18.4943	18.1439	-0.350348	0.0755168
Q13449	LSAMP	26.2689	25.8728	25.9089	26.0003	25.833	25.8811	26.5014	25.8636	25.5124	25.8052	25.7161	25.8191	25.4787	25.8098	25.5856	25.7264	25.58	26.0163	25.6704	-0.345901	0.0044033
Q92854	SEMA4D	24.4623	23.9718	24.1218	24.1048	23.9353	23.972	24.3465	24.1877	23.7853	23.7064	23.8174	23.897	23.5841	23.7959	23.8453	23.9173	23.7786	24.1378	23.7919	-0.34585	0.000834842
Q7Z7J9	CAMK2N1	18.5819	18.3441	17.5745	18.4028	17.5432	17.6594	18.4569	17.4367	17.8604	17.0519	17.4782	17.6254	17.2669	17.3533	17.9066	18.0035	18.343	17.9999	17.6543	-0.345594	0.137572
P11137	MAP2	19.0758	17.3533	17.2569	18.1922	16.9272	17.0399	19.0007	17.09	17.6069	17.4801	17.3626	17.0911	17.1054	17.5702	17.4828	17.4568	17.4187	17.742	17.3972	-0.344794	0.315008
Q8IWT6	LRRC8A	23.3042	23.2479	23.3522	23.1439	23.1631	23.2072	23.2395	23.187	22.868	22.9979	23.1069	23.3154	22.6389	22.7864	22.8014	22.9188	22.5401	23.2306	22.886	-0.344639	0.00207368
Q86UX2	ITIH5	23.317	23.891	24.0011	24.0665	24.1102	24.1444	23.7646	24.1317	23.8806	23.7786	23.6335	23.6112	23.5896	22.8144	23.5227	23.6998	23.7334	23.9283	23.5849	-0.343454	0.0293665
Q8NFZ3	NLGN4Y	19.1437	17.7327	18.0677	18.8095	17.944	17.7532	19.3264	17.5583	18.2	18.0592	17.8145	17.9247	17.7354	17.9956	17.868	18.0523	17.8939	18.2919	17.9493	-0.342663	0.210085
Q9NZC3	GDE1	21.2107	20.761	21.0872	21.1527	20.6705	20.7513	21.7811	20.8926	20.7509	20.8936	20.9406	20.5155	20.7656	20.7353	20.6472	20.3893	20.6316	21.0384	20.6966	-0.341778	0.035397
Q99250	SCN2A	21.997	21.6204	21.6887	22.1267	21.463	21.8658	23.2352	21.503	21.5917	21.5041	21.5202	21.5845	21.7341	21.6044	21.6648	21.6622	21.4958	21.9375	21.5957	-0.341736	0.137423
Q9P273	TENM3	23.7188	23.438	23.3853	23.889	23.1664	23.3023	24.4562	23.4325	23.3027	23.2549	23.1492	23.2416	23.112	23.1218	23.3292	23.4326	23.3687	23.5986	23.257	-0.341593	0.0546094
O76024	WFS1	20.6363	20.1545	20.5667	20.671	20.6417	20.3847	21.3149	20.5198	20.1005	20.082	20.3663	20.3819	20.3925	20.1876	20.3986	20.4602	20.0714	20.6112	20.2712	-0.339969	0.0250416
P52569	SLC7A2	19.8358	19.4046	19.2135	19.2269	19.359	19.3587	18.9922	19.2743	18.8152	19.1647	19.383	19.2745	18.9864	18.7118	18.7796	18.9324	18.893	19.3331	18.9934	-0.339697	0.0100291
P14415	ATP1B2	26.739	26.5709	26.6279	26.5005	26.3679	26.3716	26.8849	26.5067	26.2196	26.3578	26.3409	26.3527	25.7893	26.3798	26.2123	26.3562	26.0881	26.5712	26.233	-0.338202	0.00186286
P19022	CDH2	26.9329	27.061	27.0952	27.2671	27.203	27.0265	26.8303	27.0844	26.8629	26.7897	26.948	26.8074	26.4124	26.5933	26.7666	26.8593	26.4882	27.0625	26.7253	-0.337243	0.000673394
Q969V3	NCLN	22.0986	22.4906	22.6448	22.6107	22.572	22.4818	22.7229	22.7403	22.1539	22.3631	22.299	22.288	22.2733	22.1934	22.0447	22.3042	21.9595	22.5452	22.2088	-0.336402	0.0019081
O95196	CSPG5	21.1445	20.873	20.922	21.1119	21.1494	21.0117	21.5496	20.8572	20.1825	20.8406	20.7329	21.0153	20.7955	20.9358	20.8114	20.8639	20.4961	21.0774	20.7415	-0.335863	0.0111857
Q6UXD5	SEZ6L2	18.4796	17.8522	18.0138	18.4921	17.9762	18.0505	18.7485	17.9004	17.8032	18.0038	17.8129	17.7777	17.9617	18.1841	17.6958	17.7296	17.723	18.1891	17.8546	-0.334502	0.0279354
Q08174	PCDH1	22.2322	21.2735	21.4415	21.9682	21.451	21.2545	22.4591	21.2146	21.5916	21.2659	21.3054	21.3941	21.1918	21.2234	21.4613	21.3739	21.1447	21.6618	21.328	-0.333824	0.0985766
Q8N0W4	NLGN4X	19.2884	18.386	18.1049	18.9432	18.0339	17.8923	19.4345	18.1631	18.4693	18.2768	18.2102	18.1529	18.0876	18.0976	18.0884	18.1132	18.2789	18.5308	18.1972	-0.333567	0.166196
Q9Y5H2	PCDHGA11	20.9122	20.7762	20.3459	20.7783	20.8733	20.5017	21.0087	20.5388	20.3627	19.9859	20.7535	20.4153	20.2517	20.1933	20.7514	20.4678	20.3037	20.7169	20.3873	-0.329635	0.0126298
P55285	CDH6	20.9077	20.1311	20.326	20.5988	20.2085	20.294	21.2193	20.2515	20.1517	20.3116	20.1406	20.0476	20.0208	20.1403	20.2356	20.1811	20.2335	20.4921	20.1625	-0.329595	0.0478105
P00738	HP	25.408	25.4944	26.9377	24.8997	25.3892	25.1402	24.142	25.5686	25.1506	25.2413	24.6384	25.2483	24.984	24.3001	25.195	25.3624	25.2668	25.3725	25.043	-0.329473	0.30035
P24387	CRHBP	20.2463	19.9918	20.2557	20.6868	20.1409	20.1738	20.6488	20.0846	20.1912	19.5976	20.3061	19.8305	19.7596	20.2182	20.1394	19.9679	19.5388	20.2786	19.9499	-0.328664	0.0234375
Q14515	SPARCL1	23.5339	23.404	23.6789	23.602	23.8543	23.5682	22.8262	23.6931	23.1732	23.4861	23.27	23.4935	23.0299	23.2191	23.1239	23.0027	22.9513	23.5201	23.1944	-0.325671	0.0259015
P09619	PDGFRB	20.6831	21.1818	20.7195	21.1304	20.632	20.598	21.0988	20.586	20.8027	20.6873	20.5559	20.7023	20.4493	19.9001	20.5193	20.5185	20.4161	20.8287	20.5057	-0.322979	0.0220745
Q8N353	TMEM106B	23.3669	21.8066	23.0927	23.3781	23.2674	23.9852	22.0676	23.5733	23.8381	21.1325	21.5418	23.2418	22.9543	23.3141	22.9807	23.9278	21.7827	23.0672	22.746	-0.32124	0.466223
Q9UPX0	IGSF9B	20.7762	19.8465	19.867	21.0481	19.5635	19.6249	22.1195	19.5556	20.3351	20.0532	19.8277	19.6377	20.1358	19.9669	19.8013	19.8147	20.2499	20.3002	19.9803	-0.3199	0.371619
Q9Y334	VWA7	21.3638	21.2457	21.3308	21.9324	20.9323	20.9341	22.2642	21.0722	21.0355	20.9711	20.9736	20.9697	20.9688	20.9912	21.0912	21.5117	21.0705	21.3845	21.0648	-0.319647	0.108817
Q5BKX6	SLC45A4	20.4108	20.0822	19.9713	21.0065	19.9962	19.9618	21.1741	20.2382	20.2654	20.1373	20.0447	19.8746	20.2522	19.9411	19.9361	19.7054	20.1801	20.3551	20.0374	-0.317725	0.113785
Q8N967	LRTM2	20.344	19.7272	19.7791	20.3984	19.5332	19.6909	20.9203	19.4954	19.7933	19.8296	19.326	19.5822	19.4325	19.8915	19.6867	19.7088	19.7771	19.9861	19.6697	-0.316308	0.132634
A6NE02	BTBD17	21.1639	21.441	21.1861	21.7714	21.3166	21.2894	21.9242	21.4558	21.3081	21.2617	21.1732	20.9879	21.0069	21.0226	20.9278	21.1262	21.3334	21.4435	21.1275	-0.316019	0.014869
O00533	CHL1	25.5565	25.2002	25.3988	25.4837	25.3748	25.378	25.316	25.4072	25.1055	25.0359	25.1437	25.1925	25.0185	25.1129	25.0454	25.1678	24.8421	25.3894	25.0738	-0.315591	2.05567e-05
Q96P47	AGAP3	18.5636	17.5976	17.8116	18.2507	18.0172	17.5566	18.3847	17.6648	17.8138	17.4531	17.7532	17.7263	17.0565	17.8099	17.8136	17.8233	17.7457	17.9808	17.6661	-0.314705	0.0732829
P01876	IGHA1	21.6336	21.836	22.0068	22.3993	23.3452	22.1451	21.181	22.514	21.8826	21.504	21.4897	21.6561	22.4573	21.0795	21.5432	22.5926	22.1596	22.1326	21.8183	-0.314368	0.286757
Q14112	NID2	21.6197	21.9806	21.9246	21.8423	22.2175	22.1058	21.5969	21.8676	21.6544	21.9202	21.633	21.7036	21.0663	21.4105	21.9193	21.573	21.3524	21.8944	21.5814	-0.312948	0.0189402
Q9ULJ8	PPP1R9A	18.6207	17.7171	17.7521	18.3512	17.3354	17.3401	18.8475	17.4192	17.7041	17.6313	17.5716	17.6279	17.4741	17.6535	17.5219	17.5988	17.7107	17.9229	17.6104	-0.312484	0.187074
Q9H330	TMEM245	23.7618	24.0609	23.7771	23.854	23.8426	23.9817	24.0564	23.8372	23.4868	23.7008	23.7879	23.7738	23.3354	23.5958	23.6114	23.7325	23.2329	23.8965	23.5841	-0.312342	0.00141211
Q8TCJ2	STT3B	24.6303	24.878	24.791	24.7062	24.638	24.8646	24.5167	24.8361	24.1916	24.7194	24.461	24.6467	24.2439	24.3088	24.5217	24.4373	24.2559	24.7326	24.4207	-0.311894	0.00116872
Q9H5K3	POMK	18.8047	18.1401	18.1323	18.7947	17.8716	17.841	18.9102	17.9894	18.0643	18.1631	18.0517	17.8511	17.7284	17.8769	18.1816	18.1431	17.947	18.3105	18.0008	-0.309707	0.0993036
Q9Y5L3	ENTPD2	21.7977	21.7336	21.9225	21.2557	22.4777	22.4445	21.9304	22.1898	21.8046	19.9995	21.9504	22.3438	22.2477	21.4158	21.6378	21.8312	21.7097	21.969	21.66	-0.308912	0.271792
P00533	EGFR	24.2697	24.4429	24.3183	24.4651	24.3375	24.2646	24.3205	24.2686	24.1663	24.033	24.1007	24.1149	23.8216	23.9827	23.9834	24.1101	23.9335	24.3359	24.0274	-0.30853	7.60063e-06
P57087	JAM2	23.2531	23.5715	23.3579	23.4402	23.5227	23.5236	23.299	23.3223	23.1612	23.1532	23.2515	23.2459	23.0425	22.9745	22.9924	23.2044	22.909	23.4113	23.1039	-0.307412	0.000121645
Q01814	ATP2B2	18.351	16.8664	16.961	17.8869	16.5591	16.6357	18.493	16.7224	17.0669	16.9591	17.0248	16.7857	17.1557	17.0664	16.909	16.9738	17.0781	17.3095	17.0022	-0.307295	0.316798
Q96G97	BSCL2	23.3861	23.0401	22.9839	23.2979	22.5065	23.0031	24.0253	22.9547	22.8543	22.8485	22.9322	22.8997	22.7402	22.6941	23.046	22.6613	22.9165	23.1497	22.8436	-0.306071	0.0940237
P35613	BSG	26.3896	26.2432	26.3598	26.0302	26.2525	26.261	26.2545	26.0605	26.0307	25.7374	26.1306	25.9916	25.9963	25.7661	25.896	25.9115	25.9075	26.2314	25.9297	-0.301691	0.000194307
Q16515	ASIC2	20.8261	20.4611	20.2387	20.7819	20.0384	20.3078	21.4112	20.2601	20.2996	19.9366	20.3273	20.4917	19.9587	20.374	20.1834	20.4479	20.1327	20.5407	20.2391	-0.301552	0.109235
P04216	THY1	28.2697	28.2202	28.1685	28.4209	28.0502	28.2017	28.8603	28.1488	27.7094	27.9826	28.2552	28.3151	27.832	28.0646	27.9518	27.95	27.8745	28.2925	27.9928	-0.299726	0.0175559
P56199	ITGA1	25.5567	26.0301	26.0891	26.0531	26.1422	25.8739	25.6476	25.9913	25.668	26.001	25.5936	25.5579	25.7483	25.1985	25.8448	25.4789	25.5213	25.923	25.6236	-0.299404	0.0142275
Q9Y666	SLC12A7	19.1606	17.5076	17.3958	17.7926	17.4209	17.3773	17.4442	17.5228	17.3359	17.3279	17.3877	17.3933	17.6031	17.4507	17.3526	17.4875	17.2934	17.7027	17.4036	-0.299151	0.206456
Q9UQ52	CNTN6	23.0626	22.7779	22.7455	23.1638	22.6147	22.7806	23.4797	22.8548	22.8304	22.6266	22.8029	22.5776	22.6889	22.6815	22.7832	22.6934	22.0615	22.9349	22.6384	-0.296493	0.0345182
Q9P2B2	PTGFRN	23.7715	23.9386	23.9426	24.1524	23.8253	23.7509	24.2101	23.9167	23.8523	23.7867	23.7835	23.7191	23.4017	23.5973	23.5673	23.5625	23.5092	23.9385	23.6422	-0.296314	0.00180985
P25788	PSMA3	19.2638	19.426	19.3672	19.2927	19.3206	19.5286	19.3843	19.428	18.7256	18.9721	19.2724	19.2156	19.2256	19.0969	19.1504	19.1391	18.9275	19.3764	19.0806	-0.295835	0.000749061
Q8N3J6	CADM2	25.0674	24.4949	24.5463	24.8101	24.3255	24.4425	25.2031	24.281	24.4093	24.1548	24.4189	24.5032	24.3192	24.432	24.2503	24.4306	24.2446	24.6464	24.3514	-0.294933	0.047665
Q9NTU7	CBLN4	19.8695	19.3443	19.7084	20.3487	19.2837	19.3881	20.9067	19.5766	19.7803	19.8219	19.347	19.4687	19.9422	19.2447	19.1282	19.5754	19.2778	19.8033	19.5096	-0.293683	0.213893
P07339	CTSD	27.4694	27.4721	27.2304	27.2648	27.502	27.2961	27.0553	27.3445	26.8675	27.2063	27.1752	27.1373	26.7639	27.1273	27.0005	27.176	26.8973	27.3293	27.039	-0.290297	0.00167638
Q8WWZ7	ABCA5	22.3369	22.2848	21.6558	22.811	22.1344	22.207	22.9032	22.152	22.067	21.9527	22.0514	22.1428	21.894	22.1202	22.0183	22.0985	21.8396	22.3106	22.0205	-0.290134	0.0798607
Q7Z2W4	ZC3HAV1	20.1759	20.4665	21.0378	21.3263	20.5193	20.3767	21.2025	20.2715	20.3168	20.1228	20.3191	20.6022	19.8192	20.3895	20.5471	20.8852	20.4704	20.6721	20.3858	-0.28626	0.152654
O00478	BTN3A3	24.4855	24.9669	24.6399	24.943	24.983	24.7481	24.8474	24.7238	24.815	24.2666	24.4621	24.5691	23.9076	24.2076	24.5423	25.421	24.3869	24.7922	24.5087	-0.283526	0.0954376
Q9NS85	CA10	20.8575	20.1479	20.2481	20.8432	19.9311	20.3035	21.4199	20.0292	20.3387	20.4056	20.1553	20.3098	19.5694	20.2163	20.3323	20.4566	19.9273	20.4725	20.1901	-0.282424	0.196326
O00468	AGRN	22.3669	22.4532	22.4441	22.3572	22.5817	22.3674	22.1128	22.36	22.0748	21.8556	22.2093	22.3585	22.1673	22.0467	22.1285	22.0705	21.9756	22.3804	22.0985	-0.281884	0.00074898
Q13873	BMPR2	20.4609	19.8245	20.063	20.3984	19.7886	20.0281	20.6605	19.8453	20.1873	19.9679	19.8841	20.1597	18.8979	19.875	19.9269	19.9886	19.8157	20.1337	19.8559	-0.277768	0.128488
P08195	SLC3A2	24.4841	24.0844	24.1596	24.3595	23.9475	24.0213	24.3364	23.9955	24.0127	23.6854	23.877	23.8494	23.8836	23.8879	23.9795	24.0141	23.8778	24.1735	23.8964	-0.277185	0.00485684
P23229	ITGA6	23.7837	24.2223	24.1117	23.8571	24.3397	24.2323	23.3944	24.1952	23.8602	23.4991	23.9413	23.8313	23.5036	23.5601	23.9585	24.0202	23.505	24.017	23.7421	-0.274898	0.0620005
P16112	ACAN	25.4948	26.1058	25.7039	24.9908	25.7068	26.0905	25.2331	25.8051	25.528	25.861	25.4523	25.8269	24.2188	25.8375	25.1244	25.2636	25.2039	25.6414	25.3685	-0.272864	0.234822
A6NL88	SHISA7	21.3833	19.9056	20.0473	21.0512	19.9946	20.0279	21.7974	20.1137	20.8514	20.334	20.2654	20.1629	19.8219	20.0339	20.2722	20.2942	20.3768	20.5401	20.2681	-0.272053	0.359192
Q86WC4	OSTM1	23.2259	23.6066	23.3628	23.6241	22.9661	23.4091	23.698	23.2324	23.1215	23.2748	23.3275	23.0399	23.0284	23.2577	23.0565	23.0488	22.9275	23.3906	23.1203	-0.270329	0.01974
Q9C0B6	BRINP2	21.0059	20.3526	20.3988	21.1596	20.1535	20.2657	21.6634	20.2932	20.6742	20.2938	20.2278	20.2023	20.4281	20.3574	20.4764	20.4255	20.4756	20.6616	20.3957	-0.265878	0.218759
P05186	ALPL	23.7624	24.0622	24.1568	24.3938	23.8481	23.915	24.0502	23.6462	23.78	23.6607	23.5798	23.746	23.68	23.2177	24.2027	23.7106	23.8746	23.9793	23.7169	-0.262455	0.0458
Q9UHG3	PCYOX1	23.0984	22.9114	22.9305	22.9403	22.8657	22.8728	23.0883	22.9565	22.7097	22.8352	22.7394	22.7419	22.5141	22.6189	22.6931	22.7518	22.6764	22.958	22.6978	-0.260157	2.79514e-05
Q7L985	LINGO2	21.3437	20.9963	21.0225	21.6235	20.8887	20.7947	22.3129	21.0178	21.0952	20.8958	20.9156	20.8962	20.9411	20.9682	21.0669	21.0185	21.1233	21.25	20.9912	-0.258806	0.193635
O75129	ASTN2	21.7475	21.6099	21.4318	21.8257	21.1919	21.2699	22.1339	21.2782	21.2479	21.3369	21.3321	21.1882	20.9625	21.548	21.338	21.4153	21.3669	21.5611	21.304	-0.257108	0.0724507
P50454	SERPINH1	23.3208	23.5833	23.4873	23.0911	23.5278	23.6754	22.9434	23.6509	23.4354	23.4374	23.3605	23.5877	23.1651	22.4717	22.9257	23.2318	22.7731	23.41	23.1543	-0.255712	0.118378
Q9HBW1	LRRC4	22.7551	22.6932	22.71	23.0231	22.5047	22.686	23.573	22.5579	22.6358	22.8251	22.469	22.4447	22.1877	22.7474	22.4342	22.3898	22.8872	22.8129	22.5579	-0.255014	0.101148
Q8IZU9	KIRREL3	20.0985	20.0277	20.0134	20.7346	20.1003	20.1008	20.9565	20.1659	20.2287	19.9549	19.9881	20.1061	19.9395	19.9967	19.879	20.2587	19.8285	20.2747	20.02	-0.254661	0.0950508
Q9UI40	SLC24A2	20.6315	20.5624	20.2868	20.3239	19.87	20.6984	20.9446	20.366	20.1089	20.4379	20.4668	20.0892	20.235	20.4338	19.8915	19.8518	20.3376	20.4604	20.2058	-0.254599	0.0902562
O15394	NCAM2	26.5827	26.7978	26.7427	26.5894	26.9089	26.8316	26.8747	26.7786	26.4747	26.6206	26.7367	26.7388	26.3889	26.4408	26.4101	26.5295	26.2392	26.7633	26.5088	-0.254475	0.00256224
Q9HC56	PCDH9	25.2794	25.1581	25.2579	25.3202	25.2245	25.2455	25.5452	25.1497	25.0358	24.9985	25.0516	25.0539	24.9566	25.0858	24.9981	25.0852	24.8995	25.2726	25.0183	-0.254228	0.000380485
P11117	ACP2	24.2703	24.228	24.1782	24.2631	23.9681	24.2	24.2375	24.2017	24.0188	23.9588	24.0371	23.9062	23.9405	23.9793	23.899	23.923	23.7938	24.1934	23.9396	-0.253738	4.00931e-05
P38646	HSPA9	18.5368	16.5136	16.5111	17.016	16.4728	16.438	17.053	16.3002	16.4962	16.696	16.4193	16.3614	16.8466	16.8137	16.5204	16.5613	16.6996	16.8552	16.6016	-0.253572	0.368098
Q58EX2	SDK2	23.439	22.6447	22.6912	23.1842	22.7745	22.6953	23.228	22.5784	22.8239	22.4841	22.7209	22.6504	22.4313	22.6201	22.8059	22.7858	22.5374	22.9044	22.6511	-0.253351	0.0724776
P07942	LAMB1	25.0231	25.0696	25.2384	25.1294	25.5852	25.2028	24.4868	25.0587	24.5878	24.4623	25.2044	25.2808	25.0224	24.067	25.2891	25.0718	24.6321	25.0992	24.8464	-0.252811	0.178386
O60674	JAK2	22.4706	21.7826	21.2663	21.4506	21.727	21.7276	21.2943	21.479	21.492	21.5501	21.3247	21.8103	21.1662	21.0832	21.526	21.2791	21.3455	21.6497	21.3975	-0.252291	0.132977
Q14C87	TMEM132D	18.7111	18.4341	18.5935	19.347	18.5297	18.4452	19.7846	18.4476	18.6088	18.7083	18.4678	18.4656	18.6332	18.3957	18.6521	18.4666	18.4131	18.7866	18.5346	-0.252025	0.205467
Q8NCC3	PLA2G15	21.5442	22.1217	21.5106	21.6055	21.3864	21.5956	21.6847	21.5132	21.5979	21.5364	21.2688	21.3691	21.3278	21.3167	21.3025	21.4685	21.1361	21.6202	21.3693	-0.250918	0.0180096
Q6N022	TENM4	24.0694	23.7902	23.89	24.3108	23.6103	23.6929	24.8498	23.8028	23.8369	23.8422	23.8428	23.598	23.6191	23.6627	23.7978	23.7014	23.8741	24.002	23.7528	-0.249262	0.132654
Q8WXS5	CACNG8	20.5437	19.3602	19.1395	19.7715	18.6481	18.9018	20.4473	18.8423	19.3385	19	19.4553	18.9618	19.4386	18.9033	19.439	18.9941	19.3387	19.4568	19.2077	-0.249112	0.380792
Q8IV28	NID2	20.6911	21.2031	21.402	21.2436	21.6388	21.2044	20.847	21.2321	20.5833	21.0807	20.9244	20.8604	21.3084	20.9405	20.953	20.9427	20.8227	21.1828	20.9351	-0.24764	0.0681998
P10909	CLU	25.8465	25.6444	25.8718	25.6569	25.8068	25.7061	25.8669	25.6274	26.004	25.9847	25.6835	25.5538	25.498	24.9448	25.1792	25.5675	25.1369	25.7534	25.5058	-0.247531	0.0827825
Q6PCB0	VWA1	19.4039	19.9793	19.8615	20.1118	20.5256	19.8148	20.065	19.8957	19.7154	19.5896	19.5812	19.5785	20.2132	19.4843	19.8062	19.4089	20.0101	19.9572	19.7097	-0.247508	0.102577
P21453	S1PR1	24.6901	24.6521	24.5276	24.5198	24.7943	24.6796	24.5388	24.6399	24.4631	24.2803	24.5797	24.6982	24.4116	24.3742	24.1835	24.2982	24.1572	24.6303	24.3829	-0.247378	0.00330311
P51805	PLXNA3	21.9112	20.8181	20.868	21.3121	20.7506	20.4739	21.8135	20.6977	20.9509	20.9411	20.876	20.7187	20.7301	20.8198	20.6891	20.8696	20.9048	21.0806	20.8333	-0.247307	0.237966
Q9H1E5	TMX4	20.6921	20.0543	19.9465	20.403	19.8306	19.7978	20.8252	19.9298	19.9162	19.9406	19.84	19.7752	19.8818	20.1466	19.95	19.9952	19.9987	20.1849	19.9383	-0.246632	0.131065
Q6UXK2	ISLR2	22.3357	21.8722	22.0181	22.2658	22.0881	22.1483	22.4903	21.9806	21.9299	21.8618	22.0238	22.1502	21.3006	21.8855	22.0396	21.9943	21.9475	22.1499	21.9037	-0.246182	0.0381645
Q96HD1	CRELD1	21.1909	20.4436	20.6812	20.7195	20.2803	20.2589	21.0733	20.1147	20.1717	20.3449	20.3114	20.4458	20.0244	20.5645	20.363	20.2768	20.6445	20.5953	20.3497	-0.245634	0.137885
P13591	NCAM1	26.0709	26.3881	26.3149	26.2649	26.3481	26.3342	26.2961	26.3544	25.95	26.1738	26.3045	26.4004	25.961	26.0187	26.0332	25.9168	25.6991	26.2965	26.0508	-0.245616	0.00948171
Q9Y653	ADGRG1	22.5335	22.5516	22.7986	22.9968	22.3722	22.4674	22.6706	23.0229	22.6468	22.218	22.257	22.4143	22.0894	22.3412	22.6616	22.5888	22.6645	22.6767	22.4313	-0.245431	0.0459104
P26012	ITGB8	24.3615	24.7947	24.7751	24.4981	24.8712	24.7277	24.4236	24.6942	24.4406	24.1802	24.5691	24.453	24.2395	24.4299	24.587	24.4424	24.251	24.6433	24.3992	-0.244087	0.0109914
P40926	MDH2	19.0552	17.7256	17.6685	18.3823	17.5456	17.5554	18.6606	17.4766	17.8269	17.7078	17.6703	17.6331	17.879	17.9094	17.7431	17.7467	17.7687	18.0087	17.765	-0.243707	0.294875
P54709	ATP1B3	22.6143	22.5911	22.442	22.6792	22.551	22.5617	22.6601	22.3876	22.3934	22.3628	22.1588	22.5148	21.9629	22.1689	22.5407	22.414	22.3471	22.5609	22.3181	-0.242737	0.00517231
Q9NZN1	IL1RAPL1	22.1194	22.2077	22.2296	22.5	22.0913	22.1464	22.7506	22.3018	22.1083	22.2422	22.2627	21.9959	21.9117	21.9184	22.0301	22.1277	21.8749	22.2934	22.0524	-0.240936	0.0239476
P28827	PTPRM	22.1481	22.164	22.2163	22.6071	22.2134	22.3351	22.8128	22.259	22.172	21.9761	21.9905	22.0359	22.0802	22.1805	22.2492	22.1835	22.0678	22.3445	22.104	-0.240499	0.0260738
Q92581-2	SLC9A6	19.9686	19.3576	19.4265	19.9763	19.2941	19.4962	20.1679	19.3368	19.4487	19.418	19.299	19.3407	19.4489	19.416	19.2274	19.696	19.2005	19.628	19.3884	-0.239619	0.10466
Q96JA1	LRIG1	24.0642	24.3596	24.3416	24.045	24.6646	24.4245	23.8056	24.4003	24.1559	24.1268	24.0965	24.1536	23.6135	23.9245	23.9835	24.3325	23.8256	24.2632	24.0236	-0.239598	0.0660675
Q99758	ABCA3	21.6319	21.4331	21.5077	21.9098	21.2919	21.4239	22.0628	21.4077	21.4187	21.5228	21.3739	21.3813	21.1311	21.4533	21.3151	21.3352	21.167	21.5836	21.3443	-0.239333	0.0453493
Q96AP7	ESAM	21.0555	20.8784	20.8369	21.0819	20.8157	20.9215	20.9921	20.6666	20.6064	20.5397	20.635	21.0095	20.8238	20.733	20.3716	20.7544	20.5285	20.9061	20.6669	-0.239192	0.00882522
P06756	ITGAV	24.78	24.8821	24.9308	24.8552	24.9526	24.8752	24.6945	24.8725	24.6702	24.3566	24.7281	24.7519	24.4161	24.5279	24.7048	24.9216	24.4743	24.8554	24.6168	-0.238535	0.00462069
Q13454	TUSC3	23.8716	22.9801	22.8838	23.6757	22.451	22.635	24.5881	22.7657	22.9366	23.0869	23.1058	23.0305	22.785	22.9708	23.0434	23.0971	22.8885	23.2314	22.9939	-0.237525	0.396163
Q9NZU0	FLRT3	13.5354	13.4928	12.7612	13.649	12.7697	12.9505	14.3731	12.7969	12.7237	13.5057	13.1818	13.3154	12.9379	12.8784	13.2292	12.4651	13.2492	13.2911	13.0541	-0.23703	0.326496
Q9H1U4	MEGF9	21.2251	21.6361	21.5186	21.0869	21.2962	21.3616	21.1207	21.5012	21.031	21.1954	21.2886	21.5285	20.6598	20.9855	21.4953	21.2614	20.5131	21.3433	21.1065	-0.236775	0.103742
Q99574	SERPINI1	22.9678	23.0381	23.018	22.9144	23.0679	22.9546	22.4419	22.9954	22.6039	22.8915	22.7314	22.8324	22.6015	22.7297	22.6342	22.7721	22.3977	22.9248	22.6883	-0.236489	0.0172748
P23470	PTPRG	21.6697	21.2539	21.2886	21.5636	21.1154	21.184	21.8756	21.1429	21.2423	21.1123	21.1317	21.2442	21.1822	20.9469	21.2163	21.1776	21.117	21.3867	21.1523	-0.234455	0.0527214
Q96KA5	CLPTM1L	24.9089	24.957	25.0356	25.1959	25.1853	24.8621	25.354	24.9505	24.7328	25.1546	24.7643	24.9126	24.8585	24.5494	24.9724	24.5571	24.8941	25.0562	24.8217	-0.234436	0.0185958
P35052	GPC1	21.4783	21.2952	21.5431	21.5804	21.4834	21.5021	21.9388	21.4897	21.2778	21.4213	21.3143	21.2539	20.8626	21.4546	21.4248	21.6019	21.1331	21.5389	21.3049	-0.233955	0.0278932
Q9NZR2	LRP1B	25.3807	25.0844	24.8744	25.2393	24.8527	24.9741	25.498	24.9731	24.754	24.9792	24.8864	25.0112	24.6951	24.8824	24.8904	24.8475	24.9414	25.1096	24.8764	-0.233203	0.0300514
O95297	MPZL1	21.8321	21.6038	21.5331	21.3479	21.5826	21.678	21.2796	21.802	21.448	21.4906	21.439	21.2811	21.1449	21.1599	21.436	21.5389	21.2184	21.5824	21.3508	-0.231643	0.0178273
P56817	BACE1	18.9766	18.893	18.8314	18.9545	19.0096	18.8563	19.4779	18.8749	18.9217	18.6112	18.7724	18.944	18.6945	18.5515	18.7206	18.7246	18.8883	18.9843	18.7588	-0.225516	0.0234687
P16284	PECAM1	24.3613	24.0876	24.1849	24.3218	24.1432	24.2496	24.346	24.1699	23.9441	24.0235	23.7432	24.2106	23.9363	23.7292	24.3067	24.1108	24.0674	24.233	24.008	-0.225064	0.01001
Q9H8M5	CNNM2	20.8091	20.0531	19.792	20.4534	19.8721	19.6833	20.4267	19.7986	19.8855	19.8497	19.9118	19.8614	19.9758	19.858	19.8171	19.8439	19.9732	20.111	19.8863	-0.224756	0.161995
P12109	COL6A1	22.7811	23.1116	24.0293	23.6555	24.2094	23.7994	22.2134	23.7379	23.3055	23.3648	23.6281	24.3672	23.2777	21.9536	23.1233	23.1791	22.7727	23.4422	23.2191	-0.223113	0.500499
P51674	GPM6A	20.6542	19.4656	19.4534	20.5187	19.438	19.4762	20.9974	19.3137	19.8686	19.3054	19.7097	19.6256	19.7765	19.292	19.8738	19.8906	19.8907	19.9147	19.6926	-0.222092	0.407552
Q9UBR2	CTSZ	18.3355	18.6446	18.6924	18.2286	18.8423	18.8512	18.2494	18.7099	18.2597	18.5437	18.2478	18.682	17.5281	18.2647	18.4035	18.7055	18.494	18.5692	18.3477	-0.221584	0.158612
P05362	ICAM1	23.8293	23.9013	23.9697	23.7465	24.3223	24.5901	23.5711	24.1631	24.0423	24.1185	23.7218	23.5821	23.6052	24.0923	23.5341	24.0821	23.3336	24.0117	23.7902	-0.221442	0.169831
Q16363	LAMA4	23.9481	24.2796	24.0799	24.0741	24.4614	24.3396	23.4919	24.3413	24.0324	24.1226	23.813	24.0198	24.104	23.4208	24.0326	23.8741	23.733	24.127	23.9058	-0.221156	0.119409
Q9UIQ6	LNPEP	23.7829	23.4021	23.3152	23.6616	23.2356	23.3128	24.0788	23.3224	23.2564	23.302	23.3141	23.2981	23.4137	23.3365	23.2628	23.225	23.2322	23.5139	23.2934	-0.220475	0.0757343
Q8TB96	ITFG1	22.7344	22.3939	22.3375	22.6091	22.1781	22.1335	22.9543	22.325	22.465	22.1639	22.2462	22.1221	22.1521	22.1449	22.2627	22.2455	22.349	22.4582	22.239	-0.219179	0.0714516
Q86UN2	RTN4RL1	19.9425	19.8076	19.9777	20.4645	19.6829	19.8993	21.1965	19.987	19.9606	20.0275	20.008	20.0455	19.5922	19.9703	19.7644	19.7185	20.0223	20.1197	19.901	-0.218707	0.262173
O94766	B3GAT3	18.8792	19.2597	19.0222	18.9954	18.888	19.1237	19.0001	19.0409	18.8352	19.2865	19.2536	18.9503	18.5489	18.8404	18.3758	18.7696	18.4113	19.0262	18.808	-0.218207	0.092458
Q12913	PTPRJ	24.3829	24.2058	24.3655	24.0591	24.2098	24.3811	24.6334	24.3921	24.2216	24.3164	24.3278	24.2421	23.6528	24.008	24.0501	24.0971	24.0916	24.3287	24.1119	-0.216762	0.0323922
Q13003	GRIK3	23.8632	23.595	23.3766	23.9236	23.5516	23.9433	24.1813	23.3807	23.2027	23.858	23.4498	23.658	23.4193	23.8874	23.2763	23.3828	23.4718	23.7269	23.5118	-0.215156	0.123559
Q5KU26	COLEC12	21.5526	21.7766	21.6786	21.521	21.6634	21.6083	21.5697	21.9102	21.6571	21.6015	21.5252	21.6304	21.374	20.5537	21.5091	21.6147	21.5499	21.66	21.4462	-0.213885	0.113736
Q9ULK0	GRID1	22.7206	23.0943	23.0272	22.7417	22.9888	22.9353	23.1465	23.0723	22.7408	22.8293	22.8667	22.8049	22.5384	22.7222	22.759	22.8441	22.6735	22.9658	22.7532	-0.212616	0.0072684
Q9P0T7	TMEM9	22.7441	22.7292	22.6382	23.2435	22.6952	22.5482	23.1472	22.7828	22.6738	22.6097	22.6282	22.7624	22.4935	22.2648	22.7309	22.7853	22.4839	22.816	22.6036	-0.212447	0.061721
O60462	NRP2	20.1285	19.2015	19.6316	20.0528	19.4532	19.3461	20.4704	19.4837	19.8262	19.7971	19.3808	19.8177	19.4511	18.9264	19.657	19.3934	19.3397	19.721	19.5099	-0.211065	0.27783
P49758-11	RGS6	21.2029	20.0625	20.2741	21.0267	19.886	19.9245	21.5851	19.7776	20.5388	20.2952	20.1698	19.9706	20.2835	20.1721	20.2024	20.21	20.4662	20.4674	20.2565	-0.210919	0.429815
A0A087X054	HYOU1	20.4652	19.4614	19.4448	19.7242	19.1174	19.2358	19.9688	19.2494	19.256	19.773	19.6671	19.3433	19.2653	19.3765	19.1659	19.3413	19.1652	19.5834	19.3726	-0.210753	0.256346
Q92896	GLG1	23.3997	23.8913	23.7392	23.4917	23.6909	23.6908	23.4551	23.7497	23.2665	23.4644	23.4442	23.5078	23.1147	23.6845	23.387	23.5297	23.4677	23.6386	23.4296	-0.208946	0.0214947
P78310	CXADR	22.2232	21.7418	21.8419	22.2516	21.8175	21.7486	22.4229	21.6744	21.9118	21.6783	21.858	21.8134	21.2536	21.621	21.9559	22.0626	21.6667	21.9652	21.7579	-0.207319	0.130716
Q5ZPR3	CD276	22.8444	22.9203	22.7944	22.822	23.2317	23.238	22.5472	22.7541	22.7404	22.5795	22.8175	22.885	22.594	22.6059	22.8354	23.1033	22.048	22.894	22.6899	-0.204101	0.133624
Q15768	EFNB3	20.2242	19.907	20.2844	20.7096	20.3246	20.5049	20.9229	20.3912	20.3034	20.1487	20.1314	20.4252	20.1961	20.2776	20.0528	20.394	19.9124	20.4086	20.2046	-0.203956	0.125981
Q8WX93	PALLD	18.1017	18.8116	18.6924	18.6572	19.5025	19.2054	18.1254	18.8071	18.3346	18.1129	18.5117	18.6692	18.7566	18.2401	18.4779	19.0083	18.7011	18.7379	18.5347	-0.203208	0.315393
P43146	DCC	22.0283	21.8839	21.8042	22.3052	21.483	21.6222	22.79	21.6466	21.7794	21.7692	21.613	21.6193	21.8558	21.804	21.6639	21.6766	21.9155	21.9454	21.7441	-0.201307	0.232235
Q9UBV2	SEL1L	24.5853	24.8878	24.6821	24.6571	24.6308	24.7048	24.5957	24.8383	24.3283	24.7879	24.5902	24.6003	24.3619	24.4802	24.4135	24.5501	24.3597	24.6977	24.4969	-0.200861	0.00656071
P20645	M6PR	24.4564	24.8444	24.6324	24.4197	24.5454	24.7617	25.082	24.6609	24.4876	24.464	24.548	24.2613	24.3716	24.3586	24.667	24.5398	24.5833	24.6754	24.4757	-0.199669	0.044432
Q86VW2	ARHGEF25	20.8007	21.0634	20.7741	21.7531	20.8913	20.8736	22.1928	20.7356	20.9643	20.7974	20.6934	20.8906	20.9633	21.0565	21.0139	20.8452	21.2029	21.1356	20.9364	-0.199209	0.341973
P04004	VTN	20.9096	21.6679	21.0324	21.0018	20.9914	20.8281	20.1991	21.081	21.2648	20.8763	20.7016	20.481	21.4168	18.8053	21.2227	21.0477	21.0766	20.9639	20.7659	-0.198038	0.520297
Q9BVK6	TMED9	22.4926	21.1135	20.8648	21.1063	21.3317	20.9734	21.0562	21.1311	20.9344	21.4536	21.1452	21.0566	20.747	21.0068	20.9307	21.3162	20.9807	21.2587	21.0635	-0.19524	0.344936
P17900	GM2A	20.2688	20.0649	20.412	20.0965	21.3552	21.6503	20.0769	20.7647	19.4959	19.9296	19.7907	20.3399	20.9688	20.5855	19.7676	21.4609	21.1832	20.5861	20.3913	-0.194799	0.550572
O60477	BRINP1	22.9837	22.4315	22.5049	22.9329	22.1909	22.3185	23.2896	22.3674	22.6012	22.2564	22.3898	22.3694	22.4609	22.3533	22.4794	22.4898	22.4998	22.6274	22.4333	-0.194104	0.209668
P21589	NT5E	23.569	23.7696	23.3844	22.5917	23.596	23.4531	22.8982	23.558	23.0743	23.4643	23.3617	23.6036	23.1079	22.7199	23.0389	23.2382	22.8173	23.3525	23.1585	-0.194021	0.278126
Q9HDC9	APMAP	24.5206	24.1306	24.2402	24.3315	24.024	24.1356	24.2897	24.1563	24.0246	24.1398	24.0968	24.1495	24.045	24.0113	24.0435	24.0384	23.7652	24.2286	24.0349	-0.193652	0.0118477
P00505	GOT2	20.9165	20.3445	19.9845	20.3142	19.5603	19.9953	20.2698	19.5828	20.1272	19.8602	20.044	19.7254	19.7284	20.2597	20.0027	19.5765	20.0265	20.121	19.9278	-0.193153	0.291209
P33908	MAN1A1	19.5979	18.8853	19.1177	19.1764	18.8216	18.8695	19.0987	18.8076	18.8539	18.9231	19.1331	19.3094	18.6794	18.1747	18.8974	19.1286	18.5949	19.0468	18.8549	-0.191896	0.212441
P06865	HEXA	23.6152	23.7237	23.581	23.2314	23.4673	23.6391	23.0617	23.8987	23.4113	23.4951	23.2806	23.4493	23.3725	23.1293	23.3713	23.3902	23.1203	23.5273	23.3355	-0.191713	0.0980735
P31930	UQCRC1	19.6314	18.0466	17.9231	18.7105	17.7195	17.6704	18.9441	17.6667	18.1795	18.0417	18.0441	17.7979	18.2696	18.2045	18.1115	18.0357	18.1966	18.289	18.0979	-0.191122	0.486531
Q06481	APLP2	23.5216	23.7749	23.6904	23.9516	23.8299	23.7057	23.529	23.782	23.5797	23.5363	23.6577	23.6225	23.1726	23.5805	23.4548	23.6661	23.5207	23.7232	23.5323	-0.19083	0.0183741
O43909	EXTL3	22.0242	22.5124	22.2901	22.702	22.2201	22.1524	22.4499	22.357	22.4269	22.1868	22.3352	22.0503	21.8301	22.2117	22.3783	22.2945	21.6594	22.3385	22.1526	-0.185916	0.128244
Q9P121	NTM	22.8258	22.1144	22.2795	22.4534	22.1387	22.1661	22.8271	22.1039	22.2215	22.1857	22.0733	22.3588	22.115	22.1289	22.0933	22.2828	22.1567	22.3636	22.1796	-0.184041	0.141922
Q9ULB5	CDH7	17.9179	18.2128	18.1233	18.892	17.8044	17.8178	19.3647	17.9212	17.9529	18.2959	18.0178	17.9676	18.1084	18.2622	17.9491	18.0768	18.0261	18.2568	18.073	-0.183788	0.399777
P19823	ITIH2	20.6883	21.1458	20.4256	20.511	19.9836	19.9339	19.3839	20.8084	20.1508	20.4424	20.4598	20.0015	20.2225	19.2537	21.0281	20.1512	19.8823	20.3601	20.1769	-0.183135	0.486078
Q9P0K1	ADAM22	24.3131	23.9283	23.9708	24.012	23.7986	23.7982	24.233	23.7729	23.6728	23.7867	24.0367	23.9595	23.5992	23.8566	23.7498	23.9031	23.6223	23.9784	23.7985	-0.179846	0.0615237
P02788	LTF	21.7509	21.6666	21.537	21.6639	21.523	21.804	21.7489	21.864	21.3428	21.8468	20.3666	21.3197	22.3323	21.427	21.5859	21.8208	21.5956	21.6948	21.5153	-0.179496	0.352367
P22304	IDS	21.9221	21.3262	21.3963	21.8375	21.4294	21.4282	21.8158	21.2463	21.3344	21.3519	21.2507	21.3688	21.1745	21.5039	21.2702	21.4888	21.6091	21.5502	21.3725	-0.177746	0.117458
P35555	FBN1	21.2292	22.0804	22.6279	22.5297	22.7703	23.1929	21.21	22.6276	22.2494	22.0155	21.682	24.0717	22.1821	20.3979	21.964	22.2284	22.1613	22.2835	22.1058	-0.177679	0.666422
P47972	NPTX2	21.5933	20.2741	20.6367	21.338	20.5111	20.4906	21.336	20.5232	21.1134	20.8339	20.6189	20.5275	20.6082	20.5459	20.5121	20.8041	20.3855	20.8379	20.6611	-0.176842	0.37918
Q08431	MFGE8	21.7965	22.2101	21.9207	21.6021	22.0121	21.8562	21.1405	22.0449	21.7996	21.9318	21.8833	22.4681	21.4297	20.4542	21.9714	21.4968	21.3826	21.8229	21.6464	-0.176514	0.436291
Q9NT99	LRRC4B	21.9881	21.9438	21.8744	21.9683	22.0338	21.9838	21.904	21.9354	21.7767	21.8917	21.8486	21.9553	21.7317	21.7007	21.6125	21.8341	21.6636	21.954	21.7794	-0.174523	0.00137093
O95302	FKBP9	21.7268	21.6922	21.4176	21.7605	21.0944	21.4128	21.9084	21.344	21.3357	21.2922	21.2035	21.2785	21.252	21.4981	21.5411	21.367	21.5625	21.5446	21.3701	-0.174513	0.128285
Q9BZR6	RTN4R	21.7454	21.3958	21.5315	21.8411	21.5905	21.6086	22.2336	21.6261	21.5384	21.6097	21.5283	21.6774	21.2978	21.4774	21.5228	21.6729	21.3806	21.6966	21.5228	-0.173772	0.110777
P48723	HSPA13	22.2419	21.9222	21.9824	22.2913	21.8809	21.8344	22.3925	21.9277	21.8693	21.9527	21.9649	22.0224	21.6137	21.711	21.9358	21.9963	21.9042	22.0592	21.8856	-0.173585	0.0742569
Q9BU23	LMF2	21.3116	21.3708	21.3545	21.2747	21.3031	21.3309	21.3976	21.3069	21.0884	20.9137	21.2699	21.4008	21.0622	20.9249	21.4065	21.2698	21.085	21.3313	21.1579	-0.173355	0.0242295
Q14118	DAG1	23.9278	24.1938	24.0822	23.9259	24.2957	24.1826	23.7976	24.2195	23.9216	23.6744	24.0801	23.9871	23.854	23.8171	24.1231	23.9574	23.7447	24.0781	23.9066	-0.171539	0.0490136
O75787	ATP6AP2	19.986	19.2148	19.1287	19.3697	18.803	19.0163	20.0715	18.9419	19.4296	19.0268	19.0219	19.1556	19.3317	19.1406	19.107	18.9185	19.1837	19.3165	19.1462	-0.170317	0.357785
P07585	DCN	20.2211	20.5377	21.0279	20.5163	21.1443	21.3695	20.6193	21.1116	20.9702	20.8548	19.785	21.4789	20.4668	18.4575	21.2698	21.2943	21.2616	20.8185	20.6488	-0.169695	0.64108
P15144	ANPEP	21.4207	21.7308	21.9542	21.6557	21.724	21.2022	21.407	21.9877	21.0871	21.555	21.5571	21.7448	21.7519	21.3032	21.3053	21.1177	21.7791	21.6353	21.4668	-0.168491	0.224458
Q86VB7	CD163	23.0105	23.5322	23.0439	22.7427	23.3494	23.5305	22.5373	23.4295	23.4394	23.4656	22.3051	23.6169	23.0359	21.9389	22.9153	23.331	22.7602	23.147	22.9787	-0.16831	0.477708
P98172	EFNB1	19.5973	18.8267	19.0537	19.0513	18.9967	19.0812	19.1204	18.9444	19.1796	18.5663	19.1179	19.1624	18.8033	18.8978	18.7517	18.9803	18.7827	19.084	18.9158	-0.168189	0.136273
O14495	PLPP3	22.3024	23.0202	22.3373	23.0846	23.0095	23.0478	22.8072	22.5289	22.4045	22.2641	22.4669	22.7815	22.496	22.8854	22.4427	23.1298	22.532	22.7672	22.6003	-0.166925	0.279543
O75976	CPD	24.2598	23.8593	23.7978	24.0867	23.6037	23.664	24.1971	23.7851	23.8394	23.8784	23.7041	23.7377	23.593	23.8281	23.6854	23.6449	23.7725	23.9067	23.7426	-0.164069	0.109853
Q9UBX1	CTSF	20.3001	20.4357	20.2128	20.2789	20.55	20.3425	20.31	20.2533	20.1673	20.0954	20.2797	20.1674	20.0701	20.0239	20.1018	20.277	20.3655	20.3354	20.172	-0.163393	0.00856534
Q9Y4D7	PLXND1	24.1454	24.0097	23.8957	23.8485	24.0047	23.8817	24.2231	23.9365	23.8841	23.6698	23.9557	23.9417	23.6374	23.7508	23.9262	24.0398	23.6739	23.9932	23.831	-0.162144	0.0312659
Q9NUM4	TMEM106B	23.788	24.3914	23.5231	22.3048	23.5152	24.1905	24.1462	24.0167	22.521	24.347	24.4118	23.5048	23.4764	23.4468	23.4942	22.3888	24.5755	23.7345	23.574	-0.160443	0.651886
Q8NAT1	POMGNT2	21.0402	20.5656	20.7008	21.0734	20.5257	20.3765	21.3739	20.5891	20.6664	20.6739	20.5971	20.4925	20.608	20.6286	20.6315	20.6598	20.6252	20.7806	20.6203	-0.160324	0.230429
O14594	NCAN	25.2207	24.9584	25.041	25.071	25.1359	25.108	24.9989	24.9457	25.0812	24.7601	24.8607	24.9531	24.6905	24.9996	24.898	25.0449	24.8179	25.0599	24.9007	-0.159263	0.011419
Q99624	SLC38A3	21.1391	21.022	20.9228	21.3813	20.8542	20.8839	20.9426	20.7477	21.0858	20.8056	20.9604	20.9938	20.5217	20.5942	20.7934	21.103	20.595	20.9867	20.8281	-0.158594	0.138738
P02763	ORM1	22.8339	22.6722	22.6009	22.0137	21.8171	22.7504	21.4752	22.5758	21.8757	22.3814	21.8783	22.7638	21.8766	21.7707	21.9814	22.7725	22.355	22.3424	22.1839	-0.158465	0.486399
P27037	ACVR2A	21.7478	22.0992	22.0503	21.8491	21.4414	21.8806	21.7542	21.9515	21.6998	21.6925	21.767	21.6157	21.5642	21.7777	21.8842	21.5525	21.6535	21.8468	21.6897	-0.157105	0.0821165
Q9NPH3	IL1RAP	21.8761	21.937	21.7449	21.6279	21.6896	21.7119	21.5158	21.8066	21.6206	21.6479	21.5432	21.6032	21.6606	21.4628	21.4057	21.5391	21.7541	21.7387	21.5819	-0.156804	0.0203276
Q9NRA2	SLC17A5	20.9576	21.667	21.3325	21.3158	21.3544	21.3266	21.2713	21.2968	21.3771	21.3209	21.4077	21.4526	20.1264	20.9305	21.1601	21.4068	21.2479	21.3152	21.1589	-0.156362	0.335093
P06280	GLA	21.4095	21.4605	21.2674	21.3262	21.4193	21.1315	21.3605	21.2345	21.2956	21.4679	21.2609	21.2495	20.9829	20.7668	21.0248	21.1434	21.3369	21.3262	21.1699	-0.156294	0.0779475
Q8TAG5	VSTM2A	21.3522	21.0208	21.1329	21.5337	21.1178	21.0409	21.4343	20.9771	21.1262	21.0902	21.0165	21.2684	20.8722	20.9334	20.9377	21.3664	20.8247	21.2012	21.0484	-0.152811	0.132941
P02749	APOH	23.4615	23.4082	23.6407	23.1593	23.2986	23.5394	22.2318	23.8359	23.4415	23.1495	22.7542	23.4403	23.3665	22.5473	23.1699	23.699	22.954	23.3219	23.1691	-0.152777	0.481619
Q9C0C4	SEMA4C	22.9353	22.8671	22.6887	22.4241	22.8262	22.8085	22.4848	22.8108	22.7346	22.4381	22.696	22.7614	22.5168	22.5185	22.6306	22.6676	22.2437	22.7307	22.5786	-0.152088	0.0970445
Q9HAR2	ADGRL3	19.2184	17.7052	17.4047	18.102	17.1559	17.2839	18.6078	17.2391	17.5074	17.756	17.8765	18.0311	17.416	17.414	17.7694	17.5488	17.8696	17.8396	17.6877	-0.15197	0.594527
P26006	ITGA3	24.1772	24.2655	24.2365	24.3022	24.1293	24.2731	23.8857	24.138	24.5595	24.159	24.1797	23.9766	24.0889	23.75	24.0796	23.9963	23.4578	24.176	24.0275	-0.148463	0.209481
P14136	GFAP	20.0635	20.4272	20.5016	20.5596	21.5524	21.5882	19.941	20.9179	20.6856	19.9686	20.9772	20.2171	20.6394	20.6279	20.6327	21.0751	20.0859	20.6939	20.5455	-0.148427	0.568687
P25445	FAS	21.5629	21.4723	21.6357	21.8523	21.1916	22.0418	21.8892	21.65	21.7559	21.3299	21.157	21.5673	21.7034	22.3496	21.2052	21.189	21.3837	21.662	21.5157	-0.146299	0.372468
Q9NUQ6	SPATS2L	20.8352	20.4147	20.5186	20.7309	20.1739	20.5739	20.9876	20.203	20.3288	20.039	20.439	20.488	20.0382	20.6237	20.374	20.8876	20.4641	20.5547	20.4091	-0.145571	0.300426
Q9UN72	PCDHA7	17.8973	17.0807	16.8247	17.4243	16.9258	16.9555	17.9515	16.6363	17.1525	17.0011	17.0942	16.9373	17.0967	17.1693	16.9752	17.3083	16.866	17.212	17.0667	-0.14528	0.444092
Q9UBB6	NCDN	16.0795	15.9809	16.0022	15.8099	16.1237	15.8394	15.7036	15.8323	15.7318	15.6763	15.8082	15.7107	15.9492	15.688	15.9391	15.8591	15.6385	15.9214	15.7779	-0.143578	0.0442565
P06576	ATP5F1B	19.0846	18.4633	18.5966	19.2143	18.4602	18.4105	19.4027	18.4513	18.6723	18.4823	18.6673	18.4377	18.7326	18.7329	18.5085	18.6412	18.6783	18.7605	18.617	-0.143449	0.360483
Q75T13	PGAP1	22.4386	21.7917	21.7057	21.9846	21.4778	21.7321	22.4943	21.7338	21.9476	21.8388	21.775	21.5713	21.5858	21.8265	21.8792	21.6741	21.8911	21.9198	21.7766	-0.14325	0.322765
P55287	CDH11	20.3277	20.3635	20.1468	20.419	20.2155	20.3325	20.3403	20.2551	20.0173	20.0676	20.0644	20.2092	20.102	20.1492	20.2213	20.2806	20.3028	20.3001	20.1572	-0.142895	0.00722578
O15031	PLXNB2	25.6128	25.6254	25.6296	25.3819	25.7563	25.6837	25.3395	25.7633	25.6041	25.3519	25.5702	25.6823	25.3352	25.1575	25.5238	25.6011	25.287	25.5991	25.457	-0.142047	0.102445
Q9Y6M7	SLC4A7	22.5494	21.1181	20.9446	21.7258	20.6812	20.6818	22.6299	20.7881	21.7866	21.5219	21.2029	20.9497	21.0026	20.9236	21.1401	21.222	21.5455	21.3899	21.255	-0.134869	0.668702
P16144	ITGB4	19.5073	19.9938	19.6756	19.6424	20.1816	20.276	19.1319	20.042	19.7125	19.3747	19.712	19.747	19.7619	19.4827	19.7813	20.0004	19.4774	19.8063	19.6722	-0.134119	0.394465
Q9ULQ1	TPCN1	20.9051	21.1733	21.0535	21.3329	21.2527	21.1272	21.2402	21.135	21.3227	20.9801	21.3657	21.2201	20.2849	20.8157	20.8184	21.1193	21.2402	21.1525	21.0186	-0.133908	0.300911
P42785	PRCP	22.0479	22.3265	22.1812	22.069	22.4164	22.2505	21.9077	22.0448	21.88	21.8726	22.0961	22.1378	21.9	22.1369	22.0913	22.0643	22.0224	22.1555	22.0224	-0.133125	0.081943
Q7RTP6	MICAL3	19.7537	19.6004	19.3783	19.6645	19.4322	19.526	19.872	19.5183	19.6048	19.6009	19.3166	19.7196	19.2715	19.3946	19.3444	19.4758	19.4249	19.5932	19.4614	-0.131737	0.109342
P22105	TNXB	19.6457	19.5058	19.6819	19.5082	19.7651	19.7499	19.4598	19.6964	19.5754	19.4437	19.3155	19.5677	19.4001	18.3625	19.8109	19.9675	20.0501	19.6266	19.4993	-0.12733	0.47455
O60939	SCN2B	21.5148	21.2892	21.124	21.305	21.0655	21.035	21.537	21.1595	21.2741	20.9176	21.1492	21.0589	20.9955	21.1754	21.1802	21.0403	21.3655	21.2537	21.1285	-0.125227	0.154888
Q9Y277	VDAC3	19.3845	18.4167	18.458	19.124	18.2605	18.201	19.7092	18.2706	18.7698	18.5588	18.5383	18.3201	18.9315	18.6451	18.5972	18.4325	18.6371	18.7281	18.6034	-0.124687	0.580131
P30533	LRPAP1	18.7188	18.5716	18.564	18.5885	18.3525	18.6637	18.7833	18.5348	18.3733	18.6997	18.5133	18.5655	18.3016	18.5729	18.3025	18.5299	18.3987	18.5972	18.473	-0.12412	0.0748083
P30040	ERP29	19.9566	19.7078	19.5914	19.735	19.331	19.4433	19.7551	19.5078	19.4122	19.6665	19.5857	19.5197	19.3617	19.6193	19.3651	19.5173	19.4958	19.6285	19.5048	-0.123697	0.149146
Q24JP5	TMEM132A	21.1657	21.0744	21.0202	21.2927	20.9393	21.0384	21.2509	21.0686	21.097	21.0401	20.9508	20.9347	20.9652	20.9861	20.9119	21.1138	20.8617	21.1063	20.9846	-0.121673	0.0338636
O00451	GFRA2	20.9486	20.607	20.5468	20.6844	20.4789	20.4032	21.0076	20.3444	20.6618	20.4963	20.5251	20.4663	20.2893	20.5815	20.5849	20.5348	20.4189	20.6276	20.5065	-0.121057	0.223376
Q96AQ6	PBXIP1	21.8132	21.9442	22.0562	21.5016	22.2885	22.1515	21.7294	22.0571	21.5636	21.7801	22.0429	21.9032	22.0779	21.85	21.7236	21.9647	21.4908	21.9427	21.8219	-0.120855	0.299496
P20594	NPR2	19.5325	19.4287	19.5759	19.9953	19.8823	19.5535	20.2998	19.4927	19.4764	19.5471	19.7753	19.5602	19.6095	19.5055	19.8483	19.5355	19.5397	19.7201	19.5997	-0.120373	0.327726
P07686	HEXB	19.11	19.2203	18.9368	19.0196	19.0536	19.1718	19.217	19.0648	18.9976	18.9826	18.8196	18.8616	19.0031	18.9143	18.9509	19.1419	19.142	19.0992	18.9793	-0.11994	0.0331135
P07093	SERPINE2	21.1523	20.3859	21.333	21.7068	21.3964	21.5251	21.8384	21.2653	21.2779	20.9622	21.0507	20.8089	21.0404	21.2895	21.2569	21.8074	21.3675	21.3254	21.2068	-0.118569	0.531155
Q00325	SLC25A3	19.2708	18.4483	18.3519	18.8218	18.1664	18.1634	19.4069	18.1948	18.5999	18.5612	18.4609	18.312	18.7403	18.559	18.4633	18.2559	18.411	18.6031	18.4848	-0.118225	0.540432
P28906	CD34	22.4559	23.2924	22.3703	22.5312	22.4745	22.7998	21.8678	22.5214	22.2777	22.6779	22.1479	22.2234	21.7534	22.5241	22.431	22.7775	23.0016	22.5392	22.4238	-0.115348	0.550871
P54762	EPHB1	22.6377	22.0611	21.8484	22.2993	21.7771	21.8131	22.3422	21.6727	22.1599	21.962	22.2421	22.2527	21.4899	21.7795	21.7987	22.134	21.6558	22.0565	21.9416	-0.11483	0.459984
Q9H156	SLITRK2	21.6915	21.8158	21.4455	21.7598	21.9556	21.8817	21.8704	21.7712	21.8872	21.5303	21.2066	21.5234	21.5229	21.7853	21.8562	21.7824	21.8389	21.7739	21.6593	-0.114659	0.240935
P40189	IL6ST	24.9395	25.1427	24.9642	24.8733	25.0733	25.0028	24.7371	25.026	24.8793	24.8176	24.9298	24.8788	24.5979	24.7895	24.9334	24.9568	24.9345	24.9699	24.8575	-0.112364	0.0725429
O00507	USP9Y	19.5755	19.5445	19.6029	19.5982	19.5188	19.7231	19.3579	19.8755	19.5259	19.545	19.5399	19.3554	19.3192	19.4403	19.5114	19.7019	19.4512	19.5996	19.4878	-0.111763	0.111892
Q7KYR7	BTN2A1	23.064	23.4246	23.3097	23.41	23.2241	22.9776	23.281	23.2375	22.9692	23.2601	23.1138	23.1153	22.8465	22.9804	23.2934	23.1612	23.4349	23.2411	23.1305	-0.110537	0.197907
Q5T655	CFAP58	18.2325	18.447	18.2089	19.2538	18.5045	18.2466	19.0968	18.3529	18.6298	18.6229	18.2285	18.7604	18.5066	18.5238	18.5204	17.6648	18.4363	18.5429	18.4326	-0.110253	0.549356
Q6Y288	B3GLCT	20.4964	20.2127	20.323	20.0998	20.1486	20.6191	20.436	20.1319	20.1583	20.223	20.3459	20.6986	20.0608	20.0562	20.0962	20.2546	19.9026	20.3084	20.1996	-0.108853	0.301772
Q9Y5G4	PCDHGA9	21.6596	21.6837	21.3607	21.7024	21.537	21.5783	21.7678	21.5926	21.3096	21.5154	21.3596	21.5452	21.4776	21.3072	21.919	21.6011	21.4782	21.6103	21.5014	-0.108831	0.17786
Q9H4D0	CLSTN2	21.1266	20.524	20.6397	20.8544	20.6503	20.3897	20.8644	20.6062	20.6176	21.0826	20.605	20.6846	20.1548	20.6253	20.4341	20.5732	20.6057	20.7069	20.5981	-0.108827	0.358333
P07996	THBS1	19.0067	19.322	19.4065	19.4308	19.2918	19.5143	18.8955	19.7622	19.8585	19.5288	19.0205	19.3678	19.1522	17.496	19.69	19.5199	19.3488	19.3287	19.2203	-0.108442	0.674846
P13726	F3	25.7609	26.0102	25.9132	25.6213	26.1165	25.8133	25.6982	25.8091	25.7509	26.1038	25.6569	26.0534	25.2107	25.4374	25.8005	26.0323	25.5718	25.8428	25.7353	-0.10754	0.370738
P02679	FGG	21.7348	21.7851	21.8989	21.9394	21.8135	22.0132	21.1486	22.0983	22.0564	22.1535	21.4794	22.1458	22.0086	19.954	21.3805	21.9483	22.1539	21.804	21.6978	-0.106162	0.690647
Q12860	CNTN1	26.9829	26.7609	26.7406	26.6627	26.9697	26.7787	26.712	26.7708	26.7152	26.6252	26.7811	26.8017	26.5646	26.7085	26.6628	26.7917	26.5725	26.7973	26.6915	-0.105836	0.058919
Q7Z408-4	CSMD2	21.3826	21.2897	21.1133	22.1349	20.7279	21.0309	22.3412	21.1199	21.1764	21.2269	21.4185	21.1021	21.3129	21.0886	21.1823	21.556	21.521	21.3925	21.2872	-0.10534	0.622615
P11279	LAMP1	28.1145	28.4853	27.8315	27.4914	28.244	28.2392	27.1438	28.2425	27.8336	28.1789	28.2099	28.3583	27.6744	27.5685	27.7018	28.0006	27.2932	27.974	27.8688	-0.105213	0.603145
P10586	PTPRF	20.6421	20.9974	20.9478	20.7066	21.0037	20.9988	21.0082	21.0747	20.8866	20.5329	20.8424	20.7488	20.8294	20.9219	20.9223	20.8832	20.7953	20.9224	20.8181	-0.104325	0.153927
Q16623	STX1A	20.6405	19.595	19.7345	20.4802	19.6206	19.4338	21.0194	19.3369	20.2683	19.9295	19.673	19.873	19.4194	19.7805	19.979	19.9755	20.0075	19.9826	19.8784	-0.104192	0.67202
P02786	TFRC	22.7687	22.7289	22.5898	22.608	22.3331	22.5647	22.7693	22.5651	22.5175	22.916	22.6369	22.3583	22.5432	22.5731	22.4451	22.2728	22.3624	22.616	22.5139	-0.102056	0.23019
Q9Y4G6	TLN2	19.7196	19.5029	19.7226	20.0444	19.6966	19.8073	20.0975	19.9186	19.8798	19.6362	19.6188	19.5688	19.6117	19.7073	19.5235	20.0293	19.8307	19.8137	19.7118	-0.101872	0.273078
Q13332	PTPRS	22.0513	21.8522	21.9141	22.1049	21.8416	21.7407	22.6208	21.8114	22.4	21.8979	21.8941	21.6881	21.4389	21.7753	21.9383	21.9943	22.0014	21.9921	21.892	-0.100106	0.460999
Q9H8L6	MMRN2	22.8297	23.3189	23.3562	23.0621	23.6755	23.4504	23.163	22.9406	22.8718	23.4131	22.7472	23.086	23.4382	22.9154	23.2551	23.18	23.2306	23.2245	23.1264	-0.0981792	0.453667
P04114	APOB	22.9053	23.0656	22.9735	22.7691	22.8589	23.2181	22.2878	23.4539	22.923	23.387	22.7797	23.3312	23.0951	22.069	22.5471	22.9979	22.4627	22.9415	22.8436	-0.0978771	0.608461
O95970	LGI1	22.3258	22.0403	22.0772	22.1486	21.9676	21.9886	22.4688	21.8658	21.9579	22.0691	22.0692	22.0456	22.1149	22.1093	21.9032	21.9527	21.9024	22.1103	22.0138	-0.0965468	0.234346
Q9HCU4	CELSR2	22.7643	22.6214	22.4863	22.7161	22.5117	22.4864	22.9938	22.5079	22.5894	22.3534	22.4545	22.5581	22.4933	22.5388	22.6455	22.5819	22.6495	22.636	22.5405	-0.0954982	0.208469
P78536	ADAM17	22.9838	23.6447	23.404	23.2767	23.5305	23.7191	22.9307	23.5927	23.0323	23.273	23.5956	23.5992	23.2862	23.1777	23.1788	23.3596	23.1235	23.3853	23.2918	-0.0935078	0.46677
P11166	SLC2A1	22.0877	22.1073	21.8465	21.906	21.5039	21.4374	22.0648	21.6844	21.5886	21.8983	21.7659	21.8158	21.9953	21.2549	21.9413	21.5631	21.8196	21.8298	21.7381	-0.0916836	0.461909
Q5JTV8	TOR1AIP1	20.9538	21.3585	21.379	21.0831	21.4502	21.5011	21.0087	21.3771	20.9876	21.1444	21.1967	21.3606	20.8397	21.1943	21.1652	21.3137	21.3485	21.2639	21.1723	-0.0916151	0.350015
Q9P121-4	NTM	21.1839	20.4456	20.5298	20.8729	20.4754	20.3278	21.2089	20.2632	20.9248	20.5909	20.4909	20.6791	20.0938	20.4834	20.5914	20.6482	20.6444	20.6634	20.5719	-0.0915718	0.558425
P28472-2	GABRB3	20.1601	18.8791	18.9408	20.0239	18.78	18.6576	21.1513	18.7632	19.7231	19.542	19.2386	19.1203	19.1019	19.2245	19.5379	18.9729	19.4945	19.4195	19.3284	-0.0910767	0.792136
O75367	MACROH2A1	21.1447	20.1299	21.292	21.463	21.1685	20.9431	20.9812	20.9636	20.5705	20.9384	20.9488	21.2166	21.128	21.0369	20.8944	21.179	20.3655	21.0108	20.9198	-0.0909595	0.601122
Q12797-10	ASPH	21.7706	22.0455	22.0942	21.8522	21.9782	22.0831	21.8041	22.0757	21.749	21.958	21.8868	21.9703	21.9312	21.8432	21.8235	21.9639	21.7438	21.963	21.8744	-0.0885395	0.139868
P04839	CYBB	22.4897	22.1834	21.8875	21.6067	22.0467	22.413	21.6194	22.2422	22.2214	22.1073	21.6556	21.9618	22.1458	21.6649	21.9411	22.1787	21.8845	22.0611	21.9735	-0.0876074	0.537567
Q9Y6C2	EMILIN1	22.531	22.3291	22.7021	22.6808	22.8836	22.8711	21.9887	22.7134	22.9749	22.4981	22.7212	23.0083	22.7116	21.3757	22.4785	22.5912	22.1452	22.5875	22.5005	-0.0869323	0.665931
P04156	PRNP	25.1951	24.9666	25.381	24.9188	25.4093	25.4437	25.2441	25.1955	24.8667	24.9173	25.0552	25.5136	24.9959	25.3673	25.0713	25.5145	24.913	25.2193	25.135	-0.084292	0.459129
P51888	PRELP	20.2872	20.8011	21.3681	20.763	21.4247	21.6457	20.6571	21.4233	21.3169	21.3303	19.5724	21.8271	20.9085	18.9594	21.8379	21.5861	21.3205	21.0463	20.9621	-0.0841466	0.827925
P15529	CD46	20.6278	20.306	20.4144	20.2714	20.2898	20.3406	20.512	20.1413	20.3259	19.9496	20.2259	20.5218	20.3918	20.538	19.9847	20.0603	20.5213	20.3629	20.2799	-0.0829798	0.398584
H0Y781	KIAA1109	18.5559	18.2942	18.2061	18.725	18.2973	18.099	18.7416	18.1479	18.2895	18.1599	18.1921	18.3387	18.5649	18.5067	18.2036	18.2178	18.2356	18.3834	18.301	-0.0824069	0.438318
Q08AD1	CAMSAP2	25.5698	22.761	23.8558	23.078	22.4441	22.7184	22.3637	21.7285	22.402	22.8255	23.4925	24.6193	22.9355	21.9623	22.9244	23.4712	22.2129	23.0649	22.9828	-0.0820484	0.871456
Q93091	RNASE6	22.304	22.212	22.2961	21.6002	22.9496	22.5002	21.7296	22.5875	22.6215	22.1573	22.0893	22.4081	22.4562	20.9402	22.3627	22.4186	22.2837	22.2724	22.1931	-0.0793406	0.731867
A0A146IHP0	SUN1	21.3706	21.3559	21.483	21.5685	21.3278	21.3891	21.4043	21.4872	21.253	21.6187	21.3665	21.632	21.1044	20.8587	21.5693	21.4896	21.2063	21.4233	21.3443	-0.0790126	0.411758
P51884	LUM	22.0861	22.8234	22.5731	22.0663	23.0824	23.0368	21.5931	22.8379	23.1665	22.6905	21.1524	23.1646	21.9454	20.2011	23.4037	23.2411	22.9403	22.5124	22.434	-0.0784228	0.853682
P14625	HSP90B1	25.1018	25.4258	25.3709	25.282	25.3595	25.6274	25.3076	25.3648	25.4539	25.5677	25.1874	25.5748	24.6033	25.2443	25.1936	25.472	25.2039	25.355	25.2779	-0.0771017	0.506464
P22695	UQCRC2	18.3368	17.4321	17.4671	18.0136	17.1516	17.1133	18.2763	17.0587	17.6009	17.4598	17.4822	17.2212	17.8873	17.6668	17.4745	17.4573	17.5347	17.6062	17.5316	-0.0745394	0.713123
Q12841	FSTL1	21.2648	21.6377	21.4942	21.3958	21.5764	21.7293	21.4099	21.4554	21.6081	21.4722	21.2555	21.5317	21.319	21.2462	21.6061	21.5492	21.208	21.4955	21.4218	-0.0736837	0.345331
P18084	ITGB5	22.4502	22.363	22.5051	22.4384	22.6134	22.6609	22.2327	22.6155	22.6334	22.4955	22.4528	22.5833	22.1905	22.1061	22.4672	22.5357	22.2636	22.4849	22.4142	-0.0706721	0.390024
O14498	ISLR	21.0397	20.7656	21.0902	21.0436	21.2817	20.7804	21.3892	20.8098	20.5743	21.3089	20.9972	21.0782	21.4844	20.8648	21.0288	20.7593	20.4937	21.025	20.9544	-0.0706296	0.609354
Q9UPU3	SORCS3	22.0836	21.2556	21.1336	21.5277	20.9019	20.9729	22.0921	21.2814	21.4195	21.5141	21.3139	21.3009	21.1903	21.3099	21.2273	21.3493	21.4094	21.4061	21.3372	-0.0689166	0.691163
Q6ZXV5	TMTC3	20.2386	19.9664	19.9021	20.1594	19.8872	19.7615	20.2785	19.9944	19.9417	20.0561	20.062	19.9437	19.725	19.8802	19.9356	19.9658	20.0943	20.0235	19.956	-0.0674735	0.386241
Q96PB1	CASD1	23.0035	22.6662	22.3156	22.8487	22.7094	22.3909	22.7769	22.2705	22.4886	22.7345	22.5436	22.8228	22.6001	22.7399	22.1185	22.8336	22.1193	22.6227	22.5556	-0.0670615	0.61788
Q03164	KMT2A	20.5758	20.2778	20.2233	19.9909	20.4145	20.5167	20.1931	20.7719	20.3647	20.0713	19.7307	20.1705	20.6217	20.4852	20.2814	20.91	20.1164	20.3705	20.3058	-0.0647358	0.660104
Q96PQ0	SORCS2	22.6589	22.7983	22.9395	22.6154	22.9882	22.9371	22.8024	23.0255	22.7764	22.75	22.9015	22.8341	22.5573	22.8383	22.7836	22.876	22.7131	22.8457	22.7811	-0.0645211	0.331849
P22607	FGFR3	23.844	23.8538	23.8366	23.7881	23.6111	23.9188	23.8095	23.8295	23.7186	23.6191	23.8778	24.0565	23.5709	23.4771	23.7656	24.0094	23.6321	23.8114	23.7475	-0.0639629	0.40179
P20036	HLA-DPA1	20.079	20.5333	20.6071	19.865	20.497	20.3142	20.0218	20.1825	20.329	20.5012	19.8643	20.4177	19.9617	20.3059	20.036	20.7103	19.6634	20.2625	20.1988	-0.0636645	0.671675
P04179	SOD2	18.8825	18.8192	17.7678	17.5964	17.9779	19.0296	17.2285	17.3756	18.1929	18.0421	17.8454	18.4135	18.3826	18.2191	17.8811	17.2486	17.9768	18.0847	18.0225	-0.062238	0.829461
P09486	SPARC	21.8211	21.6843	21.1602	21.0189	21.6867	21.81	19.7678	20.896	21.0725	21.1807	21.8775	21.7877	19.2861	20.5351	22.0318	21.9097	20.8457	21.2306	21.1697	-0.0609588	0.875972
P42892	ECE1	24.402	24.7695	24.7399	24.4838	24.9118	24.8643	24.4735	24.8358	24.7096	24.6432	24.6406	24.7961	24.5257	24.2933	24.6873	24.6394	24.6873	24.6851	24.6247	-0.0603821	0.493281
Q9UJA9	ENPP5	21.6045	22.0889	21.5745	22.3509	20.6203	23.1603	21.783	21.3748	21.8248	22.1315	21.7436	22.1744	21.4461	22.5018	21.2715	21.3123	21.429	21.8197	21.7595	-0.060205	0.845095
Q8TD22	SFXN5	18.1992	17.2926	17.4764	18.0258	17.3603	17.5157	19.0842	17.461	17.2642	17.7159	17.8112	17.6087	17.781	18.1028	17.7842	17.7337	17.8748	17.8019	17.7418	-0.0600693	0.798777
Q5JPE7	NOMO2	23.4583	23.3318	23.3238	23.3558	23.2098	23.1555	23.3495	23.3265	23.2439	23.3558	23.2122	23.3424	23.2809	23.2663	23.1161	23.3256	23.1869	23.3139	23.2589	-0.0549543	0.211989
Q05707	COL14A1	22.3603	22.1513	22.973	22.3284	22.9499	22.8124	22.266	22.9157	22.9513	22.7717	22.0139	23.7625	22.1764	20.9678	22.8897	22.6609	22.6635	22.5946	22.5397	-0.0548805	0.850621
Q15165	PON2	24.7332	24.9835	24.7373	24.3333	25.1826	24.9197	24.3591	25.0461	24.7309	24.4671	24.8894	24.8375	24.6146	24.6503	24.7278	25.0761	24.6012	24.7868	24.7328	-0.0540829	0.674142
P11717	IGF2R	24.5895	24.8534	24.6818	24.4529	24.8114	24.6097	24.378	24.6805	24.6342	24.6706	24.8141	24.7938	24.036	24.3525	24.7027	24.6576	24.5526	24.6322	24.5794	-0.0527962	0.605532
P01871	IGHM	23.4611	23.5983	23.8769	22.9137	23.2404	23.3389	22.2813	23.838	23.5738	23.4521	22.88	23.5481	23.1282	22.4562	23.1816	23.4499	23.7288	23.3186	23.2665	-0.0520305	0.823523
P16278	GLB1	21.4264	21.7493	21.5362	21.5743	21.5549	21.4039	21.4173	21.5861	21.3993	21.3623	21.6034	21.458	21.4621	21.5164	21.6439	21.4889	21.3791	21.5311	21.4793	-0.051785	0.336466
Q9GZM8	NDEL1	19.4123	19.3737	19.5487	20.3079	19.1195	19.2541	20.4198	19.3099	19.726	19.6202	19.3849	19.4197	19.5344	19.3231	19.6048	19.5716	19.6892	19.5932	19.5415	-0.0516835	0.781432
Q66K14	TBC1D9B	20.2164	19.7544	19.5263	19.4976	19.7944	19.8101	19.5047	19.4799	19.6425	19.6242	19.7945	19.6828	19.4563	19.6066	19.9353	19.374	19.7215	19.698	19.6486	-0.0493234	0.648519
P19971	TYMP	19.0541	20.2402	19.9823	18.8682	20.5768	19.771	19.6523	19.8084	19.5233	19.7457	19.0993	19.4631	20.1505	20.0137	19.8479	19.9089	19.5028	19.7442	19.695	-0.0491494	0.833508
Q13683	ITGA7	24.6825	25.0487	24.9415	24.6895	25.1771	25.0724	24.4281	25.1214	25.1315	24.9908	25.0154	24.8305	24.6616	24.5326	24.9131	25.0076	24.538	24.8951	24.8468	-0.0483586	0.69132
Q13443	ADAM9	21.8729	21.9972	21.9296	21.3252	21.7674	21.7868	21.3898	21.7273	21.6726	21.2148	21.6875	21.9985	21.4612	21.5958	21.9573	21.7358	21.777	21.7245	21.6778	-0.0466923	0.697188
P02751	FN1	21.555	21.6012	21.3621	21.303	21.6771	21.7205	20.8109	21.6175	21.5593	21.6656	21.1272	21.6	21.4872	20.0959	21.8311	21.7075	21.6095	21.4559	21.4092	-0.0466464	0.824115
Q5UCC4	EMC10	18.9925	18.9649	18.7203	18.6901	18.413	18.7031	18.9309	18.5291	18.6665	18.793	18.7303	18.7	18.5855	18.8401	18.8581	18.3857	18.7108	18.743	18.6967	-0.0463059	0.609244
H7C394	CAMK2B	18.3166	17.8586	17.9826	18.4629	17.8685	17.9239	18.6656	17.8206	18.0313	17.9913	18.0167	18.2029	18.193	18.1192	17.8974	18.1019	18.047	18.1124	18.0668	-0.0456497	0.710889
P45880	VDAC2	18.8493	18.1883	18.1068	18.6363	17.7909	17.9962	18.9552	17.9035	18.3608	18.402	18.2652	18.1921	18.2217	18.2847	18.0105	18.368	18.2273	18.3033	18.2591	-0.044164	0.79352
O76082	SLC22A5	21.8086	21.621	21.7015	21.8348	21.5932	21.7434	21.5519	21.9747	21.8458	21.407	21.5701	21.9476	21.5524	21.8813	21.7504	21.5799	21.626	21.7286	21.6845	-0.0441582	0.58089
P31943	HNRNPH1	21.6605	19.7649	19.4336	19.656	19.8507	19.5015	19.7921	19.6966	19.9792	19.828	19.7997	19.9486	19.8982	19.8124	19.7245	19.8364	20.0534	19.9195	19.8756	-0.0438835	0.868607
P25391	LAMA1	24.1615	24.0643	24.2604	23.9702	24.6597	24.5218	23.2153	24.3482	24.2927	23.8376	24.2441	24.2203	24.2741	23.4043	24.4793	24.0713	24.14	24.1502	24.1071	-0.0430829	0.82274
Q92673	SORL1	26.7246	26.9565	26.7744	26.7183	26.7583	26.96	26.4213	26.8015	26.7326	26.8719	26.8334	26.8976	26.4907	26.6786	26.6287	26.7995	26.582	26.7644	26.7239	-0.0404651	0.600476
P21281	ATP6V1B2	20.2946	19.8316	19.9162	20.1617	19.7709	19.6797	20.4037	19.6724	20.1006	19.8596	19.8787	19.8954	19.914	19.9282	19.9493	19.9503	19.8643	19.9664	19.9267	-0.0396388	0.711532
Q9UN70	PCDHGC3	22.4352	22.5113	22.5621	22.3532	22.6805	22.6257	22.2749	22.6595	22.549	22.3069	22.5396	22.5737	22.3993	22.2959	22.7114	22.4597	22.4301	22.5128	22.4739	-0.0388529	0.580707
Q92542	NCSTN	25.2488	25.3177	25.276	24.9192	25.0931	25.4939	24.8336	25.363	25.2427	25.0173	25.2415	25.1954	25.0906	25.0739	25.1691	25.1919	25.17	25.1932	25.1547	-0.0384579	0.659182
P33151	CDH5	22.4551	22.1797	22.2934	22.292	22.407	22.5413	22.3019	22.5355	22.5515	22.3447	21.9245	22.4354	22.4328	21.9511	22.6551	22.3381	22.4026	22.3757	22.3373	-0.03843	0.690754
Q15043	SLC39A14	21.7621	21.6923	21.6961	21.8346	21.7183	21.5999	21.9433	21.3997	21.5558	22.087	21.6111	21.6905	21.3771	21.5665	21.9507	21.7722	21.3977	21.7058	21.6676	-0.0381716	0.701177
Q14393	GAS6	20.721	20.962	20.9575	21.2839	21.1592	20.7742	21.52	21.0347	21.22	20.8062	20.7465	21.0764	21.0071	20.973	21.1217	21.0403	21.1397	21.0516	21.0146	-0.0370039	0.735127
P15586	GNS	25.329	25.7368	25.5243	25.1925	25.6871	25.7185	24.878	25.5352	25.4352	25.5227	25.5229	25.5073	25.0508	25.3783	25.3711	25.6288	25.3094	25.4502	25.4141	-0.0361205	0.769197
P08069	IGF1R	23.8868	23.8174	23.8267	23.8462	23.8747	23.7986	23.8098	23.8492	23.831	23.7079	23.8817	23.8868	23.721	23.6606	23.8576	23.8143	23.8827	23.8387	23.8049	-0.0338207	0.296994
Q9C0A0	CNTNAP4	23.1214	23.1022	23.0964	22.8509	23.1473	23.078	22.556	23.0387	22.8911	22.9663	23.2655	23.2672	22.7598	22.744	22.9822	23.0781	22.7428	22.9989	22.9663	-0.0325334	0.746823
P19652	ORM2	22.6208	22.6402	22.393	21.931	22.1508	22.6278	21.2113	22.7347	22.1388	22.4629	21.6886	22.6278	21.9645	21.6973	22.0279	23.0252	22.7067	22.2887	22.26	-0.0287213	0.906554
O60858	TRIM13	19.0885	18.9163	19.3474	19.3254	19.1351	19.296	18.903	18.583	18.8287	18.9398	19.1766	19.0674	19.0222	19.3582	18.9283	18.9779	19.1361	19.0744	19.0484	-0.0260101	0.812513
P11387	TOP1	19.9106	19.3233	19.6645	19.5461	19.2164	19.2451	19.2761	19.1478	19.5094	19.6363	19.3394	19.7161	18.7675	19.1906	19.4629	19.3822	19.5116	19.4163	19.3907	-0.0255766	0.849558
P21810	BGN	21.9063	22.1034	22.7799	22.293	22.7171	22.7825	21.9024	22.7573	22.6386	22.3439	21.4831	23.5116	22.2249	20.7935	22.9037	22.7829	22.7581	22.4052	22.3823	-0.0229722	0.94122
Q9HAT2	SIAE	25.0093	25.2487	25.0205	24.9312	24.7196	25.0648	24.8018	25.0305	24.969	25.2748	24.9815	24.8653	24.7521	24.8296	24.9112	24.9249	25.0955	24.9783	24.956	-0.0223114	0.776966
P08238	HSP90AB1	19.2268	18.6491	19.0573	18.9233	18.9695	18.8447	18.0307	18.8571	18.6596	18.8101	18.9393	18.8555	18.8485	18.8698	18.5278	18.8838	18.813	18.8198	18.8008	-0.0190062	0.890772
Q10589	BST2	22.1043	22.5456	22.3475	22.0319	22.6981	22.628	21.9796	22.4434	22.4654	22.3819	21.9134	22.1743	22.5719	21.8336	22.3703	22.8597	22.3848	22.3473	22.3284	-0.0189268	0.897704
Q13508	ART3	18.8614	19.07	19.4708	19.214	19.3193	19.1136	19.4347	18.8774	19.111	19.2891	19.0315	19.479	19.3342	18.8846	19.0621	19.1508	19.0228	19.1701	19.1517	-0.0184781	0.859826
P54753	EPHB3	20.436	20.3358	20.2231	20.3461	20.0104	20.117	20.0994	20.086	20.26	19.924	20.2371	20.1759	20.0599	20.2803	20.1955	20.2939	20.2681	20.2067	20.1883	-0.0184134	0.789082
P46977	STT3A	22.0109	22.0263	21.8896	21.471	21.8245	22.0453	21.3722	21.9515	21.6107	21.9186	21.7509	22.0713	21.739	21.686	21.8727	21.881	21.7231	21.8239	21.8059	-0.0179677	0.865342
P01008	SERPINC1	19.7817	20.2647	19.924	19.9875	19.9756	19.8304	19.2202	19.9986	20.1529	19.9964	19.6259	19.8476	20.003	18.64	20.3654	20.1907	19.883	19.8728	19.8561	-0.0167186	0.934236
P16083	NQO2	18.617	19.6651	18.5974	19.1866	18.044	19.5903	18.3589	18.8048	19.5996	19.7945	18.8067	18.8889	18.5818	18.6001	18.6485	18.0366	18.6173	18.858	18.8416	-0.0164755	0.952636
P51689	ARSD	20.3281	20.5468	20.3447	20.5409	20.6976	20.9988	20.6081	20.5399	20.5836	20.1988	20.6591	20.5472	20.7833	20.5877	20.4098	20.5474	20.7167	20.5756	20.5593	-0.016309	0.865345
P04233	CD74	21.6359	21.9701	21.455	21.3023	22.1195	22.2405	20.9382	21.8226	21.5587	21.6275	21.4114	22.0491	21.3548	21.7334	21.7687	22.2075	21.3127	21.6855	21.6693	-0.0162006	0.932104
P49961	ENTPD1	24.1949	24.4134	24.4612	23.9626	24.7235	24.8974	23.6802	24.455	24.3603	24.3583	24.3091	24.4229	24.3935	23.8728	24.3285	24.6316	24.3235	24.3485	24.3334	-0.0151324	0.923824
Q9Y5W8	SNX13	18.4046	18.8216	18.5373	18.714	18.2242	18.56	19.0018	18.6575	18.4098	18.5315	18.7415	18.3132	18.6607	18.7958	18.4757	18.8048	18.6872	18.6151	18.6022	-0.0128987	0.903139
Q14CZ8	HEPACAM	23.8789	24.2157	24.3164	23.8995	24.8351	24.4988	23.6755	24.4442	24.3537	24.0812	24.439	24.2822	23.9954	24.0333	24.2078	24.3545	24.1223	24.2205	24.2077	-0.0127873	0.931922
Q9H6U8	ALG9	20.3104	20.3509	20.6587	20.5446	20.5895	20.5112	20.2858	20.5277	20.3212	20.3434	20.5074	20.5781	20.4309	20.0648	20.4504	20.7287	20.7131	20.4723	20.4598	-0.0125565	0.884057
P17677	GAP43	20.3076	19.428	19.5985	20.4629	19.6223	19.2807	20.9017	19.5402	19.6412	20.0435	19.9425	19.8636	19.3405	19.9223	19.9714	20.2038	19.9996	19.8927	19.8809	-0.0117913	0.958953
Q8NHP8	PLBD2	22.8866	23.0702	22.8876	22.5957	22.7044	23.0553	22.7146	22.9276	22.7374	23.0465	23.0865	22.6896	22.7949	23.0446	22.8403	22.7788	22.5883	22.8553	22.8452	-0.0100401	0.906532
Q14194	CRMP1	22.4331	22.5129	22.6218	22.7208	22.4903	22.5901	22.7113	22.5992	22.4832	22.4986	22.7345	22.8549	22.4125	22.6149	22.4632	22.5895	22.545	22.5849	22.5774	-0.00754492	0.900625
Q14697-2	GANAB	21.321	20.9783	21.0372	20.8768	20.8586	20.8248	20.8883	21.073	21.0924	21.0649	21.0103	20.9309	20.987	20.863	20.9739	21.0069	20.864	20.9823	20.977	-0.00523612	0.935912
Q5VU43	PDE4DIP	19.8367	19.7089	20.0579	20.1394	19.9427	19.9915	19.9036	20.088	19.6642	20.0726	20.1406	20.3601	19.8065	20.0752	19.6096	20.0558	19.805	19.9586	19.9544	-0.00418538	0.965964
Q6IEE7	TMEM132E	20.9655	20.8672	21.3241	21.6072	21.2181	20.9477	21.1973	21.1745	21.5226	20.8822	21.6764	20.9456	20.8757	20.5973	21.2871	21.1475	21.4988	21.1627	21.1592	-0.00347204	0.981544
P13987	CD59	23.2353	22.9224	22.9685	22.5729	22.5759	22.7312	22.9246	22.7043	22.8767	22.2606	22.8866	23.0176	22.8851	22.8845	23.0487	22.7907	22.7831	22.8294	22.826	-0.00344408	0.975584
P19440	GGT1	22.006	22.6874	22.2451	22.324	22.3537	22.3828	21.7642	22.275	22.291	22.1399	22.2498	22.3236	22.1801	22.2471	22.3985	22.1932	22.2395	22.2548	22.2514	-0.00337153	0.973921
P09471	GNAO1	17.3912	16.5353	16.7497	16.99	16.7719	16.5933	17.6673	16.4299	17.1881	16.9324	16.8503	16.7894	16.8522	16.9493	16.8107	16.771	16.85	16.8911	16.8882	-0.00290557	0.985911
Q9UQ35	SRRM2	19.5846	20.0462	19.7442	19.6085	19.9369	19.8492	20.3141	19.7362	19.5793	19.8521	19.8273	19.827	20.0942	19.8752	19.8541	19.75	20.0073	19.8525	19.8518	-0.000650505	0.994859
P06213	INSR	24.4127	24.5882	24.4107	24.0602	24.5286	24.5168	23.9855	24.4401	24.3356	24.2877	24.4693	24.5506	24.2832	24.2652	24.3555	24.5118	24.2495	24.3678	24.3676	-0.000247902	0.99779
B4DQR1	FLJ10769	21.3458	21.5397	21.3846	21.6417	21.4817	21.4047	21.4023	21.4303	21.4817	21.4129	21.4779	21.4406	21.5101	21.381	21.4794	21.5106	21.3913	21.4538	21.4539	0.000104302	0.997861
P34059	GALNS	21.4706	21.6761	22.2289	21.1053	21.6804	22.7076	20.7349	21.5913	21.5854	21.6039	22.1339	21.7159	21.674	21.5751	21.8878	21.456	21.2193	21.6494	21.6501	0.000762583	0.997458
P46459	NSF	18.2805	17.5538	17.5755	18.2491	17.4658	17.5739	18.3646	17.4922	17.9042	17.6089	17.7705	17.7086	18.0635	18.0731	17.8633	17.5653	17.8338	17.8194	17.8213	0.00182881	0.990731
B4DPB3	NA	19.2982	18.0687	18.5928	19.1511	18.151	18.1195	18.9129	18.3109	18.6416	18.6438	18.4107	18.7104	18.7785	18.152	18.6275	18.5734	18.6641	18.5756	18.578	0.00236349	0.99006
Q9BT09	CNPY3	19.893	19.5766	19.8373	19.2303	19.5871	19.7523	19.3498	19.5947	19.6504	19.7311	19.5579	19.6912	19.4101	19.8318	19.4947	19.6166	19.5032	19.6026	19.6097	0.00703174	0.940448
P09972	ALDOC	20.8131	20.8183	20.7357	20.8558	20.5932	20.3477	20.5875	20.5808	20.5436	20.6236	20.7173	20.6677	20.5421	20.7611	20.7237	20.6807	20.8059	20.6665	20.674	0.00744211	0.914682
Q7Z7M0	MEGF8	23.9082	23.7361	23.6358	23.5647	23.6113	23.7182	23.3222	23.7472	23.5827	23.9003	23.6377	23.7694	23.5454	23.7649	23.5823	23.5787	23.6115	23.6555	23.6637	0.00818609	0.911847
P05556	ITGB1	24.9324	25.6619	25.5523	24.843	25.8439	25.7725	24.3598	25.6061	25.3117	25.6147	25.4944	25.6057	25.2936	24.8433	25.3543	25.471	24.9851	25.3215	25.3304	0.00893287	0.966908
P61764	STXBP1	18.0431	16.873	17.1139	17.7688	16.992	16.828	18.2886	16.9166	17.3872	17.1633	17.2119	17.2407	17.5929	17.3917	17.2209	17.347	17.7033	17.353	17.3621	0.00911164	0.967386
P78357	CNTNAP1	27.5472	27.5923	27.4452	26.8275	27.5574	27.5029	26.7768	27.4822	27.1055	27.3063	27.5001	27.663	27.3401	27.4564	27.2671	27.389	27.1358	27.3414	27.3515	0.0100506	0.941024
P53801	PTTG1IP	22.984	22.9577	22.8021	21.9396	23.6952	23.2925	21.4877	22.7274	22.3819	22.8698	22.9458	23.2463	22.2371	22.3692	22.9664	23.3673	22.3298	22.7358	22.746	0.0101878	0.972458
Q9NUN5	LMBRD1	23.9637	24.2171	24.1671	23.6791	24.2905	24.3521	23.6105	24.5864	24.1035	24.4382	24.3939	24.356	23.9106	23.8835	24.0675	24.3769	23.5402	24.1083	24.1189	0.0106331	0.946601
Q9NYU2	UGGT1	19.5915	19.5012	19.4984	19.4489	19.4088	19.4161	19.5011	19.3899	19.5268	19.6847	19.4624	19.4949	19.4432	19.4478	19.3726	19.4887	19.4038	19.4695	19.4806	0.0110969	0.774736
P07711	CTSL	22.6267	23.0061	23.0906	22.8612	22.8242	23.1609	22.3916	22.6173	22.9489	23.2345	22.878	22.9811	22.8321	22.851	22.6707	22.9092	22.1966	22.8223	22.8336	0.0112462	0.93346
Q96PX8	SLITRK1	22.5671	22.1597	22.4928	22.7034	22.4859	22.2871	23.4119	22.2799	22.6203	23.1051	22.5459	22.6151	22.5634	22.3321	22.4859	22.2655	22.5083	22.5485	22.5602	0.0117152	0.942623
Q2M1P5	KIF7	20.8591	19.4672	19.3861	19.7136	19.0913	19.3329	19.8541	19.2618	19.6751	19.9079	19.7836	19.5872	19.6225	19.7531	19.7677	19.2265	19.3771	19.6208	19.6334	0.0126482	0.953142
O43852-10	CALU	18.688	19.3328	19.2733	19.1599	19.5271	19.4192	18.8167	19.386	19.0942	19.3777	19.4274	19.403	19.2845	19.1143	19.1151	19.2049	18.9027	19.2004	19.2138	0.0133718	0.913636
Q9UQM7	CAMK2A	18.2477	17.4699	17.8389	18.3643	17.6035	17.6436	18.8769	17.5529	18.2387	17.8689	17.8342	17.9549	18.0529	18.0447	17.8682	17.9075	17.8979	17.9497	17.9631	0.0134251	0.94277
Q5VW38	GPR107	21.4983	21.487	21.4527	21.351	21.1313	21.5192	21.1051	21.3548	21.2402	21.4438	21.2755	21.3771	21.3177	21.7335	21.3339	21.322	21.3442	21.3624	21.3764	0.0140103	0.855305
O94856	NFASC	27.4714	27.6786	27.7215	27.4197	27.895	27.7283	27.4398	27.6783	27.6063	27.543	27.6661	27.6883	27.5865	27.7807	27.5228	27.8041	27.5943	27.6291	27.6436	0.0144937	0.835374
Q16585	SGCB	23.0922	23.1734	23.1101	22.7452	23.4741	23.3191	22.4754	23.2995	23.1042	23.2623	23.1643	23.3043	23.1317	22.7328	23.1029	23.06	23.0507	23.0861	23.1015	0.0153591	0.906623
Q9NY59	SMPD3	19.6701	18.822	19.1381	19.7586	18.5169	18.7418	20.033	18.7175	19.6285	19.262	19.1008	18.8537	19.1932	19.1037	19.1323	19.2285	19.214	19.1747	19.1907	0.0159923	0.941813
P04843	RPN1	20.3783	20.4963	20.321	20.3314	20.3949	20.4212	20.4444	20.3624	20.5112	20.533	20.3772	20.4155	20.4725	20.4147	20.3271	20.3199	20.3211	20.3938	20.4102	0.0164759	0.637654
P01857	IGHG1	24.0285	24.5296	24.7519	23.9876	24.6266	24.6205	23.5673	24.742	24.4363	24.7572	23.9703	24.8098	24.093	23.9822	24.1423	24.7247	24.4465	24.3568	24.3736	0.0168243	0.93139
Q16851	UGP2	18.0545	17.9991	18.0993	17.9244	17.9003	18.044	17.9756	18.0047	17.957	17.9795	17.913	18.0594	18.1888	18.2198	17.8193	17.8957	18.1275	18.0002	18.0178	0.0175562	0.741259
P55283	CDH4	21.8777	21.8693	21.6923	21.774	21.9767	21.9717	21.845	21.6839	22.0216	21.7419	21.8275	21.959	21.7657	21.9081	22.0388	21.9783	21.445	21.8363	21.854	0.0176683	0.814892
O43866	CD5L	20.1939	20.156	20.2419	19.8178	18.4965	19.8461	19.2287	19.9415	20.0039	19.2866	19.4703	19.9556	18.659	19.1951	20.4364	20.1498	20.6698	19.7403	19.7585	0.0182073	0.952785
Q8NE01	CNNM3	18.9781	19.2669	19.1627	19.2634	19.2094	19.2237	19.4256	19.1418	19.2317	18.9667	19.1803	19.2551	19.3682	19.2345	19.3077	19.2625	19.2463	19.209	19.2281	0.0191401	0.747494
P02765	AHSG	19.2833	19.8017	19.3295	20.0984	18.9513	19.7441	19.0702	19.7368	19.5821	19.6099	19.0571	19.422	19.4234	18.9356	20.0133	19.6886	19.9612	19.5019	19.5215	0.0195714	0.917837
P30530	AXL	21.1315	20.8316	20.4145	20.1239	20.4679	20.7714	19.7604	20.6465	20.3669	20.3584	20.6235	20.467	20.3923	20.297	20.6999	20.7555	20.883	20.5185	20.5382	0.0197065	0.908592
P48047	ATP5PO	19.8435	18.7784	18.7763	19.3596	18.6137	18.5636	19.7714	18.5329	19.0594	19.0193	19.0161	18.6634	19.1298	19.2526	18.8699	18.9669	19.4897	19.0299	19.0519	0.021997	0.918019
P10253	GAA	24.7751	24.872	24.7157	24.4302	24.9284	24.8723	24.1403	24.8704	24.7922	24.7745	24.8131	24.7615	24.835	24.5863	24.733	24.7337	24.4741	24.7005	24.7226	0.0220449	0.838396
O75882	ATRN	25.0148	25.1936	25.1718	25.0341	25.0651	25.2241	24.8606	25.2434	25.1332	25.2365	25.1867	25.1435	25.097	25.0396	25.1858	25.0987	24.9865	25.1009	25.1231	0.0221362	0.684396
P28845	HSD11B1	21.307	21.5457	21.1692	20.9148	21.7232	21.5782	21.6006	21.0881	20.5362	21.5422	21.686	21.9752	21.8031	21.5465	20.9973	21.0821	21.3255	21.3659	21.3882	0.0223536	0.903929
Q7Z4G3	NA	22.8368	22.6167	22.9374	22.732	23.1874	22.8385	23.1459	22.8838	22.9819	23.1002	22.9879	23.1421	22.6197	22.8698	22.9878	22.9365	22.6688	22.8973	22.9216	0.0243269	0.791328
Q96NR8	RDH12	20.2363	20.1425	19.9345	20.0558	19.5181	19.7395	20.4872	19.6259	20.1428	19.9374	20.0967	20.0697	20.0442	20.0088	19.841	19.9585	19.8377	19.9675	19.993	0.0254995	0.838645
P63267	ACTG2	20.3696	18.7349	18.7216	18.9001	19.1628	18.7971	18.5952	18.8621	19.1271	18.9824	18.9934	19.0922	19.1495	18.9007	19.0037	19.1556	18.992	19.0179	19.0441	0.0261214	0.901583
P04844	RPN2	19.926	19.8997	20.0055	19.8637	19.7048	20.0732	19.8439	19.8028	19.82	20.1453	19.8653	20.0798	19.9819	19.6358	19.8029	20.074	19.8427	19.89	19.9164	0.0264585	0.70456
Q9Y5F7	PCDHGC4	18.1646	18.6089	18.0306	18.4266	18.1756	18.0947	18.8668	17.9533	18.2702	17.8751	18.2274	18.0737	18.4944	18.3534	18.4911	18.3606	18.7107	18.2901	18.3174	0.0272541	0.84724
P55072	VCP	20.1454	20.0124	20.0095	20.0691	20.3819	20.0824	20.1367	19.8983	20.0888	19.8848	20.0206	20.2455	20.2613	20.2859	20.0988	20.0643	20.1292	20.092	20.1199	0.0279513	0.67802
Q86UT6	NLRX1	21.24	21.4687	21.2898	21.819	21.0181	21.4825	21.9635	21.3639	21.5337	21.2077	21.3351	21.2837	21.4946	21.6903	21.4849	21.4833	21.8578	21.4557	21.4857	0.0299928	0.818638
Q8NFQ8	TOR1AIP2	21.2807	21.1797	21.0693	21.1879	21.1003	21.2226	21.1481	21.186	21.2618	21.0604	21.1914	21.3179	21.4277	21.2931	21.1231	21.1803	20.9754	21.1718	21.2034	0.0316266	0.554344
Q06418	TYRO3	24.206	23.6545	23.8941	23.8743	24.0624	23.9251	23.8686	23.8534	23.9464	23.7894	23.8713	24.049	24.0761	23.6983	23.8808	24.0639	24.1692	23.9173	23.9494	0.0320813	0.681067
Q6P9F7	LRRC8B	21.4043	20.827	20.7823	20.9376	20.7525	20.6632	21.128	20.7084	21.0434	21.0173	20.8794	20.8737	21.0452	20.918	20.9049	20.886	20.8275	20.9004	20.9328	0.0324217	0.735545
Q99538	LGMN	23.9885	23.998	23.4723	23.1916	24.5019	24.564	23.4502	24.0745	24.0651	24.0025	23.0745	24.2526	23.2199	23.9839	24.1352	24.4713	24.2369	23.9051	23.938	0.0328689	0.891406
Q9H9B4	SFXN1	16.0161	15.062	15.0738	15.8049	15.0718	14.7543	16.0948	15.1218	15.4203	15.509	15.1623	15.3897	15.4481	15.4324	15.2474	15.4454	15.6236	15.3749	15.4087	0.0337494	0.861332
P09668	CTSH	19.9689	20.4348	20.4596	20.2822	20.8256	21.2544	22.6491	20.4722	21.0723	20.6459	21.4027	20.6885	20.9836	20.6141	21.0504	20.9038	20.0869	20.7934	20.8276	0.0342114	0.917643
Q12907	LMAN2	22.0915	22.0942	21.9672	21.6922	22.0656	22.2313	21.7966	22.1571	22.0224	21.9952	21.8927	22.0781	22.1421	22.0778	21.9783	22.0008	22.2541	22.012	22.0491	0.0370965	0.62469
Q9BTT0	ANP32E	19.569	19.3139	18.6763	18.7175	18.9971	18.9981	18.7856	18.789	18.8971	18.7767	19.0021	19.3697	18.9164	18.9895	19.2977	19.1354	18.8018	18.9808	19.0207	0.0399026	0.766287
Q96KR1	ZFR	20.6597	20.8815	21.3327	21.51	20.6066	20.9353	21.7627	20.9004	20.879	21.2244	21.0168	21.1539	21.2285	21.0932	21.0281	21.0452	21.3612	21.0736	21.1145	0.040858	0.797726
Q9UBP4	DKK3	24.3651	24.4847	24.5174	24.1125	24.8581	24.7423	23.3261	24.6511	24.5131	24.8373	24.7264	25.0289	24.0182	23.7603	24.2383	24.659	24.0281	24.3822	24.4233	0.0411311	0.85673
O00592	PODXL	19.7881	19.7165	19.674	19.7614	19.6523	19.7436	19.987	19.577	19.8858	19.6245	19.4998	20.0179	19.5481	19.6598	19.9545	19.9863	19.8324	19.7375	19.7788	0.0413089	0.608535
Q8IWZ3	ANKHD1	20.7792	21.2926	20.8735	21.018	21.4173	21.4139	20.9864	21.3139	20.836	20.7352	21.0647	21.2328	21.9781	21.7226	20.6996	21.099	21.242	21.1368	21.1789	0.0420364	0.808365
Q04771	ACVR1	20.1378	20.3274	20.3879	20.1795	20.2359	20.5296	20.0083	20.2118	20.7202	20.6131	20.1564	20.4615	20.3105	20.2047	20.2601	19.9954	19.9528	20.2523	20.2972	0.0448968	0.672612
Q13813	SPTAN1	21.1356	20.9336	21.0454	21.3423	21.135	20.9765	21.3229	20.9475	21.2832	21.0072	21.1674	21.079	21.1237	21.1285	21.1444	21.271	21.1747	21.1048	21.1532	0.0483766	0.463517
Q9NZ53	PODXL2	21.7822	21.3617	21.6031	21.2923	21.5256	21.561	21.8394	21.5694	21.6148	21.607	21.5545	21.7845	21.5319	21.806	21.5439	21.7253	21.3796	21.5668	21.6164	0.0495566	0.545548
P61019	RAB2A	18.7927	18.1251	18.205	18.4455	18.1359	18.1427	18.5498	18.0161	18.5992	18.3331	18.3153	18.2791	18.3497	18.4006	18.2265	18.3161	18.3453	18.3016	18.3516	0.0500562	0.630741
Q8NBJ5	COLGALT1	22.1645	21.9193	21.7121	21.5952	21.6811	22.0398	21.723	21.6819	21.9886	22.0074	21.6362	21.8814	21.7984	21.7482	21.8446	21.9513	21.9265	21.8146	21.8647	0.0501347	0.554051
Q10567	AP1B1	19.2848	18.5762	18.7947	19.2069	18.6086	18.481	19.5327	18.2692	19.1477	18.8026	18.8686	18.707	18.9456	19.016	18.8493	18.7406	18.9839	18.8443	18.8957	0.0514218	0.762405
P04196	HRG	20.6454	21.2387	21.2239	21.3771	20.6334	21.0231	20.3285	21.0645	21.3976	20.9291	20.4011	21.2471	21.3934	20.2463	21.2921	21.0024	21.0361	20.9418	20.9939	0.0520853	0.787675
Q03167	TGFBR3	21.5048	22.3006	22.0221	22.4512	22.174	22.0567	21.9129	21.8657	22.4404	22.0903	21.9978	22.0918	21.975	22.5917	21.4877	22.2892	21.8298	22.036	22.0882	0.0521722	0.73304
P49641	MAN2A2	21.6265	21.8904	21.7509	21.7026	21.6404	21.7498	21.3526	21.6827	21.7305	21.9293	21.7668	21.8269	21.6025	21.6252	21.5557	21.706	21.7982	21.6745	21.7268	0.0523266	0.451019
Q9UHL4	DPP7	22.9025	23.6549	23.0308	22.731	23.2708	23.6957	22.9901	23.0796	23.0095	22.919	23.4035	23.2906	23.3391	23.1335	23.1439	23.2617	23.5128	23.1694	23.2237	0.0543079	0.70224
O43157	PLXNB1	23.9268	24.3853	24.4995	23.8787	24.5297	24.5379	23.8819	24.6062	24.475	24.3319	24.5007	24.4261	24.1996	24.3524	24.2321	24.3898	24.1098	24.2807	24.3353	0.0545075	0.667949
Q99569	PKP4	18.0216	17.8863	17.9244	17.8757	17.9619	17.8399	17.834	17.9895	17.8958	18.0611	17.9364	17.956	17.8047	18.019	18.0869	17.9862	17.9949	17.9167	17.9712	0.0545719	0.169301
Q86W47	KCNMB4	19.5227	18.6042	18.3908	19.1346	18.0169	17.9286	18.7613	18.75	18.7573	18.6623	18.7358	18.7099	18.7859	18.4204	18.6635	18.786	18.7188	18.6386	18.6933	0.0546935	0.784516
Q9Y2E5	MAN2B2	23.4801	23.5108	23.2853	23.035	23.3427	23.1078	22.8519	23.3142	23.2674	23.2645	23.4937	23.2518	23.1617	23.1865	23.4016	23.2948	23.3407	23.241	23.2959	0.0548909	0.543956
P05546	SERPIND1	20.5633	20.4263	20.5887	20.9546	20.0218	20.5527	19.8095	20.5236	20.5065	20.7053	20.2107	20.6548	20.2666	19.8023	20.9571	20.4738	20.8025	20.4301	20.4866	0.0565674	0.747429
P24530	EDNRB	24.1357	24.1981	24.1864	23.2357	23.7828	24.1377	23.4899	24.2644	24.1185	24.444	24.2077	24.6508	23.7035	23.5816	23.7592	23.7503	23.6846	23.9288	23.9889	0.0601002	0.75094
Q9Y287	ITM2B	19.6769	19.915	19.6595	19.5509	19.8366	19.7153	19.7495	19.7031	19.5323	19.7645	19.7454	19.8606	20.0277	19.9571	19.7103	19.703	19.7878	19.7258	19.7877	0.06181	0.340751
Q8NF50	DOCK8	21.1962	21.0097	20.7856	20.7528	20.7624	21.0597	20.2968	20.9865	20.996	20.9576	21.0553	21.2083	20.4766	20.8353	20.662	21.0878	20.9877	20.8562	20.9185	0.0623041	0.622206
Q02083	NAAA	20.8964	21.0079	20.8206	20.6525	20.6517	21.0219	20.3033	21.0014	20.9232	21.1391	20.8407	20.9686	20.9729	20.7909	21.0535	20.1821	20.8474	20.7945	20.8576	0.0631513	0.626823
O00115	DNASE2	19.9588	20.5019	20.2157	20.0079	20.2411	20.6528	20.0139	20.2619	20.2609	20.3209	20.0499	20.4193	20.3469	20.4689	20.3729	19.9762	20.4463	20.2318	20.2958	0.0640321	0.550892
P08603	CFH	21.9057	22.2575	21.7199	21.4212	21.137	21.8705	20.4472	22.0125	21.6701	21.5919	21.4921	21.909	21.6637	20.8372	22.3019	21.8945	21.5844	21.5964	21.6605	0.0641131	0.796926
Q92752	TNR	25.827	25.6854	25.8373	25.4954	26.0689	25.9189	25.1203	25.8557	25.7007	25.8727	25.9781	26.085	25.7279	25.7055	25.7436	25.9221	25.3778	25.7261	25.7904	0.0642954	0.616841
P02750	LRG1	21.3256	20.8553	20.7181	20.7489	20.5807	20.7415	20.3758	20.9431	21.389	20.9301	20.4978	21.1326	20.6154	19.6903	20.8078	21.3148	21.2882	20.7861	20.8518	0.0656435	0.75333
P02790	HPX	21.8563	22.2145	22.2298	21.7305	21.8586	22.167	21.0475	22.5289	22.2336	22.1243	21.7162	22.162	22.0113	21.3597	22.0825	22.3177	22.176	21.9541	22.0204	0.0662089	0.730311
Q9NRA8	EIF4ENIF1	21.6286	21.4293	21.4309	21.6453	20.9967	21.0538	21.623	21.256	21.8357	21.7124	21.6017	21.3169	21.1646	21.234	21.468	21.6414	21.0725	21.3829	21.4497	0.0667644	0.607206
Q9UPN7	PPP6R1	20.8666	20.4044	19.8002	19.6996	19.9836	20.1794	19.4272	19.9884	20.109	20.279	20.098	20.3163	19.8986	19.7846	20.1593	20.3428	20.0078	20.0437	20.1106	0.0669168	0.702472
P54792	DVL1P1	19.8371	19.9777	19.7228	20.0583	19.4703	19.7576	20.5193	19.4584	20.0662	19.7215	19.6516	19.8316	20.0549	19.9928	19.9806	19.7495	20.2144	19.8502	19.9181	0.0679352	0.630049
Q8NBL1	POGLUT1	22.9139	23.2839	23.092	22.9453	23.0668	23.1578	22.7764	23.1896	23.1402	23.4873	23.0814	23.0145	22.8993	23.1088	23.0724	23.0439	23.2622	23.0532	23.1233	0.0700957	0.400396
Q96A65	EXOC4	20.7429	20.4429	20.3673	20.8076	19.5835	20.0703	21.7433	19.9683	20.828	20.3856	20.3981	20.1518	20.7945	20.3806	20.8905	20.3404	20.6663	20.4658	20.5373	0.0715391	0.779525
Q8IYK4	COLGALT2	23.6592	23.9107	23.4763	23.2636	23.7587	23.6675	22.6996	23.9799	23.6623	23.8004	23.7125	23.7119	23.477	23.5256	23.5129	23.5608	23.657	23.5519	23.6245	0.0725577	0.643038
Q9HD45	TM9SF3	22.7497	22.3424	22.1544	21.8762	22.2943	22.5013	21.8565	22.3312	22.3182	22.2232	22.419	22.4786	22.1462	22.3798	22.2696	22.4306	22.3575	22.2632	22.3359	0.0726364	0.533997
P29966	MARCKS	20.0733	19.7585	20.1082	20.3805	20.0851	20.0404	19.9936	20.0466	20.1199	19.9582	20.3958	20.6908	19.7987	20.0151	19.9757	20.4484	19.8089	20.0608	20.1346	0.0738276	0.547067
Q96PE3	INPP4A	17.7436	16.9835	17.0127	17.3249	17.0324	16.9314	17.6459	16.832	17.1645	16.8938	17.3666	17.2848	17.4824	17.5319	17.1362	17.169	17.3334	17.1883	17.2625	0.074186	0.601585
P04066	FUCA1	21.1951	21.4484	21.1366	21.133	20.9306	21.0633	20.0009	21.2534	20.9438	21.3362	21.1099	21.125	20.9512	20.9694	20.9065	21.3301	21.1779	21.0202	21.0944	0.0742756	0.662215
Q9BXX0	EMILIN2	22.873	22.5782	22.2641	22.8058	22.902	22.6357	22.3037	22.6053	23.1209	23.1448	22.46	22.545	22.8012	22.029	22.7512	22.7432	22.6704	22.621	22.6962	0.0752143	0.60365
P01011	SERPINA3	23.5938	23.9241	23.5093	23.1089	23.562	23.7333	24.3236	23.7651	24.0771	24.1135	23.4153	24.1966	23.5024	22.8924	23.4282	24.2296	24.0325	23.69	23.7653	0.0752544	0.71136
Q9Y6A1	POMT1	21.1452	21.5318	21.5321	21.2049	21.312	21.6183	20.9475	21.4907	21.2448	21.243	21.3385	21.7072	21.2394	21.6487	21.6502	21.3764	21.37	21.3478	21.4242	0.0764363	0.477251
Q8NFY4	SEMA6D	21.3421	21.3566	21.3609	20.9847	21.3908	21.3471	21.0144	21.1386	21.3043	21.4713	21.4185	21.5181	21.2182	21.2405	21.2786	21.4304	21.0322	21.2419	21.3236	0.0816851	0.314218
P01859	IGHG2	23.3944	23.6055	23.498	23.6452	24.3368	23.3576	22.9833	24.138	23.8755	24.0924	23.1913	23.7533	24.1378	22.9717	23.6423	23.7292	23.9286	23.6199	23.7025	0.0826098	0.688044
P48735	IDH2	21.444	20.5029	20.6504	20.7102	20.8519	20.4856	20.8654	20.6015	20.8599	20.7242	21.0393	20.8114	20.8511	21.001	20.622	20.946	20.7746	20.764	20.8477	0.0837488	0.495186
O75096	LRP4	21.8662	21.4769	21.6417	21.6176	21.5921	21.5794	21.66	21.4575	21.7164	21.6806	21.7921	21.9841	21.7063	21.6429	21.6234	21.5602	21.5619	21.6114	21.6964	0.0850246	0.193593
P11362	FGFR1	23.5651	23.7278	23.5947	23.742	23.4709	23.6907	23.7257	23.5379	23.9879	23.6003	23.6227	23.8923	23.7149	23.3884	23.7551	23.6716	23.8248	23.6319	23.7175	0.0856867	0.237567
O43852-2	CALU	19.427	19.6902	19.8149	19.3171	20.0553	19.9763	19.3553	19.6764	19.5533	19.9846	19.6137	19.7965	19.831	19.9024	19.6562	19.7524	19.6734	19.6641	19.7515	0.0874403	0.44236
P04062	GBA	22.1279	21.8598	21.6486	21.6569	21.84	21.8146	21.4454	21.6686	21.9076	21.8691	22.0301	21.8923	21.6669	22.1621	21.606	21.863	21.6264	21.7577	21.847	0.0893473	0.360729
Q14974	KPNB1	17.6116	17.5656	17.4751	17.3756	17.609	17.4998	17.5641	17.5053	17.5492	17.5545	17.7357	17.6448	17.65	17.4391	17.7354	17.6451	17.5855	17.5258	17.6155	0.089705	0.0503545
Q9H6X2	ANTXR1	19.7308	19.956	19.9543	19.5784	20.3261	20.2564	19.3436	19.9324	20.0924	19.7973	19.8837	20.0749	19.6322	20.3011	20.0947	20.3572	19.5881	19.8847	19.9802	0.0954573	0.528507
Q9NYU1	UGGT2	19.6492	19.6777	19.6306	19.7194	18.5906	19.2737	19.6449	19.2391	19.8694	19.8728	19.308	20.0805	19.0423	19.4169	19.1188	19.4862	19.5198	19.4282	19.5239	0.0957168	0.604333
P20338	RAB4A	18.4923	19.3529	19.4923	19.9105	18.5873	18.959	20.7973	18.9469	19.5711	19.2985	19.3535	19.0107	19.5674	19.344	19.6415	19.3941	19.5483	19.3173	19.4143	0.0970358	0.735124
Q9Y4I1	MYO5A	19.9933	19.2814	19.2897	19.553	19.1386	19.2357	19.4284	19.1999	19.9933	19.6793	19.6997	19.4338	19.3482	19.2919	19.3424	19.3748	19.2283	19.39	19.488	0.097976	0.458333
uc021que.2	NA	20.7213	20.6036	20.4313	20.4554	20.9402	20.4597	20.5666	20.612	21.2227	20.9454	20.8826	20.667	20.2996	20.6122	20.7952	20.4274	20.4229	20.5988	20.6972	0.0984559	0.407906
P07357	C8A	20.3356	19.5307	19.7671	19.5192	19.3551	19.9178	18.7531	20.2171	20.0248	19.9441	19.6246	19.8429	19.9703	19.1606	19.6374	19.9053	19.8515	19.6745	19.7735	0.0990347	0.631015
P20702	ITGAX	22.968	23.3587	23.2703	22.589	23.7122	23.63	22.3562	23.4054	23.3953	23.3897	23.4194	23.2718	23.1771	23.1346	23.4369	23.2531	22.867	23.1612	23.2605	0.0993216	0.59896
O43505	B4GAT1	21.3757	21.3582	21.4822	21.2814	21.5571	21.4199	20.9175	21.4062	21.5594	21.5546	21.4071	21.6626	21.5876	21.515	21.1776	21.2621	21.3205	21.3498	21.4496	0.0998126	0.274671
Q5XUX1	FBXW9	21.5869	21.4978	22.0058	21.678	21.4913	21.6299	21.5629	22.0624	22.26	22.4187	22.1182	22.3058	20.1505	21.8522	21.6338	21.6524	21.7443	21.6894	21.7929	0.103481	0.676488
Q9HBL0	TNS1	19.6942	20.4426	20.372	20.2305	20.4711	20.335	20.4324	20.2669	20.2597	20.166	20.0981	20.5679	20.6949	20.1726	20.4051	20.4542	20.6383	20.2806	20.3841	0.10351	0.385123
P10619	CTSA	21.0613	21.0649	20.9147	20.9281	20.9329	20.8957	20.7461	21.0321	20.917	20.99	20.9294	21.1056	21.2965	20.926	21.0355	21.106	21.1483	20.947	21.0505	0.103513	0.0866328
P11215	ITGAM	25.0506	25.2363	25.2169	24.5961	25.3898	25.2738	24.2818	25.223	25.3834	25.1079	25.0368	25.3442	25.1184	24.7225	25.3308	25.3215	24.8765	25.0335	25.138	0.10446	0.519843
P49916	LIG3	19.9655	20.482	20.4968	20.3947	20.7491	20.7063	20.6153	20.5777	20.3342	20.6614	20.5025	20.8129	20.6149	20.6487	20.5962	20.6076	20.6487	20.4984	20.603	0.104573	0.304845
P46937	YAP1	18.3439	19.2773	19.0193	18.9476	19.7759	19.5982	18.9078	18.946	18.8246	18.8588	19.2665	19.62	18.9912	19.1639	19.3014	19.1378	19.6979	19.102	19.2069	0.104899	0.586834
O95487	SEC24B	18.7258	18.8441	18.7215	18.9703	18.7688	18.8587	19.0356	18.8622	18.9505	18.9863	18.862	18.8466	19.1035	19.1025	18.8323	18.8462	19.0626	18.8484	18.9547	0.106358	0.0716412
O95259	KCNH1	21.1394	21.074	21.1593	21.4035	21.1224	20.9914	21.5208	20.8029	21.3426	21.3611	21.139	21.3186	21.3179	21.2337	21.2138	21.1372	21.2591	21.1517	21.2581	0.106391	0.239571
P63010	AP2B1	20.8888	20.4284	20.6261	21.1442	20.5333	20.2967	21.2406	20.2857	20.9893	20.7686	20.7919	20.6719	20.4208	20.6613	21.0087	20.7523	21.0325	20.6805	20.7886	0.108111	0.478021
Q9UHD1	CHORDC1	17.117	17.7461	17.783	17.5796	17.5064	17.5699	17.3738	17.5653	17.1202	17.9277	17.8859	17.6903	17.3915	17.7909	17.7475	17.5726	17.6177	17.5301	17.6383	0.108135	0.353348
Q92859	NEO1	23.7897	24.1727	24.0808	23.7367	24.2982	24.1191	23.6654	24.0413	24.072	24.0251	24.1525	24.0105	24.0657	24.1405	24.1489	24.1822	24.0832	23.988	24.0978	0.109875	0.224113
P09936	UCHL1	19.6459	19.5122	19.691	19.763	19.9323	19.7093	19.8512	19.5795	19.9531	19.4459	19.7978	19.6868	19.8707	20.0433	19.8401	19.8806	19.8775	19.7106	19.8218	0.111225	0.159653
Q8WTV0	SCARB1	21.0303	20.6015	20.7106	20.5683	20.563	20.7147	20.5936	20.4489	20.8994	20.9071	20.476	20.802	20.6316	20.9996	20.8601	20.7257	20.5862	20.6538	20.7653	0.111445	0.206404
P00736	C1R	17.7642	17.8187	17.7364	17.4491	18.012	17.7807	17.2637	17.7998	18.1688	17.8959	17.5533	18.0468	17.3771	17.4107	18.2125	17.8675	17.8066	17.7031	17.8155	0.112403	0.410418
Q14517	FAT1	23.2424	23.3201	23.2019	23.1583	23.3364	23.4899	23.02	23.4272	23.3853	23.4145	23.5172	23.4623	23.4938	23.1372	23.7221	23.3934	22.9615	23.2745	23.3875	0.112934	0.234868
Q9BQ70	TCF25	18.2359	17.5123	17.6384	17.6762	17.6168	17.2753	18.1657	17.3769	17.773	18.0235	17.8213	17.8937	18.0681	17.6297	17.6549	17.5874	17.7515	17.6872	17.8004	0.113177	0.419794
Q99435	NELL2	21.1451	20.9821	20.9571	20.8646	20.8952	21.1531	19.7308	21.0097	20.8282	21.4151	21.1822	21.3361	20.8754	20.3014	20.9251	20.883	20.8586	20.8422	20.9561	0.113917	0.572786
P00367	GLUD1	18.2935	18.1159	18.0759	18.1174	18.1474	18.1271	18.139	18.1846	18.2658	18.2359	18.2512	18.287	18.2203	18.4005	18.209	18.3152	18.194	18.1501	18.2643	0.114225	0.0025607
P12277	CKB	19.2784	18.9674	19.1415	19.1548	19.1873	19.0159	19.1907	19.0845	19.2325	19.1363	19.3092	19.2517	19.471	19.2231	19.1809	19.1457	19.2348	19.1276	19.2428	0.115241	0.0331741
E9PCH4	NA	23.5944	21.6199	22.2646	22.2601	21.7908	21.6951	21.5605	21.4207	21.6532	22.1605	22.5782	23.181	21.1461	21.6714	22.0041	22.8397	22.0357	22.0257	22.1411	0.115364	0.729746
P04275	VWF	24.1419	24.5819	24.2884	24.4429	24.3754	24.5434	24.3097	24.4318	24.6229	24.4741	24.3464	24.6803	24.6013	23.7334	24.6481	24.697	24.7415	24.3894	24.505	0.115593	0.340595
Q8IWJ2	GCC2	18.1017	18.3064	18.0313	18.4005	18.0944	17.8903	18.2005	17.8813	18.1794	18.318	18.1255	18.0956	18.202	18.169	18.5994	18.0385	18.345	18.1133	18.2303	0.116941	0.196355
Q4ZIN3	TMEM259	20.9073	21.0982	20.7525	20.8554	20.7297	21.5751	21.0487	21.0154	20.9004	20.8953	20.8921	21.3098	21.1576	21.4428	21.1696	21.2034	21.0645	20.9978	21.115	0.117243	0.327993
Q99459	CDC5L	20.0942	20.5927	20.294	20.2567	20.4211	20.4458	20.428	20.3396	20.3486	20.4058	20.2039	20.4585	20.6797	20.5912	20.4006	20.5429	20.6578	20.359	20.4766	0.117543	0.133066
Q9UGT4	SUSD2	22.6629	21.8641	22.5863	22.4064	22.4735	22.4575	21.9394	22.5377	22.8851	22.8772	22.6609	22.7372	22.4059	21.2483	22.4487	22.5661	22.533	22.366	22.4847	0.118737	0.553939
P49792	RANBP2	20.4542	21.0393	21.1171	21.2862	20.7094	20.8078	21.193	20.8486	21.0228	21.0161	20.8889	21.0267	21.1711	20.913	20.9713	21.1078	21.358	20.932	21.0529	0.120903	0.293932
Q9HB40	SCPEP1	16.7523	16.975	16.5391	16.5156	16.6337	16.991	16.2508	16.5503	16.7029	16.8759	16.6979	16.84	16.4681	16.0403	16.9792	17.0707	17.2921	16.651	16.7741	0.12315	0.424115
Q92629	SGCD	21.2941	21.9613	21.9945	21.41	22.2095	22.0802	20.7033	22.1448	21.8428	21.7861	21.9731	22.1222	21.8264	21.4078	22.1292	21.9165	21.6455	21.7247	21.85	0.125255	0.552831
P35080	PFN2	21.6187	21.5787	21.7314	21.9166	21.8295	21.4468	21.5027	21.5127	21.9011	21.5409	21.8529	21.7441	21.7159	21.8032	21.7379	21.8865	21.7249	21.6421	21.7675	0.125343	0.0982794
Q6YHK3	CD109	24.962	25.5075	25.4551	24.6014	25.7459	25.7434	24.2848	25.5331	25.5182	25.1846	25.6182	25.6202	25.2312	25.2687	25.3354	25.4077	25.0186	25.2291	25.3559	0.126729	0.553596
P30038	ALDH4A1	21.6522	22.1503	22.5396	22.8744	21.6011	21.8952	22.8679	21.8687	21.5329	22.5014	22.2066	22.6096	22.3569	22.7469	22.1202	22.591	22.1135	22.1812	22.3088	0.127587	0.573154
P02042	HBD	23.7885	22.723	22.13	21.9503	22.3078	22.3067	20.7776	22.2357	22.5816	22.7081	22.2512	23.3789	21.7743	21.0171	22.8013	22.8434	22.291	22.2775	22.4052	0.127742	0.737427
P09104	ENO2	20.3153	20.0344	20.145	20.4687	20.2212	20.0192	20.2486	20.0022	20.441	20.2838	20.4202	20.2279	20.0693	20.2882	20.2941	20.3361	20.4324	20.1818	20.3103	0.128502	0.0900936
O14917	PCDH17	22.6801	22.2658	22.2813	22.3989	22.228	22.5065	22.3348	22.2863	22.5788	22.421	22.7011	22.5402	22.2371	22.7328	22.4932	22.4545	22.3845	22.3727	22.5048	0.132105	0.0977041
O14773	TPP1	23.053	23.4248	23.2522	23.2023	23.6045	23.6109	22.5424	23.4239	23.228	23.326	23.269	23.5586	23.5344	23.2159	23.4629	23.566	23.4121	23.2643	23.397	0.132735	0.342275
P52943	CRIP2	19.4223	19.2231	19.2026	19.5866	19.0789	19.2702	19.5069	19.043	19.6705	19.13	19.4339	19.4428	19.4118	19.2345	19.5001	19.4343	19.5819	19.2917	19.4266	0.13496	0.149441
P0CG30	GSTT2B	20.1927	20.7292	19.6097	19.8003	20.7515	19.8697	20.0924	19.92	19.8554	20.8064	19.9166	19.5376	21.0899	20.2655	20.7288	19.9128	20.1929	20.1207	20.2562	0.135505	0.56062
O75077	ADAM23	22.9875	23.0872	22.9835	22.7458	22.9561	22.9398	22.7632	22.9526	22.8585	23.1485	23.1481	23.039	23.2615	23.2249	22.8811	22.9557	23.0465	22.9269	23.0626	0.135687	0.048896
Q08379	GOLGA2	18.505	18.6246	18.2287	18.454	18.2849	18.1797	18.2513	18.4093	18.3714	18.5248	18.5886	18.6448	18.5095	18.6272	18.4382	18.5467	18.2885	18.3672	18.5044	0.137209	0.0636629
Q969N2	PIGT	21.0795	21.3613	21.2515	21.0571	21.1939	21.2998	20.9198	21.3923	21.2934	21.4005	21.2804	21.3617	21.375	21.2858	21.4272	21.2483	21.316	21.1944	21.332	0.137626	0.0531236
P48029	SLC6A8	20.2438	20.4201	20.0145	20.0121	20.0014	19.8513	19.7498	19.9382	20.1608	20.1549	20.5235	20.1546	20.0782	20.1285	19.7735	20.2556	20.295	20.0289	20.1694	0.140461	0.182667
GAPDH_K251N	NA	20.0147	19.9459	19.9395	19.8387	20.0345	19.8445	19.5608	19.8404	19.9044	19.8095	20.2295	20.198	20.0083	20.1228	19.8962	20.0251	19.9669	19.8774	20.0179	0.140494	0.0670821
Q9H173	SIL1	21.2059	21.003	21.3799	21.0115	21.122	21.4364	20.7123	21.3675	21.0069	21.5312	21.5092	21.0835	21.0153	21.2315	21.3595	21.4987	21.4251	21.1548	21.2956	0.140836	0.231115
P01591	JCHAIN	20.8897	21.2245	21.4749	20.4836	21.1153	21.3511	20.0649	21.4734	21.3542	21.6105	20.9445	21.3984	20.9662	20.3213	20.2876	22.097	21.3757	21.0097	21.1506	0.14094	0.603113
Q5THJ4	VPS13D	18.1992	18.1213	17.951	18.2018	17.8124	18.1382	18.1729	18.1819	18.1369	17.9579	18.27	18.246	18.4112	18.3698	18.1853	18.3275	18.2539	18.0973	18.2398	0.142481	0.052064
B7Z6Q6	NA	19.8183	19.8708	19.8523	20.179	20.0844	19.9819	20.1874	19.8881	20.2258	20.2136	20.0972	20.0388	20.1382	20.1569	19.9796	19.9305	20.347	19.9828	20.1253	0.142526	0.0558698
P29323	EPHB2	21.6813	21.8187	21.8773	21.6119	21.9187	21.8351	21.4726	21.8832	22.1541	21.9704	21.9226	22.1119	21.6723	21.7602	21.8148	21.9157	21.8229	21.7623	21.905	0.142648	0.0828096
Q8IWR0	ZC3H7A	18.7516	18.5712	18.6658	18.6631	18.5199	18.8325	18.392	18.7407	18.7629	18.7706	18.5248	18.9754	19.1559	18.7946	18.8192	18.7598	18.509	18.6421	18.7858	0.143692	0.106792
Q5DX21	IGSF11	19.198	19.8497	19.7038	19.372	20.3933	20.2954	19.0027	19.663	19.4313	19.6272	19.9542	19.593	20.0465	20.1565	19.7905	19.5935	20.2759	19.6847	19.8298	0.145102	0.482488
Q9GZZ9	UBA5	19.6572	19.7325	19.8413	20.2376	20.0059	19.669	20.1282	19.8384	20.2475	20.1008	20.0707	19.8977	20.0332	19.9102	19.9779	19.9619	20.1087	19.8888	20.0343	0.145529	0.115564
Q96KG7	MEGF10	21.7018	22.2723	22.097	21.3525	22.7301	22.7791	21.1941	22.2158	21.9164	21.904	22.2608	22.1258	22.124	22.3344	22.2165	22.3251	22.4942	22.0428	22.189	0.146183	0.519597
P61916	NPC2	20.8998	21.9197	21.525	20.7017	22.3335	22.1119	20.367	21.7524	21.3099	21.6201	21.6108	22.0553	21.6242	21.7277	21.3278	21.8096	21.2929	21.4514	21.5976	0.146213	0.597236
O43602	DCX	20.5409	19.9765	19.9995	20.7922	19.6588	19.867	20.8973	19.9105	20.4603	20.4764	20.5148	20.1127	20.1189	20.0193	20.4796	20.5498	20.4342	20.2053	20.3518	0.146458	0.433471
Q92637	FCGR1B	23.1396	23.3271	22.9047	22.7897	23.2874	23.4345	22.7672	23.6949	23.3857	23.1952	23.3979	23.3348	23.1358	23.1217	23.487	23.6732	23.1095	23.1681	23.3156	0.147503	0.29153
Q9Y2U8	LEMD3	20.5757	20.7104	20.5762	20.9241	20.2713	20.5715	21.0943	20.641	20.7142	20.7733	20.6222	20.7976	20.8423	20.9494	20.8025	20.6512	21.2188	20.6705	20.819	0.148501	0.186963
Q969P0	IGSF8	25.0466	25.1303	25.212	24.744	25.3598	25.2379	24.7335	25.1689	25.2773	25.0822	25.1789	25.3824	25.1971	25.3698	25.1439	25.2314	25.187	25.0791	25.2278	0.148635	0.121783
P05107	ITGB2	23.3458	23.7358	23.4791	22.6872	23.7114	23.795	22.5229	23.735	23.6147	23.5346	23.6213	23.6145	23.5868	23.2979	23.5234	23.7841	23.1525	23.3765	23.5255	0.149009	0.449367
P84077	ARF1	17.8937	17.5232	17.8158	18.1435	17.6617	17.5444	18.3689	17.5109	18.0144	18.0482	17.827	17.9126	18.0434	17.9014	17.9911	18.043	17.8357	17.8078	17.9574	0.149651	0.230553
Q9HBT6	CDH20	22.6271	22.884	22.8433	22.4563	23.0443	23.1373	22.1946	23.039	22.939	22.8908	23.0914	23.0318	22.8451	22.8363	22.9214	23.0882	22.7129	22.7782	22.9286	0.150317	0.253635
Q6UVK1	CSPG4	18.8906	19.0736	19.0092	18.3724	18.8137	19.0446	18.169	19.0922	18.9823	18.9214	18.9212	19.1384	19.184	18.5396	18.9995	18.9873	18.9548	18.8082	18.9587	0.15056	0.298487
Q16181	SEPTIN7	20.1472	20.1853	20.1519	20.3633	20.1565	20.1344	20.2553	20.0848	20.4047	20.0878	20.339	20.3149	20.3819	20.4961	20.3069	20.3657	20.3454	20.1848	20.338	0.153209	0.00591065
Q6EMK4	VASN	23.9117	23.7693	23.7842	23.329	23.8078	23.8973	23.1234	23.9257	23.7826	23.7991	23.9728	24.5104	23.2232	23.4093	24.0603	24.065	23.812	23.6936	23.8483	0.154742	0.361491
Q9H0X4	FAM234A	23.6889	24.0121	23.9042	23.417	23.7864	23.898	22.952	23.6724	23.8043	24.1032	24.152	24.1118	23.6079	23.661	23.6553	23.8333	23.4652	23.6664	23.8215	0.15517	0.30993
P47756	CAPZB	20.4372	19.7796	19.8553	19.8407	19.8999	19.7711	19.551	19.7602	20.1816	20.0425	20.2739	20.1663	19.5806	19.9277	20.0167	20.0689	19.8964	19.8619	20.0172	0.155281	0.191309
Q16555	DPYSL2	19.4646	19.9908	20.1221	19.9542	20.2809	20.1575	19.8053	20.0302	20.3418	20.105	20.1683	20.1128	19.7235	20.106	20.2103	20.1656	20.2719	19.9757	20.1339	0.158213	0.160697
Q5T4D3	TMTC4	23.5475	23.722	23.0793	22.3924	22.8468	23.3342	22.118	23.2072	22.7861	23.5191	23.3534	23.7629	22.8415	23.0381	22.9797	23.2385	23.1922	23.0309	23.1902	0.159249	0.48982
Q9H0U3	MAGT1	19.8447	19.7625	19.6836	19.1768	20.0004	19.5911	18.9384	19.7601	19.6188	19.667	19.9006	19.9927	19.9817	19.3003	19.8694	19.9564	19.5138	19.5947	19.7556	0.160933	0.305001
Q5VTQ0	TTC39B	18.3333	17.5615	17.0967	17.703	17.3761	17.2485	17.5413	17.2231	17.8115	17.7415	17.5641	17.312	17.9685	17.6884	17.7037	17.485	17.7911	17.5104	17.674	0.163532	0.307294
P43307	SSR1	21.1493	20.9609	20.8066	20.6911	20.7251	20.9676	20.6906	20.7473	20.8255	20.9774	20.8658	20.9652	21.2743	21.0523	20.7861	21.1519	21.1797	20.8423	21.0087	0.16639	0.0593289
Q9Y624	F11R	18.5837	19.1222	19.4511	19.3422	19.077	19.4437	19.1785	19.1421	19.3232	19.4804	18.973	19.5	19.5055	19.1524	19.223	19.5481	19.3003	19.1676	19.334	0.166419	0.181417
P36269	GGT5	23.1611	23.5578	23.4399	23.0773	23.6412	23.4947	22.8484	23.5985	23.6572	23.6622	23.2894	23.5265	23.4709	22.7579	23.48	24.0696	23.7592	23.3524	23.5192	0.166868	0.305841
Q9NPR2	SEMA4B	24.0927	24.3259	24.404	23.5792	24.7485	24.6926	23.6634	24.5577	24.2502	24.5664	24.3936	24.5136	24.6327	24.3521	24.5012	24.1713	24.4465	24.258	24.4253	0.167269	0.339164
O00461	GOLIM4	20.0999	20.5005	20.6311	20.2674	20.7904	20.6161	19.8394	20.593	20.7483	20.5832	20.5814	20.5641	20.5583	20.1339	20.6416	20.7475	20.7071	20.4172	20.585	0.167796	0.220534
Q13526	PIN1	20.9976	21.0206	21.1848	21.2827	21.329	20.9884	21.3956	20.9831	21.3692	21.0812	21.3811	21.1123	21.4139	21.3792	21.4154	21.3336	21.3644	21.1477	21.3167	0.16899	0.0398699
Q8WX92	NELFB	19.8643	20.026	20.0386	19.7539	20.2632	20.5271	19.5536	20.4344	19.9725	20.0263	19.9605	20.3043	20.2836	20.0106	20.5808	20.2546	20.6734	20.0576	20.2296	0.172003	0.264945
Q9NZJ4	SACS	18.9103	18.8596	18.8392	18.6896	18.7659	18.8841	18.7443	18.8241	18.5487	19.618	18.9286	18.8781	19.8286	18.9752	18.5787	18.6085	18.922	18.8146	18.9874	0.172753	0.288871
P06733	ENO1	22.2232	22.2119	22.3319	22.1054	22.4043	22.3825	22.1145	22.2419	22.4156	22.2842	22.4848	22.5075	22.3959	22.4265	22.42	22.562	22.3263	22.252	22.4248	0.172799	0.00383227
P08962	CD63	24.2878	24.5424	24.116	24.118	23.9621	24.8806	23.9073	24.3996	24.4458	24.7012	24.2814	24.9214	23.1795	24.1326	24.6086	25.1319	24.6457	24.2767	24.4498	0.173055	0.446887
O75326	SEMA7A	23.2278	23.2862	23.1615	22.512	23.2641	23.2936	22.6267	23.2168	23.1924	23.4203	23.4158	23.4483	23.176	23.0971	23.1718	23.2762	23.0323	23.0736	23.2478	0.17424	0.185608
Q96S52	PIGS	24.4537	24.6826	24.5413	24.4034	24.4167	24.5951	24.154	24.6539	24.6943	24.8547	24.8034	24.7665	24.4555	24.5664	24.6331	24.6195	24.5808	24.4876	24.6638	0.176206	0.0332038
B3KQW3	NA	20.6862	20.5865	20.732	20.6761	20.5872	20.9339	20.3067	20.7864	20.9128	21.1467	20.8986	21.2207	20.7426	20.9118	20.3152	20.9335	20.474	20.6619	20.8395	0.177666	0.150657
Q9H6T3	RPAP3	20.6088	20.0333	20.1451	19.9553	20.1456	20.1356	19.8625	20.197	20.2242	20.2053	20.2775	20.5223	20.3516	20.3548	20.2482	20.2691	20.365	20.1354	20.3131	0.177684	0.0650231
P27348	YWHAQ	16.9719	17.202	16.9726	16.7631	17.326	17.0471	16.8479	17.0054	17.2693	16.917	17.1529	17.2594	17.3018	17.2939	17.4115	17.1587	16.9972	17.017	17.1957	0.178748	0.0479676
Q14108	SCARB2	25.4098	25.6746	25.4446	25.087	25.7992	25.7972	24.9263	25.6722	25.5924	25.647	25.5926	25.8833	25.7685	25.6433	25.5476	25.7751	25.4559	25.4763	25.6562	0.179831	0.178874
P13674	P4HA1	20.731	20.98	20.7356	20.0592	20.9945	20.9362	19.8434	20.8606	20.8676	20.9029	20.7588	20.9211	20.7038	20.5787	20.9187	20.9872	20.778	20.6426	20.8241	0.181512	0.295012
O00533-2	CHL1	20.5312	19.424	19.6056	19.585	19.7237	19.7877	19.7217	19.8154	20.35	20.1629	19.9289	20.3822	19.8455	19.8598	19.5546	20.0527	19.4724	19.7743	19.9566	0.182264	0.266604
Q8N6C5	IGSF1	23.3201	23.6006	23.9614	23.2233	24.1722	24.2854	23.1586	24.0225	24.1125	23.2617	24.0567	24.1156	23.9511	23.503	24.3425	24.1912	23.5829	23.718	23.9019	0.183894	0.373761
O60645	EXOC3	18.6762	17.9543	18.2742	18.0198	17.9188	18.0782	17.8708	18.045	17.9881	18.4939	18.6178	18.4846	18.1179	18.1274	18.4623	18.2563	18.0572	18.1047	18.2895	0.184831	0.145285
P01042	KNG1	21.5186	21.8454	21.2814	21.2404	21.1088	21.5731	20.3445	21.4624	21.6772	21.4334	21.0972	21.7861	21.3115	20.8273	21.8653	21.7836	21.5717	21.2969	21.4837	0.186853	0.358977
P04406	GAPDH	23.7936	22.8924	23.1462	23.2083	23.4447	23.0438	22.9501	23.0393	23.5325	23.0542	23.44	23.2745	23.4054	23.3256	23.3842	23.5727	23.4068	23.1898	23.3773	0.187518	0.1395
P05155	SERPING1	24.7392	24.5133	24.718	24.5466	24.1594	24.6486	23.5516	25.3139	24.8935	24.8971	24.9197	25.2373	24.5973	23.6546	24.8374	24.9352	24.4307	24.5238	24.7114	0.187596	0.438032
Q9H0V9	LMAN2L	20.13	20.2365	20.1635	19.915	20.1347	20.2266	19.9197	20.0728	20.3095	20.2914	20.1742	20.375	20.3373	20.3991	20.2118	20.2945	20.2058	20.0998	20.2887	0.188894	0.00325347
P12270	TPR	19.4379	19.8485	19.6728	19.4408	19.7368	19.7805	19.7279	19.6707	19.6772	19.947	19.5625	20.0139	20.2179	19.9116	19.7333	19.7179	19.9017	19.6645	19.8537	0.189201	0.0429858
P43121	MCAM	20.2512	21.2691	20.964	19.9329	21.6112	21.6192	20.0196	21.3176	20.8547	21.3963	21.5044	21.3051	21.1103	20.5529	20.8459	21.2337	20.8007	20.8731	21.0671	0.194015	0.490441
P29317	EPHA2	20.0765	19.6334	19.4705	19.7161	19.2634	19.6041	19.3738	19.1035	20.0582	19.4754	19.7466	19.6503	19.6843	19.6698	19.5155	19.8651	19.8624	19.5302	19.7253	0.195133	0.13819
P16885	PLCG2	17.5818	18.0215	17.9802	18.1385	17.8514	18.332	18.0474	17.9353	18.2033	18.3025	18.1919	18.1283	17.8617	17.7471	18.3931	18.3688	18.4349	17.986	18.1813	0.195291	0.097712
Q9H3G5	CPVL	23.087	24.8005	23.6189	22.7324	23.6899	23.5776	22.0507	23.7826	23.611	23.6642	23.4243	23.7408	23.5731	23.553	23.7707	23.772	23.4074	23.4174	23.6129	0.19549	0.522641
Q14624	ITIH4	20.4384	20.4146	19.7814	20.3272	20.3423	20.0054	19.5029	20.2588	20.541	20.6533	19.7797	20.6704	20.3488	19.408	20.3546	20.6757	20.5358	20.1339	20.3297	0.195835	0.321015
Q8NFZ8	CADM4	26.3376	26.7537	26.851	26.052	27.1042	27.1332	25.7519	27.0135	26.6556	26.7244	27.0539	27.0057	26.9058	26.9464	26.6452	26.918	26.5659	26.6246	26.8245	0.199896	0.327986
P62873	GNB1	18.1787	17.3957	17.856	17.5369	17.5501	17.6788	17.6141	17.4669	17.8823	17.6725	17.8039	18.0228	17.9525	17.9361	17.6248	18.0182	17.8421	17.6597	17.8617	0.202037	0.0709023
O75533	SF3B1	20.8495	21.0485	20.9262	20.916	20.9126	20.9641	21.0238	20.8617	21.2613	21.1378	21.1892	21.2642	20.8833	21.0357	21.1177	21.1524	21.2268	20.9378	21.1409	0.203154	0.000888219
Q9NX62	BPNT2	20.4297	21.0959	20.8287	20.8461	20.7436	20.9752	20.579	20.9193	20.7479	21.0458	21.1127	20.8453	21.1195	21.2046	21.0833	20.8732	21.024	20.8022	21.0063	0.204048	0.0443873
Q9ULX6	AKAP8L	19.4547	21.0791	20.5871	20.853	19.5399	20.2938	22.34	19.9606	20.8509	20.7324	20.384	20.6431	21.2705	20.5192	20.8914	20.7563	20.4115	20.5135	20.7177	0.204197	0.570294
Q9BVG9	PTDSS2	19.6326	18.943	18.8834	18.4566	18.7434	18.9102	18.4703	18.8313	18.9201	19.1653	19.2108	19.3614	19.1937	18.8845	18.8992	19.3255	18.6474	18.8589	19.0675	0.20868	0.195055
Q86U86	PBRM1	19.5089	20.2837	20.267	20.0403	20.3356	20.4058	20.1565	20.1121	20.411	20.285	20.3375	20.1748	20.4436	20.2041	20.5123	20.3988	20.3608	20.1387	20.3475	0.208805	0.0810713
P52948	NUP98	19.2467	19.8684	19.663	19.4987	19.7203	19.6933	19.6555	19.6387	19.6579	19.7776	19.6723	19.8103	20.0602	19.8343	19.793	19.8301	20.0914	19.6231	19.8363	0.213273	0.0210471
P19256	CD58	23.4654	23.776	23.4325	23.0836	23.6199	23.6282	22.4216	23.7342	23.9011	23.8581	23.8362	23.914	23.4235	23.1029	23.4796	24.0266	22.9358	23.3952	23.6086	0.213478	0.316987
Q15477	SKIV2L	16.3154	16.7294	16.4394	16.4531	16.817	16.8785	16.1874	16.6515	16.7803	16.6698	17.0087	16.6043	16.9599	16.7692	16.8804	16.6833	16.623	16.559	16.7754	0.216456	0.0535634
Q8N3C7	CLIP4	19.9451	20.8397	21.011	21.3125	20.757	21.0134	21.4782	20.8009	20.9792	21.1321	21.0706	20.8836	21.0352	21.3964	21.2904	20.8323	21.3843	20.8947	21.1116	0.216843	0.248489
O00754	MAN2B1	23.0978	23.3404	23.3158	22.7153	23.8485	23.8471	22.4074	23.8892	23.5616	23.4452	23.1981	23.6573	23.4669	23.2185	23.6495	23.7597	23.7664	23.3077	23.5248	0.217101	0.322863
Q15057	ACAP2	19.0084	19.2081	19.2725	19.3781	19.2321	19.254	19.7143	19.1304	19.7687	19.4594	19.4101	19.4281	19.3214	19.3789	19.5745	19.5532	19.5462	19.2747	19.4934	0.218654	0.0262095
P26038	MSN	18.2258	18.629	18.328	18.1891	18.9145	19.1244	17.8495	18.7564	18.4543	18.2674	18.856	18.9867	18.6607	18.7795	18.5239	19.1494	18.8185	18.5021	18.7218	0.219752	0.236674
P15260	IFNGR1	21.7794	22.1317	21.75	21.5577	21.9494	22.129	21.0004	21.7161	21.8299	21.9892	21.8886	22.3405	21.4362	21.8479	22.1939	22.1953	22.0313	21.7517	21.9725	0.220824	0.182286
Q96GW7	BCAN	25.3136	25.3778	25.4181	24.9239	25.6959	25.5955	24.4296	25.5104	25.4494	25.2146	25.5761	25.6989	25.4583	25.4799	25.5531	25.7316	25.3786	25.2831	25.5045	0.2214	0.190204
Q4KMQ2	ANO6	21.791	22.0173	21.8134	21.0559	22.2355	22.2591	20.7811	22.129	21.9199	21.9925	21.9779	22.1897	22.003	21.7551	21.8414	22.2838	21.8933	21.7603	21.9841	0.223788	0.301639
P0C0L4	C4A	24.2028	24.6458	24.587	24.3866	24.6996	24.6728	23.3065	24.7902	25.1374	24.8321	24.5081	24.8582	24.4141	23.946	24.4231	24.9793	24.6355	24.4114	24.6371	0.225664	0.301161
P26992	CNTFR	17.0333	17.1171	16.9015	17.0585	16.8998	17.1368	16.8491	16.8028	17.0745	16.9637	17.2431	17.1378	17.4215	17.2491	17.3724	17.1376	17.2158	16.9749	17.2017	0.226859	0.00345228
Q8IYJ1	CPNE9	19.2249	18.8412	19.1614	19.5282	18.6493	18.7939	19.7745	18.6924	20.1156	19.3701	19.2329	19.2771	19.4087	19.0778	19.0368	18.9136	19.3611	19.0832	19.3104	0.227181	0.241577
P08571	CD14	21.672	22.4812	21.9069	21.4952	22.5995	22.4564	21.6763	22.2617	22.6137	22.4652	22.2287	22.4984	22.3198	21.928	22.066	22.5006	22.0812	22.0686	22.3002	0.231565	0.206354
Q92614	MYO18A	19.1884	19.6664	19.968	20.1357	19.587	19.7183	20.175	19.6972	19.8235	20.0626	19.9963	19.8312	19.9719	20.044	19.8039	20.2111	20.246	19.767	19.999	0.231958	0.0955553
Q02246	CNTN2	26.4345	26.7408	26.4402	25.9784	26.7663	26.6149	25.9496	26.5629	26.4517	26.7691	26.8085	26.8943	26.5432	26.684	26.5804	26.7769	26.5146	26.436	26.6692	0.233235	0.0866796
Q9Y4A5	TRRAP	18.7353	18.4275	18.6033	18.3908	18.3804	18.4693	18.2718	18.2642	18.4845	18.7918	18.7553	18.8722	18.5305	18.4689	18.8679	18.581	18.7473	18.4428	18.6777	0.234889	0.00906516
O43292	GPAA1	17.8287	17.7845	17.7127	17.3199	17.4356	17.951	17.2754	17.4293	18.0249	17.924	17.9097	17.9184	17.8902	17.9041	17.6466	17.7325	17.5001	17.5921	17.8278	0.235694	0.0473134
P23219	PTGS1	19.8753	19.997	20.0317	19.392	20.0863	20.4455	19.0181	19.9602	19.8994	20.2112	20.421	20.0079	20.0689	20.0697	20.1538	20.382	19.5661	19.8508	20.0867	0.235924	0.214244
Q9Y6R7	FCGBP	24.0728	24.8021	24.301	23.2707	25.1179	24.7276	24.3138	24.3902	24.374	24.7481	24.5686	24.6275	24.608	24.9624	24.325	25.1438	24.1408	24.3745	24.6109	0.236389	0.312894
P40925	MDH1	15.2572	14.9033	15.0068	15.0411	14.8972	15.0588	14.7447	14.6052	15.124	15.3641	15.2854	15.0696	15.2151	15.0798	15.0301	15.2278	15.2174	14.9393	15.1793	0.239977	0.0125996
P53634	CTSC	22.0485	22.4193	21.9748	21.2817	22.3525	22.3761	21.0427	22.1647	22.3152	22.3086	21.9968	22.3939	22.3005	21.4596	22.3168	22.4096	22.3036	21.9575	22.2005	0.242977	0.270741
P14618	PKM	19.8665	19.8936	19.7811	19.8161	20.301	19.6413	19.4613	19.7001	20.0595	19.8107	20.037	20.0555	19.9707	20.2007	20.0499	20.1546	20.13	19.8076	20.0521	0.24445	0.0271651
Q9H0M0	WWP1	20.7141	21.0669	20.7156	20.8856	20.6757	20.866	20.9733	20.7074	21.041	20.9898	21.0159	20.9323	21.2145	21.0708	21.2838	20.9692	21.1172	20.8256	21.0705	0.244923	0.00200784
Q8IUZ0	LRRC49	20.9537	20.2352	19.5706	20.3396	19.6673	19.6013	20.0037	19.4855	19.9153	20.1362	20.8531	20.4021	19.5438	20.0138	20.3445	20.3081	20.5307	19.9821	20.2275	0.245401	0.283498
P54802	NAGLU	23.6899	23.6196	23.2144	22.4408	23.319	23.117	22.459	23.3065	23.4093	23.674	23.4171	23.6206	23.5037	22.8663	23.3792	23.1433	23.508	23.1458	23.3913	0.245499	0.215272
P48643	CCT5	20.6395	20.4287	20.7254	20.4508	20.5555	20.6877	20.2216	20.3219	20.7116	20.7663	20.8381	20.9385	20.6084	20.6884	20.6705	20.9025	20.6218	20.5039	20.7496	0.245682	0.00660335
Q06033	ITIH3	21.572	21.1889	20.8304	20.9715	20.6553	20.8947	19.9777	20.9099	21.3503	21.4963	21.0193	21.678	20.4102	20.4405	21.1303	21.4597	21.108	20.875	21.1214	0.24636	0.279273
Q9H8W4	PLEKHF2	19.148	19.9305	19.6604	19.6761	19.9416	20.0407	20.0194	19.6958	19.9689	20.016	20.1682	20.0056	20.5041	19.9623	19.6823	19.7343	20.0592	19.7641	20.0112	0.247151	0.0807199
P08575	PTPRC	23.831	24.2554	24.0621	23.2341	24.4424	24.5555	23.0202	24.3101	24.4586	24.3808	24.3472	24.3653	24.1306	23.7783	23.8835	24.4954	24.0879	23.9638	24.2142	0.250353	0.2775
Q684P5	RAP1GAP2	19.6843	19.6236	19.6986	20.2701	19.2119	19.2969	21.7158	19.2722	20.6239	20.0877	19.8199	19.8026	20.2409	20.228	20.1053	19.769	20.216	19.8467	20.0992	0.252556	0.433366
Q99497	PARK7	15.3624	15.5426	15.4811	15.3193	15.6495	15.4754	15.2287	15.2696	15.5746	15.6616	16.0035	15.5846	15.8319	15.4883	15.6685	15.4266	15.7893	15.4161	15.6699	0.253792	0.00587041
P23468	PTPRD	21.2353	21.9142	21.6943	21.4824	21.7972	21.836	21.7636	21.7367	22.1008	22.0332	22.0096	21.8435	21.8215	21.8478	21.7772	22.0177	21.9826	21.6825	21.9371	0.254618	0.0145889
Q92552	MRPS27	17.4845	17.3768	16.9349	17.6715	16.6849	17.1093	18.2645	16.9027	17.7376	17.4184	17.695	16.9438	17.7737	17.5552	17.7503	17.201	17.9839	17.3036	17.5621	0.258455	0.242531
Q9HA82	CERS4	21.6899	21.4497	21.6565	20.8629	21.4952	21.8848	21.2535	21.7553	21.6857	21.7982	21.8616	21.7445	21.9382	22.0765	21.634	21.4472	21.7144	21.506	21.7667	0.260711	0.0711625
P05388	RPLP0	19.854	20.3012	20.1691	20.0313	20.0244	20.1655	20.201	20.1817	20.3286	20.2021	20.1606	20.1782	20.6555	20.6485	20.1912	20.4452	20.5832	20.116	20.377	0.261002	0.00862216
Q86YR5	GPSM1	18.1889	17.9115	18.0571	18.103	17.8719	17.8858	18.219	17.8976	18.4112	18.209	18.324	18.2153	18.3749	18.2278	18.4454	18.1529	18.1664	18.0168	18.2808	0.263945	0.00096545
P21802	FGFR2	22.1388	22.5364	22.4472	22.4598	22.4086	22.7787	22.6925	22.5938	22.5646	22.7218	22.6349	22.9287	22.6692	22.896	22.7601	22.955	22.8179	22.507	22.772	0.265028	0.00739713
Q14894	CRYM	19.6239	19.635	19.6231	20.2167	19.5423	19.5657	20.298	19.4884	20.2722	20.2681	19.754	19.8128	20.0628	19.949	19.9013	19.9735	20.137	19.7491	20.0145	0.265385	0.0631197
P30086	PEBP1	19.633	19.7446	19.8697	19.7673	19.8893	19.926	19.5919	19.7495	20.1171	19.8554	19.9894	19.9485	20.1786	20.12	20.0258	20.0445	20.0905	19.7714	20.0411	0.269685	0.000199819
Q9NY35	CLDND1	26.0257	26.3389	25.929	25.0639	26.1937	26.4652	24.3881	25.9623	25.4935	26.3006	26.2861	26.8759	25.8622	25.8352	26.2544	26.3431	25.3443	25.7958	26.0662	0.270308	0.380092
P04075	ALDOA	18.5947	18.3346	18.3896	18.6185	18.4341	18.2972	18.5874	18.2214	18.8479	18.6208	18.6724	18.5463	18.8389	18.7406	18.7009	18.6841	18.7053	18.4347	18.7063	0.271647	0.000981052
Q92598	HSPH1	19.4547	19.0014	19.1815	19.206	19.0503	18.9274	19.3206	19.2772	19.5912	19.404	19.2874	19.4887	19.3161	19.5294	19.3711	19.4451	19.6137	19.1774	19.4496	0.272236	0.00302553
Q9Y697	NFS1	20.5834	19.9363	20.0831	20.6212	19.4793	19.4886	21.0405	19.4114	21.2475	20.5289	20.1491	20.0088	20.3736	20.2229	20.2475	20.0081	20.3904	20.0805	20.353	0.272494	0.300521
O60568	PLOD3	21.3537	21.6956	21.3001	21.0581	21.7328	21.7227	20.902	21.6882	21.6168	21.9166	21.6485	21.9262	21.6176	21.6434	21.2765	21.83	21.8657	21.4317	21.7046	0.272933	0.0669088
P01024	C3	23.7017	24.2551	23.6868	23.2305	24.133	24.2233	22.9752	24.3704	24.2725	24.2348	23.8853	24.1554	24.1409	23.4112	24.2812	24.4818	23.9926	23.822	24.0951	0.273091	0.216902
P36405	ARL3	18.1666	18.2922	18.4045	18.6664	18.8482	18.4624	18.3705	18.3237	18.5725	18.2736	18.7589	18.5871	19.0228	18.8162	18.5121	18.8912	19.0226	18.4418	18.7174	0.275637	0.0287755
Q86UN3	RTN4RL2	18.9329	17.7035	18.1194	17.9492	17.791	17.7727	18.3766	18.0294	18.8378	18.3371	18.1852	18.7002	18.2417	18.1029	18.3587	18.1796	18.3007	18.0843	18.3604	0.276106	0.123155
Q8NBN3	TMEM87A	23.9342	24.1404	23.9254	23.4894	24.2343	24.1932	23.1618	24.2896	23.9154	24.4454	24.4079	24.3983	24.1755	24.0941	24.2139	24.1137	24.0249	23.9211	24.1988	0.277739	0.103142
Q7Z3C6	ATG9A	21.1133	20.847	20.9134	20.7803	21.0665	21.0353	20.3864	20.8026	21.0531	21.2301	21.2915	21.2041	20.87	21.0544	21.0879	21.4117	21.1268	20.8681	21.1477	0.279608	0.0137298
P17050	NAGA	20.3384	20.9531	20.6912	20.3354	20.7986	21.0514	19.9591	20.9706	20.9025	20.7168	20.779	20.9675	20.8448	20.7913	20.8366	21.595	20.8235	20.6372	20.9174	0.280203	0.11069
P41222	PTGDS	25.2767	26.4943	26.1181	25.2094	27.0998	26.8249	24.7554	26.5508	26.2479	26.4299	26.2986	26.4814	26.53	26.0004	25.9959	26.4365	26.4817	26.0412	26.3225	0.281287	0.392271
Q8TEM1	NUP210	23.5118	23.9264	23.7177	23.0763	23.9239	24.0153	22.7996	23.9243	23.81	23.9388	23.8938	24.2451	23.8531	23.869	23.7778	23.9608	23.7037	23.6119	23.8947	0.282773	0.127919
Q9NYC9	DNAH9	20.8076	20.7497	20.6872	20.5135	21.0601	20.7615	20.4595	20.6961	21.1155	20.9653	20.7391	20.8869	20.956	20.8259	21.5572	21.1593	20.8353	20.7169	21.0045	0.287601	0.0156571
O75629	CREG1	23.0624	22.8579	23.1708	22.7365	23.1507	23.1258	22.3545	23.2366	23.5167	23.4156	23.2177	23.4563	23.6836	22.3135	23.1771	22.9109	23.59	22.9619	23.2535	0.291601	0.120292
Q13740	ALCAM	25.7894	26.474	26.4939	25.7715	26.9798	26.6901	25.7031	26.4943	26.8554	26.7465	26.7283	26.5606	26.2402	26.66	26.5122	26.6573	26.3675	26.2995	26.592	0.292479	0.14211
O94905	ERLIN2	23.2944	24.0339	23.6309	22.9221	23.9747	23.9454	22.1366	23.8882	23.7099	23.7188	24.0473	24.095	23.617	23.5613	23.9471	23.7583	23.5015	23.4783	23.7729	0.294632	0.264188
P01009	SERPINA1	20.8773	20.7601	20.4447	20.4065	20.5106	20.7284	20.0002	20.7634	21.019	20.8872	20.2363	21.3162	20.7358	20.0866	20.8329	21.3113	21.3039	20.5614	20.8588	0.297413	0.123515
P01877	IGHA2	21.963	22.7844	22.8058	22.3071	23.259	22.256	22.1296	22.091	22.6899	22.7703	22.6763	23.4153	23.0376	22.4442	22.4689	22.8192	22.4353	22.4495	22.7508	0.301303	0.140412
Q9UQD0	SCN8A	21.1436	20.9695	20.7811	20.463	20.7898	20.9836	20.5971	20.8886	20.9591	21.1818	21.0467	21.17	21.365	20.9793	20.9191	21.4346	21.1118	20.827	21.1297	0.302681	0.00822209
P51693	APLP1	24.1965	24.6224	24.4865	23.7027	25.0235	25.1204	23.3502	24.9838	24.4032	24.9765	24.9947	25.186	24.575	24.1742	24.7713	25.1064	24.4668	24.4358	24.7394	0.303587	0.263271
P78559	MAP1A	21.5083	21.75	21.6426	21.6452	21.7087	21.4995	21.5963	21.6854	21.9361	22.0534	22.0557	21.8256	21.8135	21.9512	21.8768	21.9413	21.9573	21.6295	21.9346	0.305035	4.24979e-06
O15212	PFDN6	20.7301	21.5321	21.7133	22.0051	21.3329	21.5082	22.1785	21.2746	22.0014	21.7446	21.5639	21.5176	21.9092	21.8576	21.7762	21.9676	22.2274	21.5344	21.8406	0.306255	0.11215
O75128	COBL	20.0298	19.8735	19.9866	19.8629	20.3076	20.4666	19.5744	20.1099	19.9882	20.22	20.5903	20.7308	20.3394	20.3715	20.2307	20.2688	20.265	20.0264	20.3339	0.307435	0.0249596
Q71U36	TUBA1A	21.6758	21.6244	21.6503	21.4357	21.7831	21.517	21.3091	21.5072	22.035	21.708	21.9007	21.8378	21.9266	21.8928	21.7729	21.8637	21.9118	21.5628	21.8721	0.309325	0.000346855
Q86XS8	RNF130	23.7094	23.598	23.7073	22.9936	23.884	24.0222	22.847	23.9267	23.7135	24.0143	23.9587	24.3161	23.6203	23.9046	24.0719	23.8666	23.6073	23.586	23.897	0.311005	0.0989802
Q8IWA5	SLC44A2	25.8159	26.4893	26.3535	25.4298	26.5773	26.7951	25.2613	26.5309	26.4376	26.5065	26.4611	26.7302	26.3122	26.5595	26.4464	26.6198	26.1378	26.1566	26.4679	0.311245	0.178756
P43251	BTD	22.0172	22.1869	22.1353	21.2594	21.9178	22.17	21.0567	22.124	22.2696	22.2234	22.3243	22.2448	22.0157	21.9812	22.1104	22.1657	22.2162	21.8584	22.1724	0.313957	0.088994
Q9Y617	PSAT1	17.93	18.8297	18.2776	18.0831	18.8793	19.0907	18.0601	18.6826	18.7604	18.5249	18.7772	18.9803	18.7828	19.1306	18.6248	18.8029	18.7578	18.4791	18.7935	0.314403	0.0931238
O75503	CLN5	22.0057	22.0434	22.0746	21.2485	22.0683	22.4169	21.0074	22.0916	22.3703	22.1875	22.0792	22.4143	21.9438	21.9448	22.0224	22.7877	21.9133	21.8696	22.1848	0.315249	0.134016
Q13740-2	ALCAM	23.2591	23.4422	23.5709	22.8521	23.8597	23.734	22.525	23.618	23.5555	23.7285	23.9625	23.7958	23.4807	23.7032	23.6083	23.9137	23.3325	23.3576	23.6756	0.317983	0.102459
Q59GR1	NA	19.9179	23.3051	22.9887	21.9251	23.3716	24.3698	22.1112	20.1581	20.1859	23.3938	23.4567	21.0587	23.045	23.8711	20.4638	24.1456	23.6609	22.2685	22.5868	0.318364	0.681958
P41271	NBL1	21.5477	21.6141	21.1973	21.5594	22.0419	21.8817	20.4067	21.4733	21.8944	22.1749	21.5968	22.0511	21.5895	21.3543	21.8653	22.1327	21.3964	21.4653	21.7839	0.318679	0.145877
Q96KG9	SCYL1	17.789	17.2852	17.6528	17.7019	17.5953	17.5319	17.7244	17.2526	17.8499	18.1964	17.6641	18.062	17.7054	17.8987	17.6958	17.8717	18.0375	17.5666	17.8868	0.320215	0.00398105
P07737	PFN1	20.8359	21.3983	21.2553	20.907	21.5876	21.4978	20.5216	21.4935	21.3936	21.373	21.5237	21.5138	21.6783	21.4752	21.5813	21.5602	21.4862	21.1871	21.5095	0.322358	0.0515006
A0A1B0GUB3	ASAH1	25.604	26.1388	25.7751	25.6533	26.3611	26.4079	24.9753	26.0766	26.0425	26.2179	26.3594	26.4642	26.135	26.3293	26.1512	26.2139	25.8569	25.874	26.1967	0.322673	0.104178
P11216	PYGB	21.8569	21.6963	21.9062	21.931	22.1597	21.9184	21.6587	21.9459	22.2543	22.1272	22.4064	22.2841	22.0545	22.2643	22.172	22.1971	22.1211	21.8841	22.209	0.324868	0.000320633
O00560	SDCBP	20.0999	20.4403	20.3887	20.3882	20.4838	20.5062	20.7565	20.2584	20.7711	20.5177	20.6493	20.4278	20.9667	21.0306	20.7519	20.619	20.951	20.4152	20.7428	0.327555	0.00420341
P24928	POLR2A	19.0118	19.3882	19.1446	19.0999	19.3211	19.256	19.1168	19.4028	19.4955	19.5342	19.318	19.7445	19.7552	19.6789	19.4428	19.2431	19.7019	19.2176	19.546	0.328391	0.0010644
P41217	CD200	22.7709	22.2993	22.3333	22.1444	22.7095	22.3891	22.7163	22.0369	22.7699	22.139	22.5845	22.265	22.8844	22.6105	22.3624	22.3541	24.812	22.4249	22.7535	0.328582	0.278622
O94856-11	NFASC	23.3904	22.0237	22.1596	21.5527	22.1225	22.1163	21.3867	21.7032	22.4278	22.4066	22.4265	22.8918	22.3584	22.0148	22.1886	22.6423	22.1159	22.0569	22.3859	0.328975	0.192608
Q9Y6X5	ENPP4	23.8419	24.2686	24.0897	23.5486	24.3062	24.2333	23.1726	24.2428	24.3185	24.5156	24.4742	24.2484	24.0822	24.1005	24.2071	24.3327	24.3682	23.963	24.2941	0.331187	0.0613941
Q9BQ16	SPOCK3	19.8976	20.6011	20.4453	19.4922	20.8209	21.1783	19.2693	20.3647	20.6634	20.5867	20.7066	20.7508	20.4769	20.5244	20.5186	20.4991	20.5902	20.2587	20.5907	0.332062	0.198207
P23786	CPT2	18.5668	18.4754	18.5217	18.2026	18.3241	18.6406	18.0466	18.382	18.457	18.6122	18.8458	18.4856	18.7697	18.8278	18.8542	18.9435	18.7485	18.395	18.7271	0.332172	0.00251719
P23284	PPIB	20.4573	20.4388	20.4495	20.117	20.4534	20.4138	19.9873	20.3627	20.5407	20.4439	20.5444	20.814	20.5491	20.679	20.6401	20.7941	21.0052	20.335	20.6678	0.332861	0.00167098
P07602	PSAP	26.0525	25.3732	25.2358	25.0663	25.4013	25.7648	24.5745	25.3606	25.4865	25.5328	25.4708	26.5354	25.2288	25.7788	25.9384	25.8808	25.3277	25.3536	25.6867	0.333031	0.12646
Q13510	ASAH1	22.7964	23.5918	23.1761	23.121	23.7177	23.7646	22.4344	23.4646	23.3134	23.4784	23.6399	23.6631	23.6699	23.8557	23.5466	23.6802	23.4781	23.2583	23.5917	0.333387	0.0896886
Q14473	NA	20.6438	20.9343	20.6275	20.3701	20.2159	20.4692	19.6849	20.8335	21.0297	21.0469	20.6288	21.411	20.5129	19.3473	21.1667	21.1521	20.9626	20.4724	20.8064	0.334052	0.198322
Q9UN37	VPS4A	18.0919	18.437	18.182	18.2427	18.305	18.3203	18.2153	18.0881	18.6834	18.701	18.5284	18.5918	18.6649	18.5915	18.4752	18.394	18.5444	18.2353	18.5749	0.33966	1.97001e-05
Q99523	SORT1	23.7818	24.4642	24.5143	23.8704	24.7456	24.7879	23.7281	24.4943	24.5435	24.6865	24.7262	24.6371	24.721	24.6065	24.5293	24.6531	24.639	24.2983	24.638	0.339698	0.0637998
Q9BUF5	TUBB6	20.7626	20.5372	20.6387	20.6332	20.6239	20.5909	20.4427	20.4666	20.8935	20.7993	21.0338	20.8108	21.1518	21.0114	20.8758	20.9136	20.8518	20.587	20.9269	0.339887	1.24753e-05
Q08AM6	VAC14	19.7358	19.9876	20.0964	20.5078	19.6956	19.8258	20.7966	19.617	20.7584	20.4679	20.3411	20.1142	20.1081	20.336	20.3783	20.3342	20.517	20.0328	20.3728	0.339964	0.0637682
Q9BXP2	SLC12A9	20.5006	20.7573	20.6351	20.6136	21.2317	20.9978	20.6062	20.6968	21.1634	20.9254	21.153	21.1821	20.9162	21.1159	21.0741	21.311	21.0956	20.7549	21.1041	0.349179	0.00419578
Q01459	CTBS	20.4501	20.6114	20.4502	19.878	20.6542	20.7961	19.0425	20.5043	20.6683	20.6643	20.4881	20.9658	20.7856	20.4377	20.6009	20.8716	20.3505	20.2983	20.6481	0.349719	0.138944
Q9NYB9	ABI2	19.2118	18.4922	18.8148	19.6568	18.79	18.3811	19.4323	19.0101	19.1805	19.3852	18.7306	19.3404	19.1983	19.5566	19.1918	19.5983	19.7768	18.9736	19.3287	0.3551	0.0812458
P01019	AGT	23.0457	23.3765	23.6424	22.4714	24.1262	24.0376	21.9917	23.6852	23.44	24.077	23.7641	24.116	23.496	23.3628	23.4698	23.825	23.3566	23.2971	23.6564	0.359294	0.2377
Q9H2E6	SEMA6A	20.908	21.0406	20.9213	20.2313	20.7543	21.2962	19.7929	21.1175	20.8506	21.2051	21.4561	21.3221	21.2516	21.1697	21.1206	20.9603	20.7516	20.7578	21.1209	0.363099	0.0903561
E7ETN3	NA	22.0726	22.638	22.2172	21.7271	21.2341	21.9242	21.3372	22.1743	22.4003	22.6318	21.8337	22.4485	21.8579	21.3749	22.9339	22.3509	22.679	21.9156	22.279	0.363371	0.140994
P46531	NOTCH1	19.6696	20.3399	20.0045	19.4566	20.4906	20.1706	19.0218	20.1051	20.1784	20.0727	20.2214	20.5494	20.2955	20.09	20.2658	20.6937	20.1054	19.9073	20.2747	0.367367	0.0809748
P25311	AZGP1	21.7452	21.7898	21.7241	21.4337	21.6235	21.735	20.2775	21.4421	21.8567	22.0689	21.8195	22.1914	21.5409	21.0265	22.0117	22.2274	21.8539	21.4714	21.8441	0.372734	0.10894
Q6UX71	PLXDC2	20.8391	21.0531	20.9442	20.6281	21.4781	21.4262	20.1558	21.1919	21.3242	21.5292	21.2507	21.5763	21.5384	21.2926	21.2623	21.1854	21.1103	20.9646	21.341	0.376468	0.0471401
O00462	MANBA	20.6198	20.7783	20.6106	20.2642	20.9124	20.5615	19.4456	20.9575	21.0607	21.0748	20.9672	21.1501	20.7686	20.7179	20.6818	20.8494	20.8267	20.5187	20.8997	0.380944	0.0661275
P07437	TUBB	19.2292	19.4029	19.5809	19.3809	19.8137	19.5105	19.4454	19.5099	19.9552	19.6963	19.8538	19.7903	20.0451	19.859	19.8547	19.8749	19.9153	19.4842	19.8716	0.387444	0.000152861
Q9H936	SLC25A22	15.8117	14.3558	14.8045	15.5706	14.9171	14.657	16.1596	14.667	15.525	15.5432	15.3426	15.3627	15.4949	15.605	15.4259	15.5636	15.706	15.1179	15.5076	0.389724	0.133232
P02794	FTH1	20.9381	22.1848	21.8584	21.0207	22.3251	22.6894	20.6549	21.8843	21.5851	21.7887	22.1114	22.1572	22.0084	22.7404	22.1736	22.2572	21.9813	21.6945	22.0893	0.394813	0.193267
O60684	KPNA6	19.5098	19.4585	19.2801	19.3616	19.4388	19.1965	19.3811	19.3461	19.788	19.7824	19.6729	19.6855	19.861	19.8462	19.667	19.7425	19.8666	19.3716	19.768	0.396449	5.43265e-07
Q16563	SYPL1	23.0808	23.3591	23.098	22.395	23.1446	23.4862	21.0541	23.2657	23.24	23.0234	23.355	23.7866	23.4332	22.6617	23.3892	23.5936	22.9248	22.8605	23.2675	0.407029	0.21429
P12314	FCGR1A	22.8845	23.2158	22.676	21.8487	22.6205	23.073	21.5122	23.2673	23.2892	23.035	23.0912	22.9162	22.9891	22.5713	23.3862	23.2268	22.9186	22.6373	23.0471	0.409809	0.123422
B4DFH6	NA	19.997	20.1803	20.3231	20.1233	20.5766	20.2286	20.2339	20.3089	20.8457	20.5177	20.619	20.5932	20.7748	20.6362	20.608	20.59	20.7316	20.2465	20.6574	0.410886	8.58181e-05
P08727	KRT19	22.6874	20.601	19.5377	20.5947	21.7249	20.8399	20.2766	20.5719	21.425	22.1811	20.5447	21.1055	21.4191	20.5601	20.8405	21.3821	21.9583	20.8543	21.2685	0.414233	0.308031
P55011	SLC12A2	20.9711	20.6497	20.7867	20.348	20.8178	21.0433	19.9021	20.6425	20.6629	21.2549	21.082	21.3943	21.0099	20.9158	21.0276	21.3191	20.9017	20.6452	21.0631	0.41797	0.0179439
Q99572	P2RX7	23.0597	23.1454	23.1443	22.5332	23.3232	23.4773	21.9535	23.2323	23.228	23.4297	23.6134	23.8241	23.314	23.2135	23.5786	23.3813	23.0433	22.9836	23.4029	0.419259	0.0561133
P01023	A2M	21.2651	21.844	21.4076	21.0187	22.0587	21.7799	20.891	21.7933	22.0751	22.1154	21.8016	21.8655	21.9826	21.386	22.0097	22.2484	21.866	21.5073	21.9278	0.420532	0.031845
Q674X7	KAZN	19.1951	19.496	19.3292	19.1112	19.2912	19.491	19.1379	19.4089	19.5458	19.6364	19.7465	19.5208	19.7133	19.8838	19.7394	19.7912	19.9812	19.3076	19.7287	0.421146	3.99292e-05
P13473	LAMP2	27.4451	27.9786	27.6161	26.6323	28.2226	28.3593	26.0819	27.8311	27.8151	27.9551	28.0974	28.3581	27.9249	27.9519	27.7954	27.8714	27.7357	27.5209	27.945	0.42413	0.17843
P07998	RNASE1	23.1165	25.3725	24.3693	23.9742	24.8933	24.9692	23.5377	24.719	25.0478	23.6275	24.7223	25.4166	24.8954	24.7186	24.4929	25.1393	25.0854	24.369	24.794	0.425021	0.212575
P27797	CALR	19.3919	20.7272	19.4597	19.6572	19.7937	20.7702	19.6418	19.7831	20.0438	20.1685	20.4282	20.6059	19.9342	20.4901	20.2207	20.4164	20.6459	19.9031	20.3282	0.425093	0.0697327
Q13885	TUBB2A	20.0122	19.891	20.1897	20.0717	20.3232	20.1534	20.138	20.2092	20.5871	20.388	20.5561	20.5607	20.549	20.6088	20.474	20.5736	20.6583	20.1235	20.5506	0.427069	6.16048e-06
P62760	VSNL1	18.745	18.0609	18.1385	18.6091	18.1771	17.9808	18.4308	18.1052	19.1557	19.1114	18.5007	18.4846	18.571	18.5313	18.5256	18.6005	18.9019	18.2809	18.7092	0.428279	0.00612728
Q01813	PFKP	18.1223	17.5011	17.7249	17.8844	17.8467	17.5158	17.8274	17.5158	18.4035	18.2712	18.3352	18.0208	18.1666	18.0841	18.2435	17.9447	18.1741	17.7423	18.1826	0.440321	0.000468913
Q7Z2K6	ERMP1	19.3028	19.84	19.6951	19.0952	20.2387	20.408	18.8755	19.8687	19.945	20.2173	20.0296	20.2843	20.2727	20.2007	19.9104	20.1479	19.9838	19.6655	20.1102	0.444669	0.0539506
Q6UVY6	MOXD1	21.6864	22.2386	22.076	21.7088	22.0038	22.3865	20.1772	21.9991	22.1757	22.0633	22.2705	22.4831	21.9974	22.0624	22.3509	22.3514	22.3193	21.7845	22.2304	0.445887	0.114418
Q13825	AUH	17.4497	15.2125	16.4256	17.153	16.4448	16.0708	16.9979	16.0758	16.9935	16.5548	16.9526	16.7895	16.8954	17.0055	16.8708	16.9033	17.4215	16.4788	16.9319	0.453113	0.124281
P00450	CP	22.8169	23.2609	22.7849	22.6449	22.9715	23.0314	22.181	23.1324	23.7576	23.6051	22.9918	23.6144	22.4426	22.6274	23.5296	23.6661	23.5472	22.853	23.3091	0.45612	0.0405431
Q9ULL4	PLXNB3	21.3803	22.5457	22.1091	21.6063	22.718	22.6827	21.7043	22.4568	22.4387	22.273	22.7626	22.6585	22.8202	22.7275	22.7491	22.6565	22.4368	22.1504	22.6136	0.463237	0.044169
P48509	CD151	17.6075	18.2941	17.8943	16.8405	18.2356	17.9611	16.4611	17.8452	17.8649	17.591	17.9955	18.3753	18.3419	17.8263	18.6752	18.2506	18.0702	17.6424	18.1101	0.467654	0.099103
Q9UL25	RAB21	17.6536	17.7483	17.9516	17.5551	18.0272	17.9304	17.5665	17.8519	18.2842	17.9261	18.3273	18.2961	18.4782	18.1638	18.15	18.3258	18.3376	17.7856	18.2544	0.468785	5.94253e-05
Q14139	UBE4A	21.7171	22.2123	22.0007	21.8029	22.2145	22.2792	21.7358	21.8798	22.19	22.3297	22.5285	22.5594	22.0844	22.4559	22.6363	22.476	22.7961	21.9803	22.4507	0.470434	0.000675922
O95185	UNC5C	21.0402	21.7816	21.7298	20.8636	22.1332	22.0255	20.8956	21.8898	22.3714	22.2851	22.2519	22.4339	20.5846	21.9095	21.879	22.2289	22.2139	21.5449	22.0176	0.472662	0.095162
P08174	CD55	20.5643	20.9364	20.9467	19.8993	20.9517	21.2063	20.7783	20.8282	21.4491	21.26	21.19	21.3556	21.1264	21.2823	21.1051	21.0409	21.3498	20.7639	21.2399	0.476011	0.0108112
P83876	TXNL4A	20.6743	20.2997	20.4135	19.9984	19.3582	20.5983	19.2933	20.4943	20.3329	20.5335	20.3102	21.3673	20.3877	20.2326	20.7161	21.3181	20.477	20.1413	20.6306	0.489364	0.0612309
Q13509	TUBB3	20.045	19.8265	20.0826	20.0555	20.1579	19.8368	20.2171	19.7435	20.8583	20.4282	20.5134	20.3145	20.6574	20.3346	20.4377	20.2756	20.5578	19.9956	20.4864	0.490785	4.57951e-05
Q13491	GPM6B	23.3535	24.4053	23.8916	23.2296	24.4084	24.4048	23.1108	24.0012	24.3824	23.9596	24.3521	24.1628	24.3446	24.4786	24.7363	24.209	24.4572	23.8506	24.3425	0.491861	0.0426605
Q9ULA0	DNPEP	17.848	18.3758	18.6384	18.2807	18.8138	18.8026	17.8138	18.8528	18.9064	18.7183	18.6166	19.1014	19.6665	18.5115	18.8674	19.1549	18.8402	18.4282	18.9315	0.503249	0.0187766
P23142	FBLN1	20.6938	21.176	20.4994	20.0391	21.67	21.6169	19.3893	21.1184	21.2627	21.1712	21.2639	22.0444	21.3255	20.3429	21.2743	21.7606	21.0645	20.7754	21.2789	0.503513	0.142389
Q9Y646	CPQ	23.1569	24.3546	23.5378	22.6562	24.0448	24.4151	22.7173	23.9561	23.8951	24.0727	24.0721	24.5304	24.1251	23.891	24.1086	24.273	24.0179	23.6048	24.1095	0.504702	0.0841903
P08134	RHOC	18.6612	19.0591	19.5644	18.7388	19.7905	19.6006	18.9511	19.3225	19.8018	19.4114	19.6167	19.7467	19.5375	19.7659	19.6185	19.9845	19.9692	19.211	19.7169	0.50588	0.0114311
P16104	H2AX	19.176	16.9145	18.6407	17.8864	19.0208	19.0566	17.8721	19.1236	18.0207	18.56	18.9748	19.5769	18.3551	19.4447	18.9139	19.6765	19.1957	18.4613	18.9687	0.507373	0.1686
P46821	MAP1B	19.2868	19.795	19.6098	19.4344	19.7125	19.5711	19.5553	19.6491	20.2539	20.0774	19.9708	19.7825	20.0424	20.3939	20.1056	20.0311	20.3171	19.5768	20.1083	0.531543	1.40391e-05
O43236	SEPTIN4	19.8369	20.7346	20.4444	20.1234	20.8932	20.7215	19.6789	20.7289	20.7849	20.9052	20.9227	20.7775	21.0172	21.3436	21.0402	20.7726	20.7925	20.3952	20.9285	0.533253	0.013493
P16070-10	CD44	24.3526	24.637	24.591	23.628	25.915	25.4592	22.8891	25.4404	25.056	24.7625	25.516	25.344	25.5138	24.8169	25.2599	25.7322	24.3458	24.614	25.1497	0.535629	0.196981
O15111	CHUK	22.9875	21.2897	21.9062	21.3258	21.8569	22.2139	21.4139	21.7941	22.4591	22.3998	22.3051	22.7438	22.5303	22.5657	21.74	22.7351	22.0349	21.8485	22.3904	0.541936	0.0358454
Q8WTW3	COG1	20.8215	21.1499	21.1914	20.9979	21.1371	21.3095	20.637	21.3233	21.6231	21.6937	21.5864	21.6295	21.1657	21.5641	21.6945	21.8623	21.7526	21.071	21.6191	0.548144	0.000165073
P54803	GALC	21.8505	22.7573	22.1254	21.2021	22.6984	22.7469	21.2905	22.4168	22.4218	22.6359	22.8287	22.7992	22.6381	22.7181	22.5783	22.8849	22.6845	22.136	22.6877	0.551722	0.0443434
Q9BZC7	ABCA2	25.8797	26.7223	26.279	25.2785	26.7502	26.7531	24.886	26.5612	26.5308	26.7233	26.9371	27.0141	26.5608	26.6025	26.5336	26.7932	26.6206	26.1388	26.7018	0.563016	0.0655225
P01861	IGHG4	22.9423	22.7947	22.8033	22.8055	23.1451	22.6596	22.2034	22.8952	24.2914	24.6465	22.3571	23.0143	23.4188	22.0353	23.9954	23.1684	23.2151	22.7812	23.3491	0.567983	0.0894262
P05090	APOD	24.3846	25.1563	24.9077	23.951	25.7228	25.431	23.2176	24.9928	24.8523	25.5159	25.6143	25.8611	25.2715	25.0461	25.1389	25.3049	25.0682	24.7205	25.297	0.576544	0.096948
Q13492	PICALM	19.3508	19.1718	18.988	19.2661	19.2975	19.2138	19.3002	19.2268	19.7941	19.816	20.0397	19.8256	19.7426	19.9785	19.5469	19.633	19.8745	19.2269	19.8056	0.578764	2.93089e-07
Q8NG68	TTL	19.2857	19.8132	19.8825	20.0121	19.4564	19.7509	20.5707	19.9851	20.5575	20.3867	20.0624	20.1753	20.4761	20.5311	20.3734	20.3258	21.0413	19.8446	20.4366	0.592039	0.0035148
Q13336	SLC14A1	16.1653	16.5412	16.6711	14.9902	16.7675	17.3598	15.0092	17.2917	17.1887	16.3809	17.2791	17.012	17.072	16.5667	17.2689	17.4712	16.3736	16.3495	16.957	0.60752	0.117248
P23515	OMG	27.3639	28.0861	27.9854	26.7122	28.3491	28.4552	25.9777	28.1513	27.805	28.2552	28.2929	28.5193	28.3713	28.3713	28.1142	28.3898	28.0963	27.6351	28.2461	0.611001	0.0938009
Q8N3U4	STAG2	18.4768	19.8363	19.6389	18.7531	19.5349	19.7657	19.3676	19.4516	20.0256	19.8975	19.6524	20.0644	20.2356	19.7461	19.8826	20.052	20.1237	19.3531	19.9644	0.611325	0.00887126
Q9H244	P2RY12	21.1785	22.7824	21.9233	21.9274	22.1689	23.1409	21.1453	22.374	22.9128	22.5407	22.95	22.3606	22.636	22.3169	23.3349	22.6092	22.5706	22.0801	22.6924	0.612321	0.0480662
Q9UJJ9	GNPTG	21.1138	21.6063	21.2878	21.0609	21.4689	21.3744	19.4532	20.8595	21.6607	21.558	21.6345	21.7369	20.8034	21.8461	21.9418	22.0366	21.7658	21.0281	21.6649	0.63676	0.0382305
O14672	ADAM10	26.7026	27.0235	26.7269	25.4474	27.2619	27.3557	24.7757	26.9761	26.6056	27.1095	27.4884	27.7642	27.1614	27.1873	27.1219	27.3212	26.8612	26.5337	27.1801	0.646351	0.0954134
P27701	CD82	26.2875	27.9987	27.1109	25.6113	28.552	28.3798	26.0749	27.2027	27.1676	27.8393	27.8194	28.3859	27.6932	28.1344	27.9855	27.675	27.642	27.1522	27.8158	0.663581	0.13931
A0MZ66	SHTN1	18.8092	19.8987	19.6852	19.2227	20.2566	20.345	19.1442	20.085	20.1134	20.2025	20.2996	20.2743	20.7105	20.7399	20.1596	20.3144	20.4046	19.6808	20.3576	0.67681	0.0114855
O15118	NPC1	24.1456	24.7723	24.4438	23.5634	24.9946	25.153	23.2625	24.8309	24.8179	24.9931	25.1237	25.3971	25.1625	25.243	24.8814	25.043	25.0194	24.3958	25.0757	0.679934	0.0268087
O94874	UFL1	17.8617	18.546	18.7573	18.4973	18.6899	18.8758	18.6137	18.7447	19.0922	19.5702	19.0661	19.178	19.1479	19.3115	19.2523	19.3527	19.3361	18.5733	19.2563	0.683002	0.000226347
Q9BTY2	FUCA2	17.4881	17.45	17.7286	16.9769	18.0087	17.9404	15.8109	17.8195	17.7267	17.8461	18.2927	18.3603	17.7398	18.0038	18.0171	18.1799	18.7353	17.4029	18.1002	0.697283	0.0321646
O43854	EDIL3	17.6799	18.55	18.238	17.5919	18.5237	18.8039	17.6988	18.7118	18.8981	18.947	18.9478	19.0555	19.3175	19.0138	18.7725	18.6081	18.7825	18.2248	18.927	0.702201	0.00475369
P25189	MPZ	21.2164	21.2196	21.645	20.9902	22.6814	22.2479	20.7743	21.366	22.7037	23.3304	21.9903	21.9871	21.3946	22.3881	22.2218	22.9821	21.1788	21.5176	22.2419	0.724272	0.0429514
Q8N145	LGI3	18.4829	19.5073	18.9979	18.3172	19.4666	19.2916	17.8686	19.2094	19.1246	19.8548	19.5982	19.5262	20.2297	19.8761	19.144	19.3577	19.8834	18.8927	19.6216	0.728974	0.0124213
Q96JB1	DNAH8	19.8338	20.4694	20.0491	20.6921	20.5498	20.6931	20.8751	20.2226	21.1264	21.6404	20.6087	21.0096	21.0152	21.1909	21.6058	21.2098	21.0895	20.4231	21.1663	0.743145	0.000464198
Q8WWI5	SLC44A1	24.5208	24.9156	24.5845	23.25	25.1177	25.303	22.9315	24.7179	24.5434	24.9092	25.6833	25.8904	25.2559	25.2223	25.0921	25.5658	24.8957	24.4176	25.2287	0.811061	0.0369561
Q08380	LGALS3BP	25.8628	26.3534	25.8615	24.8826	26.7837	27.0093	24.1062	26.4284	26.3738	26.708	26.9288	27.366	26.7967	26.4393	26.5867	26.8472	26.5193	25.911	26.7295	0.818562	0.052708
O94911	ABCA8	22.9861	24.0146	23.5553	22.5853	24.63	24.7023	22.3408	24.1017	24.3492	24.7078	24.666	24.9532	24.3451	23.8378	24.2369	24.5768	24.2621	23.6145	24.4372	0.822726	0.0383566
Q92876	KLK6	21.5385	22.7406	22.1566	20.7494	22.5865	23.1844	20.6948	22.6922	22.9288	23.0827	22.9884	23.4716	22.8458	22.6937	22.4314	23.0302	22.605	22.0429	22.8975	0.854638	0.0392332
Q13822	ENPP2	22.7053	23.5639	23.1338	22.2123	23.7323	24.0862	22.1931	23.4934	23.6606	23.9218	24.4802	24.2496	24.1093	23.9609	23.6604	24.1755	23.8889	23.14	24.0119	0.871884	0.00977646
Q9BX67	JAM3	24.4025	25.0153	24.818	23.9796	25.9474	25.8294	23.6773	25.3611	25.256	25.7515	25.6882	26.3031	25.9292	25.8321	25.4043	26.0057	25.6325	24.8788	25.7558	0.877012	0.0203204
P04271	S100B	19.7353	20.5134	20.295	19.4488	20.929	20.8581	18.7181	20.6485	21.1098	20.5292	21.0911	21.0884	21.4196	20.6421	21.0599	21.6024	20.7757	20.1433	21.0354	0.892092	0.0143316
Q8NF91-10	SYNE1	21.8905	20.5898	20.4351	21.0661	20.2445	20.0663	21.0605	20.7672	23.3669	22.6867	21.4251	21.2643	20.9156	21.2682	21.5239	21.1946	21.3044	20.765	21.6611	0.896102	0.0188492
P02787	TF	22.125	23.6602	22.6115	21.7219	23.2354	23.5501	21.0536	23.3823	23.7521	23.3672	23.4801	23.6334	23.8512	23.2592	23.4983	23.5156	23.7701	22.6675	23.5697	0.902197	0.0322343
P13611	VCAN	24.2647	24.8428	24.4092	23.3749	25.4262	25.6206	22.612	25.0215	24.861	25.0364	25.6125	26.0007	25.5593	25.1981	25.2425	25.6696	24.9582	24.4465	25.3487	0.902214	0.0444605
P17301	ITGA2	25.5454	26.47	25.9907	24.9325	26.8498	27.1088	24.1019	26.5581	26.7367	26.1395	27.2843	27.35	26.8798	26.5175	27.1361	27.1235	26.4966	25.9446	26.8515	0.906899	0.0445931
Q96G23	CERS2	22.3629	22.7001	22.4665	21.1439	23.1748	23.1086	20.4507	22.8249	22.8804	23.2486	23.2813	23.7212	23.6593	22.8416	23.1794	23.256	22.6207	22.279	23.1876	0.908557	0.0352658
P38571	LIPA	22.6207	23.295	22.5889	21.9579	23.7558	23.7782	20.966	23.4455	23.3579	23.6885	23.7855	24.1734	23.8896	23.7002	23.4976	23.3412	24.0152	22.801	23.7166	0.915585	0.0336727
Q15345	LRRC41	19.5958	18.801	19.7699	20.3321	19.6137	20.1812	20.4878	20.0705	20.9857	21.3798	21.1044	20.4471	21.2144	20.09	20.7874	19.9893	21.1827	19.8565	20.7979	0.941378	0.00226489
P37837	TALDO1	20.0451	20.6812	20.2799	19.0625	20.4822	20.9352	18.7542	20.5931	20.9802	21.3364	21.0081	21.574	21.1076	20.7337	20.8522	21.3396	20.5187	20.1042	21.05	0.94587	0.01135
Q9HBA9	FOLH1B	23.3118	23.8668	23.4553	22.3662	24.3524	24.4235	21.6198	23.6997	23.4759	24.4569	24.66	25.0592	24.1738	24.6239	24.1291	24.5961	23.9994	23.3869	24.3527	0.965767	0.0277913
Q04609	FOLH1	25.3868	25.7159	25.2093	24.1856	26.2	26.5102	23.7057	25.491	25.5377	26.5388	26.721	26.877	26.2494	26.3943	26.0615	26.4013	25.8513	25.3005	26.2925	0.99196	0.0222838
Q16880	UGT8	24.9394	25.2307	24.643	23.1	24.9287	25.3893	22.0101	24.8676	24.7601	25.7993	25.5902	26.5483	25.5093	24.721	25.1532	25.7879	24.6132	24.3886	25.3869	0.998319	0.059039
B3KXJ0	NA	20.5572	21.0602	20.8304	20.2847	21.2195	21.2309	19.2938	20.8841	21.2263	22.138	21.7337	22.0204	21.8582	21.7346	21.1821	21.479	21.7108	20.6701	21.6759	1.00583	0.00250504
P14384	CPM	25.4324	25.9878	25.594	24.2292	26.3559	26.6433	23.7873	26.0437	26.3757	26.6057	26.905	26.9594	26.37	26.3769	26.2994	26.6525	26.1884	25.5092	26.5259	1.01668	0.0249294
P35414	APLNR	22.5236	21.9595	22.1097	21.7363	21.0523	22.6612	21.0989	21.7483	24.5822	22.9187	23.1012	23.0966	23.2327	20.5365	23.102	23.3712	22.026	21.8612	22.8852	1.02399	0.0307204
P98164	LRP2	21.772	22.1526	21.5801	20.7012	21.9963	22.3531	20.0437	21.851	22.2063	22.699	22.7453	23.0924	22.4388	22.836	22.3795	22.5973	22.4047	21.5562	22.5999	1.04368	0.0066716
O94886	TMEM63A	20.2221	20.9019	20.4633	19.644	21.2921	21.6085	18.9972	20.8494	20.9802	21.6576	21.2455	21.9792	21.6816	21.276	21.5439	21.9342	21.5746	20.4973	21.5414	1.0441	0.0107733
O75078	ADAM11	20.2347	20.0252	19.8394	20.113	19.8683	19.7501	20.0264	19.687	22.2282	21.4638	20.3659	20.2521	20.8885	20.7019	20.7983	20.5629	21.7035	19.943	20.9961	1.05311	0.00120347
P28907	CD38	24.4455	25.2307	24.7726	23.7732	25.5838	25.872	22.8242	25.4042	25.5747	25.3001	25.9692	26.058	25.9707	25.9807	25.7402	25.8674	25.8411	24.7383	25.8114	1.07308	0.0211236
Q96KN2	CNDP1	23.2724	23.7065	23.1895	22.2207	24.3017	24.2906	21.1804	24.1024	24.3149	24.7977	24.576	24.7555	24.3385	23.9245	23.9131	24.2868	24.3307	23.283	24.3597	1.07671	0.0281198
Q16653-10	MOG	25.5938	26.5388	26.2962	25.2292	27.1603	27.2149	24.8749	26.592	26.6451	27.2305	27.3676	27.6684	27.5291	27.5816	27.1068	27.303	27.3393	26.1875	27.3079	1.12042	0.00777818
P24821	TNC	26.5285	27.0657	26.6147	25.7005	28.0842	28.3072	24.6186	27.3684	27.8367	27.7202	28.3748	28.3261	28.1999	27.5538	27.7907	28.4382	27.2459	26.786	27.9429	1.15696	0.0323604
P02511	CRYAB	18.12	19.1463	19.3957	18.5507	20.1069	20.2532	18.1148	20.2192	20.3296	20.1586	20.1175	20.4442	20.7155	20.6455	20.3027	20.3456	20.6459	19.2384	20.4117	1.17332	0.00777882
O95858	TSPAN15	22.3612	23.1146	22.9519	21.4048	23.5	23.7598	21.0051	23.1975	23.0375	23.9288	23.9847	24.619	23.587	23.6182	23.9926	23.6185	24.3419	22.6619	23.8587	1.19685	0.0113065
P07197	NEFM	21.5267	21.7266	21.6075	21.0421	21.9135	21.7059	19.5636	21.4819	22.1577	22.8961	22.9753	23.2874	22.1093	22.4143	22.3798	22.7542	22.4507	21.321	22.6028	1.28178	0.00143564
Q9ULX7	CA14	17.848	19.0385	19.0929	17.9521	19.6869	19.6489	17.7306	19.2434	19.9762	20.41	19.9072	20.1791	20.123	20.3294	19.9185	19.7494	20.1409	18.7802	20.0815	1.30138	0.0023826
P21926	CD9	24.2312	24.1582	24.4735	22.7424	24.674	25.2018	22.4222	24.5639	24.9197	25.6013	25.6737	25.97	25.3768	25.3607	25.1542	25.6015	24.914	24.0584	25.3969	1.33847	0.00529275
P22794	EVI2A	22.1764	23.1181	22.8306	21.5761	23.5762	23.9423	21.1752	23.0313	23.5757	24.4807	24.0246	24.1685	24.5329	24.0791	23.8045	23.8397	23.661	22.6783	24.0185	1.34024	0.00506855
P20916	MAG	27.3055	27.933	27.8341	26.604	28.8724	28.7573	25.8992	27.9949	27.996	29.0637	28.9897	29.6498	29.0263	29.1274	29.1036	29.3085	29.1044	27.6501	29.041	1.39099	0.00559171
P09543	CNP	22.6319	22.7984	22.8444	21.7639	23.6036	23.6149	20.9753	22.9248	23.4381	23.9364	24.3687	24.805	24.3242	24.1063	23.653	24.156	23.8241	22.6446	24.068	1.42332	0.0021953
Q6UWR7	ENPP6	25.0844	26.1661	25.6254	24.3306	26.569	26.762	23.0687	26.3598	26.406	26.8114	27.0794	27.5332	26.9009	26.8287	27.0148	26.8987	26.9421	25.4957	26.935	1.43928	0.0150356
P29972	AQP1	21.543	23.3867	22.9028	21.33	25.1249	25.092	20.5813	24.296	23.9657	24.5474	24.4934	25.2236	24.9442	24.3782	24.4784	25.4093	23.1733	23.0321	24.5126	1.48054	0.0517636
P60201	PLP1	19.9791	21.1906	21.4322	20.6558	22.2704	22.5467	20.3549	21.9329	22.4258	22.5212	23.0442	23.0607	23.0679	23.427	22.5052	22.546	22.8779	21.2953	22.8307	1.53535	0.00176962
Q9GZV7	HAPLN2	20.5808	22.1421	21.1747	20.4301	22.6802	22.6745	19.8021	22.2078	21.9776	22.9941	22.6926	23.52	23.7764	23.8598	22.272	22.7225	23.1737	21.4616	22.9987	1.53718	0.00567035
P19075	TSPAN8	24.0981	24.2607	24.532	22.5132	25.5883	26.0604	20.9857	24.5116	24.0968	26.1398	26.2171	27.7553	25.6194	25.2977	25.2855	26.7606	26.4891	24.0687	25.9624	1.89363	0.0161319
