# Supplementary material for: Comprehensive and Site-Specific Characterization of Protein N‑Glycosylation in AD Samples Reveals Its Potential Roles in Protein Aggregation and Synaptic Dysfunction
Source: Anal Chem. 2025 Oct 3;97(40):21873–82. doi: 10.1021/acs.analchem.5c02455 (PMC12529471; doi:10.1021/acs.analchem.5c02455)
Supplement: Supplementary file 6 [file ac5c02455_si_006.xlsx]

## Sheet: Sheet1
Table S5- Quantified glycopeptides from AD and control samples
Glycopeptides	Protein Accession #	Protein Description	Uniprot_ID	GN	PSM#	Xcorr	sig126 (ctrl1)	sig127N (ctrl2)	sig127C (ctrl3)	sig128N (ctrl4)	sig128C (ctrl5)	sig129N (ctrl6)	sig129C (ctrl7)	sig130N (ctrl8)	sig130C (ctrl9)	sig131N (AD1)	sig131C (AD2)	sig132N (AD3)	sig132C (AD4)	sig133N (AD5)	sig133C (AD6)	sig134N (AD7)	sig134C (AD8)	sig135N (AD9)	Log2Fold(AD/Ctrl)	p-value
R.GNEANYYSN#ATTDEHGLVQFSIN#TTNVMGTSLTVR.V	sp|P01023|A2MG_HUMAN	Alpha-2-macroglobulin OS=Homo sapiens OX=9606 GN=A2M PE=1 SV=3	P01023	A2M	1	3.77	92353.4	138771	99119.9	80443.1	154056	124052	65138.8	145301	125167	183631	152511	138690	126896	140558	97852.7	139564	177952	134825	0.366052	0.0354403
K.VSN#QTLSLFFTVLQDVPVR.D	sp|P01023|A2MG_HUMAN	Alpha-2-macroglobulin OS=Homo sapiens OX=9606 GN=A2M PE=1 SV=3	P01023	A2M	6	4.97	155765	293987	173846	150159	305170	272762	160681	278429	260530	335090	301820	258433	258185	272834	194799	314029	342029	281481	0.358317	0.039871
K.GCVLLSYLN#ETVTVSASLESVR.G	sp|P01023|A2MG_HUMAN	Alpha-2-macroglobulin OS=Homo sapiens OX=9606 GN=A2M PE=1 SV=3	P01023	A2M	25	5.36	100674	176744	109157	85522.5	176447	150154	86221.9	152605	139622	186354	187490	158473	153024	161673	115269	173654	201662	158232	0.381762	0.023685
R.GNEANYYSN#ATTDEHGLVQFSIN#TTNVM*GTSLTVR.V	sp|P01023|A2MG_HUMAN	Alpha-2-macroglobulin OS=Homo sapiens OX=9606 GN=A2M PE=1 SV=3	P01023	A2M	4	5.59	192115	347368	228803	193526	398970	317632	223236	309982	341530	381681	393658	290811	333273	397615	270600	375559	456566	354501	0.380868	0.0200055
K.SLGNVN#FTVSAEALESQELCGTEVPSVPEHGRK.D	sp|P01023|A2MG_HUMAN	Alpha-2-macroglobulin OS=Homo sapiens OX=9606 GN=A2M PE=1 SV=3	P01023	A2M	1	5.87	382936	451600	459892	333678	603891	506216	275232	599146	566918	577492	648924	505587	545913	578871	356710	546160	655270	489733	0.255916	0.111749
K.GCVLLSYLN#ETVTVSASLESVRGN#R.S	sp|P01023|A2MG_HUMAN	Alpha-2-macroglobulin OS=Homo sapiens OX=9606 GN=A2M PE=1 SV=3	P01023	A2M	7	6.17	1.03594e+06	1.44561e+06	1.07458e+06	755366	1.72651e+06	1.37434e+06	619566	1.40158e+06	1.30868e+06	1.66865e+06	1.82879e+06	1.50086e+06	1.48887e+06	1.54087e+06	977587	1.69495e+06	1.95238e+06	1.51159e+06	0.44116	0.0224257
K.SLGNVN#FTVSAEALESQELCGTEVPSVPEHGR.K	sp|P01023|A2MG_HUMAN	Alpha-2-macroglobulin OS=Homo sapiens OX=9606 GN=A2M PE=1 SV=3	P01023	A2M	40	6.92	560415	910341	636387	525827	1.00352e+06	855753	514525	891300	891949	1.08557e+06	1.03054e+06	802670	914688	1.05173e+06	727723	978766	1.19654e+06	891826	0.383633	0.016546
R.GN#M*SSLGFTSK.E	sp|Q9BZC7|ABCA2_HUMAN	ATP-binding cassette sub-family A member 2 OS=Homo sapiens OX=9606 GN=ABCA2 PE=1 SV=4	Q9BZC7	ABCA2	2	3.2	3.61921e+06	5.84502e+06	3.99886e+06	1.81026e+06	5.37409e+06	5.72611e+06	1.41688e+06	9.34937e+06	5.12634e+06	3.75063e+06	5.49782e+06	6.77996e+06	6.73039e+06	3.90312e+06	4.30716e+06	4.23572e+06	5.55962e+06	4.1333e+06	0.251828	0.390586
R.GN#MSSLGFTSK.E	sp|Q9BZC7|ABCA2_HUMAN	ATP-binding cassette sub-family A member 2 OS=Homo sapiens OX=9606 GN=ABCA2 PE=1 SV=4	Q9BZC7	ABCA2	2	3.22	5.11286e+06	9.88908e+06	7.90972e+06	4.25681e+06	1.02182e+07	1.05281e+07	3.27369e+06	1.50295e+07	9.02438e+06	1.19091e+07	1.06617e+07	1.099e+07	1.61815e+07	9.34755e+06	1.06694e+07	1.07235e+07	1.2931e+07	1.1352e+07	0.60511	0.0182377
R.RGN#M*SSLGFTSK.E	sp|Q9BZC7|ABCA2_HUMAN	ATP-binding cassette sub-family A member 2 OS=Homo sapiens OX=9606 GN=ABCA2 PE=1 SV=4	Q9BZC7	ABCA2	5	3.74	1.15436e+07	1.8604e+07	1.36633e+07	6.90564e+06	1.99236e+07	1.86926e+07	5.20674e+06	2.85142e+07	1.71465e+07	1.71046e+07	1.89778e+07	2.35987e+07	2.37718e+07	1.51396e+07	1.57528e+07	1.61265e+07	2.11101e+07	1.78628e+07	0.420118	0.116595
R.QN#SSFTEK.T	sp|Q9BZC7|ABCA2_HUMAN	ATP-binding cassette sub-family A member 2 OS=Homo sapiens OX=9606 GN=ABCA2 PE=1 SV=4	Q9BZC7	ABCA2	4	4.03	5.77516e+06	1.05708e+07	6.55303e+06	3.13038e+06	8.1835e+06	1.00756e+07	2.08335e+06	1.4776e+07	8.37923e+06	6.09363e+06	9.1665e+06	1.15392e+07	1.08604e+07	7.49188e+06	7.5426e+06	6.13754e+06	6.67123e+06	6.26841e+06	0.214495	0.479541
R.FLTQNLSLPN#STAQALLAAR.V	sp|Q9BZC7|ABCA2_HUMAN	ATP-binding cassette sub-family A member 2 OS=Homo sapiens OX=9606 GN=ABCA2 PE=1 SV=4	Q9BZC7	ABCA2	4	4.46	585928	1.87708e+06	1.51168e+06	784396	2.10712e+06	2.05996e+06	779867	2.14244e+06	1.78944e+06	2.26181e+06	2.06371e+06	2.14432e+06	2.25009e+06	2.51018e+06	2.67952e+06	2.15529e+06	2.13787e+06	2.77004e+06	0.759544	0.00441678
R.FLTQN#LSLPN#STAQALLAAR.V	sp|Q9BZC7|ABCA2_HUMAN	ATP-binding cassette sub-family A member 2 OS=Homo sapiens OX=9606 GN=ABCA2 PE=1 SV=4	Q9BZC7	ABCA2	6	4.68	1.91653e+06	4.33426e+06	3.59817e+06	1.84319e+06	5.12292e+06	5.1384e+06	1.66801e+06	6.5936e+06	4.31834e+06	4.77592e+06	4.31117e+06	5.51353e+06	6.04198e+06	5.29285e+06	5.8119e+06	4.71835e+06	4.95858e+06	5.71671e+06	0.595178	0.0212212
R.RGN#MSSLGFTSK.E	sp|Q9BZC7|ABCA2_HUMAN	ATP-binding cassette sub-family A member 2 OS=Homo sapiens OX=9606 GN=ABCA2 PE=1 SV=4	Q9BZC7	ABCA2	3	4.81	6.12185e+06	1.33249e+07	9.76545e+06	5.01271e+06	1.41198e+07	1.28773e+07	3.65252e+06	1.65527e+07	1.18362e+07	1.13785e+07	1.25325e+07	1.48647e+07	1.40365e+07	1.30148e+07	1.22133e+07	1.20403e+07	1.33735e+07	1.26653e+07	0.468268	0.066993
K.GNPAAYGITVTNHPM*N#K.T	sp|Q9BZC7|ABCA2_HUMAN	ATP-binding cassette sub-family A member 2 OS=Homo sapiens OX=9606 GN=ABCA2 PE=1 SV=4	Q9BZC7	ABCA2	9	4.94	3.69926e+06	6.24796e+06	4.95423e+06	2.21393e+06	6.48821e+06	6.51526e+06	1.69222e+06	9.14389e+06	5.92157e+06	5.47179e+06	6.44298e+06	7.34906e+06	7.81772e+06	5.7529e+06	5.8553e+06	5.56714e+06	6.73863e+06	5.96404e+06	0.439835	0.101445
K.SPANGSLGPTLN#LSSGESR.L	sp|Q9BZC7|ABCA2_HUMAN	ATP-binding cassette sub-family A member 2 OS=Homo sapiens OX=9606 GN=ABCA2 PE=1 SV=4	Q9BZC7	ABCA2	1	5.08	2.56575e+06	3.27695e+06	2.06929e+06	1.05013e+06	2.68792e+06	3.61428e+06	779794	5.04623e+06	2.82868e+06	2.50684e+06	3.09345e+06	3.87887e+06	3.52312e+06	2.65843e+06	2.6242e+06	2.69708e+06	3.9082e+06	2.60682e+06	0.373565	0.194946
K.IRQN#SSFTEK.T	sp|Q9BZC7|ABCA2_HUMAN	ATP-binding cassette sub-family A member 2 OS=Homo sapiens OX=9606 GN=ABCA2 PE=1 SV=4	Q9BZC7	ABCA2	4	5.25	1.06136e+07	1.59964e+07	1.26416e+07	6.0213e+06	1.77641e+07	1.66906e+07	3.91828e+06	2.74583e+07	1.41985e+07	1.28785e+07	1.71032e+07	2.00965e+07	2.07112e+07	1.31038e+07	1.28615e+07	1.30514e+07	1.81967e+07	1.25486e+07	0.330644	0.254778
K.SPAN#GSLGPTLNLSSGESR.L	sp|Q9BZC7|ABCA2_HUMAN	ATP-binding cassette sub-family A member 2 OS=Homo sapiens OX=9606 GN=ABCA2 PE=1 SV=4	Q9BZC7	ABCA2	3	5.3	2.21752e+06	4.31257e+06	3.01345e+06	1.66822e+06	3.91854e+06	4.51229e+06	1.63075e+06	5.35698e+06	3.70644e+06	4.06213e+06	4.54477e+06	4.68553e+06	5.12533e+06	4.80991e+06	4.62695e+06	4.03632e+06	4.55327e+06	4.74023e+06	0.551653	0.0137293
K.GNPAAYGITVTNHPMN#K.T	sp|Q9BZC7|ABCA2_HUMAN	ATP-binding cassette sub-family A member 2 OS=Homo sapiens OX=9606 GN=ABCA2 PE=1 SV=4	Q9BZC7	ABCA2	4	5.37	3.54093e+06	7.50068e+06	5.20855e+06	2.56148e+06	7.49606e+06	7.18215e+06	2.00868e+06	9.46809e+06	6.82617e+06	5.77149e+06	6.66614e+06	7.35529e+06	7.68484e+06	6.78427e+06	6.2146e+06	6.19454e+06	6.64724e+06	6.15016e+06	0.358763	0.164095
K.SPAN#GSLGPTLN#LSSGESR.L	sp|Q9BZC7|ABCA2_HUMAN	ATP-binding cassette sub-family A member 2 OS=Homo sapiens OX=9606 GN=ABCA2 PE=1 SV=4	Q9BZC7	ABCA2	4	5.38	1.67198e+06	3.23567e+06	2.20337e+06	1.19985e+06	3.29783e+06	3.38899e+06	915429	3.83685e+06	2.77515e+06	3.11371e+06	3.64992e+06	3.49133e+06	3.94096e+06	3.24048e+06	3.45428e+06	3.32304e+06	3.4422e+06	3.56217e+06	0.612938	0.0159561
R.LHPEALN#LSLDELPPALR.Q	sp|Q9BZC7|ABCA2_HUMAN	ATP-binding cassette sub-family A member 2 OS=Homo sapiens OX=9606 GN=ABCA2 PE=1 SV=4	Q9BZC7	ABCA2	9	5.93	2.04139e+06	3.65858e+06	2.80333e+06	1.47034e+06	4.0739e+06	3.87914e+06	1.23887e+06	4.45765e+06	3.24691e+06	3.6397e+06	3.78292e+06	3.99479e+06	4.39333e+06	3.0914e+06	4.50542e+06	3.87632e+06	3.82924e+06	4.06905e+06	0.504717	0.0311383
R.VVTGDILTDITGHN#VSEYLLFTSDR.F	sp|Q9BZC7|ABCA2_HUMAN	ATP-binding cassette sub-family A member 2 OS=Homo sapiens OX=9606 GN=ABCA2 PE=1 SV=4	Q9BZC7	ABCA2	7	6.11	716115	2.04665e+06	1.53139e+06	769819	2.10298e+06	2.22573e+06	740889	2.35563e+06	1.89724e+06	2.23459e+06	2.30166e+06	2.20861e+06	2.46956e+06	2.84883e+06	2.77786e+06	2.26209e+06	2.23455e+06	2.76945e+06	0.762071	0.00443818
K.ETEGWHTTSLFPLFPN#PGPREPTSPDGGEPGYIR.E	sp|Q99758|ABCA3_HUMAN	ATP-binding cassette sub-family A member 3 OS=Homo sapiens OX=9606 GN=ABCA3 PE=1 SV=2	Q99758	ABCA3	1	2.37	880829	690161	662980	936565	598474	630972	1.01964e+06	701795	636933	641333	738871	683266	639237	718044	718737	744984	630944	612478	-0.119897	0.269468
R.YDNCSSSVLAAVVFEHPFN#HSK.E	sp|Q99758|ABCA3_HUMAN	ATP-binding cassette sub-family A member 3 OS=Homo sapiens OX=9606 GN=ABCA3 PE=1 SV=2	Q99758	ABCA3	1	2.61	896879	783601	940150	1.31492e+06	782246	883693	1.51138e+06	821728	860436	886792	928381	858310	826543	664715	875128	821134	820388	790805	-0.202904	0.114339
R.YDN#CSSSVLAAVVFEHPFNHSK.E	sp|Q99758|ABCA3_HUMAN	ATP-binding cassette sub-family A member 3 OS=Homo sapiens OX=9606 GN=ABCA3 PE=1 SV=2	Q99758	ABCA3	1	3.65	1.47199e+06	1.35773e+06	1.37865e+06	1.68858e+06	1.18672e+06	1.29868e+06	1.84995e+06	1.33164e+06	1.28467e+06	1.27517e+06	1.34574e+06	1.1761e+06	1.26581e+06	913883	1.27747e+06	1.04286e+06	1.19438e+06	951311	-0.298089	0.00852851
K.TN#VSLWK.E	sp|Q8WWZ7|ABCA5_HUMAN	ATP-binding cassette sub-family A member 5 OS=Homo sapiens OX=9606 GN=ABCA5 PE=2 SV=2	Q8WWZ7	ABCA5	3	3.04	4.98768e+06	4.85532e+06	3.0465e+06	7.04595e+06	4.39493e+06	4.60474e+06	7.45357e+06	4.52952e+06	4.43974e+06	4.14928e+06	3.82934e+06	4.10965e+06	4.42454e+06	3.67529e+06	4.31892e+06	4.02469e+06	4.24284e+06	3.51369e+06	-0.279853	0.0481778
K.FTLSNLILGYTPVTN#ITSSIM*QK.V	sp|Q8WWZ7|ABCA5_HUMAN	ATP-binding cassette sub-family A member 5 OS=Homo sapiens OX=9606 GN=ABCA5 PE=2 SV=2	Q8WWZ7	ABCA5	8	5.13	310034	254427	257568	312765	208735	236729	390418	248977	220440	244381	229565	236914	206091	221957	239683	223117	247877	239377	-0.20025	0.0706581
R.GSN#GTICDNQR.D	sp|Q9UBP4|DKK3_HUMAN	Dickkopf-related protein 3 OS=Homo sapiens OX=9606 GN=DKK3 PE=1 SV=2	Q9UBP4	DKK3	5	3.83	3.3979e+06	3.69212e+06	3.16115e+06	2.20549e+06	3.39561e+06	4.34279e+06	1.5417e+06	4.03971e+06	3.68718e+06	2.94183e+06	4.49575e+06	4.2539e+06	4.47426e+06	2.57356e+06	1.90805e+06	2.58919e+06	3.04075e+06	2.99559e+06	-0.00254216	0.990004
R.FSDGLESN#SSTQFEVK.K	sp|P0C0L4|CO4A_HUMAN	Complement C4-A OS=Homo sapiens OX=9606 GN=C4A PE=1 SV=2	P0C0L4	C4A	29	4.34	1.62102e+06	2.82016e+06	2.74543e+06	2.09051e+06	3.35077e+06	3.28307e+06	1.13827e+06	2.55817e+06	3.60796e+06	2.52847e+06	2.47619e+06	2.16949e+06	2.82975e+06	1.87751e+06	2.12771e+06	2.22552e+06	3.26316e+06	2.67021e+06	-0.0029279	0.987863
R.N#M*APSQQSPVRTASVNQRNR.T	sp|Q9NYB9|ABI2_HUMAN	Abl interactor 2 OS=Homo sapiens OX=9606 GN=ABI2 PE=1 SV=1	Q9NYB9	ABI2	1	2.04	607190	368717	461136	826560	453278	341395	707479	413028	527965	594180	684720	434977	663812	601546	771145	598830	793760	898287	0.390406	0.0319607
R.N#ITEGEAR.G	sp|P16112|PGCA_HUMAN	Aggrecan core protein OS=Homo sapiens OX=9606 GN=ACAN PE=1 SV=3	P16112	ACAN	1	2.84	1.42123e+06	3.04895e+06	1.81827e+06	1.49621e+06	2.18756e+06	2.83993e+06	1.49953e+06	3.64029e+06	2.02196e+06	1.82305e+06	2.44159e+06	2.28842e+06	2.01125e+06	2.19464e+06	2.65209e+06	1.52543e+06	1.87072e+06	2.01543e+06	-0.0263557	0.882288
R.SN#DSGVYR.C	sp|P16112|PGCA_HUMAN	Aggrecan core protein OS=Homo sapiens OX=9606 GN=ACAN PE=1 SV=3	P16112	ACAN	9	2.84	3.55124e+07	5.42913e+07	4.24755e+07	2.46837e+07	4.02295e+07	5.42081e+07	3.03704e+07	1.0407e+08	4.57964e+07	3.70568e+07	4.66078e+07	3.07027e+07	4.52218e+07	3.80873e+06	4.17249e+07	2.627e+07	2.75947e+07	2.57952e+07	-0.720498	0.078064
R.TVYLYPN#QTGLPDPLSR.H	sp|P16112|PGCA_HUMAN	Aggrecan core protein OS=Homo sapiens OX=9606 GN=ACAN PE=1 SV=3	P16112	ACAN	6	3.86	1.29214e+06	2.45042e+06	1.55807e+06	1.13997e+06	1.95343e+06	2.23191e+06	1.31133e+06	2.59361e+06	1.65476e+06	1.37449e+06	1.75726e+06	1.71235e+06	1.58101e+06	2.16698e+06	2.33603e+06	1.28839e+06	1.4776e+06	1.67148e+06	-0.043298	0.796629
R.TVYVHAN#QTGYPDPSSR.Y	sp|P16112|PGCA_HUMAN	Aggrecan core protein OS=Homo sapiens OX=9606 GN=ACAN PE=1 SV=3	P16112	ACAN	10	4.33	9.05755e+06	1.24251e+07	8.80554e+06	6.02144e+06	1.03968e+07	1.21748e+07	6.25598e+06	1.53447e+07	9.15442e+06	8.1291e+06	1.01363e+07	1.12058e+07	1.07056e+07	1.13547e+07	1.32485e+07	7.49186e+06	9.33851e+06	9.16708e+06	0.0580974	0.729003
K.HLN#PGLQLYRASYEK.N	sp|Q15057|ACAP2_HUMAN	Arf-GAP with coiled-coil, ANK repeat and PH domain-containing protein 2 OS=Homo sapiens OX=9606 GN=ACAP2 PE=1 SV=3	Q15057	ACAP2	1	2.25	527351	605635	633290	681399	615819	625207	860181	521540	573874	893269	720874	696651	705403	655127	681746	780774	769327	765571	0.250023	0.0149586
K.NMQIAN#HTLK.Y	sp|P12821|ACE_HUMAN	Angiotensin-converting enzyme OS=Homo sapiens OX=9606 GN=ACE PE=1 SV=1	P12821	ACE	1	2.41	2.0492e+06	1.3505e+06	1.04936e+06	1.97084e+06	1.30784e+06	1.12124e+06	2.05626e+06	935094	991959	1.4005e+06	893421	1.29988e+06	1.06044e+06	966196	1.04501e+06	1.82936e+06	1.08659e+06	1.35978e+06	-0.196211	0.289056
R.VTN#DTESDINYLLK.M	sp|P12821|ACE_HUMAN	Angiotensin-converting enzyme OS=Homo sapiens OX=9606 GN=ACE PE=1 SV=1	P12821	ACE	4	3.63	700845	490351	472532	718975	545201	508108	925724	413989	475039	551762	365944	487543	482098	428429	432629	580554	430963	514743	-0.264205	0.0759714
K.ELYEPIWQN#FTDPQLR.R	sp|P12821|ACE_HUMAN	Angiotensin-converting enzyme OS=Homo sapiens OX=9606 GN=ACE PE=1 SV=1	P12821	ACE	5	3.91	425859	325508	286239	454263	314495	307567	576420	265499	235794	345292	219089	304881	312930	296785	276507	393967	283023	335724	-0.167188	0.292512
K.RQQYNALLSN#M*SR.I	sp|P12821|ACE_HUMAN	Angiotensin-converting enzyme OS=Homo sapiens OX=9606 GN=ACE PE=1 SV=1	P12821	ACE	4	4.13	2.43848e+06	1.74816e+06	1.57245e+06	2.86027e+06	1.67596e+06	1.71494e+06	3.48431e+06	1.40027e+06	1.25485e+06	2.01489e+06	1.27338e+06	1.8721e+06	1.77257e+06	1.1452e+06	1.41141e+06	2.15954e+06	1.65565e+06	1.89055e+06	-0.206521	0.279464
R.N#ETHFDAGAK.F	sp|P12821|ACE_HUMAN	Angiotensin-converting enzyme OS=Homo sapiens OX=9606 GN=ACE PE=1 SV=1	P12821	ACE	4	4.5	846441	812676	944801	1.05817e+06	728165	790281	1.50127e+06	654739	1.03629e+06	662925	690319	766305	709126	602705	633689	795530	690203	588977	-0.412687	0.00457619
R.KFDVNQLQN#TTIK.R	sp|P12821|ACE_HUMAN	Angiotensin-converting enzyme OS=Homo sapiens OX=9606 GN=ACE PE=1 SV=1	P12821	ACE	8	4.71	2.72365e+06	2.51576e+06	2.88576e+06	3.77701e+06	2.77935e+06	2.60848e+06	5.36907e+06	2.30636e+06	3.22964e+06	2.18198e+06	1.90077e+06	2.25122e+06	2.0062e+06	925629	1.95595e+06	2.55008e+06	2.15092e+06	2.05092e+06	-0.647424	0.00180461
K.RQQYNALLSN#MSR.I	sp|P12821|ACE_HUMAN	Angiotensin-converting enzyme OS=Homo sapiens OX=9606 GN=ACE PE=1 SV=1	P12821	ACE	1	5.16	1.79307e+06	1.68403e+06	1.55852e+06	2.21043e+06	1.55868e+06	1.49644e+06	3.08856e+06	1.16522e+06	1.57111e+06	1.67302e+06	1.0995e+06	1.41291e+06	1.24832e+06	1.19959e+06	1.2156e+06	1.83763e+06	1.30964e+06	1.44403e+06	-0.340081	0.0361318
R.YEQLQN#ETR.Q	sp|P11117|PPAL_HUMAN	Lysosomal acid phosphatase OS=Homo sapiens OX=9606 GN=ACP2 PE=1 SV=3	P11117	ACP2	5	3.38	6.79291e+06	6.66321e+06	6.57719e+06	6.43915e+06	5.5994e+06	6.70587e+06	6.43987e+06	6.09591e+06	7.00066e+06	5.7232e+06	5.69789e+06	5.7371e+06	5.40283e+06	5.35077e+06	5.43409e+06	5.04023e+06	5.31163e+06	4.72634e+06	-0.267912	0.000673829
R.QTPEYQN#ESSR.N	sp|P11117|PPAL_HUMAN	Lysosomal acid phosphatase OS=Homo sapiens OX=9606 GN=ACP2 PE=1 SV=3	P11117	ACP2	3	3.41	1.24981e+06	1.23686e+06	1.14434e+06	1.07049e+06	940810	1.22789e+06	1.09613e+06	1.20669e+06	1.1509e+06	784772	911221	978205	1.01862e+06	765949	788552	652383	679418	634534	-0.531334	4.19091e-05
K.N#LTLM*ATTSQLPK.L	sp|P11117|PPAL_HUMAN	Lysosomal acid phosphatase OS=Homo sapiens OX=9606 GN=ACP2 PE=1 SV=3	P11117	ACP2	4	3.52	1.06551e+06	1.16952e+06	969812	1.20527e+06	982085	1.01821e+06	1.03539e+06	1.07138e+06	1.0606e+06	976519	959812	1.04399e+06	997881	677042	780582	844740	929438	808349	-0.265275	0.00660239
K.N#LTLMATTSQLPK.L	sp|P11117|PPAL_HUMAN	Lysosomal acid phosphatase OS=Homo sapiens OX=9606 GN=ACP2 PE=1 SV=3	P11117	ACP2	2	3.91	2.72688e+06	2.65504e+06	2.01769e+06	2.56505e+06	1.96384e+06	1.98398e+06	2.18928e+06	2.05832e+06	2.20792e+06	2.00685e+06	1.91199e+06	1.93624e+06	1.80394e+06	2.07425e+06	1.77117e+06	1.94708e+06	1.75669e+06	1.67753e+06	-0.26246	0.00535139
R.KN#LTLMATTSQLPK.L	sp|P11117|PPAL_HUMAN	Lysosomal acid phosphatase OS=Homo sapiens OX=9606 GN=ACP2 PE=1 SV=3	P11117	ACP2	2	4.04	2.80086e+06	2.83841e+06	2.92431e+06	3.15023e+06	2.45633e+06	3.00821e+06	3.12576e+06	2.47797e+06	2.83677e+06	2.5465e+06	2.3087e+06	2.65387e+06	2.27762e+06	2.81967e+06	2.7048e+06	2.67308e+06	2.62753e+06	2.30013e+06	-0.160149	0.0440209
R.KN#LTLM*ATTSQLPK.L	sp|P11117|PPAL_HUMAN	Lysosomal acid phosphatase OS=Homo sapiens OX=9606 GN=ACP2 PE=1 SV=3	P11117	ACP2	2	4.11	1.5681e+06	1.70163e+06	1.72168e+06	1.74204e+06	1.45191e+06	1.74662e+06	1.96493e+06	1.49985e+06	1.66068e+06	1.60318e+06	1.34326e+06	1.4407e+06	1.25708e+06	1.30516e+06	1.59534e+06	1.47123e+06	1.44858e+06	1.48235e+06	-0.216996	0.00966347
R.YHGFLN#TSYHR.Q	sp|P11117|PPAL_HUMAN	Lysosomal acid phosphatase OS=Homo sapiens OX=9606 GN=ACP2 PE=1 SV=3	P11117	ACP2	6	4.17	859671	830021	794967	917565	766896	846493	914590	735976	855278	835392	738455	771413	741664	228650	778129	754901	788803	691181	-0.323549	0.102102
R.FNPN#ISWQPIPVHTVPITEDR.Q	sp|P11117|PPAL_HUMAN	Lysosomal acid phosphatase OS=Homo sapiens OX=9606 GN=ACP2 PE=1 SV=3	P11117	ACP2	6	5.08	3.17063e+06	2.55535e+06	2.83265e+06	3.04402e+06	2.2493e+06	2.73418e+06	3.0134e+06	2.28105e+06	2.52163e+06	2.52099e+06	2.43359e+06	2.65298e+06	2.22165e+06	2.87812e+06	2.68594e+06	2.2591e+06	2.36302e+06	2.22261e+06	-0.129661	0.147735
K.SYELPDGQVITIGN#ER.F	sp|P63267|ACTH_HUMAN	Actin, gamma-enteric smooth muscle OS=Homo sapiens OX=9606 GN=ACTG2 PE=1 SV=1	P63267	ACTG2	1	4.2	1.35476e+06	436293	432281	489215	586921	455497	396024	425399	476501	572574	517938	521879	558889	581526	489413	525626	583991	521390	0.061619	0.730549
R.CN#TTQGNEVTSILR.W	sp|P05186|PPBT_HUMAN	Alkaline phosphatase, tissue-nonspecific isozyme OS=Homo sapiens OX=9606 GN=ALPL PE=1 SV=4	P05186	ALPL	7	5.13	808431	995829	801464	837340	767779	757152	994040	566168	477502	711282	765293	667725	667990	808736	535559	1.08566e+06	782796	889234	-0.00965024	0.94837
K.N#ISGSIEIVK.Q	sp|P27037|AVR2A_HUMAN	Activin receptor type-2A OS=Homo sapiens OX=9606 GN=ACVR2A PE=1 SV=1	P27037	ACVR2A	1	4.1	1.66007e+06	2.21587e+06	1.96729e+06	1.71106e+06	1.34056e+06	1.62844e+06	1.78959e+06	1.68833e+06	1.82992e+06	1.4799e+06	1.42427e+06	1.56011e+06	1.33336e+06	1.29242e+06	1.54309e+06	1.80281e+06	1.26067e+06	1.52641e+06	-0.255625	0.0135286
K.DRTN#QTGVEPCYGDK.D	sp|P27037|AVR2A_HUMAN	Activin receptor type-2A OS=Homo sapiens OX=9606 GN=ACVR2A PE=1 SV=1	P27037	ACVR2A	3	5.18	1.8615e+06	2.27703e+06	2.37588e+06	2.06673e+06	1.50729e+06	2.23276e+06	1.74777e+06	1.87499e+06	2.2257e+06	1.92651e+06	1.9649e+06	2.00867e+06	1.88014e+06	1.80826e+06	2.05216e+06	2.06795e+06	1.81518e+06	1.77226e+06	-0.0592985	0.506803
K.SLN#TGIITVQNYGSHVPPK.V	sp|O14672|ADA10_HUMAN	Disintegrin and metalloproteinase domain-containing protein 10 OS=Homo sapiens OX=9606 GN=ADAM10 PE=1 SV=1	O14672	ADAM10	1	2.27	929629	2.64517e+06	1.94065e+06	1.1214e+06	3.68785e+06	3.32141e+06	1.04254e+06	4.10805e+06	2.55281e+06	3.08694e+06	2.72716e+06	3.89595e+06	3.41129e+06	4.49251e+06	5.26761e+06	3.08151e+06	3.27674e+06	3.90541e+06	0.798529	0.0086786
R.IN#TTADEKDPTNPFR.F	sp|O14672|ADA10_HUMAN	Disintegrin and metalloproteinase domain-containing protein 10 OS=Homo sapiens OX=9606 GN=ADAM10 PE=1 SV=1	O14672	ADAM10	3	2.59	9.6152e+06	1.22337e+07	1.12276e+07	4.11307e+06	1.51216e+07	1.86879e+07	2.52078e+06	2.95785e+07	1.31074e+07	9.86207e+06	1.34513e+07	1.70599e+07	2.26591e+07	1.73754e+07	1.62255e+07	1.62204e+07	1.60954e+07	1.20939e+07	0.547477	0.136022
R.N#ISQVLEK.K	sp|O14672|ADA10_HUMAN	Disintegrin and metalloproteinase domain-containing protein 10 OS=Homo sapiens OX=9606 GN=ADAM10 PE=1 SV=1	O14672	ADAM10	10	3.26	4.61775e+07	5.78676e+07	4.42306e+07	1.81402e+07	6.92055e+07	6.86859e+07	9.90337e+06	1.27117e+08	5.54971e+07	3.92609e+07	5.94749e+07	7.84237e+07	9.7026e+07	5.58837e+07	5.64081e+07	6.54657e+07	6.62352e+07	4.47073e+07	0.436737	0.240982
R.IRIN#TTADEKDPTNPFR.F	sp|O14672|ADA10_HUMAN	Disintegrin and metalloproteinase domain-containing protein 10 OS=Homo sapiens OX=9606 GN=ADAM10 PE=1 SV=1	O14672	ADAM10	3	3.62	2.44242e+06	3.70954e+06	4.38501e+06	1.48897e+06	5.27195e+06	5.61367e+06	941038	7.19739e+06	3.93662e+06	3.43851e+06	3.90693e+06	5.2444e+06	5.53387e+06	4.03524e+06	4.65148e+06	4.01429e+06	5.00183e+06	3.95471e+06	0.404213	0.201385
R.IN#TTADEK.D	sp|O14672|ADA10_HUMAN	Disintegrin and metalloproteinase domain-containing protein 10 OS=Homo sapiens OX=9606 GN=ADAM10 PE=1 SV=1	O14672	ADAM10	5	3.83	2.68389e+07	2.95154e+07	1.87559e+07	9.48969e+06	3.00183e+07	3.22068e+07	6.51439e+06	5.83469e+07	2.67127e+07	2.03535e+07	3.34306e+07	4.21626e+07	5.0767e+07	3.0527e+07	3.16264e+07	2.46153e+07	3.37583e+07	2.43764e+07	0.484794	0.150376
R.IRIN#TTADEK.D	sp|O14672|ADA10_HUMAN	Disintegrin and metalloproteinase domain-containing protein 10 OS=Homo sapiens OX=9606 GN=ADAM10 PE=1 SV=1	O14672	ADAM10	3	3.85	1.09752e+07	1.23314e+07	1.46241e+07	4.9988e+06	1.36847e+07	1.58229e+07	3.21272e+06	2.17201e+07	1.25408e+07	9.95426e+06	1.23833e+07	1.72836e+07	2.0972e+07	1.40905e+07	1.27816e+07	1.23508e+07	1.8132e+07	1.16148e+07	0.386763	0.197504
R.IN#TTADEKDPTNPFRFPNIGVEK.F	sp|O14672|ADA10_HUMAN	Disintegrin and metalloproteinase domain-containing protein 10 OS=Homo sapiens OX=9606 GN=ADAM10 PE=1 SV=1	O14672	ADAM10	4	4.21	8.84795e+06	1.3729e+07	1.18976e+07	4.80634e+06	1.83138e+07	2.11574e+07	3.39568e+06	2.80155e+07	1.34157e+07	1.13956e+07	1.36969e+07	1.73841e+07	2.02213e+07	1.81605e+07	1.97848e+07	1.49986e+07	1.88272e+07	1.68282e+07	0.529929	0.111111
R.EGICNGFTALCPASDPKPN#FTDCNR.H	sp|O14672|ADA10_HUMAN	Disintegrin and metalloproteinase domain-containing protein 10 OS=Homo sapiens OX=9606 GN=ADAM10 PE=1 SV=1	O14672	ADAM10	2	5.12	3.38953e+06	4.38667e+06	4.01282e+06	1.59701e+06	5.63464e+06	6.25099e+06	1.19222e+06	8.70079e+06	4.25112e+06	4.7626e+06	5.73426e+06	6.83512e+06	7.36564e+06	5.54428e+06	6.08413e+06	5.30657e+06	6.36513e+06	4.42316e+06	0.616554	0.0493741
R.CLPASAFN#FSTCPGSGER.R	sp|O75078|ADA11_HUMAN	Disintegrin and metalloproteinase domain-containing protein 11 OS=Homo sapiens OX=9606 GN=ADAM11 PE=2 SV=3	O75078	ADAM11	2	4.42	1.23386e+06	1.06702e+06	938112	1.13398e+06	957093	881830	1.06794e+06	1.17423e+06	844056	4.91306e+06	2.89236e+06	1.35126e+06	1.2488e+06	1.94123e+06	1.70564e+06	1.82354e+06	1.549e+06	3.41502e+06	1.02863	0.00013927
K.FVN#DTK.A	sp|P78536|ADA17_HUMAN	Disintegrin and metalloproteinase domain-containing protein 17 OS=Homo sapiens OX=9606 GN=ADAM17 PE=1 SV=1	P78536	ADAM17	2	2.59	1.98881e+06	3.13998e+06	2.36889e+06	2.38084e+06	2.46649e+06	2.9649e+06	2.02007e+06	3.37443e+06	2.64707e+06	1.9154e+06	2.39438e+06	3.05201e+06	3.16302e+06	2.46085e+06	2.19989e+06	2.09047e+06	2.37425e+06	2.10252e+06	-0.0993196	0.425876
K.VVVVDGKN#ESEYTVK.W	sp|P78536|ADA17_HUMAN	Disintegrin and metalloproteinase domain-containing protein 17 OS=Homo sapiens OX=9606 GN=ADAM17 PE=1 SV=1	P78536	ADAM17	1	2.76	1.99456e+06	3.67788e+06	2.74516e+06	2.78131e+06	3.1673e+06	3.61798e+06	2.05607e+06	4.07553e+06	3.26598e+06	1.97782e+06	2.39644e+06	3.22423e+06	3.26629e+06	2.45442e+06	2.31924e+06	2.58895e+06	2.75687e+06	2.21719e+06	-0.218428	0.141173
K.MFSN#CSK.Q	sp|P78536|ADA17_HUMAN	Disintegrin and metalloproteinase domain-containing protein 17 OS=Homo sapiens OX=9606 GN=ADAM17 PE=1 SV=1	P78536	ADAM17	1	3.15	3.73195e+06	5.55184e+06	5.14332e+06	4.31014e+06	5.59407e+06	6.14011e+06	3.44658e+06	6.08201e+06	5.75161e+06	4.0298e+06	4.59573e+06	5.51853e+06	5.22519e+06	4.48415e+06	4.18034e+06	4.13126e+06	4.73076e+06	4.10166e+06	-0.138343	0.25873
K.GVSYCTGN#SSECPPPGNAEDDTVCLDLGK.C	sp|P78536|ADA17_HUMAN	Disintegrin and metalloproteinase domain-containing protein 17 OS=Homo sapiens OX=9606 GN=ADAM17 PE=1 SV=1	P78536	ADAM17	2	4.75	579847	745503	841861	690088	889144	1.08641e+06	472222	999258	985939	655656	749749	881510	1.05329e+06	830087	788447	684645	901512	717127	0.0253764	0.865282
R.LFEFSLDDLPSEFQQVN#ITPSK.F	sp|Q9P0K1|ADA22_HUMAN	Disintegrin and metalloproteinase domain-containing protein 22 OS=Homo sapiens OX=9606 GN=ADAM22 PE=1 SV=1	Q9P0K1	ADAM22	2	3.56	605318	540745	360249	539499	444707	490392	616710	567528	440911	377703	437936	519362	461711	514599	440550	444710	425323	405062	-0.181754	0.0949971
R.TLN#CSGGHVK.L	sp|Q9P0K1|ADA22_HUMAN	Disintegrin and metalloproteinase domain-containing protein 22 OS=Homo sapiens OX=9606 GN=ADAM22 PE=1 SV=1	Q9P0K1	ADAM22	19	4.59	1.03231e+07	7.64597e+06	8.00931e+06	8.54584e+06	7.36657e+06	7.26163e+06	9.7971e+06	9.23882e+06	7.00288e+06	7.12574e+06	7.89163e+06	9.02716e+06	9.05413e+06	6.73113e+06	8.35914e+06	7.48408e+06	8.5756e+06	7.15739e+06	-0.0694211	0.468733
R.ETCSGN#SSQCAPNIHK.M	sp|Q9P0K1|ADA22_HUMAN	Disintegrin and metalloproteinase domain-containing protein 22 OS=Homo sapiens OX=9606 GN=ADAM22 PE=1 SV=1	Q9P0K1	ADAM22	7	5.27	8.34946e+06	6.36857e+06	6.76761e+06	6.50511e+06	5.52282e+06	5.65714e+06	7.67132e+06	7.9961e+06	5.77582e+06	4.79292e+06	5.01972e+06	6.41581e+06	5.56937e+06	4.27217e+06	5.13073e+06	5.04089e+06	5.56021e+06	4.24661e+06	-0.392248	0.00118762
R.CLPVASFN#FSTCLSSK.E	sp|Q9P0K1|ADA22_HUMAN	Disintegrin and metalloproteinase domain-containing protein 22 OS=Homo sapiens OX=9606 GN=ADAM22 PE=1 SV=1	Q9P0K1	ADAM22	8	5.36	1.56615e+06	1.40844e+06	1.3042e+06	1.32746e+06	1.25667e+06	1.17804e+06	1.63209e+06	1.3795e+06	1.11382e+06	1.07673e+06	1.12198e+06	1.24707e+06	1.2274e+06	1.18944e+06	1.25946e+06	1.13632e+06	1.12605e+06	1.10355e+06	-0.206419	0.0176524
K.CLQIQALN#M*SSCPLDSK.G	sp|O75077|ADA23_HUMAN	Disintegrin and metalloproteinase domain-containing protein 23 OS=Homo sapiens OX=9606 GN=ADAM23 PE=1 SV=1	O75077	ADAM23	2	4.71	2.46233e+06	2.66816e+06	2.45931e+06	1.92806e+06	2.6502e+06	2.84867e+06	1.83176e+06	3.02996e+06	2.61364e+06	2.13869e+06	2.72206e+06	3.05317e+06	2.7338e+06	2.94318e+06	2.87659e+06	2.33174e+06	2.4086e+06	2.32869e+06	0.0730271	0.49897
K.CLQIQALN#MSSCPLDSK.G	sp|O75077|ADA23_HUMAN	Disintegrin and metalloproteinase domain-containing protein 23 OS=Homo sapiens OX=9606 GN=ADAM23 PE=1 SV=1	O75077	ADAM23	2	4.79	2.51532e+06	1.9922e+06	2.02685e+06	1.57068e+06	1.7649e+06	1.66691e+06	1.66104e+06	2.2081e+06	1.86534e+06	2.06433e+06	2.48372e+06	2.25396e+06	2.06871e+06	2.58586e+06	2.31147e+06	1.89739e+06	2.04359e+06	2.19331e+06	0.213359	0.0376031
R.AWGAAAPSAPHWN#ETAEK.N	sp|O75077|ADA23_HUMAN	Disintegrin and metalloproteinase domain-containing protein 23 OS=Homo sapiens OX=9606 GN=ADAM23 PE=1 SV=1	O75077	ADAM23	1	4.93	1.17766e+06	1.62968e+06	1.57498e+06	1.40829e+06	1.43742e+06	1.4896e+06	1.35278e+06	1.88567e+06	1.57429e+06	1.2682e+06	1.69304e+06	1.50306e+06	1.4738e+06	1.64736e+06	1.61419e+06	1.34886e+06	1.4528e+06	1.58999e+06	0.0118331	0.895154
K.HDVFCGFLLCTN#LTR.A	sp|O75077|ADA23_HUMAN	Disintegrin and metalloproteinase domain-containing protein 23 OS=Homo sapiens OX=9606 GN=ADAM23 PE=1 SV=1	O75077	ADAM23	14	5.36	2.16079e+06	2.62151e+06	2.23204e+06	2.12625e+06	2.28465e+06	2.04036e+06	2.27314e+06	2.68558e+06	2.06394e+06	2.13369e+06	2.39903e+06	2.48537e+06	2.34201e+06	2.87919e+06	3.00129e+06	2.1468e+06	2.2302e+06	2.55127e+06	0.110454	0.21473
R.N#QTAVR.E	sp|Q13443|ADAM9_HUMAN	Disintegrin and metalloproteinase domain-containing protein 9 OS=Homo sapiens OX=9606 GN=ADAM9 PE=1 SV=1	Q13443	ADAM9	2	2.19	1.00032e+06	1.14278e+06	861424	659671	872542	756773	633006	874313	759457	610949	530838	831733	988555	590493	567384	772947	685104	670797	-0.278465	0.0486129
R.N#FSSCSAEDFEK.L	sp|Q13443|ADAM9_HUMAN	Disintegrin and metalloproteinase domain-containing protein 9 OS=Homo sapiens OX=9606 GN=ADAM9 PE=1 SV=1	Q13443	ADAM9	3	3.91	2.3056e+06	2.50414e+06	2.444e+06	1.62513e+06	2.13864e+06	2.2064e+06	1.61241e+06	1.96225e+06	2.15037e+06	2.11711e+06	1.49958e+06	2.01914e+06	2.5158e+06	1.83476e+06	2.12404e+06	2.71291e+06	2.19613e+06	2.44527e+06	0.0349631	0.769765
K.TSECDVPEYCN#GSSQFCQPDVFIQNGYPCQNNK.A	sp|Q13443|ADAM9_HUMAN	Disintegrin and metalloproteinase domain-containing protein 9 OS=Homo sapiens OX=9606 GN=ADAM9 PE=1 SV=1	Q13443	ADAM9	1	5.03	534591	539288	689221	342521	558612	654861	502215	587587	562018	614665	403383	526470	685467	461880	477969	586259	611189	477419	-0.03213	0.802865
R.NPCN#SSVPR.D	sp|O60503|ADCY9_HUMAN	Adenylate cyclase type 9 OS=Homo sapiens OX=9606 GN=ADCY9 PE=1 SV=4	O60503	ADCY9	2	2.81	1.80807e+06	908675	995844	1.19155e+06	806011	764274	1.42705e+06	814811	776612	714080	792864	836075	890596	659308	645054	682375	655215	681551	-0.479007	0.00545424
K.CPPN#ASGSASR.R	sp|O60241|AGRB2_HUMAN	Adhesion G protein-coupled receptor B2 OS=Homo sapiens OX=9606 GN=ADGRB2 PE=1 SV=2	O60241	ADGRB2	2	2.65	1.96679e+06	2.14704e+06	1.04179e+06	810239	933547	920266	2.47158e+06	1.09722e+06	1.00438e+06	520301	666373	895569	855902	439843	520195	587656	583500	358111	-1.12505	0.000112759
R.N#VTDTFKR.A	sp|O60242|AGRB3_HUMAN	Adhesion G protein-coupled receptor B3 OS=Homo sapiens OX=9606 GN=ADGRB3 PE=1 SV=2	O60242	ADGRB3	3	2.79	4.32074e+06	3.27435e+06	4.61596e+06	6.01016e+06	3.9181e+06	3.32718e+06	8.69551e+06	3.22167e+06	3.55652e+06	2.32736e+06	2.50783e+06	2.79237e+06	2.61286e+06	1.88439e+06	2.39661e+06	2.46243e+06	2.37204e+06	2.14864e+06	-0.85806	4.37347e-05
R.N#VTDTFK.R	sp|O60242|AGRB3_HUMAN	Adhesion G protein-coupled receptor B3 OS=Homo sapiens OX=9606 GN=ADGRB3 PE=1 SV=2	O60242	ADGRB3	4	3.01	4.14817e+06	3.33825e+06	3.70074e+06	5.1492e+06	3.56744e+06	3.53874e+06	9.09544e+06	3.13118e+06	3.37972e+06	2.56976e+06	2.7882e+06	3.10099e+06	3.1468e+06	2.42805e+06	2.76249e+06	2.9357e+06	2.39091e+06	2.20502e+06	-0.607246	0.00157919
R.N#YTVINSK.I	sp|O60242|AGRB3_HUMAN	Adhesion G protein-coupled receptor B3 OS=Homo sapiens OX=9606 GN=ADGRB3 PE=1 SV=2	O60242	ADGRB3	4	3.33	3.43707e+06	3.10157e+06	2.97805e+06	4.48348e+06	2.94782e+06	2.47219e+06	6.91143e+06	2.30391e+06	2.87016e+06	1.91948e+06	1.92655e+06	2.27363e+06	2.41829e+06	1.59378e+06	2.10198e+06	2.13611e+06	2.09471e+06	2.02032e+06	-0.696284	0.000464474
R.TPAGDLAFNQCPLN#ATGTTSR.R	sp|O60242|AGRB3_HUMAN	Adhesion G protein-coupled receptor B3 OS=Homo sapiens OX=9606 GN=ADGRB3 PE=1 SV=2	O60242	ADGRB3	1	4.51	1.17283e+06	758665	822400	1.28457e+06	749136	770064	2.20393e+06	688624	743473	785198	688149	678603	678092	568202	728075	698662	604602	644517	-0.494393	0.013611
K.TN#ESLGTWSTQGCK.T	sp|O60242|AGRB3_HUMAN	Adhesion G protein-coupled receptor B3 OS=Homo sapiens OX=9606 GN=ADGRB3 PE=1 SV=2	O60242	ADGRB3	3	4.66	946324	912618	1.05183e+06	1.56502e+06	1.0873e+06	996943	2.36645e+06	779342	1.0102e+06	690333	771297	827186	898414	595904	730781	722169	734372	638101	-0.624624	0.00131684
R.TPAGDLAFNQCPLN#ATGTTSRR.C	sp|O60242|AGRB3_HUMAN	Adhesion G protein-coupled receptor B3 OS=Homo sapiens OX=9606 GN=ADGRB3 PE=1 SV=2	O60242	ADGRB3	1	5	508612	304766	315518	545680	291060	299016	892870	253355	270436	295316	293061	300858	303479	232067	298562	277592	283653	287152	-0.391206	0.0615983
K.RTPAGDLAFNQCPLN#ATGTTSR.R	sp|O60242|AGRB3_HUMAN	Adhesion G protein-coupled receptor B3 OS=Homo sapiens OX=9606 GN=ADGRB3 PE=1 SV=2	O60242	ADGRB3	3	6.89	732193	427576	451130	778765	448096	427349	1.25328e+06	419192	428247	391419	387176	385557	382902	310713	380906	366748	373168	385701	-0.564813	0.00600494
R.IN#ATVWK.L	sp|Q9Y653|AGRG1_HUMAN	Adhesion G-protein coupled receptor G1 OS=Homo sapiens OX=9606 GN=ADGRG1 PE=1 SV=2	Q9Y653	ADGRG1	1	2.17	3.27588e+06	2.13159e+06	2.01827e+06	3.16761e+06	1.83467e+06	2.25491e+06	2.36401e+06	2.31568e+06	2.83368e+06	1.60771e+06	1.54269e+06	1.65607e+06	1.2777e+06	1.63517e+06	2.06295e+06	1.81579e+06	1.38337e+06	1.96522e+06	-0.559432	0.000220172
R.FM*GDM*VSFEEDRIN#ATVWK.L	sp|Q9Y653|AGRG1_HUMAN	Adhesion G-protein coupled receptor G1 OS=Homo sapiens OX=9606 GN=ADGRG1 PE=1 SV=2	Q9Y653	ADGRG1	1	2.94	749663	629074	638930	677075	560677	623544	697371	592664	630293	570375	490314	595753	497381	475642	565849	565483	579154	566632	-0.240717	0.00432881
K.N#SSQVLGEK.V	sp|Q9Y653|AGRG1_HUMAN	Adhesion G-protein coupled receptor G1 OS=Homo sapiens OX=9606 GN=ADGRG1 PE=1 SV=2	Q9Y653	ADGRG1	4	3.79	606452	2.0396e+06	3.34254e+06	3.12137e+06	1.79138e+06	1.63376e+06	2.05318e+06	1.77636e+06	3.65856e+06	3.1992e+06	1.80353e+06	1.58641e+06	2.83709e+06	1.21259e+06	1.48034e+06	3.06465e+06	3.12072e+06	2.87957e+06	0.149887	0.617554
K.VAN#LTEPVVLTFQHQLQPK.N	sp|Q9Y653|AGRG1_HUMAN	Adhesion G-protein coupled receptor G1 OS=Homo sapiens OX=9606 GN=ADGRG1 PE=1 SV=2	Q9Y653	ADGRG1	7	4.47	1.43903e+06	1.34741e+06	1.296e+06	1.4042e+06	1.24212e+06	1.28686e+06	1.56169e+06	1.27053e+06	1.40053e+06	1.18986e+06	1.04196e+06	1.17392e+06	977189	1.139e+06	1.20432e+06	1.18865e+06	1.2248e+06	1.23683e+06	-0.239737	0.00299079
K.N#HFNAN#CSFWN#YSER.S	sp|O94910|AGRL1_HUMAN	Adhesion G protein-coupled receptor L1 OS=Homo sapiens OX=9606 GN=ADGRL1 PE=1 SV=1	O94910	ADGRL1	1	2.5	643509	246750	256075	373141	175383	201246	553522	235007	216005	415367	282224	264922	227836	231284	213341	251309	310308	249229	-0.127658	0.579249
R.LVESN#K.T	sp|O94910|AGRL1_HUMAN	Adhesion G protein-coupled receptor L1 OS=Homo sapiens OX=9606 GN=ADGRL1 PE=1 SV=1	O94910	ADGRL1	5	2.59	1.04108e+07	8.88745e+06	7.16189e+06	1.05269e+07	7.11782e+06	6.79027e+06	2.12642e+07	6.88617e+06	7.06442e+06	4.46108e+06	5.27578e+06	5.82772e+06	5.423e+06	4.10381e+06	4.68554e+06	4.81953e+06	4.43575e+06	4.27417e+06	-0.895551	7.87624e-05
K.NHFNAN#CSFWNYSER.S	sp|O94910|AGRL1_HUMAN	Adhesion G protein-coupled receptor L1 OS=Homo sapiens OX=9606 GN=ADGRL1 PE=1 SV=1	O94910	ADGRL1	1	4.11	1.43094e+06	662433	568780	890440	515308	481764	1.48197e+06	485637	464806	838621	567461	607522	593411	490777	591599	653766	636838	622349	-0.180794	0.420097
R.GPDLSN#CTSPWVNQVAQK.I	sp|O94910|AGRL1_HUMAN	Adhesion G protein-coupled receptor L1 OS=Homo sapiens OX=9606 GN=ADGRL1 PE=1 SV=1	O94910	ADGRL1	7	4.98	2.15549e+06	1.13001e+06	1.14239e+06	1.65203e+06	1.06542e+06	1.03311e+06	2.74327e+06	991994	1.03679e+06	1.07726e+06	923672	982801	905704	951688	997277	1.0258e+06	1.05491e+06	973553	-0.445641	0.019222
K.NHFNAN#CSFWN#YSER.S	sp|O94910|AGRL1_HUMAN	Adhesion G protein-coupled receptor L1 OS=Homo sapiens OX=9606 GN=ADGRL1 PE=1 SV=1	O94910	ADGRL1	7	5.09	1.76756e+06	1.052e+06	986047	1.58315e+06	942887	858491	2.40849e+06	881367	880550	1.0339e+06	849493	906699	873898	546885	839607	981956	912596	881447	-0.457894	0.0267977
K.LVDTN#K.T	sp|O95490|AGRL2_HUMAN	Adhesion G protein-coupled receptor L2 OS=Homo sapiens OX=9606 GN=ADGRL2 PE=1 SV=2	O95490	ADGRL2	1	2.46	1.98609e+06	1.39709e+06	1.25606e+06	1.89438e+06	1.00091e+06	1.21977e+06	2.96468e+06	1.05365e+06	1.11664e+06	1.34393e+06	1.25519e+06	1.37336e+06	1.08534e+06	921581	1.22306e+06	1.20675e+06	1.22207e+06	954015	-0.313103	0.0951898
R.N#STIAVNSHVISVSINK.E	sp|O95490|AGRL2_HUMAN	Adhesion G protein-coupled receptor L2 OS=Homo sapiens OX=9606 GN=ADGRL2 PE=1 SV=2	O95490	ADGRL2	2	4.41	2.03563e+06	1.49103e+06	1.26338e+06	2.18477e+06	1.18507e+06	1.3199e+06	2.9127e+06	1.19127e+06	1.20856e+06	1.36615e+06	1.18929e+06	1.30876e+06	1.15119e+06	999540	1.20083e+06	1.38061e+06	1.33048e+06	1.04923e+06	-0.364289	0.0363988
R.SLGQFLSTEN#ATIK.L	sp|O95490|AGRL2_HUMAN	Adhesion G protein-coupled receptor L2 OS=Homo sapiens OX=9606 GN=ADGRL2 PE=1 SV=2	O95490	ADGRL2	5	4.8	1.23316e+06	1.37204e+06	1.221e+06	1.94836e+06	1.31263e+06	1.32266e+06	2.83549e+06	1.18531e+06	1.27647e+06	1.00178e+06	970737	1.07649e+06	1.01798e+06	932778	1.07585e+06	1.05398e+06	1.14893e+06	789689	-0.54151	0.00146529
K.GPDLSN#CTSHWVNQLAQK.I	sp|O95490|AGRL2_HUMAN	Adhesion G protein-coupled receptor L2 OS=Homo sapiens OX=9606 GN=ADGRL2 PE=1 SV=2	O95490	ADGRL2	5	4.89	1.38303e+06	1.33003e+06	1.26563e+06	1.82891e+06	1.13591e+06	1.2732e+06	2.75639e+06	1.06362e+06	1.27156e+06	1.19788e+06	1.0182e+06	1.07708e+06	1.01382e+06	974443	1.23506e+06	1.12565e+06	1.20106e+06	954257	-0.385848	0.0153526
R.VYLTDPVLFTLPHIDPDNYFNAN#CSFWN#YSER.T	sp|O95490|AGRL2_HUMAN	Adhesion G protein-coupled receptor L2 OS=Homo sapiens OX=9606 GN=ADGRL2 PE=1 SV=2	O95490	ADGRL2	8	5.96	343668	282625	258877	378623	226889	256332	582617	236312	240351	270451	249805	258143	220476	220957	252792	273223	266310	206470	-0.278392	0.081101
K.DSAARSLNKAMVETVNNLLQPQALN#AWR.D	sp|Q9HAR2|AGRL3_HUMAN	Adhesion G protein-coupled receptor L3 OS=Homo sapiens OX=9606 GN=ADGRL3 PE=1 SV=2	Q9HAR2	ADGRL3	1	2.41	609983	213692	173520	281340	146034	159573	399496	207255	154697	186312	221353	240640	267856	174885	174638	223419	191747	239492	-0.132128	0.573243
R.LLTTN#K.T	tr|E7EN28|E7EN28_HUMAN	Adhesion G protein-coupled receptor L3 OS=Homo sapiens OX=9606 GN=ADGRL3 PE=1 SV=1	E7EN28	ADGRL3	2	2.64	9.99635e+06	6.71595e+06	7.26817e+06	8.88441e+06	6.47861e+06	6.62675e+06	1.28823e+07	6.13591e+06	6.7998e+06	4.19245e+06	4.66738e+06	5.15979e+06	4.8672e+06	3.6893e+06	4.30624e+06	4.6773e+06	4.0604e+06	3.9586e+06	-0.823673	4.48079e-06
R.VAFVLYNN#LGPYLSTENASM*K.L	tr|E7EN28|E7EN28_HUMAN	Adhesion G protein-coupled receptor L3 OS=Homo sapiens OX=9606 GN=ADGRL3 PE=1 SV=1	E7EN28	ADGRL3	1	3	384304	151397	169385	217653	157113	143663	335143	150112	146051	159689	134220	142458	145278	122802	144375	141459	137927	139589	-0.450429	0.0196505
K.QSEENFNPN#CSFWSYSK.R	tr|E7EN28|E7EN28_HUMAN	Adhesion G protein-coupled receptor L3 OS=Homo sapiens OX=9606 GN=ADGRL3 PE=1 SV=1	E7EN28	ADGRL3	4	4.37	1.51459e+06	991762	967126	1.24535e+06	952604	887047	1.77521e+06	890742	907511	766756	725995	784747	836433	715877	797347	814857	759850	756103	-0.498865	0.000834781
R.VAFVLYNNLGPYLSTEN#ASM*K.L	tr|E7EN28|E7EN28_HUMAN	Adhesion G protein-coupled receptor L3 OS=Homo sapiens OX=9606 GN=ADGRL3 PE=1 SV=1	E7EN28	ADGRL3	23	4.97	622193	320306	365658	482929	333765	334883	727324	333452	337703	336911	306530	304473	314443	290241	320146	314873	305744	314947	-0.392417	0.0151573
R.VAFVLYNNLGPYLSTEN#ASMK.L	tr|E7EN28|E7EN28_HUMAN	Adhesion G protein-coupled receptor L3 OS=Homo sapiens OX=9606 GN=ADGRL3 PE=1 SV=1	E7EN28	ADGRL3	2	5.05	391680	213828	230063	328347	209522	211924	551228	206434	225954	210751	191379	195936	193384	211532	213249	228542	195047	200909	-0.394259	0.0279185
K.LGTEALSTN#HSVIVNSPVITAAINK.E	tr|E7EN28|E7EN28_HUMAN	Adhesion G protein-coupled receptor L3 OS=Homo sapiens OX=9606 GN=ADGRL3 PE=1 SV=1	E7EN28	ADGRL3	2	5.5	1.08229e+06	566751	617577	933599	537329	583947	1.54444e+06	573413	559838	603566	510944	565453	539981	578674	632024	592031	564643	587349	-0.336049	0.072003
R.AWAAN#GSM*GEPVIK.C	sp|P30542|AA1R_HUMAN	Adenosine receptor A1 OS=Homo sapiens OX=9606 GN=ADORA1 PE=1 SV=1	P30542	ADORA1	5	3.9	3.92949e+06	3.21987e+06	3.23669e+06	3.19967e+06	3.19275e+06	4.05495e+06	3.57954e+06	3.4165e+06	3.79919e+06	1.79622e+06	3.44756e+06	3.32168e+06	3.01828e+06	2.00432e+06	4.36028e+06	2.59904e+06	2.61944e+06	2.31277e+06	-0.356188	0.0197903
R.AWAAN#GSMGEPVIK.C	sp|P30542|AA1R_HUMAN	Adenosine receptor A1 OS=Homo sapiens OX=9606 GN=ADORA1 PE=1 SV=1	P30542	ADORA1	4	5.05	2.97899e+06	2.29955e+06	2.08472e+06	1.92533e+06	2.06396e+06	2.76544e+06	2.22102e+06	2.10567e+06	2.70461e+06	1.0608e+06	2.19524e+06	1.95851e+06	1.74098e+06	1.45285e+06	2.46386e+06	1.73511e+06	1.68121e+06	1.46865e+06	-0.447438	0.00441149
K.TRLGNQN#AALAVQAVR.T	sp|Q96P47|AGAP3_HUMAN	Arf-GAP with GTPase, ANK repeat and PH domain-containing protein 3 OS=Homo sapiens OX=9606 GN=AGAP3 PE=1 SV=2	Q96P47	AGAP3	1	2.23	387424	198341	230047	311888	265279	192785	342259	214042	207793	230400	179436	220918	216837	136310	229776	230368	231921	219775	-0.284338	0.0680228
K.FN#LTETSEAEIHQSFQHLLR.T	sp|P01011|AACT_HUMAN	Alpha-1-antichymotrypsin OS=Homo sapiens OX=9606 GN=SERPINA3 PE=1 SV=2	P01011	SERPINA3	2	3.62	823906	649211	378288	254019	532130	488873	830817	267407	471814	492630	596488	318988	746829	327562	251308	406408	858511	686136	-0.00253906	0.992681
K.VGN#NTIHVHR.E	sp|Q9UBP4|DKK3_HUMAN	Dickkopf-related protein 3 OS=Homo sapiens OX=9606 GN=DKK3 PE=1 SV=2	Q9UBP4	DKK3	12	3.97	1.54558e+07	1.71597e+07	1.77954e+07	1.36941e+07	2.28248e+07	2.03973e+07	7.68658e+06	1.87605e+07	1.94069e+07	1.78994e+07	2.18486e+07	2.02567e+07	2.547e+07	1.17461e+07	1.03795e+07	1.48826e+07	2.01223e+07	1.18354e+07	0.00557791	0.978618
R.FSDGLESN#SSTQFEVKK.Y	sp|P0C0L4|CO4A_HUMAN	Complement C4-A OS=Homo sapiens OX=9606 GN=C4A PE=1 SV=2	P0C0L4	C4A	2	5.41	922719	1.50317e+06	1.88674e+06	1.09046e+06	2.03528e+06	2.1578e+06	566183	1.87677e+06	2.51554e+06	1.70614e+06	1.85512e+06	1.38461e+06	1.76463e+06	720284	1.08356e+06	1.25136e+06	2.46826e+06	1.89283e+06	0.00833308	0.975926
R.TLN#QSSDELQLSMGNAMFVK.E	sp|P01011|AACT_HUMAN	Alpha-1-antichymotrypsin OS=Homo sapiens OX=9606 GN=SERPINA3 PE=1 SV=2	P01011	SERPINA3	5	4.77	1.23243e+06	1.54076e+06	1.08052e+06	855606	1.1013e+06	1.25471e+06	1.90665e+06	1.16675e+06	1.27529e+06	1.4965e+06	1.61172e+06	924926	1.59559e+06	1.20015e+06	639527	990392	1.68437e+06	1.53975e+06	0.00312741	0.986649
R.LQAILGVPWKDKN#CTSR.L	sp|P01019|ANGT_HUMAN	Angiotensinogen OS=Homo sapiens OX=9606 GN=AGT PE=1 SV=1	P01019	AGT	1	2.29	3.74654e+06	4.48024e+06	6.26142e+06	2.22787e+06	8.17442e+06	7.65101e+06	1.74907e+06	4.9256e+06	4.57599e+06	4.69641e+06	6.33332e+06	5.06329e+06	7.36946e+06	5.52967e+06	4.79486e+06	4.62742e+06	4.76745e+06	4.53405e+06	0.261116	0.30219
R.VYIHPFHLVIHN#ESTCEQLAK.A	sp|P01019|ANGT_HUMAN	Angiotensinogen OS=Homo sapiens OX=9606 GN=AGT PE=1 SV=1	P01019	AGT	2	6.99	4.91199e+06	6.41e+06	6.83243e+06	3.58729e+06	1.01359e+07	9.56924e+06	2.42109e+06	8.53005e+06	8.9127e+06	6.68395e+06	1.13632e+07	9.18361e+06	1.0813e+07	6.30116e+06	5.99187e+06	6.99028e+06	1.0093e+07	6.20688e+06	0.353117	0.17286
K.AALAAFNAQNN#GSNFQLEEISR.A	sp|P02765|FETUA_HUMAN	Alpha-2-HS-glycoprotein OS=Homo sapiens OX=9606 GN=AHSG PE=1 SV=2	P02765	AHSG	2	5.83	638032	913918	658806	1.12256e+06	506902	878166	550412	541569	873708	784886	800141	545464	702437	703120	501399	1.05828e+06	845026	1.02076e+06	0.0701404	0.691185
R.GGGAFPGGSRFGFGFGN#GMK.Q	sp|Q9ULX6|AKP8L_HUMAN	A-kinase anchor protein 8-like OS=Homo sapiens OX=9606 GN=AKAP8L PE=1 SV=4	Q9ULX6	AKAP8L	1	2.05	718545	2.21531e+06	1.57515e+06	1.89404e+06	762235	1.2854e+06	5.30893e+06	1.12444e+06	1.02031e+06	1.89123e+06	1.7421e+06	1.36835e+06	1.63758e+06	2.52966e+06	1.5028e+06	1.94509e+06	1.77119e+06	1.39472e+06	0.250057	0.398176
R.RN#ATGDYK.C	sp|Q13740|CD166_HUMAN	CD166 antigen OS=Homo sapiens OX=9606 GN=ALCAM PE=1 SV=2	Q13740	ALCAM	1	2.61	1.15421e+07	1.79423e+07	1.67991e+07	9.6131e+06	3.81442e+07	1.87809e+07	9.92473e+06	3.48213e+07	1.84581e+07	2.47688e+07	2.6645e+07	1.9673e+07	1.6832e+07	1.10212e+07	2.30687e+07	2.00225e+07	1.29745e+07	1.41567e+07	0.0465591	0.860103
R.N#ATGDYK.C	sp|Q13740|CD166_HUMAN	CD166 antigen OS=Homo sapiens OX=9606 GN=ALCAM PE=1 SV=2	Q13740	ALCAM	3	2.62	4.55071e+06	8.67732e+06	6.63732e+06	4.49298e+06	8.22348e+06	8.04307e+06	3.76356e+06	4.65475e+06	7.09469e+06	7.23354e+06	7.86612e+06	1.01307e+07	7.85756e+06	6.30232e+06	6.37717e+06	6.17832e+06	7.08255e+06	5.58941e+06	0.244603	0.161455
R.TVNSLNVSAISIPEHDEADEISDEN#R.E	sp|Q13740|CD166_HUMAN	CD166 antigen OS=Homo sapiens OX=9606 GN=ALCAM PE=1 SV=2	Q13740	ALCAM	1	2.69	147782	193491	210850	144719	230284	273693	113140	169321	272113	234586	257300	256809	243723	254939	307496	213908	328341	223238	0.446414	0.0097295
R.N#ATVVWM*K.D	sp|Q13740|CD166_HUMAN	CD166 antigen OS=Homo sapiens OX=9606 GN=ALCAM PE=1 SV=2	Q13740	ALCAM	2	2.75	2.75563e+06	5.33503e+06	3.22494e+06	3.02251e+06	6.78603e+06	5.4576e+06	2.6904e+06	3.59817e+06	3.24929e+06	5.76061e+06	5.40452e+06	5.69014e+06	5.48282e+06	3.65321e+06	4.90663e+06	5.06193e+06	5.03847e+06	4.18416e+06	0.38626	0.0357314
R.N#ATVVWMK.D	sp|Q13740|CD166_HUMAN	CD166 antigen OS=Homo sapiens OX=9606 GN=ALCAM PE=1 SV=2	Q13740	ALCAM	2	2.79	6.17185e+06	9.48893e+06	7.14041e+06	6.91803e+06	1.04489e+07	9.20897e+06	6.47046e+06	6.15921e+06	6.34994e+06	9.73894e+06	9.38826e+06	9.87825e+06	8.35653e+06	8.61806e+06	9.71769e+06	1.00151e+07	1.03985e+07	8.53175e+06	0.332779	0.00716759
K.IIISPEEN#VTLTCTAEN#QLER.T	sp|Q13740|CD166_HUMAN	CD166 antigen OS=Homo sapiens OX=9606 GN=ALCAM PE=1 SV=2	Q13740	ALCAM	2	3.09	169854	312413	282818	197881	342848	319586	186425	193320	294007	303158	304428	326045	298588	310953	383697	297606	365166	297803	0.370101	0.0149845
K.EGDN#ITLK.C	sp|Q13740|CD166_HUMAN	CD166 antigen OS=Homo sapiens OX=9606 GN=ALCAM PE=1 SV=2	Q13740	ALCAM	8	3.19	1.42274e+07	2.45767e+07	2.98145e+07	1.53919e+07	3.28851e+07	3.13711e+07	1.50114e+07	1.94304e+07	2.96282e+07	3.7364e+07	3.08926e+07	3.20375e+07	2.82573e+07	2.06228e+07	2.86687e+07	2.56192e+07	3.18357e+07	2.57298e+07	0.35333	0.0611281
K.IIISPEENVTLTCTAEN#QLER.T	sp|Q13740|CD166_HUMAN	CD166 antigen OS=Homo sapiens OX=9606 GN=ALCAM PE=1 SV=2	Q13740	ALCAM	3	3.44	207989	309649	321963	225325	355435	344837	229571	246724	330022	327539	376889	384671	362373	392209	504457	350567	448340	360989	0.463729	0.00108073
R.TVNSLNVSAISIPEHDEADEISDEN#REK.V	sp|Q13740|CD166_HUMAN	CD166 antigen OS=Homo sapiens OX=9606 GN=ALCAM PE=1 SV=2	Q13740	ALCAM	1	3.72	237072	222322	237217	161746	312530	256968	136580	163805	272024	313256	288198	286075	284929	272077	305835	257156	318558	264690	0.416413	0.00643297
K.IIISPEEN##VTLTCTAENQLER.T	sp|Q13740|CD166_HUMAN	CD166 antigen OS=Homo sapiens OX=9606 GN=ALCAM PE=1 SV=2	Q13740	ALCAM	1	4.43	443976	759968	816521	672675	764535	786259	713720	607457	757520	831980	806607	892391	825386	786241	934205	762426	1.14834e+06	800196	0.31083	0.0125427
R.TVNSLN#VSANENR.E	sp|Q13740-2|CD166_HUMAN	Isoform 2 of CD166 antigen OS=Homo sapiens OX=9606 GN=ALCAM	Q13740-2	ALCAM	12	4.45	1.00391e+07	1.13976e+07	1.24611e+07	7.5714e+06	1.52228e+07	1.3952e+07	6.03548e+06	8.78633e+06	1.28747e+07	1.23288e+07	1.38992e+07	1.6347e+07	1.45625e+07	1.17059e+07	1.36574e+07	1.27881e+07	1.58028e+07	1.0563e+07	0.350296	0.0376969
K.KLGDCISEDSYPDGN#ITWYR.N	sp|Q13740|CD166_HUMAN	CD166 antigen OS=Homo sapiens OX=9606 GN=ALCAM PE=1 SV=2	Q13740	ALCAM	3	4.71	5.73961e+06	6.07371e+06	7.45687e+06	3.95972e+06	8.01286e+06	8.3945e+06	3.30227e+06	5.32756e+06	6.60687e+06	6.96084e+06	6.89627e+06	8.1721e+06	6.55061e+06	6.19815e+06	6.91921e+06	5.92694e+06	8.15205e+06	6.33274e+06	0.229665	0.15763
K.LGDCISEDSYPDGN#ITWYR.N	sp|Q13740|CD166_HUMAN	CD166 antigen OS=Homo sapiens OX=9606 GN=ALCAM PE=1 SV=2	Q13740	ALCAM	10	5.01	729239	997648	968409	602615	1.14943e+06	1.10674e+06	564881	744702	1.02129e+06	996070	1.08525e+06	1.19067e+06	1.02692e+06	922119	1.2534e+06	992324	1.1468e+06	874796	0.301377	0.0419333
R.LNLSEN#YTLSISNAR.I	sp|Q13740|CD166_HUMAN	CD166 antigen OS=Homo sapiens OX=9606 GN=ALCAM PE=1 SV=2	Q13740	ALCAM	7	5.03	2.81524e+06	4.5699e+06	4.84993e+06	2.8863e+06	5.61058e+06	5.26393e+06	3.02863e+06	3.40055e+06	4.91065e+06	4.75223e+06	4.46234e+06	4.97332e+06	4.35714e+06	4.35108e+06	5.19788e+06	4.5184e+06	4.89443e+06	3.84794e+06	0.190788	0.185856
K.IIISPEEN#VTLTCTAENQLER.T	sp|Q13740|CD166_HUMAN	CD166 antigen OS=Homo sapiens OX=9606 GN=ALCAM PE=1 SV=2	Q13740	ALCAM	23	5.25	1.11167e+06	1.59328e+06	1.60765e+06	1.03265e+06	1.97564e+06	1.82391e+06	1.02326e+06	1.19845e+06	1.68779e+06	1.72911e+06	1.7625e+06	1.83855e+06	1.7429e+06	1.76809e+06	2.01518e+06	1.66759e+06	2.0499e+06	1.47488e+06	0.33332	0.0204084
K.DRLN#LSEN#YTLSISNAR.I	sp|Q13740|CD166_HUMAN	CD166 antigen OS=Homo sapiens OX=9606 GN=ALCAM PE=1 SV=2	Q13740	ALCAM	5	5.87	414135	594287	553180	390769	701415	605642	349378	399277	582256	543832	562654	628124	567766	546943	698589	567056	694543	526556	0.248426	0.0700464
K.DRLNLSEN#YTLSISNAR.I	sp|Q13740|CD166_HUMAN	CD166 antigen OS=Homo sapiens OX=9606 GN=ALCAM PE=1 SV=2	Q13740	ALCAM	87	6.75	2.55932e+06	3.95521e+06	3.94026e+06	2.56754e+06	4.78228e+06	4.25209e+06	2.43123e+06	2.82394e+06	4.01609e+06	3.95974e+06	4.11317e+06	4.38226e+06	3.92306e+06	3.56926e+06	4.33977e+06	3.70242e+06	4.69432e+06	3.59043e+06	0.248539	0.0770117
R.TVNSLN#VSAISIPEHDEADEISDENR.E	sp|Q13740|CD166_HUMAN	CD166 antigen OS=Homo sapiens OX=9606 GN=ALCAM PE=1 SV=2	Q13740	ALCAM	16	6.78	1.32729e+06	2.15822e+06	2.4929e+06	1.38631e+06	2.84752e+06	3.08706e+06	1.3887e+06	1.67282e+06	2.5403e+06	3.51271e+06	2.88931e+06	2.80333e+06	3.04832e+06	2.62631e+06	3.02418e+06	2.60928e+06	3.41254e+06	2.31041e+06	0.531816	0.00478212
R.TVNSLN#VSAISIPEHDEADEISDENREK.V	sp|Q13740|CD166_HUMAN	CD166 antigen OS=Homo sapiens OX=9606 GN=ALCAM PE=1 SV=2	Q13740	ALCAM	7	7.78	2.84305e+06	5.45193e+06	7.15182e+06	3.61024e+06	8.77885e+06	8.89719e+06	3.29837e+06	4.1935e+06	6.46199e+06	1.20892e+07	8.58717e+06	7.6358e+06	8.95687e+06	7.04754e+06	7.41614e+06	6.94872e+06	1.08531e+07	7.48327e+06	0.691995	0.00431055
K.QVAQN#LDRFHTFPRLAGECGGK.N	sp|P30038|AL4A1_HUMAN	Delta-1-pyrroline-5-carboxylate dehydrogenase, mitochondrial OS=Homo sapiens OX=9606 GN=ALDH4A1 PE=1 SV=3	P30038	ALDH4A1	1	2.44	3.29585e+06	4.65476e+06	6.09686e+06	7.68928e+06	3.18112e+06	3.90054e+06	7.65489e+06	4.05866e+06	3.82946e+06	3.03428e+06	5.93747e+06	4.84011e+06	6.39983e+06	5.37168e+06	7.03905e+06	4.5586e+06	6.31767e+06	4.53749e+06	0.15299	0.440907
R.TVPPAVTGITFLSGGQSEEEASIN#LNAINK.C	sp|P04075|ALDOA_HUMAN	Fructose-bisphosphate aldolase A OS=Homo sapiens OX=9606 GN=ALDOA PE=1 SV=2	P04075	ALDOA	3	3.02	112760	65812.3	71103.6	67847.4	67614	58492.8	69577.4	75717.1	55003.9	82645.6	79431.6	80170	73780.7	89816.9	72390.3	88092.9	84551.2	75271.6	0.19851	0.0839629
R.YASICQQN#GIVPIVEPEILPDGDHDLK.R	sp|P04075|ALDOA_HUMAN	Fructose-bisphosphate aldolase A OS=Homo sapiens OX=9606 GN=ALDOA PE=1 SV=2	P04075	ALDOA	2	4.32	283119	264756	272319	334608	286565	263624	324304	284955	250623	389177	323671	337603	309036	379066	365611	338023	336641	352146	0.290059	0.000975214
K.DDN#GVPFVR.T	sp|P09972|ALDOC_HUMAN	Fructose-bisphosphate aldolase C OS=Homo sapiens OX=9606 GN=ALDOC PE=1 SV=2	P09972	ALDOC	1	2.25	1.84236e+06	1.84894e+06	1.74615e+06	1.89773e+06	1.58192e+06	1.33433e+06	1.57567e+06	1.6762e+06	1.56831e+06	1.52844e+06	1.61553e+06	1.72396e+06	1.66568e+06	1.52681e+06	1.77716e+06	1.73164e+06	1.68077e+06	1.83318e+06	0.00630521	0.93538
R.IATDPTIHTVPEGRPVN#VCVGK.E	sp|Q9H6U8|ALG9_HUMAN	Alpha-1,2-mannosyltransferase ALG9 OS=Homo sapiens OX=9606 GN=ALG9 PE=1 SV=2	Q9H6U8	ALG9	1	4.19	1.30028e+06	1.33731e+06	1.65535e+06	1.52944e+06	1.5778e+06	1.49444e+06	1.27831e+06	1.46505e+06	1.51167e+06	1.31006e+06	1.33039e+06	1.49049e+06	1.56538e+06	1.41359e+06	1.09676e+06	1.43284e+06	1.73769e+06	1.71894e+06	-0.0136868	0.881939
R.SRCN#TTQGNEVTSILR.W	sp|P05186|PPBT_HUMAN	Alkaline phosphatase, tissue-nonspecific isozyme OS=Homo sapiens OX=9606 GN=ALPL PE=1 SV=4	P05186	ALPL	5	6.61	1.74427e+06	2.03621e+06	2.19618e+06	2.79588e+06	2.22715e+06	1.97164e+06	2.36774e+06	1.56011e+06	1.1143e+06	2.071e+06	1.84841e+06	1.72113e+06	1.77775e+06	1.83958e+06	1.46774e+06	2.32579e+06	2.37782e+06	2.46582e+06	0.0144138	0.924457
K.ALM*N#GSESRFFVSSSQGR.S	sp|P35613|BASI_HUMAN	Basigin OS=Homo sapiens OX=9606 GN=BSG PE=1 SV=2	P35613	BSG	2	4.1	2.12786e+06	1.70973e+06	2.17466e+06	2.16766e+06	1.97407e+06	1.86678e+06	1.88601e+06	1.86567e+06	1.78102e+06	2.03456e+06	1.72551e+06	2.20929e+06	2.04124e+06	1.76146e+06	1.80462e+06	1.90522e+06	2.13284e+06	2.12278e+06	0.014708	0.848995
K.STGKPTLYN#VSLVM*SDTAGTCY.-	sp|P01871|IGHM_HUMAN	Immunoglobulin heavy constant mu OS=Homo sapiens OX=9606 GN=IGHM PE=1 SV=4	P01871	IGHM	11	4.7	2.574e+06	2.93002e+06	4.37025e+06	1.32881e+06	1.8469e+06	2.70697e+06	1.26945e+06	3.59372e+06	3.24169e+06	2.82967e+06	2.34364e+06	1.71999e+06	2.74016e+06	1.3836e+06	1.38668e+06	2.77566e+06	3.20313e+06	4.20339e+06	-0.0590024	0.822567
R.EN#VSMVDYAHNNYQAQSAVPLR.H	sp|P05186|PPBT_HUMAN	Alkaline phosphatase, tissue-nonspecific isozyme OS=Homo sapiens OX=9606 GN=ALPL PE=1 SV=4	P05186	ALPL	2	5.81	232714	248369	209988	281163	221364	223646	334057	163639	227700	225268	217559	203570	177387	300001	174423	285738	231359	275315	-0.0354662	0.793119
R.MAPALSGAN#LTSPRVPLSAYERVSGR.T	sp|Q9UQ35|SRRM2_HUMAN	Serine/arginine repetitive matrix protein 2 OS=Homo sapiens OX=9606 GN=SRRM2 PE=1 SV=2	Q9UQ35	SRRM2	1	2.63	786256	1.08267e+06	878233	799390	1.00373e+06	944492	1.30359e+06	786865	873320	783367	946397	930294	930072	1.11936e+06	961653	947727	881744	1.05391e+06	0.0289864	0.777741
K.STGKPTLYN#VSLVMSDTAGTCY.-	sp|P01871|IGHM_HUMAN	Immunoglobulin heavy constant mu OS=Homo sapiens OX=9606 GN=IGHM PE=1 SV=4	P01871	IGHM	5	4.45	1.91966e+06	2.02402e+06	3.3794e+06	930904	925639	1.67576e+06	1.09669e+06	2.96939e+06	2.13908e+06	2.37306e+06	1.69266e+06	1.28619e+06	1.83722e+06	1.0128e+06	1.1357e+06	2.42434e+06	2.44939e+06	3.86208e+06	0.102532	0.725374
R.GLQPTLTNPGECRPN#FTCACR.K	sp|P04275|VWF_HUMAN	von Willebrand factor OS=Homo sapiens OX=9606 GN=VWF PE=1 SV=4	P04275	VWF	3	3.42	2.41148e+06	3.54605e+06	2.28356e+06	2.90568e+06	3.40158e+06	3.70727e+06	2.80494e+06	2.47344e+06	3.3057e+06	3.41096e+06	2.94229e+06	2.48448e+06	3.05479e+06	4.65027e+06	1.7808e+06	3.24564e+06	3.22605e+06	3.59604e+06	0.059262	0.69721
K.LHNVFN#LSFLN#CGEYK.E	sp|Q86WK6|AMGO1_HUMAN	Amphoterin-induced protein 1 OS=Homo sapiens OX=9606 GN=AMIGO1 PE=1 SV=1	Q86WK6	AMIGO1	1	3.27	586207	119979	113181	184141	81043.6	87837.4	288017	100034	91204.9	103599	120846	106021	100638	94613.1	95737.5	96113.8	103237	90841.4	-0.516883	0.0999487
R.VLDEVTN#GTVSVSK.D	sp|Q86WK6|AMGO1_HUMAN	Amphoterin-induced protein 1 OS=Homo sapiens OX=9606 GN=AMIGO1 PE=1 SV=1	Q86WK6	AMIGO1	3	4.38	1.12434e+06	720294	695449	1.04357e+06	549493	609552	1.77435e+06	624869	596740	622006	628783	551187	591223	573024	656320	608102	682441	571375	-0.390948	0.0445824
K.LHNVFN#LSFLNCGEYK.E	sp|Q86WK6|AMGO1_HUMAN	Amphoterin-induced protein 1 OS=Homo sapiens OX=9606 GN=AMIGO1 PE=1 SV=1	Q86WK6	AMIGO1	13	5.4	1.4361e+06	760546	721102	1.23695e+06	614660	589454	1.92442e+06	620715	638028	619969	711411	639096	612311	430176	710200	617577	694953	622080	-0.472905	0.0371195
K.KLHNVFN#LSFLNCGEYK.E	sp|Q86WK6|AMGO1_HUMAN	Amphoterin-induced protein 1 OS=Homo sapiens OX=9606 GN=AMIGO1 PE=1 SV=1	Q86WK6	AMIGO1	5	5.91	858645	434564	419068	760196	360451	317368	1.24496e+06	362026	340174	370262	419042	354857	327449	374349	392055	362016	378733	367575	-0.440742	0.0635382
K.QQLPNVPHSLPSYTALLDLSHNN#LSR.L	sp|Q86WK6|AMGO1_HUMAN	Amphoterin-induced protein 1 OS=Homo sapiens OX=9606 GN=AMIGO1 PE=1 SV=1	Q86WK6	AMIGO1	5	6.46	1.72286e+06	458249	393107	732766	346437	319516	1.29268e+06	360057	347527	432537	465079	384478	350531	508560	426823	373443	393513	424811	-0.385595	0.193503
K.N#GERM*ITIRGGTESTR.Y	sp|Q8IWZ3|ANKH1_HUMAN	Ankyrin repeat and KH domain-containing protein 1 OS=Homo sapiens OX=9606 GN=ANKHD1 PE=1 SV=1	Q8IWZ3	ANKHD1	1	2.24	1.79949e+06	2.56863e+06	1.92116e+06	2.12354e+06	2.80063e+06	2.79401e+06	2.07748e+06	2.21354e+06	2.60683e+06	1.87177e+06	1.74549e+06	2.1934e+06	2.46431e+06	4.13115e+06	3.46054e+06	1.70294e+06	2.24611e+06	2.48023e+06	0.048584	0.764048
R.LN#DSCIYAK.V	sp|Q9BYT9|ANO3_HUMAN	Anoctamin-3 OS=Homo sapiens OX=9606 GN=ANO3 PE=1 SV=2	Q9BYT9	ANO3	3	3.9	2.20956e+06	1.03373e+06	1.22423e+06	1.49706e+06	1.07336e+06	1.14169e+06	1.55133e+06	1.23045e+06	1.41019e+06	832344	862730	1.05911e+06	1.09386e+06	372883	868893	1.01398e+06	967482	803146	-0.669208	0.0017523
K.GYVN#NSLSFFDLSELGM*GK.S	sp|Q9BYT9|ANO3_HUMAN	Anoctamin-3 OS=Homo sapiens OX=9606 GN=ANO3 PE=1 SV=2	Q9BYT9	ANO3	4	4.07	1.16282e+06	902124	988247	1.56746e+06	736704	925795	1.97728e+06	905092	1.04298e+06	1.16917e+06	901972	944307	873181	823352	940950	1.0312e+06	919596	1.01271e+06	-0.186331	0.234391
K.NIN#GTDPIQK.Y	sp|Q4KMQ2|ANO6_HUMAN	Anoctamin-6 OS=Homo sapiens OX=9606 GN=ANO6 PE=1 SV=2	Q4KMQ2	ANO6	2	3.41	1.89425e+06	2.77906e+06	2.39876e+06	1.49208e+06	3.10341e+06	3.17068e+06	1.10201e+06	2.0999e+06	2.89476e+06	2.48842e+06	2.69247e+06	2.70138e+06	3.0219e+06	2.66774e+06	2.2954e+06	2.53897e+06	3.11355e+06	2.57983e+06	0.273262	0.129232
K.GNPYSDLGN#HTTCR.Y	sp|Q4KMQ2|ANO6_HUMAN	Anoctamin-6 OS=Homo sapiens OX=9606 GN=ANO6 PE=1 SV=2	Q4KMQ2	ANO6	3	4.06	1.73436e+06	1.46577e+06	1.28657e+06	687949	1.83466e+06	1.84892e+06	699855	1.37666e+06	1.69184e+06	1.47931e+06	1.48017e+06	1.42912e+06	1.76172e+06	1.53528e+06	1.24405e+06	1.21881e+06	1.99252e+06	1.31556e+06	0.15945	0.415459
K.LELSDN#IISGGLEVLAEK.C	sp|Q9BTT0|AN32E_HUMAN	Acidic leucine-rich nuclear phosphoprotein 32 family member E OS=Homo sapiens OX=9606 GN=ANP32E PE=1 SV=1	Q9BTT0	ANP32E	1	2.58	777793	651737	418922	431040	523226	523582	451877	497605	452963	488204	449104	525041	677437	494766	520491	644464	575859	456989	0.0461436	0.709357
R.N#NTNNWR.E	sp|P15144|AMPN_HUMAN	Aminopeptidase N OS=Homo sapiens OX=9606 GN=ANPEP PE=1 SV=4	P15144	ANPEP	1	2.47	765865	1.02054e+06	948963	906430	799407	818137	660085	562983	1.20068e+06	624233	972919	862595	833536	759883	542463	605770	652544	714931	-0.216379	0.140206
K.AEFN#ITLIHPK.D	sp|P15144|AMPN_HUMAN	Aminopeptidase N OS=Homo sapiens OX=9606 GN=ANPEP PE=1 SV=4	P15144	ANPEP	2	2.87	1.93241e+06	2.34756e+06	3.01938e+06	2.28956e+06	2.5599e+06	1.51347e+06	2.02149e+06	1.70726e+06	2.85025e+06	1.50674e+06	1.95252e+06	2.11704e+06	2.57626e+06	2.62189e+06	1.95138e+06	1.88483e+06	1.50402e+06	2.75088e+06	-0.100077	0.515067
K.VPVTLALN#NTLFLIEER.Q	sp|P15144|AMPN_HUMAN	Aminopeptidase N OS=Homo sapiens OX=9606 GN=ANPEP PE=1 SV=4	P15144	ANPEP	2	3.74	108854	112180	94960.7	107812	104599	81067.8	99160.3	70661.3	107902	96698.1	155533	105897	104601	149820	93862.8	100833	118812	132965	0.246572	0.0540534
K.IN#DSVTLNEKPFSVEDTYLLCPAPILK.E	sp|Q9H6X2|ANTR1_HUMAN	Anthrax toxin receptor 1 OS=Homo sapiens OX=9606 GN=ANTXR1 PE=1 SV=2	Q9H6X2	ANTXR1	2	6.1	870066	1.0171e+06	1.01587e+06	782841	1.31448e+06	1.25249e+06	665290	1.04103e+06	1.00055e+06	1.11797e+06	911135	967335	1.10448e+06	812600	1.29197e+06	1.11974e+06	1.3432e+06	788125	0.083807	0.546
R.YLYLASN#HSNK.W	sp|Q16853|AOC3_HUMAN	Membrane primary amine oxidase OS=Homo sapiens OX=9606 GN=AOC3 PE=1 SV=3	Q16853	AOC3	1	3.02	2.13564e+06	2.03399e+06	2.50865e+06	3.92439e+06	2.75314e+06	2.99672e+06	2.01645e+06	1.49732e+06	2.58924e+06	1.8808e+06	2.4365e+06	2.10976e+06	4.23986e+06	1.85187e+06	474273	2.47738e+06	2.02106e+06	1.77061e+06	-0.345706	0.246277
R.IQM*LSFAGEPLPQN#SSM*AR.G	sp|Q16853|AOC3_HUMAN	Membrane primary amine oxidase OS=Homo sapiens OX=9606 GN=AOC3 PE=1 SV=3	Q16853	AOC3	4	3.96	1.3093e+06	1.61241e+06	2.10747e+06	3.53148e+06	2.40192e+06	2.49356e+06	1.75332e+06	1.49613e+06	2.01635e+06	1.59595e+06	1.95275e+06	1.55779e+06	3.18143e+06	1.74771e+06	387820	2.1623e+06	1.57489e+06	1.56764e+06	-0.350537	0.241078
K.LTN#GIWVLAELR.I	sp|Q10567|AP1B1_HUMAN	AP-1 complex subunit beta-1 OS=Homo sapiens OX=9606 GN=AP1B1 PE=1 SV=2	Q10567	AP1B1	1	3.16	638707	390838	454760	605133	399698	365875	758462	404629	315916	580795	457248	478650	427919	504897	530118	472273	437994	518461	0.0756463	0.610003
K.LTN#GIWILAELR.I	sp|P63010|AP2B1_HUMAN	AP-2 complex subunit beta OS=Homo sapiens OX=9606 GN=AP2B1 PE=1 SV=1	P63010	AP2B1	2	3.79	748943	535624	599471	850472	553724	479600	1.00988e+06	521523	502976	716087	660582	698612	592365	632342	619916	632400	625226	700411	0.0625194	0.635377
K.NSFGVIPSTPLAIHTPLM*PNQSIDVSLPLN#TLGPVM*K.M	sp|P63010|AP2B1_HUMAN	AP-2 complex subunit beta OS=Homo sapiens OX=9606 GN=AP2B1 PE=1 SV=1	P63010	AP2B1	1	6.02	1.19264e+06	875474	1.01889e+06	1.46718e+06	963852	808359	1.4679e+06	762509	775197	1.36558e+06	1.12578e+06	1.11688e+06	1.07821e+06	771364	1.03838e+06	1.47739e+06	1.14109e+06	1.44446e+06	0.197206	0.211439
R.TTGDLEN#TTK.V	sp|P35414|APJ_HUMAN	Apelin receptor OS=Homo sapiens OX=9606 GN=APLNR PE=1 SV=1	P35414	APLNR	5	4.28	6.02954e+06	4.07826e+06	4.52571e+06	3.49367e+06	2.17455e+06	6.63301e+06	2.24595e+06	6.95478e+06	3.52285e+06	2.51177e+07	7.92881e+06	8.99788e+06	8.96968e+06	9.85681e+06	1.52091e+06	9.00337e+06	1.08502e+07	4.27054e+06	0.927513	0.0273872
R.KVN#ASVPR.G	sp|P51693|APLP1_HUMAN	Amyloid-like protein 1 OS=Homo sapiens OX=9606 GN=APLP1 PE=1 SV=3	P51693	APLP1	2	2.32	1.68216e+07	2.24748e+07	2.01554e+07	1.16953e+07	2.89495e+07	3.20335e+07	9.12774e+06	3.33026e+07	2.85665e+07	1.72092e+07	2.70873e+07	2.86022e+07	3.22617e+07	2.06404e+07	1.57817e+07	2.43637e+07	3.10433e+07	1.86046e+07	0.162001	0.505911
K.VN#ASVPR.G	sp|P51693|APLP1_HUMAN	Amyloid-like protein 1 OS=Homo sapiens OX=9606 GN=APLP1 PE=1 SV=3	P51693	APLP1	2	2.78	1.29694e+06	1.66057e+06	1.61936e+06	985692	2.63894e+06	2.03092e+06	678472	2.08718e+06	2.16922e+06	2.13253e+06	2.69954e+06	2.21512e+06	2.85407e+06	1.94599e+06	1.33036e+06	1.76024e+06	2.1019e+06	1.79114e+06	0.384862	0.0980052
R.EWAM*ADN#QSK.N	sp|P51693|APLP1_HUMAN	Amyloid-like protein 1 OS=Homo sapiens OX=9606 GN=APLP1 PE=1 SV=3	P51693	APLP1	1	3.31	1.10668e+06	1.69289e+06	1.73095e+06	971906	2.51795e+06	2.41062e+06	887223	2.53094e+06	2.44388e+06	2.84487e+06	3.22498e+06	2.61503e+06	3.05635e+06	2.40643e+06	1.81895e+06	2.51146e+06	2.97819e+06	2.79037e+06	0.666184	0.00510661
R.RN#QSLSLLYK.V	sp|Q06481|APLP2_HUMAN	Amyloid-like protein 2 OS=Homo sapiens OX=9606 GN=APLP2 PE=1 SV=2	Q06481	APLP2	5	5.21	1.20426e+07	1.4354e+07	1.35373e+07	1.62233e+07	1.49114e+07	1.36815e+07	1.21041e+07	1.36468e+07	1.44248e+07	1.25371e+07	1.2166e+07	1.3234e+07	1.29146e+07	9.45451e+06	1.25444e+07	1.14975e+07	1.33105e+07	1.20345e+07	-0.188486	0.0313698
K.N#MSFVNDLTVTQDGR.K	sp|Q9HDC9|APMAP_HUMAN	Adipocyte plasma membrane-associated protein OS=Homo sapiens OX=9606 GN=APMAP PE=1 SV=2	Q9HDC9	APMAP	5	4.62	1.29832e+06	1.05423e+06	1.07825e+06	1.27047e+06	957998	1.01752e+06	1.3308e+06	961286	1.03498e+06	1.12445e+06	1.15789e+06	1.07288e+06	1.17151e+06	1.28455e+06	1.16113e+06	1.18988e+06	1.11401e+06	990201	0.0449717	0.596339
K.N#M*SFVNDLTVTQDGR.K	sp|Q9HDC9|APMAP_HUMAN	Adipocyte plasma membrane-associated protein OS=Homo sapiens OX=9606 GN=APMAP PE=1 SV=2	Q9HDC9	APMAP	16	4.72	1.04237e+06	838318	891596	919738	754509	842016	901573	744415	820143	816751	866572	881228	922901	782277	846794	872168	821569	714025	-0.0401277	0.608083
K.N#MSFVNDLTVTQDGRK.I	sp|Q9HDC9|APMAP_HUMAN	Adipocyte plasma membrane-associated protein OS=Homo sapiens OX=9606 GN=APMAP PE=1 SV=2	Q9HDC9	APMAP	7	5.02	2.20507e+06	1.58542e+06	1.66659e+06	1.9238e+06	1.49953e+06	1.51175e+06	1.66352e+06	1.30632e+06	1.55429e+06	1.49409e+06	1.60364e+06	1.5031e+06	1.51681e+06	1.62023e+06	1.40228e+06	1.58683e+06	1.41012e+06	1.28988e+06	-0.140056	0.139581
K.N#M*SFVNDLTVTQDGRK.I	sp|Q9HDC9|APMAP_HUMAN	Adipocyte plasma membrane-associated protein OS=Homo sapiens OX=9606 GN=APMAP PE=1 SV=2	Q9HDC9	APMAP	15	5.08	6.43093e+06	5.0584e+06	5.21156e+06	5.79067e+06	4.34567e+06	4.52897e+06	5.06437e+06	4.54763e+06	4.70871e+06	5.29032e+06	5.34385e+06	5.07683e+06	5.09735e+06	3.87714e+06	4.27615e+06	4.71425e+06	4.58024e+06	3.83766e+06	-0.117762	0.228791
R.AGPN#GTLFVADAYK.G	sp|Q9HDC9|APMAP_HUMAN	Adipocyte plasma membrane-associated protein OS=Homo sapiens OX=9606 GN=APMAP PE=1 SV=2	Q9HDC9	APMAP	14	5.13	1.30919e+07	9.83004e+06	1.09684e+07	1.12061e+07	9.50144e+06	1.05303e+07	1.15477e+07	9.444e+06	1.05786e+07	8.33998e+06	9.51224e+06	9.40781e+06	9.90066e+06	9.74494e+06	9.22336e+06	8.92739e+06	9.30428e+06	7.42525e+06	-0.239577	0.00736533
R.FFSLLSGSLN#SHGLELN#ADILGTDK.I	sp|P04114|APOB_HUMAN	Apolipoprotein B-100 OS=Homo sapiens OX=9606 GN=APOB PE=1 SV=2	P04114	APOB	1	2.27	400420	444593	246662	280561	427971	274509	153622	398012	285928	531666	803681	420665	675943	635407	287247	605645	512517	300517	0.705905	0.00515083
K.SYN#ETK.I	sp|P04114|APOB_HUMAN	Apolipoprotein B-100 OS=Homo sapiens OX=9606 GN=APOB PE=1 SV=2	P04114	APOB	1	2.83	6.88803e+06	7.47767e+06	7.49345e+06	6.2545e+06	6.4171e+06	8.83891e+06	4.58835e+06	1.11487e+07	1.04908e+07	6.62616e+06	8.94771e+06	6.16097e+06	8.89337e+06	7.424e+06	3.52326e+06	4.57403e+06	7.01853e+06	4.77647e+06	-0.277285	0.163657
R.FEVDSPVYN#ATWSASLK.N	sp|P04114|APOB_HUMAN	Apolipoprotein B-100 OS=Homo sapiens OX=9606 GN=APOB PE=1 SV=2	P04114	APOB	2	3.79	567320	856581	496089	613093	761770	644069	378351	726280	713107	795033	1.21839e+06	619008	984029	900972	589411	948675	845514	703333	0.404099	0.0197045
R.CIQAN#YSLMEN#GK.I	sp|P05090|APOD_HUMAN	Apolipoprotein D OS=Homo sapiens OX=9606 GN=APOD PE=1 SV=1	P05090	APOD	1	2.73	993812	3.2303e+06	2.4528e+06	1.60823e+06	5.16088e+06	3.5262e+06	1.11872e+06	2.46815e+06	2.89132e+06	2.25292e+06	3.3992e+06	3.70056e+06	4.20486e+06	3.93676e+06	3.6113e+06	3.10057e+06	2.80779e+06	3.84607e+06	0.549591	0.0476837
R.CIQAN#YSLM*ENGK.I	sp|P05090|APOD_HUMAN	Apolipoprotein D OS=Homo sapiens OX=9606 GN=APOD PE=1 SV=1	P05090	APOD	3	3.23	2.11905e+06	4.36132e+06	4.33739e+06	1.52096e+06	6.49292e+06	5.57381e+06	1.06482e+06	4.25946e+06	3.93196e+06	3.1685e+06	5.03138e+06	6.2382e+06	7.03484e+06	4.44816e+06	3.95943e+06	4.44371e+06	4.00058e+06	4.02048e+06	0.498244	0.110113
R.CIQAN#YSLMENGK.I	sp|P05090|APOD_HUMAN	Apolipoprotein D OS=Homo sapiens OX=9606 GN=APOD PE=1 SV=1	P05090	APOD	3	3.6	2.16835e+06	5.5984e+06	4.5597e+06	2.59898e+06	9.10761e+06	6.35731e+06	1.79323e+06	5.13346e+06	5.08872e+06	3.9009e+06	5.96093e+06	6.70657e+06	8.18401e+06	7.49102e+06	6.30492e+06	5.71358e+06	4.97883e+06	6.02471e+06	0.525187	0.0590684
R.ADGTVN#QIEGEATPVN#LTEPAKLEVK.F	sp|P05090|APOD_HUMAN	Apolipoprotein D OS=Homo sapiens OX=9606 GN=APOD PE=1 SV=1	P05090	APOD	1	3.89	466523	991627	759069	464333	1.43258e+06	1.18232e+06	249766	1.08812e+06	955456	780124	1.17833e+06	1.30445e+06	1.50317e+06	1.20357e+06	1.00402e+06	944765	1.02387e+06	1.01801e+06	0.54472	0.0567334
R.ADGTVNQIEGEATPVN#LTEPAK.L	sp|P05090|APOD_HUMAN	Apolipoprotein D OS=Homo sapiens OX=9606 GN=APOD PE=1 SV=1	P05090	APOD	6	5.82	6.64909e+06	1.00249e+07	7.72972e+06	4.38452e+06	1.40032e+07	1.14956e+07	2.52065e+06	1.29802e+07	9.32884e+06	8.24544e+06	1.39863e+07	1.39899e+07	1.66549e+07	1.05625e+07	8.98884e+06	9.44766e+06	1.08987e+07	8.30071e+06	0.477342	0.0980602
R.ADGTVNQIEGEATPVN#LTEPAKLEVK.F	sp|P05090|APOD_HUMAN	Apolipoprotein D OS=Homo sapiens OX=9606 GN=APOD PE=1 SV=1	P05090	APOD	3	6.03	9.50507e+06	1.31873e+07	1.16361e+07	5.63975e+06	1.91798e+07	1.71023e+07	3.00689e+06	2.12407e+07	1.11921e+07	1.19422e+07	1.84224e+07	1.94248e+07	2.33666e+07	1.28609e+07	1.07746e+07	1.32945e+07	1.77408e+07	1.19685e+07	0.482221	0.129182
K.LGN#WSAM*PSCK.A	sp|P02749|APOH_HUMAN	Beta-2-glycoprotein 1 OS=Homo sapiens OX=9606 GN=APOH PE=1 SV=3	P02749	APOH	1	2.44	1.85275e+06	2.06488e+06	1.87211e+06	1.58585e+06	1.61795e+06	1.79771e+06	772714	1.85797e+06	1.97494e+06	1.93585e+06	1.5817e+06	1.29921e+06	1.97051e+06	1.64301e+06	1.10199e+06	1.91746e+06	2.16905e+06	1.49419e+06	-0.00964321	0.95566
R.VYKPSAGN#NSLYR.D	sp|P02749|APOH_HUMAN	Beta-2-glycoprotein 1 OS=Homo sapiens OX=9606 GN=APOH PE=1 SV=3	P02749	APOH	4	3.18	5.29204e+06	4.49601e+06	4.95071e+06	3.92494e+06	4.24404e+06	4.2909e+06	1.89832e+06	2.58827e+06	5.98378e+06	3.88474e+06	3.10715e+06	2.75316e+06	3.77346e+06	3.6502e+06	2.07795e+06	3.26422e+06	4.28639e+06	2.96196e+06	-0.294521	0.144719
R.DTAVFECLPQHAMFGN#DTITCTTHGN#WTK.L	sp|P02749|APOH_HUMAN	Beta-2-glycoprotein 1 OS=Homo sapiens OX=9606 GN=APOH PE=1 SV=3	P02749	APOH	3	5.96	1.7508e+06	1.79991e+06	2.11346e+06	1.47077e+06	1.6327e+06	2.07048e+06	818825	1.50939e+06	2.46229e+06	1.94069e+06	1.61562e+06	1.08073e+06	1.9427e+06	2.3739e+06	1.06146e+06	1.70972e+06	2.36789e+06	1.28091e+06	-0.0253718	0.900728
R.DTAVFECLPQHAM*FGN#DTITCTTHGN#WTK.L	sp|P02749|APOH_HUMAN	Beta-2-glycoprotein 1 OS=Homo sapiens OX=9606 GN=APOH PE=1 SV=3	P02749	APOH	4	6.44	2.65504e+06	2.77086e+06	4.14215e+06	2.38636e+06	2.82301e+06	4.03305e+06	1.43544e+06	2.88723e+06	4.55242e+06	3.63073e+06	3.00032e+06	1.9415e+06	3.69551e+06	3.14793e+06	1.88794e+06	2.54582e+06	4.79468e+06	2.38805e+06	-0.0229169	0.915245
K.YGN#M*TEDHVMHLLQNADPLK.V	sp|P04233|HG2A_HUMAN	HLA class II histocompatibility antigen gamma chain OS=Homo sapiens OX=9606 GN=CD74 PE=1 SV=3	P04233	CD74	2	4.97	1.35936e+06	1.87779e+06	1.05549e+06	1.07681e+06	1.87974e+06	2.01755e+06	779912	929528	1.5515e+06	1.19575e+06	1.31828e+06	1.06392e+06	1.74357e+06	1.08785e+06	1.38839e+06	1.57174e+06	1.89492e+06	963177	0.00376473	0.984419
K.LGEIVTTIPTIGFN#VETVEYK.N	sp|P84077|ARF1_HUMAN	ADP-ribosylation factor 1 OS=Homo sapiens OX=9606 GN=ARF1 PE=1 SV=2	P84077	ARF1	1	2.81	243520	188371	230724	289565	207348	191156	338520	199735	186774	264768	271047	232516	246738	270143	244829	260533	270083	233924	0.171878	0.13267
R.DFLNALQSPIEYQRRESQTN#SLGRPR.G	sp|Q86VW2|ARHGP_HUMAN	Rho guanine nucleotide exchange factor 25 OS=Homo sapiens OX=9606 GN=ARHGEF25 PE=1 SV=2	Q86VW2	ARHGEF25	1	2.79	1.8266e+06	2.19141e+06	1.79322e+06	3.53461e+06	1.94499e+06	1.92126e+06	4.79414e+06	2.19481e+06	1.74599e+06	2.04583e+06	1.82243e+06	1.69568e+06	1.94403e+06	2.0445e+06	2.18084e+06	2.11747e+06	1.88381e+06	2.41382e+06	-0.191439	0.271533
R.ICPQGYTCCTSEM*EENLAN#R.S	sp|P35052|GPC1_HUMAN	Glypican-1 OS=Homo sapiens OX=9606 GN=GPC1 PE=1 SV=2	P35052	GPC1	1	3.45	559340	782975	865804	928372	860270	772364	967817	667217	903983	621792	792490	737516	697535	909012	910605	873345	1.0238e+06	760459	0.00705419	0.952026
K.SSGLWN#NTVFIFSTDNGGQTLAGGNNWPLR.G	sp|P15848|ARSB_HUMAN	Arylsulfatase B OS=Homo sapiens OX=9606 GN=ARSB PE=1 SV=1	P15848	ARSB	1	2.63	925449	324445	320284	514188	401109	426719	612211	336943	366567	357342	472977	372218	487217	428123	579260	384962	553760	535709	0.0488645	0.791137
R.GHTN#GTKPLDGFDVWK.T	sp|P15848|ARSB_HUMAN	Arylsulfatase B OS=Homo sapiens OX=9606 GN=ARSB PE=1 SV=1	P15848	ARSB	2	3.75	2.69879e+06	3.16537e+06	2.33801e+06	3.69881e+06	1.77026e+06	1.76787e+06	3.76498e+06	1.83149e+06	4.05082e+06	2.31398e+06	1.40156e+06	2.68385e+06	2.65927e+06	582529	2.48572e+06	2.44864e+06	1.50853e+06	1.38499e+06	-0.581676	0.0453419
R.CTLIDALN#VTR.C	sp|P15848|ARSB_HUMAN	Arylsulfatase B OS=Homo sapiens OX=9606 GN=ARSB PE=1 SV=1	P15848	ARSB	2	3.77	1.71431e+06	1.66994e+06	1.55061e+06	1.39697e+06	1.78544e+06	1.77212e+06	1.92657e+06	1.5671e+06	1.79174e+06	1.24374e+06	1.66843e+06	1.51099e+06	1.85037e+06	1.46632e+06	1.74577e+06	1.34977e+06	1.75028e+06	1.53125e+06	-0.109139	0.23336
K.TANAFKPNILLIM*ADDLGTGDLGCYGN#NTLR.D	sp|P51689|ARSD_HUMAN	Arylsulfatase D OS=Homo sapiens OX=9606 GN=ARSD PE=1 SV=2	P51689	ARSD	2	3.47	923626	1.14827e+06	921441	1.09416e+06	1.26847e+06	1.55285e+06	1.18603e+06	1.34649e+06	1.1112e+06	1.12097e+06	806924	1.1786e+06	1.11048e+06	1.37257e+06	1.18439e+06	1.01096e+06	1.09363e+06	1.25623e+06	-0.0537347	0.636649
K.TANAFKPNILLIMADDLGTGDLGCYGN#NTLR.D	sp|P51689|ARSD_HUMAN	Arylsulfatase D OS=Homo sapiens OX=9606 GN=ARSD PE=1 SV=2	P51689	ARSD	1	4.65	392699	383560	410098	431423	432062	542574	412242	540788	413299	450368	396586	477192	421761	432128	391480	382075	438838	467051	-0.0303869	0.722529
R.ITLIPLNEVFQVSQEGAGNNLILQSIN#K.T	sp|Q13508|NAR3_HUMAN	Ecto-ADP-ribosyltransferase 3 OS=Homo sapiens OX=9606 GN=ART3 PE=1 SV=2	Q13508	ART3	3	3.1	476258	550364	726596	608134	654151	567240	708642	665556	481573	566204	640611	535847	730739	660947	483991	547362	582067	532627	-0.0378173	0.717483
K.LGACN#DTLQQLM*EVFK.F	sp|P01008|ANT3_HUMAN	Antithrombin-III OS=Homo sapiens OX=9606 GN=SERPINC1 PE=1 SV=1	P01008	SERPINC1	1	3.63	472616	691368	519914	579318	612071	493132	307612	529112	586236	660707	547051	463707	515234	558684	233781	749282	658778	546557	0.0113782	0.952101
K.SPLTICFPEYTGPN#TYEDAAAYIQAQFESK.N	sp|P09471|GNAO_HUMAN	Guanine nucleotide-binding protein G(o) subunit alpha OS=Homo sapiens OX=9606 GN=GNAO1 PE=1 SV=4	P09471	GNAO1	2	3.4	171903	94979.3	110194	130164	111905	98872.5	208151	118846	88284.8	149324	125073	118151	113272	118305	126549	114957	111836	118131	0.000686692	0.996143
K.RSN#YTPITNVPPEVTVLTNSPVELREPNVLICFIDK.F	sp|P01903|DRA_HUMAN	HLA class II histocompatibility antigen, DR alpha chain OS=Homo sapiens OX=9606 GN=HLA-DRA PE=1 SV=1	P01903	HLA-DRA	4	8.17	1.17844e+06	2.08955e+06	1.41517e+06	845981	1.61516e+06	2.79105e+06	778899	1.20025e+06	1.68893e+06	1.69712e+06	1.79855e+06	1.24391e+06	1.67236e+06	1.48273e+06	1.33255e+06	1.21353e+06	1.14976e+06	1.26707e+06	0.00888736	0.965274
K.N#CTGDCIHDGK.V	sp|Q99435|NELL2_HUMAN	Protein kinase C-binding protein NELL2 OS=Homo sapiens OX=9606 GN=NELL2 PE=1 SV=1	Q99435	NELL2	1	3.31	1.36793e+06	1.28819e+06	1.20669e+06	1.21051e+06	1.09891e+06	1.41599e+06	466606	1.41136e+06	1.23503e+06	877768	1.65867e+06	1.48365e+06	1.6114e+06	1.02704e+06	703492	1.1174e+06	1.06315e+06	1.02598e+06	-0.00975766	0.962417
K.TCDWLPKPN#M*SASCK.E	sp|P07602|SAP_HUMAN	Prosaposin OS=Homo sapiens OX=9606 GN=PSAP PE=1 SV=2	P07602	PSAP	7	2.95	6.42525e+06	2.67371e+06	2.88319e+06	2.09668e+06	2.97297e+06	3.46534e+06	1.41844e+06	6.52493e+06	2.80303e+06	2.54117e+06	2.92547e+06	3.37672e+06	7.15971e+06	1.21285e+06	3.16886e+06	2.71385e+06	3.89116e+06	3.43309e+06	-0.0164928	0.956789
K.DQEYCVCEM*PCN#LTR.Y	sp|P78348|ASIC1_HUMAN	Acid-sensing ion channel 1 OS=Homo sapiens OX=9606 GN=ASIC1 PE=1 SV=3	P78348	ASIC1	3	3.58	1.96688e+06	1.08251e+06	932582	1.53725e+06	715947	881649	1.50504e+06	862975	842879	989131	935824	958154	981495	745104	993004	1.14289e+06	712047	659752	-0.289857	0.121996
K.DQEYCVCEMPCN#LTR.Y	sp|P78348|ASIC1_HUMAN	Acid-sensing ion channel 1 OS=Homo sapiens OX=9606 GN=ASIC1 PE=1 SV=3	P78348	ASIC1	1	4.34	1.54295e+06	1.27792e+06	932233	1.6232e+06	726369	926498	1.67229e+06	879068	885936	990027	943086	896692	939652	731498	1.03693e+06	1.06322e+06	634939	713243	-0.354016	0.0490947
R.TPCN#LTR.Y	sp|Q16515|ASIC2_HUMAN	Acid-sensing ion channel 2 OS=Homo sapiens OX=9606 GN=ASIC2 PE=1 SV=1	Q16515	ASIC2	1	2.03	1.85903e+06	1.44348e+06	1.23724e+06	1.80291e+06	1.07683e+06	1.29793e+06	2.78877e+06	1.16207e+06	1.25572e+06	1.29056e+06	1.00348e+06	1.31562e+06	1.47444e+06	1.01901e+06	1.35888e+06	1.19074e+06	1.43031e+06	1.14958e+06	-0.257953	0.11313
R.LVQLFPN#DTSLK.N	sp|Q12797-10|ASPH_HUMAN	Isoform 10 of Aspartyl/asparaginyl beta-hydroxylase OS=Homo sapiens OX=9606 GN=ASPH	Q12797-10	ASPH	7	3.47	3.57766e+06	4.32879e+06	4.47716e+06	3.78598e+06	4.13152e+06	4.44292e+06	3.66183e+06	3.19587e+06	4.4202e+06	3.52458e+06	4.0739e+06	3.8777e+06	4.10883e+06	3.99901e+06	3.76233e+06	3.71142e+06	4.09072e+06	3.51184e+06	-0.0490754	0.541663
K.SSGN#SSSSGSGSGSTSAGSSSPGAR.R	sp|Q12797|ASPH_HUMAN	Aspartyl/asparaginyl beta-hydroxylase OS=Homo sapiens OX=9606 GN=ASPH PE=1 SV=3	Q12797	ASPH	2	4.52	43478.2	52241.2	47296.6	44120	46891.6	47923.1	34455.1	42747.1	51375.5	26422.8	38353.5	46779.8	52013.2	34646.2	31719.1	26801.6	39704.8	29996.7	-0.35777	0.011903
R.ELPMN#QTLFGEM*FFGYN#NHSK.E	sp|O14525|ASTN1_HUMAN	Astrotactin-1 OS=Homo sapiens OX=9606 GN=ASTN1 PE=1 SV=3	O14525	ASTN1	1	3.07	366718	178119	198504	332185	168688	160345	395090	176695	169636	232573	174333	178777	185033	217767	182499	199499	185126	216312	-0.188439	0.303361
K.AAPIYELVTNN#QTQR.L	sp|O14525|ASTN1_HUMAN	Astrotactin-1 OS=Homo sapiens OX=9606 GN=ASTN1 PE=1 SV=3	O14525	ASTN1	2	3.54	823460	358208	385476	547227	314321	306954	770653	285501	317910	471586	302889	342005	304884	332997	339655	379484	383926	444138	-0.216188	0.291448
R.ELPM*NQTLFGEMFFGYNN#HSK.E	sp|O14525|ASTN1_HUMAN	Astrotactin-1 OS=Homo sapiens OX=9606 GN=ASTN1 PE=1 SV=3	O14525	ASTN1	2	3.62	619088	373727	421391	664640	366510	367357	836373	320472	401451	359381	302267	330024	323790	445835	334162	364470	359616	390676	-0.378469	0.0317598
R.ELPM*N#QTLFGEMFFGYNN#HSK.E	sp|O14525|ASTN1_HUMAN	Astrotactin-1 OS=Homo sapiens OX=9606 GN=ASTN1 PE=1 SV=3	O14525	ASTN1	11	5.03	1.14148e+06	601153	702005	1.07217e+06	602461	599733	1.34924e+06	528998	628041	669098	537046	589490	559203	671933	579671	629343	642966	695441	-0.298635	0.0868981
R.ELPMN#QTLFGEM*FFGYNN#HSK.E	sp|O14525|ASTN1_HUMAN	Astrotactin-1 OS=Homo sapiens OX=9606 GN=ASTN1 PE=1 SV=3	O14525	ASTN1	9	5.29	983947	499787	589818	894049	509426	497303	1.12821e+06	431272	538559	523584	426592	483249	444435	496138	464484	499631	527916	539141	-0.383662	0.0330551
R.ELPMN#QTLFGEMFFGYNN#HSK.E	sp|O14525|ASTN1_HUMAN	Astrotactin-1 OS=Homo sapiens OX=9606 GN=ASTN1 PE=1 SV=3	O14525	ASTN1	6	5.88	1.00622e+06	702205	799771	1.22196e+06	740358	698385	1.46991e+06	536800	749070	604205	529093	592302	532440	674015	564070	655386	629432	639574	-0.487022	0.00474008
K.LSLYYQIN#ATSPWVR.D	sp|O75129|ASTN2_HUMAN	Astrotactin-2 OS=Homo sapiens OX=9606 GN=ASTN2 PE=1 SV=2	O75129	ASTN2	2	2.17	268165	220935	205879	253917	149455	165014	300377	174710	170815	173873	183433	186033	161127	176504	215171	200628	208268	200087	-0.130395	0.314806
R.VVPLYTLIQDN#GTK.E	sp|O75129|ASTN2_HUMAN	Astrotactin-2 OS=Homo sapiens OX=9606 GN=ASTN2 PE=1 SV=2	O75129	ASTN2	5	3.55	1.07517e+06	949586	820777	1.09351e+06	681143	747587	1.39259e+06	730748	734353	831091	818504	816532	691705	862021	1.01015e+06	798162	844662	846766	-0.0965009	0.453152
K.FN#DTLFGEM*LHGYN#NR.T	sp|O75129|ASTN2_HUMAN	Astrotactin-2 OS=Homo sapiens OX=9606 GN=ASTN2 PE=1 SV=2	O75129	ASTN2	2	3.64	1.19523e+06	1.05351e+06	936534	1.24003e+06	809867	830677	1.52167e+06	890713	848853	775928	863099	854920	795133	580023	962245	846458	898932	871745	-0.30528	0.0258003
K.FN#DTLFGEM*LHGYNN#R.T	sp|O75129|ASTN2_HUMAN	Astrotactin-2 OS=Homo sapiens OX=9606 GN=ASTN2 PE=1 SV=2	O75129	ASTN2	3	3.83	982323	976562	865597	1.12956e+06	755076	785362	1.38754e+06	836263	789214	709404	783805	782557	741432	424863	878659	805527	844914	785908	-0.331455	0.0282699
R.LLN#LTNPEASTSVLM*AVTHTLTQYPFDFR.G	sp|Q9Y5L3|ENTP2_HUMAN	Ectonucleoside triphosphate diphosphohydrolase 2 OS=Homo sapiens OX=9606 GN=ENTPD2 PE=1 SV=1	Q9Y5L3	ENTPD2	1	3.73	36890.2	41506.8	56125.6	35750.3	69635.8	73869.6	59200.2	44297.1	57702.3	60601.7	20359.5	60786.4	64166	69892.5	37928.7	59343.1	58272.9	48195.7	-0.0188446	0.930438
R.FKLEWLGNCSGLN#DETYGYK.E	sp|P05026|AT1B1_HUMAN	Sodium/potassium-transporting ATPase subunit beta-1 OS=Homo sapiens OX=9606 GN=ATP1B1 PE=1 SV=1	P05026	ATP1B1	1	2.76	906851	444011	603622	743616	530899	527922	860757	555123	520685	522750	452374	536149	473037	566977	626801	478447	583495	622281	-0.196343	0.152641
K.N#ESLETYPVMK.Y	sp|P05026|AT1B1_HUMAN	Sodium/potassium-transporting ATPase subunit beta-1 OS=Homo sapiens OX=9606 GN=ATP1B1 PE=1 SV=1	P05026	ATP1B1	2	3.2	842221	497383	525802	748497	483723	437411	797909	471490	483299	465554	439263	526289	444297	515377	533113	491895	444725	451750	-0.25426	0.063388
K.N#ESLETYPVM*K.Y	sp|P05026|AT1B1_HUMAN	Sodium/potassium-transporting ATPase subunit beta-1 OS=Homo sapiens OX=9606 GN=ATP1B1 PE=1 SV=1	P05026	ATP1B1	3	3.31	1.13743e+06	780239	823642	1.1731e+06	758610	702867	1.22997e+06	801383	752855	704919	656846	846770	720565	593721	777242	711661	723089	706680	-0.31547	0.014988
R.VLGFKPKPPKN#ESLETYPVMK.Y	sp|P05026|AT1B1_HUMAN	Sodium/potassium-transporting ATPase subunit beta-1 OS=Homo sapiens OX=9606 GN=ATP1B1 PE=1 SV=1	P05026	ATP1B1	12	3.49	8.05535e+06	5.75985e+06	6.41257e+06	8.97816e+06	6.76834e+06	6.35721e+06	9.27941e+06	5.4291e+06	6.00189e+06	4.31941e+06	4.13653e+06	5.33373e+06	4.22538e+06	4.91313e+06	5.25057e+06	5.13603e+06	4.54064e+06	4.50212e+06	-0.554879	6.47286e-05
R.VLGFKPKPPKN#ESLETYPVM*K.Y	sp|P05026|AT1B1_HUMAN	Sodium/potassium-transporting ATPase subunit beta-1 OS=Homo sapiens OX=9606 GN=ATP1B1 PE=1 SV=1	P05026	ATP1B1	13	3.59	7.04604e+06	4.86841e+06	6.00516e+06	7.80102e+06	6.16887e+06	5.75385e+06	8.29869e+06	5.72986e+06	5.38205e+06	4.15763e+06	3.9273e+06	5.37024e+06	4.51781e+06	3.04875e+06	5.01909e+06	4.21606e+06	4.60421e+06	4.27081e+06	-0.540032	0.0001878
K.YLQPLLAVQFTN#LTM*DTEIR.I	sp|P05026|AT1B1_HUMAN	Sodium/potassium-transporting ATPase subunit beta-1 OS=Homo sapiens OX=9606 GN=ATP1B1 PE=1 SV=1	P05026	ATP1B1	185	4.33	4.79083e+06	2.58805e+06	3.19048e+06	3.97745e+06	2.676e+06	2.53397e+06	4.57807e+06	2.99023e+06	2.55973e+06	2.73205e+06	2.56776e+06	3.13675e+06	2.69438e+06	2.94436e+06	3.45952e+06	2.76517e+06	2.87565e+06	3.037e+06	-0.150898	0.261562
K.LEWLGN#CSGLNDETYGYK.E	sp|P05026|AT1B1_HUMAN	Sodium/potassium-transporting ATPase subunit beta-1 OS=Homo sapiens OX=9606 GN=ATP1B1 PE=1 SV=1	P05026	ATP1B1	32	4.98	6.38563e+06	3.52313e+06	4.44373e+06	5.30681e+06	3.73237e+06	3.75684e+06	6.13628e+06	4.09192e+06	4.01933e+06	3.21595e+06	3.23939e+06	4.00686e+06	3.72633e+06	3.93915e+06	4.65528e+06	3.70812e+06	4.01416e+06	4.05268e+06	-0.236156	0.0678454
K.LLQPKYLQPLLAVQFTN#LTM*DTEIR.I	sp|P05026|AT1B1_HUMAN	Sodium/potassium-transporting ATPase subunit beta-1 OS=Homo sapiens OX=9606 GN=ATP1B1 PE=1 SV=1	P05026	ATP1B1	15	5.41	747899	516152	636213	1.14103e+06	416667	378530	1.3964e+06	661433	465803	572846	507712	568631	503824	523726	584847	572942	542451	615001	-0.218083	0.299376
K.LLQPKYLQPLLAVQFTN#LTMDTEIR.I	sp|P05026|AT1B1_HUMAN	Sodium/potassium-transporting ATPase subunit beta-1 OS=Homo sapiens OX=9606 GN=ATP1B1 PE=1 SV=1	P05026	ATP1B1	4	5.43	227278	140627	164401	326124	107115	97674.2	394741	169428	117046	147642	135369	139108	120669	165581	144663	156963	129547	153350	-0.27618	0.236069
K.YLQPLLAVQFTN#LTMDTEIR.I	sp|P05026|AT1B1_HUMAN	Sodium/potassium-transporting ATPase subunit beta-1 OS=Homo sapiens OX=9606 GN=ATP1B1 PE=1 SV=1	P05026	ATP1B1	134	5.64	1.72774e+06	937389	1.15745e+06	1.4034e+06	975093	882833	1.58683e+06	1.04906e+06	930650	953658	932900	1.08701e+06	894262	1.05306e+06	1.1503e+06	1.01653e+06	964319	1.03584e+06	-0.191304	0.148097
R.FKLEWLGN#CSGLNDETYGYK.E	sp|P05026|AT1B1_HUMAN	Sodium/potassium-transporting ATPase subunit beta-1 OS=Homo sapiens OX=9606 GN=ATP1B1 PE=1 SV=1	P05026	ATP1B1	88	5.75	5.25677e+06	2.99485e+06	3.93724e+06	4.45159e+06	3.26773e+06	3.26963e+06	5.09452e+06	3.57686e+06	3.21267e+06	2.82745e+06	2.7397e+06	3.31889e+06	3.01868e+06	3.07357e+06	3.65462e+06	3.08415e+06	3.21736e+06	3.33931e+06	-0.286547	0.0200036
K.TEN#LDVIVNVSDTESWDQHVQK.L	sp|P14415|AT1B2_HUMAN	Sodium/potassium-transporting ATPase subunit beta-2 OS=Homo sapiens OX=9606 GN=ATP1B2 PE=1 SV=3	P14415	ATP1B2	1	2	94136.7	73957.2	75437.5	73609.7	67543.8	72080.1	96097	87358	75873.5	77654.1	75494.8	69080.9	73922.7	74937.8	87753	71719	80435.8	80578.3	-0.0432899	0.604065
R.ACQFN#R.T	sp|P14415|AT1B2_HUMAN	Sodium/potassium-transporting ATPase subunit beta-2 OS=Homo sapiens OX=9606 GN=ATP1B2 PE=1 SV=3	P14415	ATP1B2	4	2.41	2.37405e+07	2.34627e+07	2.48316e+07	1.91261e+07	1.94128e+07	2.1199e+07	2.88493e+07	2.43246e+07	2.1069e+07	1.48354e+07	1.67397e+07	1.66731e+07	1.73061e+07	1.10928e+07	1.54384e+07	1.47486e+07	1.48706e+07	1.09688e+07	-0.640976	9.42938e-06
K.RACQFN#R.T	sp|P14415|AT1B2_HUMAN	Sodium/potassium-transporting ATPase subunit beta-2 OS=Homo sapiens OX=9606 GN=ATP1B2 PE=1 SV=3	P14415	ATP1B2	10	2.54	2.03063e+07	1.80017e+07	1.98148e+07	1.85968e+07	1.6358e+07	1.51522e+07	2.37265e+07	1.78709e+07	1.73509e+07	1.54733e+07	1.68423e+07	1.71221e+07	1.70709e+07	1.12232e+07	1.62173e+07	1.45451e+07	1.64848e+07	1.37046e+07	-0.27008	0.0130999
K.FLEPYN#DSIQAQKN#DVCRPGR.Y	sp|P14415|AT1B2_HUMAN	Sodium/potassium-transporting ATPase subunit beta-2 OS=Homo sapiens OX=9606 GN=ATP1B2 PE=1 SV=3	P14415	ATP1B2	1	2.85	1.99493e+06	1.33225e+06	1.46138e+06	1.48938e+06	1.07372e+06	1.04273e+06	1.38297e+06	1.31098e+06	1.10362e+06	927224	1.21824e+06	1.25769e+06	1.36272e+06	1.02192e+06	1.28024e+06	1.17208e+06	1.44995e+06	1.0725e+06	-0.165453	0.186847
K.FLN#VTPNVEVNVECR.I	sp|P14415|AT1B2_HUMAN	Sodium/potassium-transporting ATPase subunit beta-2 OS=Homo sapiens OX=9606 GN=ATP1B2 PE=1 SV=3	P14415	ATP1B2	82	4.21	1.07818e+07	8.02703e+06	8.04604e+06	7.63299e+06	6.56502e+06	6.8737e+06	9.49507e+06	7.66983e+06	8.09056e+06	6.48917e+06	7.48435e+06	7.1604e+06	7.77001e+06	7.53185e+06	8.24579e+06	6.9679e+06	8.21792e+06	6.9538e+06	-0.120065	0.206591
R.VINFYAGAN#QSM*NVTCAGK.R	sp|P14415|AT1B2_HUMAN	Sodium/potassium-transporting ATPase subunit beta-2 OS=Homo sapiens OX=9606 GN=ATP1B2 PE=1 SV=3	P14415	ATP1B2	8	4.21	2.73442e+06	2.02319e+06	1.97274e+06	2.00131e+06	1.59518e+06	1.58652e+06	2.50546e+06	1.85337e+06	1.93443e+06	1.68952e+06	1.81624e+06	1.91021e+06	1.90296e+06	1.79188e+06	2.19852e+06	1.65935e+06	2.07497e+06	1.89142e+06	-0.0883342	0.4018
K.FLEPYN#DSIQAQK.N	sp|P14415|AT1B2_HUMAN	Sodium/potassium-transporting ATPase subunit beta-2 OS=Homo sapiens OX=9606 GN=ATP1B2 PE=1 SV=3	P14415	ATP1B2	16	4.34	6.15453e+06	5.03687e+06	5.16587e+06	5.06995e+06	4.33524e+06	4.57469e+06	6.05361e+06	5.00138e+06	4.94417e+06	4.48961e+06	4.96919e+06	4.69399e+06	4.61717e+06	4.58643e+06	5.26198e+06	4.41597e+06	4.73358e+06	4.17802e+06	-0.13799	0.0937079
K.FHVN#YTQPLVAVK.F	sp|P14415|AT1B2_HUMAN	Sodium/potassium-transporting ATPase subunit beta-2 OS=Homo sapiens OX=9606 GN=ATP1B2 PE=1 SV=3	P14415	ATP1B2	39	4.75	1.30968e+07	1.16018e+07	1.16126e+07	1.17096e+07	9.77901e+06	9.28119e+06	1.41502e+07	1.12563e+07	1.12129e+07	8.7654e+06	9.91998e+06	9.70614e+06	9.60565e+06	3.55041e+06	1.02469e+07	9.20999e+06	9.79804e+06	8.49539e+06	-0.432082	0.0169955
R.VINFYAGANQSMN#VTCAGK.R	sp|P14415|AT1B2_HUMAN	Sodium/potassium-transporting ATPase subunit beta-2 OS=Homo sapiens OX=9606 GN=ATP1B2 PE=1 SV=3	P14415	ATP1B2	2	4.79	1.75791e+06	1.55659e+06	1.46431e+06	1.5354e+06	1.31178e+06	1.24873e+06	1.89633e+06	1.34618e+06	1.40913e+06	1.38057e+06	1.37626e+06	1.31181e+06	1.39015e+06	1.44707e+06	1.68967e+06	1.34991e+06	1.47039e+06	1.4221e+06	-0.0666865	0.447129
R.VINFYAGANQSM*N#VTCAGK.R	sp|P14415|AT1B2_HUMAN	Sodium/potassium-transporting ATPase subunit beta-2 OS=Homo sapiens OX=9606 GN=ATP1B2 PE=1 SV=3	P14415	ATP1B2	10	4.93	3.40796e+06	2.74186e+06	2.59538e+06	2.52757e+06	2.38031e+06	2.23211e+06	2.84559e+06	2.43179e+06	2.47176e+06	2.35723e+06	2.29747e+06	2.2348e+06	2.38876e+06	1.95016e+06	2.41368e+06	2.14028e+06	2.51561e+06	2.16999e+06	-0.200982	0.0251986
R.VINFYAGAN#QSM*N#VTCAGK.R	sp|P14415|AT1B2_HUMAN	Sodium/potassium-transporting ATPase subunit beta-2 OS=Homo sapiens OX=9606 GN=ATP1B2 PE=1 SV=3	P14415	ATP1B2	200	4.96	3.68276e+06	3.04952e+06	3.02537e+06	2.89582e+06	2.45665e+06	2.49287e+06	3.76434e+06	2.97567e+06	2.9188e+06	2.49144e+06	2.74702e+06	2.74515e+06	2.74285e+06	2.46951e+06	3.05747e+06	2.46664e+06	2.95771e+06	2.6415e+06	-0.154843	0.0995354
K.KFHVN#YTQPLVAVK.F	sp|P14415|AT1B2_HUMAN	Sodium/potassium-transporting ATPase subunit beta-2 OS=Homo sapiens OX=9606 GN=ATP1B2 PE=1 SV=3	P14415	ATP1B2	45	5.48	1.06013e+07	1.16067e+07	1.16985e+07	1.16478e+07	1.11772e+07	1.01068e+07	1.44789e+07	1.22727e+07	1.14576e+07	8.86464e+06	9.1059e+06	9.68752e+06	8.4726e+06	1.5251e+06	9.66082e+06	9.35862e+06	9.88243e+06	8.38972e+06	-0.62999	0.0324514
R.VINFYAGAN#QSMN#VTCAGK.R	sp|P14415|AT1B2_HUMAN	Sodium/potassium-transporting ATPase subunit beta-2 OS=Homo sapiens OX=9606 GN=ATP1B2 PE=1 SV=3	P14415	ATP1B2	290	5.55	5.1907e+06	4.38292e+06	4.17713e+06	4.0283e+06	3.43174e+06	3.41927e+06	5.22202e+06	3.91397e+06	4.03388e+06	3.45692e+06	3.83878e+06	3.71641e+06	3.66792e+06	3.68217e+06	4.10989e+06	3.53777e+06	3.93998e+06	3.59702e+06	-0.159116	0.0867745
R.TQLGN#CSGIGDSTHYGYSTGQPCVFIK.M	sp|P14415|AT1B2_HUMAN	Sodium/potassium-transporting ATPase subunit beta-2 OS=Homo sapiens OX=9606 GN=ATP1B2 PE=1 SV=3	P14415	ATP1B2	21	6.18	4.80797e+06	3.61136e+06	4.09668e+06	3.3738e+06	3.44473e+06	4.08668e+06	4.91728e+06	4.56994e+06	4.13227e+06	3.24076e+06	3.69541e+06	3.33249e+06	3.79253e+06	3.29701e+06	3.93529e+06	3.12164e+06	4.26338e+06	3.1811e+06	-0.212868	0.0349259
K.TENLDVIVN#VSDTESWDQHVQK.L	sp|P14415|AT1B2_HUMAN	Sodium/potassium-transporting ATPase subunit beta-2 OS=Homo sapiens OX=9606 GN=ATP1B2 PE=1 SV=3	P14415	ATP1B2	291	6.92	3.65068e+06	3.1795e+06	3.66763e+06	3.22753e+06	3.21046e+06	3.45733e+06	4.54119e+06	3.92243e+06	3.14231e+06	3.60525e+06	3.87241e+06	3.37825e+06	3.52946e+06	2.74547e+06	3.474e+06	2.97964e+06	3.1607e+06	2.58688e+06	-0.126891	0.198384
K.N#LTVCPDGALFEQK.G	sp|P54709|AT1B3_HUMAN	Sodium/potassium-transporting ATPase subunit beta-3 OS=Homo sapiens OX=9606 GN=ATP1B3 PE=1 SV=1	P54709	ATP1B3	5	4.7	3.24078e+06	3.4054e+06	3.11914e+06	3.61111e+06	3.14763e+06	3.28921e+06	3.28503e+06	1.34455e+06	2.948e+06	3.12256e+06	3.0085e+06	2.67464e+06	3.30634e+06	2.8438e+06	2.50747e+06	3.49377e+06	3.20874e+06	3.1079e+06	0.0334016	0.825249
K.KLHVGYLQPLVAVQVSFAPN#NTGK.E	sp|P54709|AT1B3_HUMAN	Sodium/potassium-transporting ATPase subunit beta-3 OS=Homo sapiens OX=9606 GN=ATP1B3 PE=1 SV=1	P54709	ATP1B3	10	7.09	1.68422e+06	1.68406e+06	1.53364e+06	1.75327e+06	1.78664e+06	1.72593e+06	1.97847e+06	687534	1.4772e+06	1.3298e+06	1.29062e+06	1.103e+06	1.44777e+06	686345	1.23919e+06	1.49286e+06	1.30004e+06	1.22874e+06	-0.343071	0.0702025
K.LHVGYLQPLVAVQVSFAPN#NTGK.E	sp|P54709|AT1B3_HUMAN	Sodium/potassium-transporting ATPase subunit beta-3 OS=Homo sapiens OX=9606 GN=ATP1B3 PE=1 SV=1	P54709	ATP1B3	15	7.37	1.49567e+06	1.22901e+06	1.04517e+06	1.35184e+06	1.21071e+06	1.17577e+06	1.36429e+06	489752	1.06184e+06	1.05677e+06	1.09431e+06	904627	1.23866e+06	557713	968489	1.11466e+06	1.07945e+06	998675	-0.182336	0.334954
R.N#SSDETFLK.D	sp|Q14956|GPNMB_HUMAN	Transmembrane glycoprotein NMB OS=Homo sapiens OX=9606 GN=GPNMB PE=1 SV=2	Q14956	GPNMB	1	3.13	764898	733264	892093	524855	982296	1.61168e+06	883133	569138	616607	1.27134e+06	1.82107e+06	942056	622914	992592	556448	629780	768934	414446	0.0250051	0.922948
K.TVLIM*ELIN#NVAK.A	sp|P06576|ATPB_HUMAN	ATP synthase subunit beta, mitochondrial OS=Homo sapiens OX=9606 GN=ATP5F1B PE=1 SV=3	P06576	ATP5F1B	2	2.99	555962	361425	396407	608248	360649	348427	693113	348462	358426	417769	366194	416322	355054	435587	435668	372914	408837	419507	-0.104581	0.451258
R.FSPLTTNLINLLAEN#GR.L	sp|P48047|ATPO_HUMAN	ATP synthase subunit O, mitochondrial OS=Homo sapiens OX=9606 GN=ATP5PO PE=1 SV=1	P48047	ATP5PO	14	5.07	363825	164115	157283	217656	133977	137322	340854	139673	146112	219033	193848	181467	141746	218282	246929	188671	173054	283985	0.117899	0.565144
K.ERFSPLTTNLINLLAEN#GR.L	sp|P48047|ATPO_HUMAN	ATP synthase subunit O, mitochondrial OS=Homo sapiens OX=9606 GN=ATP5PO PE=1 SV=1	P48047	ATP5PO	2	5.66	576936	285514	291703	455036	267148	250112	554074	248261	233165	327294	337518	348723	273449	355382	377668	290391	339337	452216	0.0474623	0.793878
R.ELKLN#ASLPALLLIR.L	sp|Q15904|VAS1_HUMAN	V-type proton ATPase subunit S1 OS=Homo sapiens OX=9606 GN=ATP6AP1 PE=1 SV=2	Q15904	ATP6AP1	1	2.83	295017	72255	94309.5	141342	57158.5	80067.9	238596	56825.6	60963.8	69960.1	63064.3	68797.9	58482.8	66712.8	67165.4	91339.7	66615.2	67806.8	-0.559287	0.0629686
K.LN#ASLPALLLIR.L	sp|Q15904|VAS1_HUMAN	V-type proton ATPase subunit S1 OS=Homo sapiens OX=9606 GN=ATP6AP1 PE=1 SV=2	Q15904	ATP6AP1	36	4.01	3.55846e+06	1.41781e+06	1.4058e+06	2.58258e+06	1.13589e+06	1.24996e+06	4.64447e+06	1.13136e+06	1.23273e+06	1.24145e+06	988646	1.04871e+06	994281	952464	1.00658e+06	1.18804e+06	1.04628e+06	957478	-0.761111	0.00592445
R.ILFWAQN#FSVAYK.D	sp|Q15904|VAS1_HUMAN	V-type proton ATPase subunit S1 OS=Homo sapiens OX=9606 GN=ATP6AP1 PE=1 SV=2	Q15904	ATP6AP1	210	4.8	2.93756e+06	1.3841e+06	1.29818e+06	2.54897e+06	1.15539e+06	1.20567e+06	4.67947e+06	1.11592e+06	1.1892e+06	1.19804e+06	1.0069e+06	1.08515e+06	924558	1.01627e+06	1.00452e+06	1.08607e+06	990142	1.00847e+06	-0.715626	0.00715998
K.QPVSPVIHPPVSYN#DTAPR.I	sp|Q15904|VAS1_HUMAN	V-type proton ATPase subunit S1 OS=Homo sapiens OX=9606 GN=ATP6AP1 PE=1 SV=2	Q15904	ATP6AP1	6	4.89	1.489e+06	427776	467775	1.00606e+06	345639	422193	1.67442e+06	403413	388749	602756	451889	451643	389008	391162	419986	488108	419980	470843	-0.435561	0.142831
K.DQWEDLTPLTFGVQELN#LTGSFWN#DSFAR.F	sp|Q15904|VAS1_HUMAN	V-type proton ATPase subunit S1 OS=Homo sapiens OX=9606 GN=ATP6AP1 PE=1 SV=2	Q15904	ATP6AP1	22	5.28	257758	124957	124932	244614	98527.9	117753	438252	108037	106900	119748	104027	108329	93199.9	99284.8	100183	111885	97641.2	101059	-0.598576	0.0212506
R.LEVHSN#GSVAYFN#ASQVTGPSIYSFHCEYVSSLSK.K	sp|Q15904|VAS1_HUMAN	V-type proton ATPase subunit S1 OS=Homo sapiens OX=9606 GN=ATP6AP1 PE=1 SV=2	Q15904	ATP6AP1	2	6.62	134190	56844.7	54681.7	104629	51072.3	61847.6	208650	52056.2	55538.7	54820	44805.6	46181	41207.4	49893.6	43741.4	45295.9	55598.7	49290.9	-0.670794	0.0100555
R.N#GNWPIPGER.I	sp|O75787|RENR_HUMAN	Renin receptor OS=Homo sapiens OX=9606 GN=ATP6AP2 PE=1 SV=2	O75787	ATP6AP2	1	2.45	1.03844e+06	608450	573189	677410	457373	530230	1.10189e+06	481253	503599	706141	534119	532326	584001	659791	577965	564653	495499	595475	-0.121423	0.453852
R.EAESLQPM*TVVGTDYVFHN#DTK.V	sp|O15031|PLXB2_HUMAN	Plexin-B2 OS=Homo sapiens OX=9606 GN=PLXNB2 PE=1 SV=3	O15031	PLXNB2	8	5.28	1.1714e+06	1.18433e+06	1.21079e+06	973298	1.33484e+06	1.35138e+06	1.05445e+06	1.10021e+06	1.25728e+06	1.47251e+06	1.13798e+06	1.32972e+06	1.37656e+06	1.04733e+06	1.00891e+06	1.13547e+06	1.20802e+06	925227	-0.00717829	0.942118
K.GN#ESSLWDCPAR.R	sp|Q86VB7|C163A_HUMAN	Scavenger receptor cysteine-rich type 1 protein M130 OS=Homo sapiens OX=9606 GN=CD163 PE=1 SV=2	Q86VB7	CD163	2	3.61	503397	702489	521905	353338	760053	791169	419625	212440	661874	600493	781858	326676	830905	453042	267983	410612	870084	482026	0.0226241	0.933812
K.AN#DTSYIR.D	sp|P20774|MIME_HUMAN	Mimecan OS=Homo sapiens OX=9606 GN=OGN PE=1 SV=1	P20774	OGN	1	3.12	2.59372e+06	3.30939e+06	3.83848e+06	2.44803e+06	3.6949e+06	3.67421e+06	1.94679e+06	271234	3.47474e+06	3.62758e+06	2.78313e+06	1.08156e+06	5.72842e+06	1.1779e+06	456896	4.31238e+06	4.14482e+06	2.16833e+06	-0.069203	0.895602
R.SWPAVGN#CSSALR.W	sp|P02790|HEMO_HUMAN	Hemopexin OS=Homo sapiens OX=9606 GN=HPX PE=1 SV=2	P02790	HPX	16	4.01	2.84131e+06	3.68303e+06	3.74455e+06	2.57749e+06	2.93518e+06	3.73275e+06	1.61907e+06	3.59175e+06	4.51741e+06	3.57076e+06	3.44147e+06	2.55576e+06	3.38509e+06	3.21944e+06	1.9624e+06	3.09684e+06	3.71615e+06	3.37912e+06	-0.0171504	0.919863
R.EWLPLN#R.S	sp|O75882|ATRN_HUMAN	Attractin OS=Homo sapiens OX=9606 GN=ATRN PE=1 SV=2	O75882	ATRN	4	2.23	2.34951e+06	2.2075e+06	2.29251e+06	2.14083e+06	2.1964e+06	2.22226e+06	2.13244e+06	2.57718e+06	2.28568e+06	1.9864e+06	2.20954e+06	2.11532e+06	2.03158e+06	2.01807e+06	1.87217e+06	2.09936e+06	2.18752e+06	1.89764e+06	-0.147715	0.0310445
R.DLDM*FIN#ASK.N	sp|O75882|ATRN_HUMAN	Attractin OS=Homo sapiens OX=9606 GN=ATRN PE=1 SV=2	O75882	ATRN	3	2.63	529909	597347	590946	591639	580825	615301	506333	700167	622965	694707	695782	653857	652874	564004	634606	647257	676005	629544	0.135519	0.0751952
K.CEN#LTTGK.H	sp|O75882|ATRN_HUMAN	Attractin OS=Homo sapiens OX=9606 GN=ATRN PE=1 SV=2	O75882	ATRN	2	3.18	3.99986e+06	4.8735e+06	4.22916e+06	3.01512e+06	3.76882e+06	4.43572e+06	3.35439e+06	5.04577e+06	4.69239e+06	3.41543e+06	4.7445e+06	4.96106e+06	4.57352e+06	3.56419e+06	3.28701e+06	3.90453e+06	3.33775e+06	3.05909e+06	-0.104718	0.399269
R.GICN#SSDVR.G	sp|O75882|ATRN_HUMAN	Attractin OS=Homo sapiens OX=9606 GN=ATRN PE=1 SV=2	O75882	ATRN	5	3.22	4.74971e+06	5.59232e+06	6.26094e+06	5.30678e+06	5.80832e+06	6.18273e+06	4.79333e+06	6.44915e+06	6.46689e+06	5.3874e+06	5.90514e+06	5.90948e+06	5.90912e+06	5.48232e+06	4.85623e+06	5.23365e+06	5.29383e+06	4.52921e+06	-0.0857253	0.323902
K.AATCINPLN#GSVCERPANHSAK.Q	sp|O75882|ATRN_HUMAN	Attractin OS=Homo sapiens OX=9606 GN=ATRN PE=1 SV=2	O75882	ATRN	1	3.31	1.90606e+06	2.02142e+06	1.91521e+06	1.9219e+06	1.97062e+06	1.99853e+06	1.80006e+06	2.17425e+06	2.09295e+06	2.12283e+06	2.08837e+06	2.00381e+06	1.89271e+06	1.87317e+06	1.8305e+06	2.06448e+06	1.90792e+06	1.81273e+06	-0.0169408	0.791844
K.M*PSQAPTGNFYPQPLLN#SSM*CLEDSR.Y	sp|O75882|ATRN_HUMAN	Attractin OS=Homo sapiens OX=9606 GN=ATRN PE=1 SV=2	O75882	ATRN	1	3.56	389967	394750	397752	391701	359490	433000	364628	478094	425354	604809	515194	484118	485513	504575	472668	462179	475031	493310	0.308079	0.000526143
R.DLDMFIN#ASK.N	sp|O75882|ATRN_HUMAN	Attractin OS=Homo sapiens OX=9606 GN=ATRN PE=1 SV=2	O75882	ATRN	4	3.72	2.5648e+06	3.06516e+06	2.78652e+06	2.67032e+06	2.81702e+06	2.86516e+06	2.30508e+06	3.00291e+06	3.01292e+06	2.66281e+06	2.90219e+06	2.57828e+06	2.61204e+06	2.93194e+06	2.57806e+06	2.83991e+06	2.69988e+06	2.28215e+06	-0.0573849	0.447341
K.IDSTGN#VTNELR.V	sp|O75882|ATRN_HUMAN	Attractin OS=Homo sapiens OX=9606 GN=ATRN PE=1 SV=2	O75882	ATRN	7	3.76	5.30474e+06	5.40083e+06	5.42547e+06	5.1776e+06	4.86723e+06	5.81906e+06	4.02503e+06	5.77179e+06	5.72519e+06	5.16769e+06	5.69588e+06	5.49248e+06	5.50862e+06	5.83353e+06	5.26493e+06	5.55559e+06	5.4215e+06	4.72762e+06	0.040155	0.610742
R.YN#WSFIHCPACQCNGHSK.C	sp|O75882|ATRN_HUMAN	Attractin OS=Homo sapiens OX=9606 GN=ATRN PE=1 SV=2	O75882	ATRN	1	4.07	2.86644e+06	3.62083e+06	3.25497e+06	3.18959e+06	3.0908e+06	3.69784e+06	2.76946e+06	3.92428e+06	3.77569e+06	3.87927e+06	3.98737e+06	3.51034e+06	3.48037e+06	3.63529e+06	3.60674e+06	3.70931e+06	3.48479e+06	3.58392e+06	0.131508	0.111044
K.CIN#QSICEKCEN#LTTGK.H	sp|O75882|ATRN_HUMAN	Attractin OS=Homo sapiens OX=9606 GN=ATRN PE=1 SV=2	O75882	ATRN	1	4.23	566531	1.62056e+06	1.3851e+06	1.12165e+06	1.26642e+06	1.4377e+06	1.22961e+06	1.33212e+06	1.5696e+06	1.39473e+06	1.19897e+06	1.01442e+06	866003	1.19701e+06	1.26654e+06	1.56119e+06	971167	1.39786e+06	-0.0555893	0.747919
R.N#HSCSEGQISIFR.Y	sp|O75882|ATRN_HUMAN	Attractin OS=Homo sapiens OX=9606 GN=ATRN PE=1 SV=2	O75882	ATRN	2	4.93	1.40965e+06	1.36673e+06	1.50633e+06	1.2877e+06	1.25367e+06	1.5066e+06	1.08558e+06	1.69483e+06	1.15736e+06	1.49754e+06	1.66513e+06	1.62089e+06	1.56926e+06	1.27147e+06	1.40948e+06	1.90898e+06	1.53325e+06	1.46648e+06	0.188746	0.0613522
R.NHPN#ITFFVYVSN#FTWPIK.I	sp|O75882|ATRN_HUMAN	Attractin OS=Homo sapiens OX=9606 GN=ATRN PE=1 SV=2	O75882	ATRN	2	5.03	370199	447259	426266	426492	408197	425884	373962	497394	438759	524615	526346	460029	454387	389381	467948	515239	444819	508845	0.169112	0.0448952
K.ISN#SSDTVECECSENWK.G	sp|O75882|ATRN_HUMAN	Attractin OS=Homo sapiens OX=9606 GN=ATRN PE=1 SV=2	O75882	ATRN	3	5.27	741952	720695	851631	704030	715245	801843	552730	852006	896169	683219	795562	732164	786704	756474	686119	728800	792801	646382	-0.0394021	0.662459
K.AATCINPLN#GSVCERPAN#HSAK.Q	sp|O75882|ATRN_HUMAN	Attractin OS=Homo sapiens OX=9606 GN=ATRN PE=1 SV=2	O75882	ATRN	4	5.35	4.04635e+06	4.28473e+06	4.31318e+06	4.04723e+06	3.92375e+06	4.40667e+06	3.08893e+06	4.38885e+06	4.26255e+06	3.93958e+06	4.18507e+06	4.29527e+06	4.03848e+06	3.54162e+06	3.66055e+06	4.39765e+06	4.41676e+06	3.64458e+06	-0.0227002	0.781011
R.VFHIHN#ESWVLLTPK.A	sp|O75882|ATRN_HUMAN	Attractin OS=Homo sapiens OX=9606 GN=ATRN PE=1 SV=2	O75882	ATRN	5	5.39	2.10456e+06	2.15982e+06	2.1614e+06	2.3636e+06	2.07646e+06	2.34455e+06	2.08174e+06	2.51687e+06	2.2978e+06	2.83889e+06	2.41704e+06	2.35857e+06	2.20338e+06	2.3243e+06	2.59526e+06	2.53797e+06	2.28848e+06	2.56311e+06	0.137148	0.0620118
K.LYCYN#LSGNLASLTTSK.E	sp|Q5VV63|ATRN1_HUMAN	Attractin-like protein 1 OS=Homo sapiens OX=9606 GN=ATRNL1 PE=2 SV=2	Q5VV63	ATRNL1	2	3.67	1.11075e+06	836252	801225	1.21734e+06	671133	713304	1.72014e+06	856693	733927	655256	781497	760255	797616	714998	735882	788988	698678	742522	-0.312256	0.047771
R.TSCSN#CTSNGM*ECMWCSSTK.R	sp|Q5VV63|ATRN1_HUMAN	Attractin-like protein 1 OS=Homo sapiens OX=9606 GN=ATRNL1 PE=2 SV=2	Q5VV63	ATRNL1	1	4.33	646625	494053	487735	739830	409687	414315	924010	517851	491109	348972	471110	434423	472569	282563	371786	469533	415678	376054	-0.46035	0.00661178
R.TSCSN#CTSNGM*ECM*WCSSTK.R	sp|Q5VV63|ATRN1_HUMAN	Attractin-like protein 1 OS=Homo sapiens OX=9606 GN=ATRNL1 PE=2 SV=2	Q5VV63	ATRNL1	2	4.87	731346	717053	722515	985128	567725	684934	1.22265e+06	787582	677194	479170	678980	651840	728613	391952	577319	620516	643403	529600	-0.408705	0.00938814
R.AVINDIAN#LPVPTIAAIDGLALGGGLELALACDIR.V	sp|Q13825|AUHM_HUMAN	Methylglutaconyl-CoA hydratase, mitochondrial OS=Homo sapiens OX=9606 GN=AUH PE=1 SV=1	Q13825	AUH	1	3.69	179016	37967.2	88021.3	145736	89201.8	68833.2	130877	85464.2	69072.6	130487	96268.1	126834	113274	121906	131569	119841	122573	175553	0.463749	0.0510719
R.SLHVPGLN#K.T	sp|P30530|UFO_HUMAN	Tyrosine-protein kinase receptor UFO OS=Homo sapiens OX=9606 GN=AXL PE=1 SV=4	P30530	AXL	1	2.1	880614	734214	596988	513420	658218	783995	375381	604243	701123	501273	497266	647925	530533	477833	525379	680793	750238	688711	-0.122656	0.405354
R.N#GSQAFVHWQEPR.A	sp|P30530|UFO_HUMAN	Tyrosine-protein kinase receptor UFO OS=Homo sapiens OX=9606 GN=AXL PE=1 SV=4	P30530	AXL	3	5.44	1.15433e+06	916039	595400	501406	636232	776055	406001	735163	747323	675642	655498	772575	709274	690070	616443	806706	797183	1.00816e+06	0.104995	0.521486
R.TVAANTPFN#LSCQAQGPPEPVDLLWLQDAVPLATAPGHGPQR.S	sp|P30530|UFO_HUMAN	Tyrosine-protein kinase receptor UFO OS=Homo sapiens OX=9606 GN=AXL PE=1 SV=4	P30530	AXL	1	5.74	262312	215892	205237	127765	155827	229830	106711	251295	192993	175341	191502	194916	209589	208381	146402	215845	222776	236967	0.088095	0.58659
K.KIHEN#EK.R	sp|P09486|SPRC_HUMAN	SPARC OS=Homo sapiens OX=9606 GN=SPARC PE=1 SV=1	P09486	SPARC	1	2.2	3.70518e+06	3.36999e+06	2.34337e+06	2.12478e+06	3.37554e+06	3.67664e+06	892681	3.00763e+06	1.95131e+06	2.20529e+06	2.37697e+06	3.85278e+06	3.62036e+06	639286	1.51948e+06	4.28793e+06	3.93987e+06	1.88439e+06	-0.0931348	0.787274
K.IYIDSPTN#TSISAASFSSLVSPQGGDGVAR.A	sp|Q9NY59|NSMA2_HUMAN	Sphingomyelin phosphodiesterase 3 OS=Homo sapiens OX=9606 GN=SMPD3 PE=1 SV=1	Q9NY59	SMPD3	4	3	834247	463424	576974	886993	375093	438364	1.0728e+06	465057	431055	810511	628680	562212	473732	599424	563354	574631	614278	608112	0.0546248	0.771382
R.AAN#CTR.V	sp|O94766|B3GA3_HUMAN	Galactosylgalactosylxylosylprotein 3-beta-glucuronosyltransferase 3 OS=Homo sapiens OX=9606 GN=B3GAT3 PE=1 SV=2	O94766	B3GAT3	2	2.25	482190	627713	532418	522629	485136	571244	524328	744849	539346	467699	639466	625045	506540	383507	469373	340152	446916	348616	-0.271587	0.0472085
R.N#SSWIFFCEEETR.I	sp|Q6Y288|B3GLT_HUMAN	Beta-1,3-glucosyltransferase OS=Homo sapiens OX=9606 GN=B3GLCT PE=1 SV=2	Q6Y288	B3GLCT	4	4.77	1.47922e+06	1.21511e+06	1.31171e+06	1.12366e+06	1.16234e+06	1.61054e+06	1.41855e+06	1.1625e+06	1.14894e+06	1.17019e+06	1.22382e+06	1.33267e+06	1.70177e+06	1.09373e+06	1.09024e+06	1.12089e+06	1.25093e+06	980129	-0.0911164	0.391739
R.VAQPGINYALGTN#VSYPNNLLR.N	sp|O43505|B4GA1_HUMAN	Beta-1,4-glucuronyltransferase 1 OS=Homo sapiens OX=9606 GN=B4GAT1 PE=1 SV=1	O43505	B4GAT1	10	5.59	1.18045e+06	1.05739e+06	1.25304e+06	1.13331e+06	1.3078e+06	1.12601e+06	897856	1.23769e+06	1.14553e+06	1.40527e+06	1.38421e+06	1.21996e+06	1.45549e+06	1.37341e+06	1.31396e+06	1.00131e+06	1.07258e+06	1.14685e+06	0.134242	0.161231
K.NELVQLYQVGEVRPFYYGLCTPCQAPTN#YSR.W	sp|O43505|B4GA1_HUMAN	Beta-1,4-glucuronyltransferase 1 OS=Homo sapiens OX=9606 GN=B4GAT1 PE=1 SV=1	O43505	B4GAT1	7	6.84	1.54055e+06	1.63081e+06	1.67637e+06	1.41547e+06	1.77785e+06	1.67956e+06	1.08279e+06	1.66141e+06	1.63369e+06	1.68512e+06	1.69593e+06	1.56095e+06	1.86407e+06	1.77805e+06	1.68276e+06	1.37056e+06	1.44242e+06	1.47199e+06	0.0520867	0.591538
K.WEGELGTDLVSIPHGPN#VTVR.A	sp|P56817|BACE1_HUMAN	Beta-secretase 1 OS=Homo sapiens OX=9606 GN=BACE1 PE=1 SV=3	P56817	BACE1	4	5.54	515852	486794	466470	508015	527782	474568	730198	467285	480738	496603	400430	447779	504341	424230	384190	431968	433168	485224	-0.208814	0.0329561
K.DSTPLGDGPM*LSLSSITFDSN#GTYVCEASLPTVPVLSR.T	sp|P50895|BCAM_HUMAN	Basal cell adhesion molecule OS=Homo sapiens OX=9606 GN=BCAM PE=1 SV=2	P50895	BCAM	2	3.19	50613.2	39311.8	45493.7	56412	44692.6	39806	45485.3	31226.5	33945.6	32440.7	33285.6	34846.7	37528.4	29152.9	18258	32675.2	36154.6	27693.9	-0.461637	0.00313876
R.TQN#FTLLVQGSPELK.T	sp|P50895|BCAM_HUMAN	Basal cell adhesion molecule OS=Homo sapiens OX=9606 GN=BCAM PE=1 SV=2	P50895	BCAM	15	3.99	2.91622e+06	3.13282e+06	3.90073e+06	4.53549e+06	3.68198e+06	3.05682e+06	4.62483e+06	2.40808e+06	3.06912e+06	2.99868e+06	2.70656e+06	2.79426e+06	3.13702e+06	2.40528e+06	1.79394e+06	3.01077e+06	3.04616e+06	2.6024e+06	-0.342802	0.018341
K.VLSLPLN#SSAVVN#CSVHGLPTPALR.W	sp|P50895|BCAM_HUMAN	Basal cell adhesion molecule OS=Homo sapiens OX=9606 GN=BCAM PE=1 SV=2	P50895	BCAM	9	5.36	1.54456e+06	1.37671e+06	1.49464e+06	1.96166e+06	1.55254e+06	1.27752e+06	2.02802e+06	1.04492e+06	1.26396e+06	1.13833e+06	1.0307e+06	1.12127e+06	1.29757e+06	1.16933e+06	790243	1.20721e+06	1.29461e+06	1.15867e+06	-0.392832	0.00543091
R.FRVALPAYPASLTDVSLALSELRPN#DSGIYR.C	sp|Q96GW7|PGCB_HUMAN	Brevican core protein OS=Homo sapiens OX=9606 GN=BCAN PE=1 SV=2	Q96GW7	BCAN	1	2.75	4.21096e+06	5.48471e+06	5.00458e+06	3.9395e+06	6.29295e+06	5.44368e+06	2.10976e+06	6.4587e+06	5.277e+06	4.54632e+06	4.07255e+06	5.25366e+06	5.30742e+06	4.79741e+06	4.52451e+06	6.54027e+06	5.88961e+06	5.08471e+06	0.10761	0.537611
K.TLFLFPN#QTGFPNK.H	sp|Q96GW7|PGCB_HUMAN	Brevican core protein OS=Homo sapiens OX=9606 GN=BCAN PE=1 SV=2	Q96GW7	BCAN	67	4.62	2.23175e+07	2.21613e+07	2.40917e+07	1.66771e+07	2.9312e+07	2.77082e+07	1.23845e+07	3.18225e+07	2.5116e+07	2.54231e+07	2.12174e+07	2.72698e+07	3.10268e+07	2.45276e+07	2.53428e+07	2.56553e+07	3.05033e+07	2.3045e+07	0.186582	0.228389
R.VALPAYPASLTDVSLALSELRPN#DSGIYR.C	sp|Q96GW7|PGCB_HUMAN	Brevican core protein OS=Homo sapiens OX=9606 GN=BCAN PE=1 SV=2	Q96GW7	BCAN	30	5.99	1.51744e+07	1.59521e+07	1.57383e+07	1.12146e+07	1.87499e+07	1.75477e+07	8.10201e+06	2.16599e+07	1.7405e+07	1.58493e+07	1.36454e+07	1.74995e+07	1.81351e+07	1.67775e+07	1.693e+07	1.70353e+07	1.93254e+07	1.54923e+07	0.134615	0.371479
R.M*IEN#GSLSFLPTLR.E	sp|P21810|PGS1_HUMAN	Biglycan OS=Homo sapiens OX=9606 GN=BGN PE=1 SV=2	P21810	BGN	9	3.92	1.0445e+06	1.32572e+06	2.03146e+06	1.46212e+06	1.99014e+06	2.07431e+06	1.14047e+06	296118	2.00922e+06	1.82829e+06	1.47205e+06	861619	3.43865e+06	1.31238e+06	512558	2.28217e+06	2.1156e+06	2.01962e+06	0.242516	0.523501
R.MIEN#GSLSFLPTLR.E	sp|P21810|PGS1_HUMAN	Biglycan OS=Homo sapiens OX=9606 GN=BGN PE=1 SV=2	P21810	BGN	4	4.7	1.4169e+06	1.53423e+06	2.5406e+06	1.73259e+06	2.31688e+06	2.48921e+06	1.32557e+06	341921	2.48084e+06	2.19958e+06	1.73677e+06	961957	3.91317e+06	1.82868e+06	638498	2.64205e+06	2.36646e+06	2.38123e+06	0.223363	0.554759
K.LLQVVYLHSNN#ITK.V	sp|P21810|PGS1_HUMAN	Biglycan OS=Homo sapiens OX=9606 GN=BGN PE=1 SV=2	P21810	BGN	8	5	1.46912e+06	1.64594e+06	2.62963e+06	1.94416e+06	2.58806e+06	2.65137e+06	1.45384e+06	379452	2.5995e+06	2.50204e+06	2.11456e+06	1.10779e+06	4.60711e+06	1.76096e+06	666450	2.92251e+06	2.73474e+06	2.69269e+06	0.276337	0.470574
R.ISHEN#GTILCSK.G	sp|Q13873|BMPR2_HUMAN	Bone morphogenetic protein receptor type-2 OS=Homo sapiens OX=9606 GN=BMPR2 PE=1 SV=2	Q13873	BMPR2	9	4.95	1.44324e+06	928476	1.0954e+06	1.3821e+06	905636	1.06923e+06	1.65743e+06	1.08593e+06	941972	1.19397e+06	1.0255e+06	967633	1.1713e+06	488471	961562	996800	1.0403e+06	922817	-0.268527	0.10714
K.QVALQTFGN#QTTIIPAGGAGYK.V	sp|Q9NX62|IMPA3_HUMAN	Golgi-resident adenosine 3',5'-bisphosphate 3'-phosphatase OS=Homo sapiens OX=9606 GN=BPNT2 PE=1 SV=1	Q9NX62	BPNT2	3	5.14	1.41237e+06	2.24125e+06	1.8624e+06	1.88498e+06	1.75574e+06	2.06139e+06	1.56641e+06	1.89464e+06	1.98311e+06	1.76097e+06	2.16478e+06	2.26747e+06	1.88397e+06	2.27831e+06	2.41665e+06	2.22175e+06	1.92064e+06	2.13233e+06	0.198349	0.0460536
R.LPTLLRN#ETGQGPVDLSDPSK.R	sp|O60477|BRNP1_HUMAN	BMP/retinoic acid-inducible neural-specific protein 1 OS=Homo sapiens OX=9606 GN=BRINP1 PE=1 SV=2	O60477	BRINP1	1	3.71	1.14811e+06	819971	804833	1.16163e+06	665541	728882	1.50787e+06	701258	831454	864115	701412	755213	723379	860154	798214	785503	831507	840062	-0.176602	0.212549
R.LPTLLRN#ETGQGPVDLSDPSKR.Q	sp|O60477|BRNP1_HUMAN	BMP/retinoic acid-inducible neural-specific protein 1 OS=Homo sapiens OX=9606 GN=BRINP1 PE=1 SV=2	O60477	BRINP1	1	4.37	1.93763e+06	1.46781e+06	1.5986e+06	1.89697e+06	1.29251e+06	1.42344e+06	2.48756e+06	1.44211e+06	1.31509e+06	1.69084e+06	1.26869e+06	1.3324e+06	1.38812e+06	1.5321e+06	1.3379e+06	1.70271e+06	1.52155e+06	1.46868e+06	-0.141608	0.245044
R.N#ETGQGPVDLSDPSKR.Q	sp|O60477|BRNP1_HUMAN	BMP/retinoic acid-inducible neural-specific protein 1 OS=Homo sapiens OX=9606 GN=BRINP1 PE=1 SV=2	O60477	BRINP1	2	4.7	442649	371316	369596	461230	284657	318350	651832	326472	353850	414909	347044	351163	373921	391964	321498	365103	374309	364331	-0.0765086	0.548979
R.LQNSQCYN#WTLLLGNR.W	sp|O60477|BRNP1_HUMAN	BMP/retinoic acid-inducible neural-specific protein 1 OS=Homo sapiens OX=9606 GN=BRINP1 PE=1 SV=2	O60477	BRINP1	6	4.98	796152	497090	509943	727684	366867	394212	938754	437512	443090	562512	423375	489279	442674	562855	515498	489045	521611	584573	-0.0880358	0.595362
R.TRLPTLLRN#ETGQGPVDLSDPSK.R	sp|O60477|BRNP1_HUMAN	BMP/retinoic acid-inducible neural-specific protein 1 OS=Homo sapiens OX=9606 GN=BRINP1 PE=1 SV=2	O60477	BRINP1	4	5.89	2.26432e+06	1.40603e+06	1.56426e+06	2.208e+06	1.26528e+06	1.42641e+06	2.60859e+06	1.29965e+06	1.40187e+06	1.56048e+06	1.35921e+06	1.48122e+06	1.44896e+06	1.34608e+06	1.31979e+06	1.39108e+06	1.50834e+06	1.49346e+06	-0.210671	0.131555
K.SGN#ATQSVEALHQLASSYFVDR.D	sp|O60477|BRNP1_HUMAN	BMP/retinoic acid-inducible neural-specific protein 1 OS=Homo sapiens OX=9606 GN=BRINP1 PE=1 SV=2	O60477	BRINP1	6	6.95	1.70565e+06	1.0944e+06	1.10466e+06	1.55207e+06	912752	939288	2.05909e+06	955913	1.06543e+06	1.26963e+06	910300	1.08611e+06	1.04137e+06	1.07994e+06	1.06533e+06	1.1142e+06	1.1324e+06	1.17989e+06	-0.151312	0.31172
R.TNVDAAAQCQN#WTITLGNR.W	sp|Q9C0B6|BRNP2_HUMAN	BMP/retinoic acid-inducible neural-specific protein 2 OS=Homo sapiens OX=9606 GN=BRINP2 PE=2 SV=2	Q9C0B6	BRINP2	1	3.7	480031	276477	318598	538451	229952	264653	870703	319585	280188	469896	307708	301039	282946	333637	318463	361570	356287	370171	-0.0879725	0.676177
R.FLN#STAISQFWAM*DTSLQHR.Y	sp|Q9C0B6|BRNP2_HUMAN	BMP/retinoic acid-inducible neural-specific protein 2 OS=Homo sapiens OX=9606 GN=BRINP2 PE=2 SV=2	Q9C0B6	BRINP2	4	4.16	1.29491e+06	765499	774302	1.30358e+06	651556	712763	1.86745e+06	753052	730097	922630	716089	686016	649563	807653	768294	816609	754600	834553	-0.260476	0.156361
K.TETTGGASIIGGSGN#STAVSLETLHQLAASYFIDR.E	sp|Q9C0B6|BRNP2_HUMAN	BMP/retinoic acid-inducible neural-specific protein 2 OS=Homo sapiens OX=9606 GN=BRINP2 PE=2 SV=2	Q9C0B6	BRINP2	1	8.84	330756	296924	289524	500373	284750	283163	583241	290915	274586	280650	261614	240917	273892	269508	256603	280659	297430	253345	-0.323904	0.027811
R.TDCDSSTTSLCSFPVAN#VSLTK.G	sp|Q96G97|BSCL2_HUMAN	Seipin OS=Homo sapiens OX=9606 GN=BSCL2 PE=1 SV=3	Q96G97	BSCL2	22	5.93	1.09629e+07	8.625e+06	8.29524e+06	1.03128e+07	5.95855e+06	8.40656e+06	1.70738e+07	9.06402e+06	8.12947e+06	7.58293e+06	7.55222e+06	8.00361e+06	7.82504e+06	7.00628e+06	6.78563e+06	8.66013e+06	6.63312e+06	7.9171e+06	-0.30185	0.0458866
K.TPPSPGQAVECCQGDWCN#RNITAQLPTK.G	sp|Q04771|ACVR1_HUMAN	Activin receptor type-1 OS=Homo sapiens OX=9606 GN=ACVR1 PE=1 SV=1	Q04771	ACVR1	2	4.72	1.15371e+06	1.31569e+06	1.37208e+06	1.18749e+06	1.23482e+06	1.51367e+06	1.05459e+06	1.20398e+06	1.2144e+06	1.72743e+06	1.60388e+06	1.16861e+06	1.44386e+06	1.30034e+06	1.20841e+06	1.2557e+06	1.04525e+06	1.0148e+06	0.0507738	0.636919
K.VVGGEREN#VSM*VDYAHNNYQAQSAVPLR.H	sp|P05186|PPBT_HUMAN	Alkaline phosphatase, tissue-nonspecific isozyme OS=Homo sapiens OX=9606 GN=ALPL PE=1 SV=4	P05186	ALPL	9	5.79	3.10581e+06	2.19904e+06	2.79889e+06	2.47082e+06	2.09807e+06	3.08663e+06	2.44492e+06	1.67286e+06	1.85356e+06	2.2143e+06	2.20705e+06	2.58172e+06	1.96085e+06	2.26099e+06	1.46424e+06	3.53108e+06	2.19082e+06	2.33978e+06	-0.0717057	0.635809
R.GLTFQQN#ASSMCVPDQDTAIR.V	sp|P01871|IGHM_HUMAN	Immunoglobulin heavy constant mu OS=Homo sapiens OX=9606 GN=IGHM PE=1 SV=4	P01871	IGHM	2	5.07	828244	655709	1.33966e+06	258988	300279	577497	314176	1.11415e+06	648145	868185	579105	468574	689757	360610	388441	826080	895476	1.1958e+06	0.160166	0.621562
K.YKN#NSDISSTR.G	sp|P01871|IGHM_HUMAN	Immunoglobulin heavy constant mu OS=Homo sapiens OX=9606 GN=IGHM PE=1 SV=4	P01871	IGHM	1	2.69	418022	743777	942594	414759	816774	993226	268577	628771	1.10415e+06	772002	596814	409417	625079	808596	379412	508976	630892	710186	-0.128476	0.609296
K.IGEADFN#R.S	sp|P04275|VWF_HUMAN	von Willebrand factor OS=Homo sapiens OX=9606 GN=VWF PE=1 SV=4	P04275	VWF	3	2.8	2.10401e+06	2.76882e+06	2.66956e+06	2.48155e+06	2.35081e+06	2.7416e+06	2.00608e+06	2.01812e+06	2.41233e+06	2.44875e+06	2.63548e+06	2.13645e+06	2.96603e+06	2.59715e+06	1.45809e+06	2.82588e+06	2.96039e+06	2.9131e+06	0.0706283	0.582529
R.GLTFQQN#ASSM*CVPDQDTAIR.V	sp|P01871|IGHM_HUMAN	Immunoglobulin heavy constant mu OS=Homo sapiens OX=9606 GN=IGHM PE=1 SV=4	P01871	IGHM	6	4.54	849235	781948	1.32041e+06	365162	502237	681061	345719	1.10661e+06	875876	1.10317e+06	828685	540246	886988	385435	444949	925180	1.04967e+06	1.38876e+06	0.162795	0.57682
K.TTCNPCPLGYKEEN#NTGECCGR.C	sp|P04275|VWF_HUMAN	von Willebrand factor OS=Homo sapiens OX=9606 GN=VWF PE=1 SV=4	P04275	VWF	2	4.45	2.51928e+06	2.82781e+06	3.7768e+06	3.18912e+06	2.39949e+06	3.68318e+06	2.10377e+06	2.86898e+06	4.38777e+06	3.095e+06	3.01945e+06	2.6687e+06	3.38323e+06	2.61006e+06	1.36268e+06	3.2652e+06	4.05903e+06	2.51024e+06	-0.11203	0.53817
K.ALMN#GSESRFFVSSSQGR.S	sp|P35613|BASI_HUMAN	Basigin OS=Homo sapiens OX=9606 GN=BSG PE=1 SV=2	P35613	BSG	2	4.41	1.7616e+06	1.4367e+06	1.64295e+06	1.79129e+06	1.55337e+06	1.48003e+06	1.60752e+06	1.40929e+06	1.40907e+06	1.60778e+06	1.38598e+06	1.73543e+06	1.59495e+06	1.83453e+06	1.5122e+06	1.67626e+06	1.61772e+06	1.72105e+06	0.0607585	0.42993
R.N#VTHLLQQELTEAQK.G	sp|Q10589|BST2_HUMAN	Bone marrow stromal antigen 2 OS=Homo sapiens OX=9606 GN=BST2 PE=1 SV=1	Q10589	BST2	8	4.61	1.50731e+06	2.05679e+06	1.69569e+06	1.47248e+06	2.2959e+06	2.06686e+06	1.27031e+06	1.24695e+06	2.04445e+06	1.71939e+06	1.64086e+06	1.34695e+06	1.62213e+06	1.93876e+06	1.20756e+06	1.89109e+06	2.29401e+06	1.77471e+06	-0.0109384	0.939021
K.GFQDVEAQAATCN#HTVMALM*ASLDAEK.A	sp|Q10589|BST2_HUMAN	Bone marrow stromal antigen 2 OS=Homo sapiens OX=9606 GN=BST2 PE=1 SV=1	Q10589	BST2	1	5.02	854746	1.12244e+06	1.06186e+06	719267	1.10502e+06	1.24533e+06	765679	493696	907050	1.01878e+06	1.0799e+06	652547	778121	1.17765e+06	651519	945558	1.78416e+06	979388	0.114935	0.561551
K.GFQDVEAQAATCN#HTVM*ALMASLDAEK.A	sp|Q10589|BST2_HUMAN	Bone marrow stromal antigen 2 OS=Homo sapiens OX=9606 GN=BST2 PE=1 SV=1	Q10589	BST2	6	5.78	804594	1.14707e+06	954591	817642	1.32067e+06	1.15559e+06	804787	573060	1.05205e+06	1.09193e+06	996747	703066	809260	1.13346e+06	693469	987740	1.26311e+06	1.02258e+06	0.0243653	0.876748
K.GFQDVEAQAATCN#HTVMALMASLDAEK.A	sp|Q10589|BST2_HUMAN	Bone marrow stromal antigen 2 OS=Homo sapiens OX=9606 GN=BST2 PE=1 SV=1	Q10589	BST2	2	5.98	555909	709346	583621	522774	824832	721084	545161	344754	662172	674673	596128	415580	447306	787126	426180	591376	767879	591425	-0.0447637	0.786335
K.GFQDVEAQAATCN#HTVM*ALM*ASLDAEK.A	sp|Q10589|BST2_HUMAN	Bone marrow stromal antigen 2 OS=Homo sapiens OX=9606 GN=BST2 PE=1 SV=1	Q10589	BST2	4	6.67	786142	1.08647e+06	1.04071e+06	755802	1.25819e+06	1.29288e+06	749464	811204	1.03769e+06	1.28616e+06	1.15175e+06	831704	1.07596e+06	1.19771e+06	758699	1.00594e+06	1.50185e+06	1.10831e+06	0.172075	0.242926
R.QGN#ASDVVLR.V	sp|A6NE02|BTBDH_HUMAN	BTB/POZ domain-containing protein 17 OS=Homo sapiens OX=9606 GN=BTBD17 PE=3 SV=1	A6NE02	BTBD17	2	2.84	2.05009e+06	2.44108e+06	2.03684e+06	3.04287e+06	2.25719e+06	2.21473e+06	3.28375e+06	1.74165e+06	2.47822e+06	2.24606e+06	2.17764e+06	2.04427e+06	1.79767e+06	1.82454e+06	1.77851e+06	1.6944e+06	1.95596e+06	2.2441e+06	-0.260097	0.0320881
K.FFDVN#GSAFLPR.N	sp|A6NE02|BTBDH_HUMAN	BTB/POZ domain-containing protein 17 OS=Homo sapiens OX=9606 GN=BTBD17 PE=3 SV=1	A6NE02	BTBD17	2	3.06	299432	405858	349119	536871	354532	348235	695791	349285	398064	350304	336684	320404	281901	282626	351807	300318	332968	398247	-0.298804	0.0402932
R.FN#DTEVLQR.L	sp|P43251|BTD_HUMAN	Biotinidase OS=Homo sapiens OX=9606 GN=BTD PE=1 SV=2	P43251	BTD	3	2.95	1.40223e+06	1.39228e+06	1.28387e+06	700788	1.21914e+06	1.50779e+06	622484	1.41404e+06	1.46893e+06	1.45474e+06	1.46267e+06	1.5702e+06	1.52283e+06	451075	1.13949e+06	1.26986e+06	1.36723e+06	1.07703e+06	0.0253513	0.913629
K.DVQIIVFPEDGIHGFN#FTR.T	sp|P43251|BTD_HUMAN	Biotinidase OS=Homo sapiens OX=9606 GN=BTD PE=1 SV=2	P43251	BTD	6	4.86	1.418e+06	1.61044e+06	1.56579e+06	866825	1.3601e+06	1.50239e+06	708920	1.3803e+06	1.47152e+06	1.80154e+06	1.66833e+06	1.73025e+06	1.70265e+06	1.79062e+06	1.41524e+06	1.54827e+06	1.58704e+06	1.80919e+06	0.383476	0.0138352
K.NPVGLIGAEN#ATGETDPSHSK.F	sp|P43251|BTD_HUMAN	Biotinidase OS=Homo sapiens OX=9606 GN=BTD PE=1 SV=2	P43251	BTD	4	5.97	1.42429e+06	1.77157e+06	1.75707e+06	942565	1.3829e+06	1.70882e+06	849874	1.61481e+06	1.63015e+06	1.79984e+06	1.76564e+06	1.9511e+06	1.74458e+06	1.99848e+06	1.5853e+06	1.7098e+06	1.75053e+06	1.98611e+06	0.356105	0.0164265
R.N#M*SCSIN#NTLLGQK.K	sp|Q7KYR7|BT2A1_HUMAN	Butyrophilin subfamily 2 member A1 OS=Homo sapiens OX=9606 GN=BTN2A1 PE=1 SV=3	Q7KYR7	BTN2A1	5	3.92	2.14257e+06	3.01227e+06	2.63602e+06	2.95181e+06	2.83039e+06	2.33993e+06	2.64138e+06	3.31094e+06	2.83347e+06	1.70341e+06	2.38036e+06	2.43498e+06	2.62681e+06	1.10756e+06	1.70699e+06	2.43974e+06	2.35755e+06	1.78271e+06	-0.448329	0.00617892
R.N#MSCSIN#NTLLGQK.K	sp|Q7KYR7|BT2A1_HUMAN	Butyrophilin subfamily 2 member A1 OS=Homo sapiens OX=9606 GN=BTN2A1 PE=1 SV=3	Q7KYR7	BTN2A1	5	4.5	4.39758e+06	5.84434e+06	5.0727e+06	5.53247e+06	4.81853e+06	4.01163e+06	5.0598e+06	5.00846e+06	4.9446e+06	4.01649e+06	4.83437e+06	4.38835e+06	4.26176e+06	4.00076e+06	4.03482e+06	5.20429e+06	4.46585e+06	5.54331e+06	-0.134439	0.145823
R.GSVALVIHN#ITAQEN#GTYR.C	sp|Q7KYR7|BT2A1_HUMAN	Butyrophilin subfamily 2 member A1 OS=Homo sapiens OX=9606 GN=BTN2A1 PE=1 SV=3	Q7KYR7	BTN2A1	22	4.74	2.22915e+06	2.40222e+06	2.68854e+06	2.66141e+06	2.14959e+06	1.90793e+06	2.49127e+06	2.4879e+06	2.1116e+06	2.49147e+06	2.83117e+06	2.25357e+06	2.19801e+06	2.43343e+06	2.5337e+06	2.63634e+06	2.55703e+06	4.01362e+06	0.166983	0.133866
R.WVSSSLRQVVN#VYADGK.E	sp|O00478|BT3A3_HUMAN	Butyrophilin subfamily 3 member A3 OS=Homo sapiens OX=9606 GN=BTN3A3 PE=1 SV=1	O00478	BTN3A3	1	1.91	1.89651e+07	2.85987e+07	2.22703e+07	2.74494e+07	2.93233e+07	2.39537e+07	2.50378e+07	1.63219e+07	2.37572e+07	2.54357e+07	1.67099e+07	1.91379e+07	2.10395e+07	1.41909e+07	1.57989e+07	2.07593e+07	3.94057e+07	1.82612e+07	-0.219993	0.202446
R.IHN#VTASDSGK.Y	sp|O00478|BT3A3_HUMAN	Butyrophilin subfamily 3 member A3 OS=Homo sapiens OX=9606 GN=BTN3A3 PE=1 SV=1	O00478	BTN3A3	5	4.32	4.52487e+06	4.19406e+06	3.87316e+06	4.80606e+06	3.83845e+06	4.22489e+06	5.14845e+06	3.83065e+06	3.9511e+06	4.07984e+06	3.47287e+06	3.97303e+06	3.85085e+06	1.54595e+06	3.57455e+06	3.67397e+06	5.51761e+06	3.67673e+06	-0.257988	0.135504
K.VVFLSPAVPEEPEAYN#LTVLIEM*DGHR.A	sp|O15031|PLXB2_HUMAN	Plexin-B2 OS=Homo sapiens OX=9606 GN=PLXNB2 PE=1 SV=3	O15031	PLXNB2	4	4.62	506288	582585	549376	528832	597619	629369	584160	511114	549166	547847	423030	602554	612126	674815	571707	549606	591194	521440	0.00892629	0.916583
K.AEN#SSNEEETSSEGNM*R.V	sp|Q14515|SPRL1_HUMAN	SPARC-like protein 1 OS=Homo sapiens OX=9606 GN=SPARCL1 PE=1 SV=2	Q14515	SPARCL1	2	3.96	260918	236419	275883	290189	288585	250918	166634	314228	260464	246041	289942	386162	269360	220011	253815	207286	220902	235925	-0.0137392	0.915001
K.EHEAQSN#ASLDVFLGHTNVEELM*K.L	sp|P00736|C1R_HUMAN	Complement C1r subcomponent OS=Homo sapiens OX=9606 GN=C1R PE=1 SV=2	P00736	C1R	2	7.05	222621	231186	218373	178932	264330	225170	157356	168740	228182	294674	243896	192342	270796	170233	174235	303742	239141	229256	0.150029	0.269108
K.SCVAVTSAQPQN#MSR.R	sp|O15031|PLXB2_HUMAN	Plexin-B2 OS=Homo sapiens OX=9606 GN=PLXNB2 PE=1 SV=3	O15031	PLXNB2	3	5.03	2.32026e+06	2.56768e+06	2.69052e+06	2.25429e+06	2.77727e+06	2.75061e+06	2.30673e+06	1.88086e+06	2.55227e+06	2.34343e+06	2.03157e+06	2.69874e+06	2.67653e+06	2.65989e+06	2.19387e+06	2.54712e+06	2.86947e+06	2.26015e+06	0.0130049	0.888106
K.HEAN#DYR.R	sp|P14136|GFAP_HUMAN	Glial fibrillary acidic protein OS=Homo sapiens OX=9606 GN=GFAP PE=1 SV=1	P14136	GFAP	2	2.52	772527	834731	911689	881542	1.85756e+06	1.85112e+06	546399	775942	1.16488e+06	1.23835e+06	704764	1.36464e+06	857113	1.139e+06	991955	1.002e+06	1.42025e+06	654906	0.0320478	0.887368
R.N#CSFQPER.Y	sp|O15031|PLXB2_HUMAN	Plexin-B2 OS=Homo sapiens OX=9606 GN=PLXNB2 PE=1 SV=3	O15031	PLXNB2	2	2.81	2.42363e+06	2.9103e+06	2.69288e+06	2.29187e+06	2.92945e+06	2.67121e+06	2.05679e+06	2.3398e+06	2.81157e+06	2.91646e+06	2.3169e+06	2.83053e+06	3.26554e+06	2.19694e+06	2.03218e+06	2.86991e+06	2.80008e+06	2.26069e+06	0.015142	0.884984
R.ISVN#NVLPVFDNLMQQK.L	sp|P07339|CATD_HUMAN	Cathepsin D OS=Homo sapiens OX=9606 GN=CTSD PE=1 SV=1	P07339	CTSD	1	3.1	645995	595514	580903	585844	750864	579934	640898	659530	532503	488190	466250	634468	659207	796882	771016	563333	594801	590351	-0.0165908	0.876205
K.RYN#LTSQDVGSGTSN#NSQACAQFLEQYFHDSDLAQFMR.L	sp|O14773|TPP1_HUMAN	Tripeptidyl-peptidase 1 OS=Homo sapiens OX=9606 GN=TPP1 PE=1 SV=2	O14773	TPP1	3	7	628064	852069	773214	727032	1.00624e+06	989281	401817	755707	880980	700551	798608	723866	800180	862251	633925	801848	853999	762234	0.0229681	0.872168
R.LLN#ATHQIGCQSSISGDTGVIHVVEK.E	sp|Q92542|NICA_HUMAN	Nicastrin OS=Homo sapiens OX=9606 GN=NCSTN PE=1 SV=2	Q92542	NCSTN	8	8.96	3.34028e+06	3.26804e+06	3.06979e+06	2.50494e+06	2.7781e+06	3.82748e+06	2.67987e+06	3.38018e+06	3.61856e+06	3.20932e+06	2.78405e+06	3.2543e+06	3.16197e+06	3.24995e+06	3.14126e+06	3.04759e+06	3.39842e+06	3.28612e+06	0.0140907	0.870515
R.TLN#QSSDELQLSM*GNAM*FVK.E	sp|P01011|AACT_HUMAN	Alpha-1-antichymotrypsin OS=Homo sapiens OX=9606 GN=SERPINA3 PE=1 SV=2	P01011	SERPINA3	9	4.64	2.85519e+06	3.07725e+06	2.51079e+06	1.9838e+06	2.14481e+06	3.02371e+06	3.58255e+06	4.16885e+06	3.08626e+06	4.07119e+06	3.8869e+06	2.67495e+06	4.21865e+06	2.13119e+06	1.43911e+06	2.11712e+06	4.1525e+06	3.41809e+06	0.036796	0.859661
R.ALYAWNN#GHQILYNVTLFHVIR.S	sp|Q99784|NOE1_HUMAN	Noelin OS=Homo sapiens OX=9606 GN=OLFM1 PE=1 SV=4	Q99784	OLFM1	1	4.11	293815	138524	140089	263239	126729	115045	545754	107264	116129	214180	205284	142646	122203	199793	152471	167626	149094	197197	-0.0411713	0.879013
R.GGSSGWSGGLAQN#R.S	sp|P07357|CO8A_HUMAN	Complement component C8 alpha chain OS=Homo sapiens OX=9606 GN=C8A PE=1 SV=2	P07357	C8A	2	4.5	1.32318e+06	757397	892246	751396	670626	990534	441808	541630	1.21887e+06	1.06678e+06	1.00871e+06	808336	940403	1.02719e+06	586037	815539	981965	946002	0.168759	0.374212
K.EHLVN#ISGGPMTYSHR.L	sp|Q9NS85|CAH10_HUMAN	Carbonic anhydrase-related protein 10 OS=Homo sapiens OX=9606 GN=CA10 PE=2 SV=1	Q9NS85	CA10	1	4.15	676971	437445	451599	703985	389067	461044	1.05832e+06	350324	382896	496410	557390	463597	461047	315667	454776	573900	540172	373651	-0.142842	0.459364
K.EHLVN#ISGGPM*TYSHR.L	sp|Q9NS85|CAH10_HUMAN	Carbonic anhydrase-related protein 10 OS=Homo sapiens OX=9606 GN=CA10 PE=2 SV=1	Q9NS85	CA10	3	4.18	1.22295e+06	724335	793731	1.17724e+06	610587	833028	1.74731e+06	690923	687088	829624	831560	704151	838686	462320	763366	746264	898752	623382	-0.282034	0.143835
R.ALN#ITSLQM*HSLR.L	sp|O75493|CAH11_HUMAN	Carbonic anhydrase-related protein 11 OS=Homo sapiens OX=9606 GN=CA11 PE=1 SV=2	O75493	CA11	3	2.68	1.58702e+06	629041	816816	1.4054e+06	573384	556683	2.29878e+06	677192	614459	999306	711531	725432	590738	574217	585900	626260	750857	706648	-0.3734	0.149536
R.ALN#ITSLQMHSLR.L	sp|O75493|CAH11_HUMAN	Carbonic anhydrase-related protein 11 OS=Homo sapiens OX=9606 GN=CA11 PE=1 SV=2	O75493	CA11	3	4.08	796659	360971	408012	785423	304043	278218	1.27181e+06	348082	339712	556740	390297	401640	320172	336968	350004	352499	418306	415183	-0.282082	0.276243
R.HVSFLPAPRPVVN#VSGGPLLYSHR.L	sp|O75493|CAH11_HUMAN	Carbonic anhydrase-related protein 11 OS=Homo sapiens OX=9606 GN=CA11 PE=1 SV=2	O75493	CA11	1	6.92	2.541e+06	1.27576e+06	1.49593e+06	2.68936e+06	1.06226e+06	1.17224e+06	4.24213e+06	1.36365e+06	1.25327e+06	1.87474e+06	1.29868e+06	1.33482e+06	1.05647e+06	1.12599e+06	1.25911e+06	1.23893e+06	1.37868e+06	1.47024e+06	-0.363083	0.127117
R.YN#GSLTTPPCYQSVLWTVFYR.R	sp|Q9ULX7|CAH14_HUMAN	Carbonic anhydrase 14 OS=Homo sapiens OX=9606 GN=CA14 PE=1 SV=1	Q9ULX7	CA14	4	4.94	235930	538464	559141	253592	844000	822069	217488	985550	620653	1.03144e+06	1.39322e+06	983265	1.18721e+06	1.1419e+06	1.31749e+06	990990	881403	1.15616e+06	1.17577	0.000360627
K.EAYN#VSYAWK.M	sp|Q5VU97|CAHD1_HUMAN	VWFA and cache domain-containing protein 1 OS=Homo sapiens OX=9606 GN=CACHD1 PE=2 SV=2	Q5VU97	CACHD1	4	4.12	2.91812e+06	2.91132e+06	2.78706e+06	3.03096e+06	3.05772e+06	2.79121e+06	3.74291e+06	2.33894e+06	2.84478e+06	2.21001e+06	2.09167e+06	2.39361e+06	2.35721e+06	2.10054e+06	1.8804e+06	2.3973e+06	2.49874e+06	1.96212e+06	-0.406124	0.000157796
R.TCPN#GTK.C	sp|O00555|CAC1A_HUMAN	Voltage-dependent P/Q-type calcium channel subunit alpha-1A OS=Homo sapiens OX=9606 GN=CACNA1A PE=1 SV=3	O00555	CACNA1A	3	2.7	1.80969e+06	2.236e+06	2.14971e+06	4.40432e+06	2.23087e+06	2.24831e+06	6.99989e+06	1.56593e+06	2.03193e+06	1.49181e+06	1.4653e+06	1.8091e+06	1.54672e+06	966590	1.24212e+06	1.29747e+06	1.57281e+06	1.18558e+06	-0.879134	0.00116977
K.ECIGN#YVDHEK.N	sp|Q15878|CAC1E_HUMAN	Voltage-dependent R-type calcium channel subunit alpha-1E OS=Homo sapiens OX=9606 GN=CACNA1E PE=1 SV=3	Q15878	CACNA1E	1	3.67	561727	290311	294436	527864	325633	304319	922114	272499	260012	286882	254916	307190	296462	270851	249473	285000	310221	274484	-0.434374	0.0438232
K.DAVN#N#ITAK.G	sp|P54289|CA2D1_HUMAN	Voltage-dependent calcium channel subunit alpha-2/delta-1 OS=Homo sapiens OX=9606 GN=CACNA2D1 PE=1 SV=3	P54289	CACNA2D1	1	2.15	1.06376e+06	421439	583044	714040	701152	492662	962151	451904	544036	676770	502653	544137	572375	427264	503294	570848	634938	546949	-0.195058	0.246742
R.SLDNDN#YVFTAPYFN#K.S	sp|P54289|CA2D1_HUMAN	Voltage-dependent calcium channel subunit alpha-2/delta-1 OS=Homo sapiens OX=9606 GN=CACNA2D1 PE=1 SV=3	P54289	CACNA2D1	1	2.33	441749	243016	303912	356776	283905	278022	553243	254124	266556	354499	292461	279126	335436	273573	299320	340338	300365	314755	-0.0476603	0.734597
K.DDLDPEKN#DSEPGSQR.I	sp|P54289|CA2D1_HUMAN	Voltage-dependent calcium channel subunit alpha-2/delta-1 OS=Homo sapiens OX=9606 GN=CACNA2D1 PE=1 SV=3	P54289	CACNA2D1	5	2.97	1.14124e+06	942863	1.0021e+06	1.18414e+06	984724	1.09872e+06	1.43423e+06	865960	926625	1.0307e+06	917570	1.00195e+06	1.11009e+06	714077	840763	984043	956483	824994	-0.188548	0.0864957
R.TYTWTPVN#GTDYSLALVLPTYSFYYIK.A	sp|P54289|CA2D1_HUMAN	Voltage-dependent calcium channel subunit alpha-2/delta-1 OS=Homo sapiens OX=9606 GN=CACNA2D1 PE=1 SV=3	P54289	CACNA2D1	1	3.19	56016.6	42809.3	42707.2	45928.5	38086.5	40173.7	62902.8	34243.9	36454.2	50157.7	34948	43724.8	37402	33112.2	35405.8	41451.1	36947	33717.3	-0.189253	0.126404
K.DAVNN#ITAK.G	sp|P54289|CA2D1_HUMAN	Voltage-dependent calcium channel subunit alpha-2/delta-1 OS=Homo sapiens OX=9606 GN=CACNA2D1 PE=1 SV=3	P54289	CACNA2D1	11	3.82	7.31083e+07	5.07396e+07	6.1145e+07	6.17494e+07	6.19399e+07	5.44545e+07	8.54603e+07	5.00931e+07	5.95547e+07	3.89954e+07	3.9769e+07	4.73222e+07	5.142e+07	3.68961e+07	4.1308e+07	4.69421e+07	4.79007e+07	3.77887e+07	-0.513694	0.000110034
K.GFSFAFEQLLN#YNVSR.A	sp|P54289|CA2D1_HUMAN	Voltage-dependent calcium channel subunit alpha-2/delta-1 OS=Homo sapiens OX=9606 GN=CACNA2D1 PE=1 SV=3	P54289	CACNA2D1	6	4.2	323684	156150	189350	242645	176608	162229	344150	172301	155259	256816	209029	192511	204462	223385	187416	211628	200855	197841	0.0311528	0.839747
R.HLVN#ISVYAFN#K.S	sp|P54289|CA2D1_HUMAN	Voltage-dependent calcium channel subunit alpha-2/delta-1 OS=Homo sapiens OX=9606 GN=CACNA2D1 PE=1 SV=3	P54289	CACNA2D1	66	4.4	1.10132e+07	6.542e+06	7.58012e+06	9.31715e+06	7.60694e+06	6.78582e+06	1.28996e+07	6.69973e+06	6.95397e+06	7.956e+06	6.63668e+06	6.8644e+06	7.74777e+06	6.55704e+06	6.84654e+06	7.68587e+06	7.61248e+06	7.06963e+06	-0.177554	0.167032
R.SLDNDNYVFTAPYFN#K.S	sp|P54289|CA2D1_HUMAN	Voltage-dependent calcium channel subunit alpha-2/delta-1 OS=Homo sapiens OX=9606 GN=CACNA2D1 PE=1 SV=3	P54289	CACNA2D1	8	4.41	2.48717e+06	1.70152e+06	2.35921e+06	2.51773e+06	2.10591e+06	2.14722e+06	3.46093e+06	1.82636e+06	2.03137e+06	1.91346e+06	1.71211e+06	1.70429e+06	1.88268e+06	1.55306e+06	1.6914e+06	1.9523e+06	1.86412e+06	1.57301e+06	-0.356312	0.00491957
K.SFSGVLDCGN#CSR.I	sp|P54289|CA2D1_HUMAN	Voltage-dependent calcium channel subunit alpha-2/delta-1 OS=Homo sapiens OX=9606 GN=CACNA2D1 PE=1 SV=3	P54289	CACNA2D1	9	4.53	6.3401e+06	4.08075e+06	5.4502e+06	5.36472e+06	5.4697e+06	5.15586e+06	6.79632e+06	4.53295e+06	4.89634e+06	3.06217e+06	3.14291e+06	3.39676e+06	4.17427e+06	3.19914e+06	3.11805e+06	3.61846e+06	3.77457e+06	2.79122e+06	-0.661611	3.17474e-06
R.TSVSEM*LETLSDDDFVNVASFNSN#AQDVSCFQHLVQANVR.N	sp|P54289|CA2D1_HUMAN	Voltage-dependent calcium channel subunit alpha-2/delta-1 OS=Homo sapiens OX=9606 GN=CACNA2D1 PE=1 SV=3	P54289	CACNA2D1	1	4.72	97735.4	56255.1	74745.2	96351.2	72715.6	71960.8	127390	67896.4	63693.3	80737.2	75556.4	77551.8	84439.2	75296.6	69741.7	77928.3	82509.1	73990.5	-0.0215307	0.866207
K.ISDN#NTEFLLNFNEFIDR.K	sp|P54289|CA2D1_HUMAN	Voltage-dependent calcium channel subunit alpha-2/delta-1 OS=Homo sapiens OX=9606 GN=CACNA2D1 PE=1 SV=3	P54289	CACNA2D1	7	4.76	806352	417046	510851	608171	492918	450986	846394	428389	414309	651652	546680	498439	578283	483455	523954	582574	544973	536754	0.0383686	0.783991
K.IDVNSWIEN#FTK.T	sp|P54289|CA2D1_HUMAN	Voltage-dependent calcium channel subunit alpha-2/delta-1 OS=Homo sapiens OX=9606 GN=CACNA2D1 PE=1 SV=3	P54289	CACNA2D1	11	4.82	1.36335e+07	9.75013e+06	1.2042e+07	1.23437e+07	1.22379e+07	1.13085e+07	1.5902e+07	9.70224e+06	1.12844e+07	7.32142e+06	7.68043e+06	8.99233e+06	9.48856e+06	7.83493e+06	8.73587e+06	9.22588e+06	9.33383e+06	7.8567e+06	-0.491267	6.06388e-05
K.QSCITEQTQYFFDN#DSK.S	sp|P54289|CA2D1_HUMAN	Voltage-dependent calcium channel subunit alpha-2/delta-1 OS=Homo sapiens OX=9606 GN=CACNA2D1 PE=1 SV=3	P54289	CACNA2D1	2	5.05	708140	403521	491149	527022	463078	440989	784324	432673	459604	451347	405907	429331	468819	408010	417825	446372	454134	425146	-0.235609	0.0556502
K.GFSFAFEQLLNYN#VSR.A	sp|P54289|CA2D1_HUMAN	Voltage-dependent calcium channel subunit alpha-2/delta-1 OS=Homo sapiens OX=9606 GN=CACNA2D1 PE=1 SV=3	P54289	CACNA2D1	47	5.14	1.08456e+06	672488	784549	922389	877600	703587	1.28305e+06	705765	704952	821050	724173	703219	741536	681815	649236	745364	749382	696952	-0.217908	0.0744933
R.EDFASNEVVYYNAKDDLDPEKN#DSEPGSQR.I	sp|P54289|CA2D1_HUMAN	Voltage-dependent calcium channel subunit alpha-2/delta-1 OS=Homo sapiens OX=9606 GN=CACNA2D1 PE=1 SV=3	P54289	CACNA2D1	1	5.3	1.08124e+06	773634	1.24051e+06	1.01884e+06	1.0492e+06	1.22089e+06	1.18798e+06	955735	978045	1.09078e+06	877412	901482	1.08065e+06	884903	952855	1.03204e+06	799102	683446	-0.19588	0.0815206
K.ISDN#NTEFLLNFNEFIDRK.T	sp|P54289|CA2D1_HUMAN	Voltage-dependent calcium channel subunit alpha-2/delta-1 OS=Homo sapiens OX=9606 GN=CACNA2D1 PE=1 SV=3	P54289	CACNA2D1	4	5.5	1.18472e+06	821067	1.08215e+06	1.23364e+06	1.22505e+06	1.06498e+06	1.48392e+06	902636	1.00231e+06	816607	790726	869014	912151	390251	815767	799874	927069	775941	-0.511166	0.00277818
R.TSVSEMLETLSDDDFVNVASFN#SNAQDVSCFQHLVQANVR.N	sp|P54289|CA2D1_HUMAN	Voltage-dependent calcium channel subunit alpha-2/delta-1 OS=Homo sapiens OX=9606 GN=CACNA2D1 PE=1 SV=3	P54289	CACNA2D1	2	5.76	69382.2	52464.6	61097.9	67861	62455.9	58822.1	91273.7	51789.1	57152.7	53075.3	55215.8	50034.4	55045.2	52253.8	48587.7	50941.8	49745.1	47302.4	-0.28982	0.00667687
K.RSLDNDNYVFTAPYFN#K.S	sp|P54289|CA2D1_HUMAN	Voltage-dependent calcium channel subunit alpha-2/delta-1 OS=Homo sapiens OX=9606 GN=CACNA2D1 PE=1 SV=3	P54289	CACNA2D1	5	5.79	6.02284e+06	3.82043e+06	4.40921e+06	5.41298e+06	4.94548e+06	4.17194e+06	6.66865e+06	3.6797e+06	4.29436e+06	3.89085e+06	3.46694e+06	3.92674e+06	3.84629e+06	3.15626e+06	3.46319e+06	4.00884e+06	3.85694e+06	3.44817e+06	-0.370004	0.00329168
K.KGFSFAFEQLLNYN#VSR.A	sp|P54289|CA2D1_HUMAN	Voltage-dependent calcium channel subunit alpha-2/delta-1 OS=Homo sapiens OX=9606 GN=CACNA2D1 PE=1 SV=3	P54289	CACNA2D1	9	6.08	637173	418072	535067	716204	584537	450103	820286	461663	431255	519987	418104	426774	450786	404573	400892	458011	435881	438492	-0.320539	0.0171501
R.TSVSEM*LETLSDDDFVNVASFN#SNAQDVSCFQHLVQANVR.N	sp|P54289|CA2D1_HUMAN	Voltage-dependent calcium channel subunit alpha-2/delta-1 OS=Homo sapiens OX=9606 GN=CACNA2D1 PE=1 SV=3	P54289	CACNA2D1	1	7.55	289782	230392	314137	309757	330269	300065	448771	300944	258602	234386	247069	243302	323375	194370	243602	247509	282646	225841	-0.302426	0.0157422
K.VLASN#R.T	sp|Q9NY47|CA2D2_HUMAN	Voltage-dependent calcium channel subunit alpha-2/delta-2 OS=Homo sapiens OX=9606 GN=CACNA2D2 PE=1 SV=2	Q9NY47	CACNA2D2	1	2.29	1.48838e+07	1.23226e+07	1.11628e+07	1.6043e+07	9.03851e+06	1.03598e+07	2.40429e+07	1.28698e+07	1.05511e+07	7.14837e+06	8.20899e+06	1.01945e+07	8.34844e+06	5.98282e+06	8.24883e+06	7.0143e+06	7.59675e+06	7.68304e+06	-0.73742	0.000125654
R.N#YTWVPIR.S	sp|Q9NY47|CA2D2_HUMAN	Voltage-dependent calcium channel subunit alpha-2/delta-2 OS=Homo sapiens OX=9606 GN=CACNA2D2 PE=1 SV=2	Q9NY47	CACNA2D2	5	2.79	3.02881e+06	2.3471e+06	2.18286e+06	3.08719e+06	1.93643e+06	1.79704e+06	4.07908e+06	2.0304e+06	1.95494e+06	1.50457e+06	1.69656e+06	1.67463e+06	1.78957e+06	1.34657e+06	1.57415e+06	1.77349e+06	1.47691e+06	1.65697e+06	-0.584589	0.000455513
K.DLN#ASDNNTEFLK.N	sp|Q9NY47|CA2D2_HUMAN	Voltage-dependent calcium channel subunit alpha-2/delta-2 OS=Homo sapiens OX=9606 GN=CACNA2D2 PE=1 SV=2	Q9NY47	CACNA2D2	3	3.46	517433	255254	306147	423898	268889	257915	582470	303814	276186	265282	301643	267099	310259	265652	271230	232461	281552	233891	-0.332186	0.0444986
K.DLNASDN#NTEFLK.N	sp|Q9NY47|CA2D2_HUMAN	Voltage-dependent calcium channel subunit alpha-2/delta-2 OS=Homo sapiens OX=9606 GN=CACNA2D2 PE=1 SV=2	Q9NY47	CACNA2D2	2	3.49	713089	418147	462848	623258	420895	417592	913251	460151	411354	422367	434331	392535	442277	383200	404217	356937	384603	334469	-0.392033	0.013293
R.STN#YSLGLVLPPYSTFYLQANLSDQILQVK.L	sp|Q9NY47|CA2D2_HUMAN	Voltage-dependent calcium channel subunit alpha-2/delta-2 OS=Homo sapiens OX=9606 GN=CACNA2D2 PE=1 SV=2	Q9NY47	CACNA2D2	3	3.69	220409	146887	133749	183570	123433	114287	255799	130357	110256	103727	123961	121446	117091	98717.6	105553	104468	104426	107858	-0.466759	0.00465348
K.DLN#ASDN#NTEFLK.N	sp|Q9NY47|CA2D2_HUMAN	Voltage-dependent calcium channel subunit alpha-2/delta-2 OS=Homo sapiens OX=9606 GN=CACNA2D2 PE=1 SV=2	Q9NY47	CACNA2D2	2	3.87	529078	279733	312294	456726	268790	282861	538383	322715	315290	239426	270634	253139	311622	247203	274323	264731	278811	257883	-0.415127	0.00709028
K.AAEDWTENPEPFN#ASFYR.R	sp|Q9NY47|CA2D2_HUMAN	Voltage-dependent calcium channel subunit alpha-2/delta-2 OS=Homo sapiens OX=9606 GN=CACNA2D2 PE=1 SV=2	Q9NY47	CACNA2D2	7	4.05	1.34802e+06	778001	763887	1.14778e+06	716493	700918	1.56322e+06	784079	736435	651098	750491	657905	780414	755405	753024	697749	741118	726627	-0.328721	0.0376246
K.VN#YSYAAVQIPTDIYK.G	sp|Q9NY47|CA2D2_HUMAN	Voltage-dependent calcium channel subunit alpha-2/delta-2 OS=Homo sapiens OX=9606 GN=CACNA2D2 PE=1 SV=2	Q9NY47	CACNA2D2	3	4.06	2.34628e+06	538031	521564	855995	454725	448558	1.16463e+06	471624	491170	476212	579569	498074	550246	587501	541388	477290	546888	567424	-0.346841	0.194093
R.STN#YSLGLVLPPYSTFYLQAN#LSDQILQVK.L	sp|Q9NY47|CA2D2_HUMAN	Voltage-dependent calcium channel subunit alpha-2/delta-2 OS=Homo sapiens OX=9606 GN=CACNA2D2 PE=1 SV=2	Q9NY47	CACNA2D2	11	4.51	263547	174426	153607	226385	149976	138204	303378	158604	134900	128687	152234	137416	143753	123622	122220	123813	130860	121502	-0.469309	0.00420884
R.FFSEVDANLM*LALYN#NSFYTR.K	sp|Q9NY47|CA2D2_HUMAN	Voltage-dependent calcium channel subunit alpha-2/delta-2 OS=Homo sapiens OX=9606 GN=CACNA2D2 PE=1 SV=2	Q9NY47	CACNA2D2	1	4.62	13731.2	9252.38	9691.55	12988.2	8687.81	7585.45	15385	9259.58	8791.84	6388.64	6685.97	8634.23	8977.1	7471.87	8055.98	7573.44	6563	8433.51	-0.442437	0.00318643
K.AGFEYAFDQLQNSN#ITR.A	sp|Q9NY47|CA2D2_HUMAN	Voltage-dependent calcium channel subunit alpha-2/delta-2 OS=Homo sapiens OX=9606 GN=CACNA2D2 PE=1 SV=2	Q9NY47	CACNA2D2	8	5.39	1.03479e+06	445779	457579	736339	411286	382850	935569	469584	399237	407256	470130	427640	467474	484318	445676	437623	467495	487217	-0.26466	0.156586
K.NKVN#YSYAAVQIPTDIYK.G	sp|Q9NY47|CA2D2_HUMAN	Voltage-dependent calcium channel subunit alpha-2/delta-2 OS=Homo sapiens OX=9606 GN=CACNA2D2 PE=1 SV=2	Q9NY47	CACNA2D2	2	6.18	1.94424e+06	1.29101e+06	1.33609e+06	1.90789e+06	1.20883e+06	1.23053e+06	2.39848e+06	1.22575e+06	1.23746e+06	1.15459e+06	1.20597e+06	1.11784e+06	1.20853e+06	1.1884e+06	1.25971e+06	1.15623e+06	1.15663e+06	1.2596e+06	-0.318639	0.0216075
R.YN#ESLK.C	sp|Q8IZS8|CA2D3_HUMAN	Voltage-dependent calcium channel subunit alpha-2/delta-3 OS=Homo sapiens OX=9606 GN=CACNA2D3 PE=1 SV=1	Q8IZS8	CACNA2D3	4	2.85	7.70361e+06	5.39021e+06	5.70498e+06	7.54981e+06	5.13729e+06	5.07642e+06	1.21155e+07	4.88421e+06	5.6898e+06	3.53364e+06	3.99216e+06	4.55293e+06	4.18784e+06	3.44927e+06	4.36503e+06	3.74613e+06	4.23651e+06	3.42386e+06	-0.684125	0.000182734
K.ELIQEVLFDAVVSAPIEAYWTSLALN#K.S	sp|Q8IZS8|CA2D3_HUMAN	Voltage-dependent calcium channel subunit alpha-2/delta-3 OS=Homo sapiens OX=9606 GN=CACNA2D3 PE=1 SV=1	Q8IZS8	CACNA2D3	2	3.33	21690.7	15781.8	15390.1	19572.1	13299.3	12096.5	34763.6	14576.5	10174.6	15168.1	16154.3	12423.7	11433.7	10337.1	13003.4	11968	12146.3	13772.1	-0.354531	0.0624991
R.AAEQIPGSFVYSIPFSTGPVN#K.S	sp|Q8IZS8|CA2D3_HUMAN	Voltage-dependent calcium channel subunit alpha-2/delta-3 OS=Homo sapiens OX=9606 GN=CACNA2D3 PE=1 SV=1	Q8IZS8	CACNA2D3	4	4.46	833659	477848	462410	678214	414114	412136	1.32499e+06	439438	402332	473640	449976	426283	427049	497935	523515	438791	475152	475631	-0.257358	0.193218
K.EFILAPNDHFNNLPVN#ISLSDVQVPTNM*YNK.D	sp|Q8IZS8|CA2D3_HUMAN	Voltage-dependent calcium channel subunit alpha-2/delta-3 OS=Homo sapiens OX=9606 GN=CACNA2D3 PE=1 SV=1	Q8IZS8	CACNA2D3	2	6.47	452809	297062	322587	435554	282958	307213	742649	269614	292998	275602	280163	278691	258120	264143	324494	257372	309863	268919	-0.359864	0.0347575
K.SVSEN#ETSKK.N	sp|Q9Y698|CCG2_HUMAN	Voltage-dependent calcium channel gamma-2 subunit OS=Homo sapiens OX=9606 GN=CACNG2 PE=1 SV=1	Q9Y698	CACNG2	3	3.95	9.69274e+06	8.18002e+06	7.40507e+06	1.25928e+07	6.64461e+06	7.80534e+06	4.70439e+07	7.28183e+06	7.05699e+06	4.87227e+06	5.49127e+06	6.30946e+06	5.67493e+06	5.10161e+06	6.19771e+06	4.98488e+06	4.28222e+06	4.26529e+06	-0.932542	0.0037976
K.SVSEN#ETSK.K	sp|Q9Y698|CCG2_HUMAN	Voltage-dependent calcium channel gamma-2 subunit OS=Homo sapiens OX=9606 GN=CACNG2 PE=1 SV=1	Q9Y698	CACNG2	7	4.61	7.8637e+06	6.29832e+06	5.71721e+06	1.03378e+07	5.26724e+06	6.21542e+06	3.22198e+07	6.01884e+06	5.77624e+06	3.22217e+06	4.22645e+06	5.32226e+06	4.49585e+06	3.8179e+06	4.08791e+06	3.6322e+06	3.59615e+06	3.20708e+06	-0.997436	0.00135116
R.TKSTSDN#ETSR.K	sp|O60359|CCG3_HUMAN	Voltage-dependent calcium channel gamma-3 subunit OS=Homo sapiens OX=9606 GN=CACNG3 PE=2 SV=1	O60359	CACNG3	1	2.63	418884	384113	332725	673799	451141	368539	1.34146e+06	303154	382079	275773	268485	408653	294221	277661	231657	269037	304502	234154	-0.71185	0.00460634
K.STSDN#ETSR.K	sp|O60359|CCG3_HUMAN	Voltage-dependent calcium channel gamma-3 subunit OS=Homo sapiens OX=9606 GN=CACNG3 PE=2 SV=1	O60359	CACNG3	8	3.02	386944	298596	312295	548496	354517	308649	1.12757e+06	249599	336140	167891	180855	256049	218977	211967	171351	188151	212863	169336	-0.992478	0.00019803
R.ALICN#TTN#LTAGGDDGTPHR.G	sp|Q8WXS5|CCG8_HUMAN	Voltage-dependent calcium channel gamma-8 subunit OS=Homo sapiens OX=9606 GN=CACNG8 PE=2 SV=3	Q8WXS5	CACNG8	7	4.74	1.52852e+06	672985	577509	895001	410806	489800	1.42968e+06	525974	469994	662912	524299	718812	510575	710563	490286	710770	522142	663032	-0.198871	0.399348
K.N#ASEIEVPFVTR.N	sp|P07093|GDN_HUMAN	Glia-derived nexin OS=Homo sapiens OX=9606 GN=SERPINE2 PE=1 SV=1	P07093	SERPINE2	7	4.03	1.2735e+06	724243	1.23629e+06	1.79683e+06	1.28746e+06	1.3601e+06	1.92861e+06	869391	1.26012e+06	1.35774e+06	1.07898e+06	1.21023e+06	937703	1.14577e+06	1.29048e+06	1.34181e+06	1.96731e+06	1.42237e+06	0.0315608	0.855907
K.N#CSAACPGLQLSNNPVK.G	sp|P05107|ITB2_HUMAN	Integrin beta-2 OS=Homo sapiens OX=9606 GN=ITGB2 PE=1 SV=2	P05107	ITGB2	4	4.1	1.99217e+06	2.58833e+06	2.27996e+06	1.34447e+06	2.74544e+06	2.74622e+06	1.27621e+06	1.91433e+06	2.65769e+06	2.00906e+06	2.06853e+06	2.32406e+06	2.40247e+06	2.193e+06	2.02891e+06	2.35647e+06	2.56642e+06	1.48599e+06	0.029104	0.85539
K.ITNN#QTGQM*VFSETVITSVGDEEGRR.S	sp|Q9UBP4|DKK3_HUMAN	Dickkopf-related protein 3 OS=Homo sapiens OX=9606 GN=DKK3 PE=1 SV=2	Q9UBP4	DKK3	14	7.06	1.39562e+06	1.20864e+06	1.42416e+06	1.06359e+06	1.91491e+06	1.48065e+06	637477	1.50077e+06	1.48763e+06	1.48471e+06	1.71268e+06	1.50477e+06	1.89407e+06	1.1271e+06	876084	1.08471e+06	1.49344e+06	1.10097e+06	0.0342142	0.854255
R.N#GSITQIPILTM*PNDDITHPIPDLTGYITEGQIYVDR.Q	sp|P21281|VATB2_HUMAN	V-type proton ATPase subunit B, brain isoform OS=Homo sapiens OX=9606 GN=ATP6V1B2 PE=1 SV=3	P21281	ATP6V1B2	1	3.95	668539	418913	396984	441133	351845	353791	518843	418253	336887	490796	436711	434112	442914	390355	403742	441263	460269	388534	0.0221709	0.847621
K.VN#VTVEDER.T	sp|P13726|TF_HUMAN	Tissue factor OS=Homo sapiens OX=9606 GN=F3 PE=1 SV=1	P13726	F3	6	3.19	1.47003e+07	1.54867e+07	1.55831e+07	1.11164e+07	1.73251e+07	1.46447e+07	1.37522e+07	1.14417e+07	1.47779e+07	1.35248e+07	1.78498e+07	1.2473e+07	1.79593e+07	1.13047e+07	1.12155e+07	1.28787e+07	1.8039e+07	1.25281e+07	-0.0246048	0.839583
R.VN#NSDPYSVALSELGDRQNESYLNFAR.K	sp|P04839|CY24B_HUMAN	Cytochrome b-245 heavy chain OS=Homo sapiens OX=9606 GN=CYBB PE=1 SV=2	P04839	CYBB	1	3.31	3.28144e+06	1.65824e+06	1.3777e+06	816311	1.19524e+06	2.01705e+06	632751	1.90774e+06	1.61524e+06	1.9282e+06	1.65262e+06	1.10642e+06	1.40488e+06	1.45996e+06	911512	1.42571e+06	1.63089e+06	1.37154e+06	-0.0502849	0.838561
R.TEAGAFEYVPDPTFEN#FTGGVKK.Q	sp|O15031|PLXB2_HUMAN	Plexin-B2 OS=Homo sapiens OX=9606 GN=PLXNB2 PE=1 SV=3	O15031	PLXNB2	1	3.71	1.28223e+06	1.42451e+06	1.47068e+06	1.41623e+06	1.44394e+06	1.63284e+06	1.29917e+06	1.23142e+06	1.30356e+06	1.35429e+06	1.06868e+06	1.35708e+06	1.44394e+06	1.4081e+06	1.35582e+06	1.40373e+06	1.64433e+06	1.69692e+06	0.0201157	0.819893
R.ELISN#ASDALDK.I	sp|P08238|HS90B_HUMAN	Heat shock protein HSP 90-beta OS=Homo sapiens OX=9606 GN=HSP90AB1 PE=1 SV=4	P08238	HSP90AB1	1	3.05	613524	411081	545544	497134	513336	470797	267778	491267	474859	414087	459631	502671	474323	472010	479037	377945	483722	460542	-0.0285984	0.817285
K.LHVTLYN#CSFGR.S	sp|O15031|PLXB2_HUMAN	Plexin-B2 OS=Homo sapiens OX=9606 GN=PLXNB2 PE=1 SV=3	O15031	PLXNB2	3	3.58	2.14969e+06	2.48083e+06	2.17346e+06	2.03813e+06	2.21775e+06	2.37613e+06	1.91647e+06	1.90384e+06	2.1012e+06	1.71378e+06	1.61285e+06	2.44313e+06	2.64761e+06	1.85321e+06	1.9229e+06	2.08004e+06	2.83949e+06	2.14685e+06	-0.0267218	0.806501
R.TEAGAFEYVPDPTFEN#FTGGVK.K	sp|O15031|PLXB2_HUMAN	Plexin-B2 OS=Homo sapiens OX=9606 GN=PLXNB2 PE=1 SV=3	O15031	PLXNB2	6	4.98	2.69217e+06	2.61367e+06	3.18639e+06	2.2288e+06	3.25462e+06	3.32613e+06	2.56493e+06	2.6313e+06	3.11446e+06	3.43446e+06	2.84927e+06	3.05951e+06	3.91578e+06	2.77039e+06	2.13216e+06	2.61485e+06	3.14645e+06	2.38385e+06	0.0284861	0.805278
R.VN#N#SDPYSVALSELGDRQN#ESYLNFAR.K	sp|P04839|CY24B_HUMAN	Cytochrome b-245 heavy chain OS=Homo sapiens OX=9606 GN=CYBB PE=1 SV=2	P04839	CYBB	1	3.71	251642	294338	226155	187668	271443	373443	195269	293087	310161	304757	289128	204950	261269	301755	235879	263773	298810	262590	0.0330284	0.795605
R.GN#ESALWDCK.H	sp|Q86VB7|C163A_HUMAN	Scavenger receptor cysteine-rich type 1 protein M130 OS=Homo sapiens OX=9606 GN=CD163 PE=1 SV=2	Q86VB7	CD163	3	2.98	1.25457e+06	1.76418e+06	1.30652e+06	1.01006e+06	1.68245e+06	2.17136e+06	1.05792e+06	697488	1.79492e+06	1.92663e+06	1.97034e+06	810993	1.92932e+06	1.47128e+06	744419	1.39749e+06	1.78605e+06	1.27307e+06	0.0609603	0.795259
K.TDN#GTYR.Y	sp|Q8N3J6|CADM2_HUMAN	Cell adhesion molecule 2 OS=Homo sapiens OX=9606 GN=CADM2 PE=2 SV=1	Q8N3J6	CADM2	4	2.3	6.31447e+06	5.28989e+06	4.37506e+06	6.20278e+06	4.10014e+06	4.31527e+06	8.887e+06	4.48053e+06	3.80541e+06	3.6793e+06	3.88736e+06	5.05624e+06	4.86108e+06	3.09398e+06	3.50157e+06	3.20363e+06	4.0297e+06	3.08367e+06	-0.444733	0.00929937
R.ELNILFLN#KTDNGTYR.Y	sp|Q8N3J6|CADM2_HUMAN	Cell adhesion molecule 2 OS=Homo sapiens OX=9606 GN=CADM2 PE=2 SV=1	Q8N3J6	CADM2	3	3.83	1.4556e+06	999330	1.20401e+06	1.31753e+06	933766	1.07536e+06	1.81122e+06	1.0212e+06	829141	1.12736e+06	813291	989428	970092	1.03918e+06	1.16075e+06	984669	995410	1.11638e+06	-0.179236	0.177193
R.ELNILFLN#K.T	sp|Q8N3J6|CADM2_HUMAN	Cell adhesion molecule 2 OS=Homo sapiens OX=9606 GN=CADM2 PE=2 SV=1	Q8N3J6	CADM2	18	4.06	1.09599e+07	6.83701e+06	7.12479e+06	8.19107e+06	6.58247e+06	6.43964e+06	1.13934e+07	6.73764e+06	6.11377e+06	6.77998e+06	5.20519e+06	6.4213e+06	6.84334e+06	6.14613e+06	6.41667e+06	5.6831e+06	6.15054e+06	5.17867e+06	-0.330465	0.0147767
R.VDHESLN#ATPQVAM*QVLEIHYTPSVK.I	sp|Q8N3J6|CADM2_HUMAN	Cell adhesion molecule 2 OS=Homo sapiens OX=9606 GN=CADM2 PE=2 SV=1	Q8N3J6	CADM2	1	4.23	1.3788e+06	825422	802565	1.13741e+06	752999	715442	1.49132e+06	868607	603235	997627	766680	855602	889357	725436	951193	825703	920215	965288	-0.0633586	0.682782
R.ELNILFLN#KTDN#GTYR.Y	sp|Q8N3J6|CADM2_HUMAN	Cell adhesion molecule 2 OS=Homo sapiens OX=9606 GN=CADM2 PE=2 SV=1	Q8N3J6	CADM2	17	4.36	1.04497e+07	6.81492e+06	7.72525e+06	8.66598e+06	6.18844e+06	7.41869e+06	1.0774e+07	6.94861e+06	6.37214e+06	7.13787e+06	5.67405e+06	6.2836e+06	7.32074e+06	6.81469e+06	7.3237e+06	6.42139e+06	7.42632e+06	6.5393e+06	-0.205379	0.0791946
R.VDQNDN#TSLQWSN#PAQQTLYFDDK.K	sp|Q8N3J6|CADM2_HUMAN	Cell adhesion molecule 2 OS=Homo sapiens OX=9606 GN=CADM2 PE=2 SV=1	Q8N3J6	CADM2	1	4.59	348233	144473	183970	196274	135279	149811	240973	160094	153840	151990	142294	168187	171623	169423	182833	145631	167788	158616	-0.171519	0.259035
R.VDQNDN#TSLQWSNPAQQTLYFDDK.K	sp|Q8N3J6|CADM2_HUMAN	Cell adhesion molecule 2 OS=Homo sapiens OX=9606 GN=CADM2 PE=2 SV=1	Q8N3J6	CADM2	10	5.49	1.27629e+06	678577	738797	886806	611868	614549	1.04778e+06	654784	592651	608663	562030	659717	693144	677638	709397	649418	693552	631599	-0.224427	0.110463
R.VDQNDN#TSLQWSNPAQQTLYFDDKK.A	sp|Q8N3J6|CADM2_HUMAN	Cell adhesion molecule 2 OS=Homo sapiens OX=9606 GN=CADM2 PE=2 SV=1	Q8N3J6	CADM2	9	6.17	2.97624e+06	2.05384e+06	2.34619e+06	2.8184e+06	1.71835e+06	2.07019e+06	2.9819e+06	1.9041e+06	1.91533e+06	1.7977e+06	1.62661e+06	1.9948e+06	2.02943e+06	2.26536e+06	2.38858e+06	2.04202e+06	2.22935e+06	2.20328e+06	-0.142581	0.244169
K.SM*VDFMNTDN#FTSHR.L	sp|Q99784|NOE1_HUMAN	Noelin OS=Homo sapiens OX=9606 GN=OLFM1 PE=1 SV=4	Q99784	OLFM1	13	4.16	2.92494e+06	1.26267e+06	1.27941e+06	2.36963e+06	1.0671e+06	1.02412e+06	4.26902e+06	967787	1.02186e+06	1.89938e+06	1.74984e+06	1.34875e+06	1.1543e+06	1.44139e+06	1.27711e+06	1.52356e+06	1.39305e+06	1.63603e+06	-0.0714817	0.783103
K.SMVDFM*NTDN#FTSHR.L	sp|Q99784|NOE1_HUMAN	Noelin OS=Homo sapiens OX=9606 GN=OLFM1 PE=1 SV=4	Q99784	OLFM1	13	3.65	2.8819e+06	1.33154e+06	1.36917e+06	2.52458e+06	1.10202e+06	1.04427e+06	4.46116e+06	1.03318e+06	1.10641e+06	1.99051e+06	1.8119e+06	1.41326e+06	1.20282e+06	1.58015e+06	1.2758e+06	1.58453e+06	1.42471e+06	1.70181e+06	-0.0792386	0.757304
R.EGDTLVLTCAVTGN#PRPN#QIRWNR.G	sp|Q8NFZ8|CADM4_HUMAN	Cell adhesion molecule 4 OS=Homo sapiens OX=9606 GN=CADM4 PE=1 SV=1	Q8NFZ8	CADM4	1	2.32	427201	884416	1.02523e+06	835144	1.07707e+06	1.0892e+06	708098	1.29612e+06	999677	1.08468e+06	1.02836e+06	1.08684e+06	1.34167e+06	1.40468e+06	1.5816e+06	1.03207e+06	1.13063e+06	1.34164e+06	0.446902	0.015037
R.GN#ESLPER.A	sp|Q8NFZ8|CADM4_HUMAN	Cell adhesion molecule 4 OS=Homo sapiens OX=9606 GN=CADM4 PE=1 SV=1	Q8NFZ8	CADM4	6	2.69	3.58721e+07	4.50984e+07	4.91339e+07	2.53688e+07	5.15253e+07	5.75481e+07	2.31518e+07	7.32398e+07	5.50061e+07	4.71951e+07	4.61868e+07	5.73502e+07	6.50559e+07	5.17079e+07	5.13722e+07	4.30279e+07	5.29883e+07	3.81311e+07	0.194643	0.317916
R.QTLFFN#GTR.A	sp|Q8NFZ8|CADM4_HUMAN	Cell adhesion molecule 4 OS=Homo sapiens OX=9606 GN=CADM4 PE=1 SV=1	Q8NFZ8	CADM4	4	3.24	3.56058e+07	5.1406e+07	5.17442e+07	3.26057e+07	6.96705e+07	6.61254e+07	2.46783e+07	8.16783e+07	6.00251e+07	3.97848e+07	4.60672e+07	6.04566e+07	4.38478e+07	5.26805e+07	5.58539e+07	4.48387e+07	5.0126e+07	4.23681e+07	-0.0376128	0.846876
R.WNRGN#ESLPER.A	sp|Q8NFZ8|CADM4_HUMAN	Cell adhesion molecule 4 OS=Homo sapiens OX=9606 GN=CADM4 PE=1 SV=1	Q8NFZ8	CADM4	9	4.55	1.06769e+07	1.26077e+07	1.51635e+07	8.37767e+06	1.71544e+07	1.77118e+07	6.03045e+06	2.04844e+07	1.56478e+07	1.35989e+07	1.36302e+07	1.5988e+07	1.88327e+07	1.47894e+07	1.52634e+07	1.21629e+07	1.7573e+07	1.32153e+07	0.202787	0.305676
R.AEAVGETLTLPGLVSADN#GTYTCEASNK.H	sp|Q8NFZ8|CADM4_HUMAN	Cell adhesion molecule 4 OS=Homo sapiens OX=9606 GN=CADM4 PE=1 SV=1	Q8NFZ8	CADM4	7	5.71	2.21802e+06	3.1558e+06	3.97869e+06	2.38695e+06	4.84672e+06	4.72609e+06	1.93929e+06	5.20824e+06	3.79903e+06	4.05023e+06	3.96826e+06	4.44941e+06	5.66911e+06	5.14739e+06	5.25222e+06	3.8911e+06	4.98177e+06	4.28703e+06	0.440275	0.0247196
K.SGTIFDNFLITN#DEAYAEEFGNETWGVTK.A	sp|P27797|CALR_HUMAN	Calreticulin OS=Homo sapiens OX=9606 GN=CALR PE=1 SV=1	P27797	CALR	1	3.31	50693.1	93318.7	67139.7	72712	60241.3	97602.2	78288.7	76355.5	56199.1	66436.7	73843.2	74334.6	90910.5	61094.3	88104.8	80383.5	93143.6	88144	0.152037	0.249881
K.SGTIFDNFLITNDEAYAEEFGN#ETWGVTK.A	sp|P27797|CALR_HUMAN	Calreticulin OS=Homo sapiens OX=9606 GN=CALR PE=1 SV=1	P27797	CALR	10	5.4	637246	1.64248e+06	653885	754080	848629	1.69076e+06	739740	1.57876e+06	845982	1.01447e+06	1.10462e+06	1.3366e+06	1.50497e+06	940728	1.38465e+06	1.14149e+06	1.30626e+06	1.55256e+06	0.357312	0.0931162
K.N#ATYGYVLDDPDPDDGFNYK.Q	sp|O43852-10|CALU_HUMAN	Isoform 10 of Calumenin OS=Homo sapiens OX=9606 GN=CALU	O43852-10	CALU	5	4.54	422330	660296	633619	585756	755522	701080	461748	521728	685143	559648	681183	705090	693228	638594	567503	567826	604301	490111	0.0364215	0.75526
R.N#VTYGTYLDDPDPDDGFNYK.Q	sp|O43852-2|CALU_HUMAN	Isoform 2 of Calumenin OS=Homo sapiens OX=9606 GN=CALU	O43852-2	CALU	4	4.69	704888	845928	922325	653158	1.08952e+06	1.03147e+06	670712	567908	837909	769352	1.03744e+06	802230	910634	932682	980005	826256	883190	836164	0.148414	0.22558
K.VDKDLQSLEDILHQVEN#K.T	sp|P02679|FIBG_HUMAN	Fibrinogen gamma chain OS=Homo sapiens OX=9606 GN=FGG PE=1 SV=3	P02679	FGG	1	2.74	195871	183304	151703	173462	184148	266368	122766	99262.1	166910	261305	197043	131297	223306	142178	49558.6	154821	209869	244869	-0.0172765	0.948014
K.ILSYNRAN#RAVAILCNHQR.A	sp|P11387|TOP1_HUMAN	DNA topoisomerase 1 OS=Homo sapiens OX=9606 GN=TOP1 PE=1 SV=2	P11387	TOP1	1	2.22	985565	655997	831013	765553	609122	621382	634891	524850	580848	746326	814922	663360	861289	446248	598343	722634	683319	747416	0.0205018	0.878754
K.LSPYGDGGDVGQIFSCRLQDTNN#FFGAGQNK.R	sp|Q7Z7J9|CK2N1_HUMAN	Calcium/calmodulin-dependent protein kinase II inhibitor 1 OS=Homo sapiens OX=9606 GN=CAMK2N1 PE=1 SV=1	Q7Z7J9	CAMK2N1	2	2.41	392392	332746	195185	346582	190997	207019	359806	189551	177410	237960	135869	182578	202196	157710	167445	245713	262782	332493	-0.293626	0.157287
R.TPRPNELKITPLN#R.T	sp|Q08AD1|CAMP2_HUMAN	Calmodulin-regulated spectrin-associated protein 2 OS=Homo sapiens OX=9606 GN=CAMSAP2 PE=1 SV=3	Q08AD1	CAMSAP2	1	2.2	4.98047e+07	7.10782e+06	1.51812e+07	8.85476e+06	5.70625e+06	6.9009e+06	5.39674e+06	1.62629e+07	3.47471e+06	5.54197e+06	7.43284e+06	1.18015e+07	2.57721e+07	8.02167e+06	4.08617e+06	7.96048e+06	1.1629e+07	4.86137e+06	-0.180959	0.678684
K.DIVN#GLR.S	sp|P47756|CAPZB_HUMAN	F-actin-capping protein subunit beta OS=Homo sapiens OX=9606 GN=CAPZB PE=1 SV=4	P47756	CAPZB	1	2.48	1.41979e+06	900029	948531	938963	978272	894756	768120	785085	888004	1.18925e+06	1.07995e+06	1.26781e+06	1.17669e+06	784041	997314	1.06076e+06	1.09984e+06	975891	0.186325	0.114454
K.VDFLWHPEVN#GSMK.Q	sp|Q96PB1|CASD1_HUMAN	N-acetylneuraminate 9-O-acetyltransferase OS=Homo sapiens OX=9606 GN=CASD1 PE=1 SV=1	Q96PB1	CASD1	1	2.34	1.43951e+06	913462	676940	1.01611e+06	831932	718769	1.05187e+06	922816	691444	816859	936460	798449	935358	905183	977986	591279	935028	610630	-0.120912	0.414553
K.VDFLWHPEVN#GSM*K.Q	sp|Q96PB1|CASD1_HUMAN	N-acetylneuraminate 9-O-acetyltransferase OS=Homo sapiens OX=9606 GN=CASD1 PE=1 SV=1	Q96PB1	CASD1	1	2.5	3.2741e+06	2.70667e+06	1.97124e+06	2.98979e+06	2.87982e+06	2.18414e+06	2.67825e+06	2.89729e+06	1.93596e+06	2.58688e+06	2.7237e+06	2.52009e+06	2.92255e+06	1.99083e+06	2.67329e+06	1.91098e+06	3.05205e+06	1.79602e+06	-0.0856113	0.520227
K.MN#ITSIAPLLEK.L	sp|Q96PB1|CASD1_HUMAN	N-acetylneuraminate 9-O-acetyltransferase OS=Homo sapiens OX=9606 GN=CASD1 PE=1 SV=1	Q96PB1	CASD1	1	3.02	1.38271e+06	1.39737e+06	1.20461e+06	1.59521e+06	1.41243e+06	1.22736e+06	1.56529e+06	1.52967e+06	1.13616e+06	1.05026e+06	1.48393e+06	1.17947e+06	1.44544e+06	1.66726e+06	1.51e+06	848539	1.47257e+06	975745	-0.122476	0.348686
K.M*N#ITSIAPLLEK.L	sp|Q96PB1|CASD1_HUMAN	N-acetylneuraminate 9-O-acetyltransferase OS=Homo sapiens OX=9606 GN=CASD1 PE=1 SV=1	Q96PB1	CASD1	3	3.5	720440	707439	683139	852131	779286	648037	775067	870694	616518	519737	798213	672482	846307	683606	740032	437452	832184	493240	-0.171033	0.204486
K.IDAYNEAAVSILN#SSTR.N	sp|Q96PB1|CASD1_HUMAN	N-acetylneuraminate 9-O-acetyltransferase OS=Homo sapiens OX=9606 GN=CASD1 PE=1 SV=1	Q96PB1	CASD1	5	4.82	1.59206e+06	931128	684063	1.10019e+06	954748	721277	1.11609e+06	1.21924e+06	679114	911245	1.03638e+06	943351	1.26918e+06	1.11105e+06	1.1033e+06	765011	1.18279e+06	680105	0.0294112	0.860224
R.STNHEPSEM*SN#R.T	sp|Q8IUK8|CBLN2_HUMAN	Cerebellin-2 OS=Homo sapiens OX=9606 GN=CBLN2 PE=2 SV=1	Q8IUK8	CBLN2	17	3.27	761314	429413	472013	761720	372735	448562	1.26258e+06	374558	424864	644069	457288	455880	441688	492173	341714	332045	394343	302624	-0.368953	0.104831
R.STNHEPSEMSN#R.T	sp|Q8IUK8|CBLN2_HUMAN	Cerebellin-2 OS=Homo sapiens OX=9606 GN=CBLN2 PE=2 SV=1	Q8IUK8	CBLN2	10	3.55	1.78235e+06	1.10104e+06	1.13398e+06	1.84638e+06	931176	1.07388e+06	2.90288e+06	813236	1.08308e+06	1.57339e+06	1.09986e+06	1.09813e+06	1.00148e+06	1.8894e+06	895471	964306	990211	843805	-0.224188	0.32094
R.AQN#DTEPIVLEGK.C	sp|Q8IUK8|CBLN2_HUMAN	Cerebellin-2 OS=Homo sapiens OX=9606 GN=CBLN2 PE=2 SV=1	Q8IUK8	CBLN2	4	4.11	1.21711e+06	762287	814562	1.20258e+06	735593	655110	2.13359e+06	568389	769362	908581	648953	642120	578652	798057	526726	559095	579342	500181	-0.530603	0.0184948
R.STNHEPSEM*SN#K.T	sp|Q9NTU7|CBLN4_HUMAN	Cerebellin-4 OS=Homo sapiens OX=9606 GN=CBLN4 PE=1 SV=1	Q9NTU7	CBLN4	3	3.4	401447	290709	402548	602111	282964	316568	932063	259421	334617	374943	396322	296820	343985	374135	276887	223094	355867	251059	-0.301133	0.166685
R.STNHEPSEMSN#K.T	sp|Q9NTU7|CBLN4_HUMAN	Cerebellin-4 OS=Homo sapiens OX=9606 GN=CBLN4 PE=1 SV=1	Q9NTU7	CBLN4	5	4.01	556468	374911	454150	733116	355270	369574	1.03372e+06	298882	447255	525516	530472	370028	381554	633294	344318	349919	425349	384547	-0.151033	0.469623
R.SLDDLSAPPHHRSIPN#GLHDPSSTYIRQLESK.V	sp|A6NKD9|CC85C_HUMAN	Coiled-coil domain-containing protein 85C OS=Homo sapiens OX=9606 GN=CCDC85C PE=1 SV=1	A6NKD9	CCDC85C	1	2.26	4.27842e+06	3.46446e+06	1.80187e+06	2.04728e+06	2.92701e+06	2.71419e+06	1.85537e+06	2.60512e+06	2.46243e+06	1.25413e+06	1.28285e+06	2.35017e+06	2.4301e+06	1.37909e+06	1.29665e+06	2.71436e+06	2.74604e+06	1.93306e+06	-0.494315	0.0248684
R.TSLGPN#GLDK.M	sp|P48643|TCPE_HUMAN	T-complex protein 1 subunit epsilon OS=Homo sapiens OX=9606 GN=CCT5 PE=1 SV=1	P48643	CCT5	1	3.56	1.63344e+06	1.41143e+06	1.73369e+06	1.43316e+06	1.54104e+06	1.68896e+06	1.22263e+06	1.58601e+06	1.31067e+06	1.71717e+06	1.78352e+06	1.87459e+06	2.00961e+06	1.59858e+06	1.68976e+06	1.66891e+06	1.96008e+06	1.61353e+06	0.235338	0.00998754
R.N#YTEYWSGSNSGNQK.M	sp|Q6YHK3|CD109_HUMAN	CD109 antigen OS=Homo sapiens OX=9606 GN=CD109 PE=1 SV=2	Q6YHK3	CD109	1	2.92	2.05141e+06	4.03398e+06	5.27846e+06	2.44331e+06	4.87789e+06	5.09334e+06	1.91673e+06	4.05795e+06	4.36536e+06	3.23745e+06	2.59193e+06	4.33033e+06	4.27874e+06	3.71014e+06	4.0758e+06	3.37628e+06	3.55753e+06	3.05708e+06	-0.00672974	0.973304
K.IN#GSAN#FSFNDEEM*K.N	sp|Q6YHK3|CD109_HUMAN	CD109 antigen OS=Homo sapiens OX=9606 GN=CD109 PE=1 SV=2	Q6YHK3	CD109	2	2.98	626375	1.16656e+06	1.55646e+06	644362	1.34796e+06	1.3707e+06	599193	1.20733e+06	1.30198e+06	1.06032e+06	851444	1.30011e+06	1.39125e+06	1.14259e+06	1.21983e+06	965893	1.03993e+06	824574	0.062641	0.750278
K.IN#YTVPQSGTFK.I	sp|Q6YHK3|CD109_HUMAN	CD109 antigen OS=Homo sapiens OX=9606 GN=CD109 PE=1 SV=2	Q6YHK3	CD109	5	3.27	2.82527e+06	4.43476e+06	5.14245e+06	2.49185e+06	6.04718e+06	6.16692e+06	2.0502e+06	4.84582e+06	5.04518e+06	3.66453e+06	2.9784e+06	4.56802e+06	4.76625e+06	3.64588e+06	3.55723e+06	3.55258e+06	3.7411e+06	2.776e+06	-0.155576	0.44802
K.QN#STMFSLTPENSWTPK.A	sp|Q6YHK3|CD109_HUMAN	CD109 antigen OS=Homo sapiens OX=9606 GN=CD109 PE=1 SV=2	Q6YHK3	CD109	1	3.36	764146	1.6911e+06	2.26386e+06	1.02743e+06	2.08194e+06	2.09728e+06	856285	1.6207e+06	1.84848e+06	1.0428e+06	874295	1.51686e+06	1.54113e+06	1.48664e+06	1.5378e+06	1.28079e+06	1.27036e+06	1.20484e+06	-0.201946	0.343861
R.N#VSTNVFFK.Q	sp|Q6YHK3|CD109_HUMAN	CD109 antigen OS=Homo sapiens OX=9606 GN=CD109 PE=1 SV=2	Q6YHK3	CD109	2	3.56	5.72524e+06	8.23384e+06	6.59926e+06	4.05468e+06	8.835e+06	8.30876e+06	3.04853e+06	7.86573e+06	7.89694e+06	7.90564e+06	6.46984e+06	8.04581e+06	7.99765e+06	6.30673e+06	5.77311e+06	6.99187e+06	7.06414e+06	5.61877e+06	0.102608	0.578043
K.INGSAN#FSFNDEEM*K.N	sp|Q6YHK3|CD109_HUMAN	CD109 antigen OS=Homo sapiens OX=9606 GN=CD109 PE=1 SV=2	Q6YHK3	CD109	4	3.75	1.68543e+06	2.76688e+06	3.1421e+06	1.54599e+06	3.29809e+06	3.36519e+06	1.27845e+06	2.90794e+06	2.89873e+06	2.50671e+06	2.00427e+06	2.91803e+06	3.14933e+06	2.69927e+06	2.70673e+06	2.35048e+06	2.46768e+06	2.15067e+06	0.0705727	0.702977
K.HLN#GTITAK.Y	sp|Q6YHK3|CD109_HUMAN	CD109 antigen OS=Homo sapiens OX=9606 GN=CD109 PE=1 SV=2	Q6YHK3	CD109	6	3.85	7.75874e+06	1.11589e+07	9.36432e+06	5.79812e+06	1.33407e+07	1.3222e+07	4.66475e+06	1.12381e+07	1.16522e+07	1.06401e+07	8.6245e+06	1.22198e+07	1.20356e+07	8.39257e+06	8.68519e+06	9.24434e+06	1.05808e+07	7.2511e+06	0.0513455	0.788326
R.TQDEILFSN#STR.L	sp|Q6YHK3|CD109_HUMAN	CD109 antigen OS=Homo sapiens OX=9606 GN=CD109 PE=1 SV=2	Q6YHK3	CD109	5	4.1	3.54689e+06	4.30007e+06	3.70245e+06	2.31356e+06	4.69463e+06	5.28659e+06	1.83699e+06	4.75064e+06	4.00113e+06	6.00804e+06	4.64016e+06	5.38002e+06	5.53974e+06	2.24585e+06	4.11816e+06	4.83066e+06	4.94899e+06	3.51301e+06	0.279009	0.199776
R.GISDN#YTLALITYALSSVGSPK.A	sp|Q6YHK3|CD109_HUMAN	CD109 antigen OS=Homo sapiens OX=9606 GN=CD109 PE=1 SV=2	Q6YHK3	CD109	2	4.16	240267	280688	187560	125749	285171	303797	105868	273257	278398	340178	294239	326603	299314	287269	194787	281202	306771	200839	0.343941	0.101032
K.TASN#LTVSVLEAEGVFEK.G	sp|Q6YHK3|CD109_HUMAN	CD109 antigen OS=Homo sapiens OX=9606 GN=CD109 PE=1 SV=2	Q6YHK3	CD109	17	4.75	2.62802e+06	3.97739e+06	4.33343e+06	2.20532e+06	4.88739e+06	4.92199e+06	1.8305e+06	4.29648e+06	3.75962e+06	5.13739e+06	3.5625e+06	4.92896e+06	5.06066e+06	4.49334e+06	4.27403e+06	4.22072e+06	3.91928e+06	3.37893e+06	0.309554	0.10257
R.FLVTAPGIIRPGGN#VTIGVELLEHCPSQVTVK.A	sp|Q6YHK3|CD109_HUMAN	CD109 antigen OS=Homo sapiens OX=9606 GN=CD109 PE=1 SV=2	Q6YHK3	CD109	5	6.85	4.83104e+06	5.65718e+06	4.42834e+06	2.80343e+06	6.57598e+06	6.03602e+06	2.2512e+06	5.86106e+06	5.50494e+06	6.51208e+06	5.24352e+06	5.97137e+06	5.51546e+06	4.9757e+06	4.28138e+06	5.2422e+06	5.61588e+06	4.01473e+06	0.170377	0.3653
R.LRN#VSWATGR.S	sp|P08571|CD14_HUMAN	Monocyte differentiation antigen CD14 OS=Homo sapiens OX=9606 GN=CD14 PE=1 SV=2	P08571	CD14	2	3.42	2.41547e+06	4.38128e+06	2.94746e+06	2.42453e+06	4.24785e+06	4.26852e+06	2.29183e+06	4.37077e+06	3.82477e+06	5.1526e+06	4.3179e+06	3.78225e+06	4.21636e+06	3.74999e+06	2.77935e+06	3.19045e+06	4.56688e+06	3.3297e+06	0.196867	0.233968
R.CM*WSSALNSLN#LSFAGLEQVPK.G	sp|P08571|CD14_HUMAN	Monocyte differentiation antigen CD14 OS=Homo sapiens OX=9606 GN=CD14 PE=1 SV=2	P08571	CD14	1	3.84	925791	1.47343e+06	984780	531441	2.10733e+06	1.48638e+06	1.05938e+06	808418	1.2036e+06	1.26555e+06	1.47234e+06	1.13261e+06	1.7089e+06	1.48518e+06	1.21083e+06	1.20022e+06	1.3673e+06	1.10744e+06	0.26159	0.193256
R.YHQPGHEAVTSAVDQLQQEFHCCGSN#NSQDWR.D	sp|P48509|CD151_HUMAN	CD151 antigen OS=Homo sapiens OX=9606 GN=CD151 PE=1 SV=3	P48509	CD151	1	4.99	199701	321430	243633	117352	308646	255179	90216.9	246507	235476	238714	197428	261325	340028	332254	232408	418602	311866	275211	0.437784	0.0625841
R.N#YSHHQLNR.S	sp|Q14515|SPRL1_HUMAN	SPARC-like protein 1 OS=Homo sapiens OX=9606 GN=SPARCL1 PE=1 SV=2	Q14515	SPARCL1	11	3.51	2.44699e+06	1.91065e+06	2.09825e+06	2.13581e+06	2.25706e+06	2.00003e+06	1.61868e+06	2.4256e+06	1.87245e+06	1.76935e+06	2.20952e+06	3.45881e+06	2.25986e+06	1.69079e+06	1.6483e+06	1.83709e+06	2.15011e+06	1.65502e+06	-0.0356418	0.788062
R.VN#NSDPYSVALSELGDRQN#ESYLNFAR.K	sp|P04839|CY24B_HUMAN	Cytochrome b-245 heavy chain OS=Homo sapiens OX=9606 GN=CYBB PE=1 SV=2	P04839	CYBB	3	5.06	973168	838409	572938	398652	666157	1.03756e+06	348145	995128	866711	954889	887569	560159	725052	782886	524059	774537	758697	662593	0.056407	0.786138
K.ASSEVNLANLPPSYHN#ETNTDTK.V	sp|Q9UBP4|DKK3_HUMAN	Dickkopf-related protein 3 OS=Homo sapiens OX=9606 GN=DKK3 PE=1 SV=2	Q9UBP4	DKK3	3	6.02	729598	761311	918784	661425	1.31341e+06	1.05313e+06	369671	968804	974125	895461	1.06725e+06	981769	1.34682e+06	778535	575386	635690	1.03201e+06	630531	0.0581778	0.785057
R.SGIEN#STVTLSHPN#GTTSVTSILHIKDPK.N	sp|P41217|OX2G_HUMAN	OX-2 membrane glycoprotein OS=Homo sapiens OX=9606 GN=CD200 PE=1 SV=4	P41217	CD200	2	4.25	2.67261e+06	2.12184e+06	2.33634e+06	1.88193e+06	2.91638e+06	2.48859e+06	2.87265e+06	3.137e+06	1.82657e+06	3.03538e+06	1.94383e+06	2.6297e+06	2.07877e+06	3.16043e+06	2.79981e+06	2.24172e+06	2.30614e+06	1.20977e+07	0.287021	0.289211
R.SGIEN#STVTLSHPN#GTTSVTSILHIK.D	sp|P41217|OX2G_HUMAN	OX-2 membrane glycoprotein OS=Homo sapiens OX=9606 GN=CD200 PE=1 SV=4	P41217	CD200	4	6.53	4.48423e+06	3.03942e+06	2.94796e+06	2.754e+06	3.94223e+06	3.00399e+06	4.01828e+06	3.92319e+06	2.47631e+06	4.1166e+06	2.67459e+06	3.65981e+06	2.96139e+06	4.58198e+06	3.60386e+06	3.15037e+06	3.05502e+06	1.73563e+07	0.298426	0.283486
K.QLVHSFAEGQDQGSAYAN#R.T	sp|Q5ZPR3|CD276_HUMAN	CD276 antigen OS=Homo sapiens OX=9606 GN=CD276 PE=1 SV=1	Q5ZPR3	CD276	1	2.96	958295	1.05051e+06	1.22073e+06	1.18133e+06	1.57558e+06	1.52697e+06	922197	1.01873e+06	1.08137e+06	803244	729092	1.11375e+06	1.13022e+06	1.02181e+06	1.06035e+06	997663	1.34124e+06	630880	-0.266192	0.0814599
R.DQGSAYAN#R.T	sp|Q5ZPR3|CD276_HUMAN	CD276 antigen OS=Homo sapiens OX=9606 GN=CD276 PE=1 SV=1	Q5ZPR3	CD276	3	3.08	1.72229e+06	1.70534e+06	1.34176e+06	1.28178e+06	1.85708e+06	1.91153e+06	1.25798e+06	1.80475e+06	1.36055e+06	1.56758e+06	1.62387e+06	1.62897e+06	1.70986e+06	1.12835e+06	1.04443e+06	1.25625e+06	1.58116e+06	655132	-0.26098	0.132284
R.TALFPDLLAQGN#ASLR.L	sp|Q5ZPR3|CD276_HUMAN	CD276 antigen OS=Homo sapiens OX=9606 GN=CD276 PE=1 SV=1	Q5ZPR3	CD276	10	3.91	1.78834e+06	1.99011e+06	1.65987e+06	1.98624e+06	2.45742e+06	2.5848e+06	1.69619e+06	1.78337e+06	1.77859e+06	1.77209e+06	1.48238e+06	1.81157e+06	1.78709e+06	1.70016e+06	1.81436e+06	2.01557e+06	2.2454e+06	1.19271e+06	-0.16685	0.173629
R.VVLGAN#GTYSCLVR.N	sp|Q5ZPR3|CD276_HUMAN	CD276 antigen OS=Homo sapiens OX=9606 GN=CD276 PE=1 SV=1	Q5ZPR3	CD276	4	4.02	3.06189e+06	3.19163e+06	3.05226e+06	2.96565e+06	3.95986e+06	3.86993e+06	2.25241e+06	2.81705e+06	2.85352e+06	2.8645e+06	2.43252e+06	2.83776e+06	3.11876e+06	2.48065e+06	2.46421e+06	3.21482e+06	3.84336e+06	1.85755e+06	-0.167142	0.211098
K.LTQGICLEQN#K.T	sp|P28906|CD34_HUMAN	Hematopoietic progenitor cell antigen CD34 OS=Homo sapiens OX=9606 GN=CD34 PE=1 SV=2	P28906	CD34	4	4.77	5.51945e+06	9.84693e+06	5.22147e+06	5.83773e+06	5.55558e+06	7.00775e+06	3.63791e+06	5.20291e+06	5.78892e+06	4.88066e+06	6.42608e+06	4.41426e+06	4.67674e+06	3.31674e+06	5.73587e+06	5.38986e+06	6.90808e+06	8.04668e+06	-0.104143	0.554286
R.VLCGEEQADADAGAQVCSLLLAQSEVRPQCLLLVLAN#R.T	sp|P28906|CD34_HUMAN	Hematopoietic progenitor cell antigen CD34 OS=Homo sapiens OX=9606 GN=CD34 PE=1 SV=2	P28906	CD34	5	6.18	233797	426539	200318	223793	272335	293894	189018	212881	231169	203773	283827	232999	220185	218534	295609	264767	281402	351282	0.0657724	0.652861
K.HPCN#ITEEDYQPLM*K.L	sp|P28907|CD38_HUMAN	ADP-ribosyl cyclase/cyclic ADP-ribose hydrolase 1 OS=Homo sapiens OX=9606 GN=CD38 PE=1 SV=2	P28907	CD38	1	3.63	5.41407e+06	5.3693e+06	5.34027e+06	1.62384e+06	8.67144e+06	9.7214e+06	759264	1.14788e+07	5.29972e+06	6.64564e+06	6.80657e+06	9.78014e+06	1.48734e+07	5.47028e+06	5.60016e+06	7.03076e+06	9.79947e+06	4.00475e+06	0.647148	0.146414
R.FAEAACDVVHVM*LN#GSR.S	sp|P28907|CD38_HUMAN	ADP-ribosyl cyclase/cyclic ADP-ribose hydrolase 1 OS=Homo sapiens OX=9606 GN=CD38 PE=1 SV=2	P28907	CD38	21	4.38	2.09139e+06	5.52026e+06	3.49298e+06	2.3538e+06	6.28525e+06	8.26255e+06	1.33684e+06	7.35991e+06	6.58125e+06	7.59082e+06	5.36335e+06	8.83623e+06	7.70585e+06	8.6723e+06	1.15605e+07	8.11169e+06	8.01487e+06	1.14288e+07	1.0375	0.00318342
K.HPCN#ITEEDYQPLMK.L	sp|P28907|CD38_HUMAN	ADP-ribosyl cyclase/cyclic ADP-ribose hydrolase 1 OS=Homo sapiens OX=9606 GN=CD38 PE=1 SV=2	P28907	CD38	6	4.56	4.06116e+06	6.01242e+06	4.42777e+06	2.01777e+06	7.66853e+06	9.19933e+06	1.01939e+06	8.74518e+06	6.45526e+06	7.69265e+06	6.39683e+06	9.69847e+06	1.06168e+07	1.00711e+07	8.7666e+06	8.67606e+06	9.06388e+06	7.4048e+06	0.91115	0.013539
R.RFAEAACDVVHVM*LN#GSR.S	sp|P28907|CD38_HUMAN	ADP-ribosyl cyclase/cyclic ADP-ribose hydrolase 1 OS=Homo sapiens OX=9606 GN=CD38 PE=1 SV=2	P28907	CD38	4	4.65	2.63964e+06	4.38677e+06	3.18765e+06	1.743e+06	5.41094e+06	7.00535e+06	787506	6.94892e+06	5.09926e+06	5.59983e+06	4.61581e+06	8.00896e+06	8.25679e+06	1.3344e+07	7.61426e+06	6.13644e+06	8.0559e+06	7.94736e+06	1.10773	0.00473903
K.N#STFGSVEVHNLQPEK.V	sp|P28907|CD38_HUMAN	ADP-ribosyl cyclase/cyclic ADP-ribose hydrolase 1 OS=Homo sapiens OX=9606 GN=CD38 PE=1 SV=2	P28907	CD38	7	4.75	4.4172e+06	9.36163e+06	6.03724e+06	3.36283e+06	1.13021e+07	1.37326e+07	1.74556e+06	1.31228e+07	1.07086e+07	1.20502e+07	9.66484e+06	1.53266e+07	1.5161e+07	1.30269e+07	1.50872e+07	1.36616e+07	1.33175e+07	1.43186e+07	0.973322	0.00721012
R.FAEAACDVVHVMLN#GSR.S	sp|P28907|CD38_HUMAN	ADP-ribosyl cyclase/cyclic ADP-ribose hydrolase 1 OS=Homo sapiens OX=9606 GN=CD38 PE=1 SV=2	P28907	CD38	5	5.71	2.5904e+06	4.27524e+06	3.29438e+06	1.49704e+06	5.7448e+06	6.87849e+06	790333	6.62605e+06	5.08691e+06	4.84519e+06	4.14953e+06	6.88422e+06	6.98118e+06	7.54353e+06	7.40453e+06	6.08099e+06	6.40522e+06	6.12114e+06	0.86735	0.0191239
R.RFAEAACDVVHVMLN#GSR.S	sp|P28907|CD38_HUMAN	ADP-ribosyl cyclase/cyclic ADP-ribose hydrolase 1 OS=Homo sapiens OX=9606 GN=CD38 PE=1 SV=2	P28907	CD38	6	5.91	1.63356e+06	4.44713e+06	2.88157e+06	1.73791e+06	5.20905e+06	6.60967e+06	987400	5.96264e+06	5.17313e+06	5.55172e+06	4.31706e+06	7.15733e+06	6.26858e+06	7.63295e+06	1.01818e+07	6.35149e+06	6.55943e+06	8.8843e+06	1.07369	0.00362778
K.EN#DTGVVHQVEECR.V	sp|P49961|ENTP1_HUMAN	Ectonucleoside triphosphate diphosphohydrolase 1 OS=Homo sapiens OX=9606 GN=ENTPD1 PE=1 SV=1	P49961	ENTPD1	2	4.92	1.49017e+06	1.88e+06	1.66619e+06	1.44222e+06	2.17776e+06	2.20417e+06	1.05801e+06	1.63177e+06	1.68622e+06	1.67572e+06	1.75679e+06	1.84856e+06	2.19495e+06	1.23432e+06	1.1949e+06	1.93459e+06	2.24465e+06	1.60757e+06	0.0429566	0.77597
K.TILEWEPKPVN#QVYTVQISTK.S	sp|P13726|TF_HUMAN	Tissue factor OS=Homo sapiens OX=9606 GN=F3 PE=1 SV=1	P13726	F3	6	4.65	3.03082e+06	3.58722e+06	3.06918e+06	2.76202e+06	3.62992e+06	3.51575e+06	3.22471e+06	2.61979e+06	2.97838e+06	2.87957e+06	3.40319e+06	2.82011e+06	3.57461e+06	2.50019e+06	3.00275e+06	3.06318e+06	3.70976e+06	2.96855e+06	-0.0269278	0.770881
K.TTEQLIEAVNN#GDFEAYAK.I	tr|H7C394|H7C394_HUMAN	Calcium/calmodulin-dependent protein kinase type II subunit beta (Fragment) OS=Homo sapiens OX=9606 GN=CAMK2B PE=1 SV=1	H7C394	CAMK2B	1	3.85	326462	237673	259002	361317	239306	248671	415821	239620	231492	267902	260574	265205	301732	299674	284721	244156	281324	270815	-0.0187586	0.869781
K.YLN#FSESEEK.E	sp|P20702|ITAX_HUMAN	Integrin alpha-X OS=Homo sapiens OX=9606 GN=ITGAX PE=1 SV=3	P20702	ITGAX	5	2.78	1.82495e+06	2.88453e+06	2.33852e+06	1.89111e+06	3.27023e+06	3.27295e+06	1.51865e+06	3.07611e+06	2.7862e+06	2.11936e+06	2.37e+06	2.8946e+06	2.46873e+06	2.45525e+06	2.44584e+06	2.86528e+06	2.22486e+06	1.78009e+06	-0.0452221	0.767382
K.GYFYIPPLATHTICDRN#HTWLPVSDDACYR.E	sp|P15529|MCP_HUMAN	Membrane cofactor protein OS=Homo sapiens OX=9606 GN=CD46 PE=1 SV=3	P15529	CD46	1	3.73	1.6203e+06	1.29635e+06	1.39747e+06	1.26557e+06	1.28184e+06	1.32777e+06	1.49526e+06	1.21277e+06	1.15648e+06	1.31432e+06	1.01256e+06	1.22634e+06	1.50554e+06	1.37578e+06	1.52248e+06	1.03752e+06	1.09334e+06	1.50493e+06	-0.0659764	0.517932
K.SVEFTFCNDTVVIPCFVTN#MEAQN#TTEVYVK.W	sp|Q08722|CD47_HUMAN	Leukocyte surface antigen CD47 OS=Homo sapiens OX=9606 GN=CD47 PE=1 SV=1	Q08722	CD47	1	2.64	37725.3	23333.3	26396	33223.6	26521.6	23837.5	36561.2	26327.9	32589.5	20345.8	18729.5	19229.1	23997.1	17954	14685.3	25801.1	26434.9	17351.4	-0.533596	0.000559681
K.SVEFTFCN#DTVVIPCFVTN#MEAQNTTEVYVK.W	sp|Q08722|CD47_HUMAN	Leukocyte surface antigen CD47 OS=Homo sapiens OX=9606 GN=CD47 PE=1 SV=1	Q08722	CD47	26	3.91	393695	238911	269631	363531	239719	227443	475074	249870	256877	252426	258606	244880	253798	210130	207744	242349	262608	200297	-0.307031	0.0358998
K.SVEFTFCN#DTVVIPCFVTN#MEAQN#TTEVYVK.W	sp|Q08722|CD47_HUMAN	Leukocyte surface antigen CD47 OS=Homo sapiens OX=9606 GN=CD47 PE=1 SV=1	Q08722	CD47	4	3.92	70645.2	47585.5	48321.7	64813.9	47131.8	46288.9	92319.3	50784.5	51715.4	41040.2	40686.5	38681.7	44287.6	37657.3	35738.5	39136.1	43676.2	36312.5	-0.504745	0.000550109
R.DIYTFDGALN#K.S	sp|Q08722|CD47_HUMAN	Leukocyte surface antigen CD47 OS=Homo sapiens OX=9606 GN=CD47 PE=1 SV=1	Q08722	CD47	34	4.23	5.0957e+07	3.12081e+07	3.52616e+07	4.5167e+07	3.11583e+07	3.03875e+07	6.38053e+07	3.45523e+07	3.26155e+07	2.78942e+07	3.12998e+07	3.24886e+07	3.4175e+07	2.84471e+07	2.85759e+07	2.94131e+07	3.03765e+07	2.17803e+07	-0.387907	0.0114997
K.SVEFTFCN#DTVVIPCFVTN#M*EAQNTTEVYVK.W	sp|Q08722|CD47_HUMAN	Leukocyte surface antigen CD47 OS=Homo sapiens OX=9606 GN=CD47 PE=1 SV=1	Q08722	CD47	51	4.44	413975	261439	296360	385592	262761	253804	518563	287449	270635	271435	274501	264373	282242	244681	242305	259824	286108	227278	-0.286543	0.0368464
K.GRDIYTFDGALN#K.S	sp|Q08722|CD47_HUMAN	Leukocyte surface antigen CD47 OS=Homo sapiens OX=9606 GN=CD47 PE=1 SV=1	Q08722	CD47	21	4.91	1.47535e+07	9.63763e+06	1.12788e+07	1.53114e+07	1.01957e+07	9.6753e+06	1.67903e+07	1.01271e+07	1.02867e+07	7.04266e+06	8.17394e+06	8.40457e+06	8.77255e+06	4.78298e+06	7.36196e+06	7.75628e+06	9.27719e+06	7.41875e+06	-0.636756	0.000202643
K.M*DKSDAVSHTGN#YTCEVTELTR.E	sp|Q08722|CD47_HUMAN	Leukocyte surface antigen CD47 OS=Homo sapiens OX=9606 GN=CD47 PE=1 SV=1	Q08722	CD47	1	4.97	590028	370282	572088	708192	358071	378960	898772	411246	377837	517892	524402	463680	500385	324244	401489	427051	489920	426729	-0.132843	0.446257
K.SVEFTFCN#DTVVIPCFVTNMEAQN#TTEVYVK.W	sp|Q08722|CD47_HUMAN	Leukocyte surface antigen CD47 OS=Homo sapiens OX=9606 GN=CD47 PE=1 SV=1	Q08722	CD47	78	5.26	1.33924e+06	838486	919336	1.17895e+06	828269	787435	1.57851e+06	844206	906293	761081	816278	773816	818924	719931	690383	808191	854007	646337	-0.384128	0.00705333
K.SDAVSHTGN#YTCEVTELTR.E	sp|Q08722|CD47_HUMAN	Leukocyte surface antigen CD47 OS=Homo sapiens OX=9606 GN=CD47 PE=1 SV=1	Q08722	CD47	39	5.3	9.01248e+06	5.30859e+06	6.23925e+06	8.49107e+06	5.35166e+06	5.44973e+06	1.16234e+07	6.13506e+06	5.52128e+06	6.12987e+06	6.10732e+06	5.92384e+06	6.47081e+06	3.73226e+06	5.32001e+06	5.50461e+06	6.11542e+06	4.84182e+06	-0.294199	0.0728005
K.SVEFTFCN#DTVVIPCFVTNM*EAQN#TTEVYVK.W	sp|Q08722|CD47_HUMAN	Leukocyte surface antigen CD47 OS=Homo sapiens OX=9606 GN=CD47 PE=1 SV=1	Q08722	CD47	164	5.71	1.64123e+06	1.0628e+06	1.20763e+06	1.5255e+06	1.07144e+06	1.03431e+06	1.99982e+06	1.13921e+06	1.1369e+06	960738	1.03642e+06	1.01161e+06	1.0925e+06	879026	928317	1.01293e+06	1.12689e+06	846136	-0.378969	0.00597186
K.SDAVSHTGN#YTCEVTELTREGETIIELK.Y	sp|Q08722|CD47_HUMAN	Leukocyte surface antigen CD47 OS=Homo sapiens OX=9606 GN=CD47 PE=1 SV=1	Q08722	CD47	4	6.93	414688	306208	345773	434326	310170	419348	556234	317802	352138	238535	343917	285317	310345	127163	252720	234674	311786	223909	-0.592808	0.00188239
K.GSQWSDIEEFCN#R.S	sp|P08174|DAF_HUMAN	Complement decay-accelerating factor OS=Homo sapiens OX=9606 GN=CD55 PE=1 SV=4	P08174	CD55	3	3.5	1.55045e+06	2.00676e+06	2.02106e+06	977870	2.02808e+06	2.41958e+06	1.79838e+06	1.77294e+06	1.86165e+06	2.863e+06	2.51122e+06	2.39231e+06	2.68328e+06	2.28913e+06	2.5505e+06	2.25558e+06	2.15753e+06	2.67249e+06	0.476697	0.00168914
R.N#STSIYFK.M	sp|P19256|LFA3_HUMAN	Lymphocyte function-associated antigen 3 OS=Homo sapiens OX=9606 GN=CD58 PE=1 SV=1	P19256	CD58	3	3.5	1.92638e+06	3.18384e+06	2.30117e+06	1.68864e+06	2.53177e+06	2.5997e+06	1.0451e+06	2.27123e+06	2.88178e+06	2.63105e+06	2.56896e+06	2.71869e+06	2.89931e+06	2.32292e+06	1.59379e+06	2.47793e+06	2.81268e+06	1.53348e+06	0.108253	0.572539
K.RN#STSIYFK.M	sp|P19256|LFA3_HUMAN	Lymphocyte function-associated antigen 3 OS=Homo sapiens OX=9606 GN=CD58 PE=1 SV=1	P19256	CD58	3	4.05	9.6555e+06	1.11803e+07	9.01965e+06	7.20029e+06	1.03599e+07	1.03659e+07	4.57276e+06	8.74593e+06	1.10726e+07	1.30348e+07	1.26366e+07	1.22575e+07	1.29074e+07	8.92775e+06	7.41479e+06	9.21869e+06	1.42765e+07	6.49005e+06	0.238218	0.209933
K.TAVN#CSSDFDACLITK.A	sp|P13987|CD59_HUMAN	CD59 glycoprotein OS=Homo sapiens OX=9606 GN=CD59 PE=1 SV=1	P13987	CD59	302	5.73	9.87489e+06	7.94946e+06	8.20748e+06	6.23916e+06	6.25209e+06	6.9624e+06	7.96152e+06	8.11922e+06	6.8342e+06	7.7016e+06	5.0246e+06	7.75448e+06	8.49153e+06	7.74636e+06	7.74327e+06	8.67683e+06	7.25575e+06	7.21756e+06	-0.0171673	0.87688
R.LEVLHKGVWGSVCDDN#WGEK.E	sp|O43866|CD5L_HUMAN	CD5 antigen-like OS=Homo sapiens OX=9606 GN=CD5L PE=1 SV=1	O43866	CD5L	1	2.53	1.19939e+06	1.16834e+06	1.23995e+06	924154	369832	942469	614358	1.65108e+06	1.00692e+06	1.05141e+06	639527	726322	1.0168e+06	413935	600196	1.41897e+06	1.16329e+06	1.66814e+06	-0.0834243	0.770844
K.NN#HTASILDR.M	sp|P08962|CD63_HUMAN	CD63 antigen OS=Homo sapiens OX=9606 GN=CD63 PE=1 SV=2	P08962	CD63	13	3.37	1.63309e+07	1.96163e+07	1.42874e+07	1.43716e+07	1.29821e+07	2.50936e+07	1.22547e+07	1.55905e+07	1.78538e+07	1.82932e+07	2.20404e+07	1.62913e+07	2.59929e+07	5.46788e+06	1.45239e+07	2.04972e+07	2.92813e+07	2.07951e+07	0.134567	0.585785
K.NRVPDSCCIN#VTVGCGINFNEK.A	sp|P08962|CD63_HUMAN	CD63 antigen OS=Homo sapiens OX=9606 GN=CD63 PE=1 SV=2	P08962	CD63	8	6.92	4.15103e+06	4.81853e+06	3.89456e+06	3.83539e+06	3.35997e+06	5.79658e+06	3.47795e+06	3.67064e+06	4.27773e+06	4.55855e+06	5.2373e+06	4.09974e+06	5.78152e+06	4.03221e+06	3.86852e+06	5.0837e+06	7.4852e+06	5.45327e+06	0.28079	0.044006
R.TLN#QSSDELQLSMGNAM*FVK.E	sp|P01011|AACT_HUMAN	Alpha-1-antichymotrypsin OS=Homo sapiens OX=9606 GN=SERPINA3 PE=1 SV=2	P01011	SERPINA3	6	4.64	1.20499e+06	1.47026e+06	1.06716e+06	890972	1.0705e+06	1.19274e+06	2.11042e+06	1.23112e+06	1.24426e+06	1.69007e+06	1.73873e+06	987174	1.6915e+06	1.02634e+06	656432	979647	1.89028e+06	1.65761e+06	0.0605968	0.767188
K.TCDWLPKPN#MSASCK.E	sp|P07602|SAP_HUMAN	Prosaposin OS=Homo sapiens OX=9606 GN=PSAP PE=1 SV=2	P07602	PSAP	4	2.76	4.4777e+06	2.18064e+06	2.34091e+06	1.7157e+06	2.25553e+06	2.747e+06	1.21259e+06	4.42227e+06	2.10021e+06	1.84786e+06	2.12669e+06	2.31964e+06	4.79817e+06	1.05149e+06	2.37191e+06	2.17474e+06	2.68051e+06	2.56196e+06	-0.0831306	0.750871
R.DYN#SSR.E	sp|P27701|CD82_HUMAN	CD82 antigen OS=Homo sapiens OX=9606 GN=CD82 PE=1 SV=1	P27701	CD82	2	2.35	2.13145e+07	6.79037e+07	2.3549e+07	1.05922e+07	8.25424e+07	7.4763e+07	1.80161e+07	7.30634e+07	3.79974e+07	3.18609e+07	5.77616e+07	5.82973e+07	8.24037e+07	4.81595e+07	5.28491e+07	5.19066e+07	4.36746e+07	3.96888e+07	0.464822	0.207844
R.KGFCEAPGN#R.T	sp|P27701|CD82_HUMAN	CD82 antigen OS=Homo sapiens OX=9606 GN=CD82 PE=1 SV=1	P27701	CD82	3	2.5	2.45173e+07	1.04595e+08	6.24025e+07	2.01612e+07	1.63685e+08	1.43759e+08	2.45232e+07	1.03009e+08	5.21619e+07	5.73917e+07	8.0478e+07	8.84977e+07	1.20827e+08	7.92126e+07	1.21629e+08	1.03343e+08	7.4511e+07	7.22936e+07	0.5252	0.176998
K.GFCEAPGN#R.T	sp|P27701|CD82_HUMAN	CD82 antigen OS=Homo sapiens OX=9606 GN=CD82 PE=1 SV=1	P27701	CD82	5	2.96	3.04128e+07	7.97238e+07	4.68513e+07	1.52794e+07	1.19207e+08	1.09064e+08	2.0692e+07	9.05823e+07	5.13094e+07	4.57129e+07	7.74454e+07	7.34082e+07	1.16953e+08	6.63162e+07	9.27697e+07	9.07729e+07	7.61493e+07	7.53896e+07	0.60985	0.096271
K.CCGWVSFYN#WTDNAELM*NRPEVTYPCSCEVK.G	sp|P27701|CD82_HUMAN	CD82 antigen OS=Homo sapiens OX=9606 GN=CD82 PE=1 SV=1	P27701	CD82	1	3.34	583906	2.27213e+06	1.80017e+06	1.00534e+06	3.74458e+06	2.43428e+06	1.8643e+06	2.99613e+06	1.85335e+06	2.79409e+06	3.81972e+06	2.74677e+06	4.19443e+06	4.2122e+06	4.46326e+06	2.7373e+06	2.97308e+06	3.17278e+06	0.893484	0.0035975
R.DYN#SSREDSLQDAWDYVQAQVK.C	sp|P27701|CD82_HUMAN	CD82 antigen OS=Homo sapiens OX=9606 GN=CD82 PE=1 SV=1	P27701	CD82	10	5.57	5.078e+06	1.36995e+07	1.03424e+07	4.21966e+06	2.43865e+07	1.92666e+07	5.59052e+06	1.98172e+07	1.11455e+07	1.29957e+07	2.06359e+07	1.39044e+07	2.638e+07	1.9112e+07	2.29255e+07	1.69969e+07	1.69905e+07	1.88939e+07	0.78454	0.0184763
K.VIEEFYN#QTWVHR.Y	sp|P11166|GTR1_HUMAN	Solute carrier family 2, facilitated glucose transporter member 1 OS=Homo sapiens OX=9606 GN=SLC2A1 PE=1 SV=2	P11166	SLC2A1	28	4.51	4.45723e+06	4.51825e+06	3.77106e+06	3.9298e+06	2.97377e+06	2.83992e+06	4.38701e+06	3.22298e+06	3.37031e+06	3.15371e+06	3.90893e+06	3.56598e+06	3.69162e+06	4.1807e+06	2.50237e+06	4.02705e+06	3.09837e+06	3.70119e+06	-0.0683722	0.568461
R.FTFTSHTPGEHQICLHSN#STK.F	sp|Q9BVK6|TMED9_HUMAN	Transmembrane emp24 domain-containing protein 9 OS=Homo sapiens OX=9606 GN=TMED9 PE=1 SV=2	Q9BVK6	TMED9	1	3.57	5.9015e+06	2.26878e+06	1.90949e+06	2.25754e+06	2.63926e+06	2.05882e+06	2.18052e+06	1.82905e+06	2.29668e+06	2.00395e+06	2.8719e+06	2.31928e+06	2.18107e+06	1.75987e+06	2.10713e+06	1.99874e+06	2.61098e+06	2.06922e+06	-0.144568	0.42082
R.QVVQTPN#TVLSTPFRTPSNGAEGLTPR.S	sp|Q99459|CDC5L_HUMAN	Cell division cycle 5-like protein OS=Homo sapiens OX=9606 GN=CDC5L PE=1 SV=2	Q99459	CDC5L	1	2.34	1.11933e+06	1.58134e+06	1.28562e+06	1.25274e+06	1.404e+06	1.42825e+06	1.41076e+06	1.28884e+06	1.3269e+06	1.33519e+06	1.38922e+06	1.20778e+06	1.44086e+06	1.67965e+06	1.57967e+06	1.38419e+06	1.5277e+06	1.6543e+06	0.124363	0.148694
K.FFFSLAAVNPNFTVQDN#EDNTAR.I	sp|Q9Y6N8|CAD10_HUMAN	Cadherin-10 OS=Homo sapiens OX=9606 GN=CDH10 PE=1 SV=2	Q9Y6N8	CDH10	1	2.8	44472.7	21439.3	18924.1	41231.7	15643.3	16883.9	70963.8	17791.4	16537.1	29789.4	32282.6	21781.9	19846.4	24203.4	25338.5	24722.9	26551.5	29977.2	0.0322548	0.901726
R.IFNIHSGN#GSLYTSKPLDR.E	sp|Q9Y6N8|CAD10_HUMAN	Cadherin-10 OS=Homo sapiens OX=9606 GN=CDH10 PE=1 SV=2	Q9Y6N8	CDH10	1	3.01	5.32637e+06	672757	649708	1.20444e+06	618184	655626	2.08403e+06	615581	629377	733819	787725	699852	555057	541769	741917	726984	750261	674627	-0.532022	0.136275
R.ELSQWHN#LTVIAAEINNPK.E	sp|Q9Y6N8|CAD10_HUMAN	Cadherin-10 OS=Homo sapiens OX=9606 GN=CDH10 PE=1 SV=2	Q9Y6N8	CDH10	3	3.99	570844	208253	209841	350105	160852	157504	664707	190914	163118	267527	270046	228017	208075	219385	239578	260703	269438	231528	-0.0716169	0.781081
K.FFFSLAAVNPN#FTVQDNEDNTAR.I	sp|Q9Y6N8|CAD10_HUMAN	Cadherin-10 OS=Homo sapiens OX=9606 GN=CDH10 PE=1 SV=2	Q9Y6N8	CDH10	16	5.4	529528	290787	282645	480528	210586	216823	877465	240505	230282	339998	358970	281574	252206	287562	333205	328078	311963	309068	-0.0912112	0.695703
R.FIFSLPPEIIHNPN#FTVR.D	sp|P55287|CAD11_HUMAN	Cadherin-11 OS=Homo sapiens OX=9606 GN=CDH11 PE=1 SV=2	P55287	CDH11	62	4.86	1.31599e+06	1.34907e+06	1.16092e+06	1.40198e+06	1.21753e+06	1.32034e+06	1.32752e+06	957773	1.25136e+06	1.06124e+06	1.09885e+06	1.09644e+06	1.21219e+06	1.12536e+06	1.16285e+06	1.22245e+06	1.27374e+06	1.29348e+06	-0.0950357	0.243455
R.N#ITAVGK.T	sp|P55290|CAD13_HUMAN	Cadherin-13 OS=Homo sapiens OX=9606 GN=CDH13 PE=1 SV=1	P55290	CDH13	2	2.75	8.08828e+06	4.28176e+06	4.60195e+06	6.24279e+06	5.15205e+06	4.38261e+06	8.44622e+06	4.22735e+06	5.04744e+06	4.0855e+06	3.21908e+06	4.68639e+06	4.76325e+06	3.44003e+06	3.78243e+06	4.38091e+06	4.40822e+06	3.16236e+06	-0.457475	0.00560452
K.VNSDGGLVALRN#ITAVGK.T	sp|P55290|CAD13_HUMAN	Cadherin-13 OS=Homo sapiens OX=9606 GN=CDH13 PE=1 SV=1	P55290	CDH13	2	3.04	2.21489e+06	978113	1.22446e+06	1.66074e+06	1.21241e+06	1.20525e+06	2.29945e+06	1.0802e+06	1.10005e+06	1.40068e+06	1.06188e+06	1.1789e+06	1.10216e+06	978743	1.31447e+06	1.28296e+06	1.34826e+06	1.19127e+06	-0.19773	0.224687
K.AN#YNLPIMVTDSGKPPM*TN#ITDLR.V	sp|P55290|CAD13_HUMAN	Cadherin-13 OS=Homo sapiens OX=9606 GN=CDH13 PE=1 SV=1	P55290	CDH13	4	3.69	927634	612020	605379	778599	587016	593481	1.13183e+06	532179	589852	545853	464969	505678	479703	434655	533080	556052	547675	491764	-0.439396	0.00298199
K.ANYNLPIMVTDSGKPPM*TN#ITDLR.V	sp|P55290|CAD13_HUMAN	Cadherin-13 OS=Homo sapiens OX=9606 GN=CDH13 PE=1 SV=1	P55290	CDH13	6	3.72	1.94303e+06	1.32882e+06	1.41264e+06	1.72672e+06	1.4466e+06	1.48542e+06	2.54152e+06	1.2309e+06	1.45639e+06	1.12792e+06	1.12548e+06	1.14195e+06	1.07471e+06	1.13774e+06	1.28223e+06	1.2887e+06	1.32876e+06	1.18718e+06	-0.415356	0.00199344
K.AN#YNLPIMVTDSGKPPMTN#ITDLR.V	sp|P55290|CAD13_HUMAN	Cadherin-13 OS=Homo sapiens OX=9606 GN=CDH13 PE=1 SV=1	P55290	CDH13	3	3.9	545393	297043	285789	391760	296627	289355	586072	261423	279311	337392	264044	283087	251891	257942	303216	334487	303841	278088	-0.249586	0.115268
K.IN#N#THALVSLLQNLNK.A	sp|P55290|CAD13_HUMAN	Cadherin-13 OS=Homo sapiens OX=9606 GN=CDH13 PE=1 SV=1	P55290	CDH13	1	4.04	103888	66130.6	62473.1	89936.5	77229.6	66897	149538	67704.1	62918.6	68825	68402.8	74910	59418.3	49368.5	70003.8	69508.9	80470	66231.3	-0.249271	0.118512
K.ANYNLPIM*VTDSGKPPM*TN#ITDLR.V	sp|P55290|CAD13_HUMAN	Cadherin-13 OS=Homo sapiens OX=9606 GN=CDH13 PE=1 SV=1	P55290	CDH13	12	4.27	4.32598e+06	2.71009e+06	2.98258e+06	3.50733e+06	2.98697e+06	3.21533e+06	5.30088e+06	2.80809e+06	2.92669e+06	2.57374e+06	2.3767e+06	2.6643e+06	2.54583e+06	2.12508e+06	2.92023e+06	2.70941e+06	2.97324e+06	2.54363e+06	-0.364646	0.00681248
K.AN#YNLPIM*VTDSGKPPMTN#ITDLR.V	sp|P55290|CAD13_HUMAN	Cadherin-13 OS=Homo sapiens OX=9606 GN=CDH13 PE=1 SV=1	P55290	CDH13	3	4.34	837376	535104	527261	659793	527844	532956	1.01767e+06	474843	547935	479613	416529	440232	422475	398108	499039	502089	458945	418200	-0.447647	0.00259996
K.N#LSVVILGASDK.D	sp|P55290|CAD13_HUMAN	Cadherin-13 OS=Homo sapiens OX=9606 GN=CDH13 PE=1 SV=1	P55290	CDH13	33	4.74	4.47614e+06	3.09993e+06	3.15439e+06	4.17815e+06	3.1403e+06	3.25657e+06	6.09753e+06	2.83093e+06	2.95801e+06	3.41602e+06	2.91025e+06	3.09422e+06	2.89301e+06	2.75957e+06	3.33077e+06	3.46219e+06	3.18497e+06	3.07289e+06	-0.198293	0.137106
K.ANYNLPIMVTDSGKPPMTN#ITDLR.V	sp|P55290|CAD13_HUMAN	Cadherin-13 OS=Homo sapiens OX=9606 GN=CDH13 PE=1 SV=1	P55290	CDH13	6	4.88	1.0927e+06	625309	628368	858534	637292	672878	1.32661e+06	574792	613612	776191	628238	629776	559377	674486	753880	770610	685667	674182	-0.138784	0.360497
K.ANYNLPIM*VTDSGKPPMTN#ITDLR.V	sp|P55290|CAD13_HUMAN	Cadherin-13 OS=Homo sapiens OX=9606 GN=CDH13 PE=1 SV=1	P55290	CDH13	14	4.98	1.95748e+06	1.265e+06	1.30793e+06	1.68219e+06	1.33234e+06	1.34749e+06	2.52433e+06	1.16238e+06	1.29597e+06	1.29694e+06	1.12759e+06	1.18709e+06	1.1164e+06	1.13989e+06	1.33928e+06	1.37503e+06	1.29486e+06	1.19456e+06	-0.284811	0.0384101
K.DPAGWLNINPIN#GTVDTTAVLDR.E	sp|P55290|CAD13_HUMAN	Cadherin-13 OS=Homo sapiens OX=9606 GN=CDH13 PE=1 SV=1	P55290	CDH13	13	5.15	1.39091e+06	767778	841597	1.01025e+06	858823	863985	1.51448e+06	786431	777682	921008	818087	827993	738490	734509	852992	860044	878818	766952	-0.210995	0.11754
K.IN#NTHALVSLLQNLNK.A	sp|P55290|CAD13_HUMAN	Cadherin-13 OS=Homo sapiens OX=9606 GN=CDH13 PE=1 SV=1	P55290	CDH13	36	5.21	3.33914e+06	2.20317e+06	2.38622e+06	2.82925e+06	2.4275e+06	2.44741e+06	4.34441e+06	2.13783e+06	2.34584e+06	1.92703e+06	1.88844e+06	1.97239e+06	2.00757e+06	1.43373e+06	2.07291e+06	2.1175e+06	2.15879e+06	1.90046e+06	-0.456778	0.00175384
R.QEDLSVGSVLLTVN#ATDPDSLQHQTIR.Y	sp|P55290|CAD13_HUMAN	Cadherin-13 OS=Homo sapiens OX=9606 GN=CDH13 PE=1 SV=1	P55290	CDH13	3	6.31	181913	93269.2	102722	121423	104615	118100	220306	103326	99040.8	128048	114925	103155	104157	93264.3	123623	110410	112251	101484	-0.151362	0.317798
R.LPVNPN#FTLK.D	sp|Q13634|CAD18_HUMAN	Cadherin-18 OS=Homo sapiens OX=9606 GN=CDH18 PE=2 SV=1	Q13634	CDH18	8	3.26	2.78159e+06	2.14382e+06	2.00897e+06	3.69984e+06	1.87821e+06	1.51455e+06	7.51791e+06	1.71096e+06	2.10148e+06	1.62123e+06	1.52227e+06	1.5245e+06	1.48978e+06	1.47235e+06	1.51145e+06	1.59661e+06	1.68037e+06	1.47157e+06	-0.679206	0.0069781
K.VLDREETPWYN#ITVTASEIDNPDLLSHVTVGIR.V	sp|Q13634|CAD18_HUMAN	Cadherin-18 OS=Homo sapiens OX=9606 GN=CDH18 PE=2 SV=1	Q13634	CDH18	1	8.65	297913	186198	190825	336273	176687	140897	740183	168174	190172	169555	155938	156327	156171	147976	165940	148405	156983	143191	-0.590006	0.0201066
R.N#WTITR.L	sp|P19022|CADH2_HUMAN	Cadherin-2 OS=Homo sapiens OX=9606 GN=CDH2 PE=1 SV=4	P19022	CDH2	5	2.3	1.04281e+07	1.34534e+07	1.26273e+07	1.36459e+07	1.43272e+07	1.17227e+07	9.87582e+06	1.16775e+07	1.2914e+07	9.03165e+06	9.12434e+06	9.8408e+06	9.73622e+06	7.08802e+06	7.5539e+06	9.34653e+06	9.13554e+06	7.49766e+06	-0.497966	3.76974e-05
K.SN#ISILR.V	sp|P19022|CADH2_HUMAN	Cadherin-2 OS=Homo sapiens OX=9606 GN=CDH2 PE=1 SV=4	P19022	CDH2	6	2.79	6.65664e+07	7.30007e+07	7.57076e+07	8.47e+07	7.85496e+07	7.35013e+07	6.01664e+07	7.0188e+07	7.64243e+07	6.40969e+07	6.25793e+07	6.81844e+07	6.379e+07	4.83144e+07	5.30259e+07	5.8893e+07	6.33485e+07	4.7985e+07	-0.317693	0.00202129
K.RN#WTITR.L	sp|P19022|CADH2_HUMAN	Cadherin-2 OS=Homo sapiens OX=9606 GN=CDH2 PE=1 SV=4	P19022	CDH2	9	2.89	4.57048e+07	4.84116e+07	4.94406e+07	5.69067e+07	5.54959e+07	4.55789e+07	4.34069e+07	4.42674e+07	4.76071e+07	4.31084e+07	3.91509e+07	4.62875e+07	3.88398e+07	2.84234e+07	3.51767e+07	4.07688e+07	4.40161e+07	3.3736e+07	-0.330158	0.00247067
R.VDIIVAN#LTVTDK.D	sp|P19022|CADH2_HUMAN	Cadherin-2 OS=Homo sapiens OX=9606 GN=CDH2 PE=1 SV=4	P19022	CDH2	20	3.35	1.25156e+06	1.0894e+06	1.13465e+06	1.34438e+06	1.25148e+06	1.19207e+06	1.2348e+06	1.11791e+06	1.14562e+06	1.20392e+06	1.07576e+06	1.17361e+06	1.14518e+06	1.16277e+06	1.17668e+06	1.05447e+06	1.12909e+06	1.02888e+06	-0.0833449	0.213337
K.DQPHTPAWN#AVYR.I	sp|P19022|CADH2_HUMAN	Cadherin-2 OS=Homo sapiens OX=9606 GN=CDH2 PE=1 SV=4	P19022	CDH2	1	3.84	1.00257e+06	764786	749161	1.01845e+06	827317	800864	987927	685095	757852	890951	875192	821387	778832	835506	834108	774927	886234	786506	-0.00916459	0.916528
R.VDIIVAN#LTVTDKDQPHTPAWN#AVYR.I	sp|P19022|CADH2_HUMAN	Cadherin-2 OS=Homo sapiens OX=9606 GN=CDH2 PE=1 SV=4	P19022	CDH2	1	3.85	509893	520158	545420	572846	575661	576721	570035	525019	493767	491719	476883	456343	465392	487794	483688	447879	485945	425831	-0.211159	0.00298075
R.VDIIVAN#LTVTDKDQPHTPAWNAVYR.I	sp|P19022|CADH2_HUMAN	Cadherin-2 OS=Homo sapiens OX=9606 GN=CDH2 PE=1 SV=4	P19022	CDH2	5	5.11	1.80814e+06	1.98899e+06	2.33132e+06	2.34422e+06	2.5906e+06	2.46858e+06	2.19182e+06	2.15804e+06	2.15774e+06	2.37955e+06	1.94524e+06	1.91379e+06	1.86334e+06	2.11098e+06	2.05403e+06	2.06524e+06	1.90186e+06	1.84849e+06	-0.144861	0.0836571
R.IVSQAPSTPSPNMFTINN#ETGDIITVAAGLDR.E	sp|P19022|CADH2_HUMAN	Cadherin-2 OS=Homo sapiens OX=9606 GN=CDH2 PE=1 SV=4	P19022	CDH2	5	5.6	348239	325509	352540	413538	369957	361870	380008	336183	330916	353659	330944	332429	345418	385346	383982	329912	352547	339543	-0.0280151	0.68136
R.IVSQAPSTPSPNM*FTINN#ETGDIITVAAGLDR.E	sp|P19022|CADH2_HUMAN	Cadherin-2 OS=Homo sapiens OX=9606 GN=CDH2 PE=1 SV=4	P19022	CDH2	9	6.39	497969	459157	482281	573828	508783	504575	511268	446087	468222	494519	455413	451677	483481	504235	555372	488649	488226	486697	-0.013042	0.847728
R.N#GQHFYYSLAPEAANNPNFTIR.D	sp|Q9HBT6|CAD20_HUMAN	Cadherin-20 OS=Homo sapiens OX=9606 GN=CDH20 PE=2 SV=2	Q9HBT6	CDH20	1	2.71	984935	1.22621e+06	1.12947e+06	1.00022e+06	1.39781e+06	1.5125e+06	728584	1.38565e+06	1.39663e+06	995366	990912	1.39145e+06	1.17257e+06	1.20507e+06	1.34202e+06	1.22699e+06	1.55496e+06	1.22338e+06	0.064304	0.632746
K.DPDVTN#NSIR.Y	sp|Q9HBT6|CAD20_HUMAN	Cadherin-20 OS=Homo sapiens OX=9606 GN=CDH20 PE=2 SV=2	Q9HBT6	CDH20	5	3.31	4.33364e+06	4.7594e+06	4.89751e+06	3.4242e+06	5.36992e+06	5.85245e+06	3.02743e+06	5.05535e+06	5.51709e+06	5.75209e+06	5.42648e+06	5.73822e+06	5.74318e+06	4.81868e+06	4.4309e+06	5.06135e+06	5.59865e+06	4.07288e+06	0.162835	0.204818
R.NGQHFYYSLAPEAANNPN#FTIR.D	sp|Q9HBT6|CAD20_HUMAN	Cadherin-20 OS=Homo sapiens OX=9606 GN=CDH20 PE=2 SV=2	Q9HBT6	CDH20	6	5.36	1.15932e+06	1.75479e+06	1.49837e+06	1.33006e+06	1.88275e+06	1.86092e+06	1.04413e+06	1.80257e+06	1.70472e+06	1.29369e+06	1.35996e+06	1.80775e+06	1.65992e+06	1.51099e+06	1.71594e+06	1.6553e+06	1.76399e+06	1.57856e+06	0.0521314	0.670364
R.ILYLEAGM*YDVPIIVTDSGN#PPLSNTSIIK.V	sp|P55283|CADH4_HUMAN	Cadherin-4 OS=Homo sapiens OX=9606 GN=CDH4 PE=2 SV=2	P55283	CDH4	1	2.68	1.04105e+06	1.01367e+06	833205	846055	1.01648e+06	1.20066e+06	975561	970688	888946	1.23274e+06	1.08402e+06	1.13404e+06	1.26218e+06	945315	1.16691e+06	1.2306e+06	1.18177e+06	818809	0.190771	0.061436
R.VETVVAN#LTVM*DR.D	sp|P55283|CADH4_HUMAN	Cadherin-4 OS=Homo sapiens OX=9606 GN=CDH4 PE=2 SV=2	P55283	CDH4	3	3.18	257369	261392	271941	279986	270723	275881	314502	250430	249908	306310	222798	254329	277372	211777	274683	288761	317424	194978	-0.0654767	0.506407
R.VETVVAN#LTVMDR.D	sp|P55283|CADH4_HUMAN	Cadherin-4 OS=Homo sapiens OX=9606 GN=CDH4 PE=2 SV=2	P55283	CDH4	2	4.17	909981	910674	824618	793377	979213	910144	856359	830747	850326	922630	747098	767805	856696	902938	800723	968144	920758	579563	-0.0874833	0.351811
R.ILYLEAGM*YDVPIIVTDSGNPPLSN#TSIIK.V	sp|P55283|CADH4_HUMAN	Cadherin-4 OS=Homo sapiens OX=9606 GN=CDH4 PE=2 SV=2	P55283	CDH4	2	5.47	920595	839651	889660	961519	1.01185e+06	875955	900447	794514	729600	931131	796169	863372	910211	752708	790453	937181	1.02229e+06	638317	-0.058798	0.532097
R.VETVVAN#LTVMDRDQPHSPNWNAVYR.I	sp|P55283|CADH4_HUMAN	Cadherin-4 OS=Homo sapiens OX=9606 GN=CDH4 PE=2 SV=2	P55283	CDH4	1	5.9	589630	608450	525137	597714	692324	623531	659244	548868	594217	614977	538197	535028	627150	563167	707343	658371	617454	501389	-0.023671	0.772215
K.EAQICEKPNLNAIN#ITAADADVDPNIGPYVFELPFVPAAVR.K	sp|P55283|CADH4_HUMAN	Cadherin-4 OS=Homo sapiens OX=9606 GN=CDH4 PE=2 SV=2	P55283	CDH4	1	6.46	134879	197145	44111.4	107379	156598	226528	60937.2	184773	55981.1	249861	118989	166938	143147	189618	195301	225616	71950.9	121861	0.467552	0.160863
K.N#TSLPHHVGK.I	sp|P33151|CADH5_HUMAN	Cadherin-5 OS=Homo sapiens OX=9606 GN=CDH5 PE=1 SV=5	P33151	CDH5	1	3.13	681265	928307	829031	989791	929875	860278	788250	690117	861502	890255	959465	738415	906163	764267	622335	1.17334e+06	864797	1.05197e+06	0.0640894	0.581886
R.EVYPWYN#LTVEAK.E	sp|P33151|CADH5_HUMAN	Cadherin-5 OS=Homo sapiens OX=9606 GN=CDH5 PE=1 SV=5	P33151	CDH5	3	3.36	559820	508652	560130	549305	619717	610332	516775	445502	537840	517763	545888	425688	511996	544124	416974	585990	457268	509778	-0.122651	0.166766
K.FILNTENN#FTLTDNHDNTAN#ITVK.Y	sp|P33151|CADH5_HUMAN	Cadherin-5 OS=Homo sapiens OX=9606 GN=CDH5 PE=1 SV=5	P33151	CDH5	1	3.79	1.35168e+06	335146	309271	341168	415398	982448	754898	827017	1.54217e+06	1.31398e+06	363365	270380	996687	1.01559e+06	353593	1.04092e+06	842180	430975	-0.0117245	0.975912
R.AQVIIN#ITDVDEPPIFQQPFYHFQLK.E	sp|P33151|CADH5_HUMAN	Cadherin-5 OS=Homo sapiens OX=9606 GN=CDH5 PE=1 SV=5	P33151	CDH5	1	3.79	530551	559610	606340	592007	626963	633317	552332	525543	538827	653916	639714	484058	632251	646354	510429	781314	556130	643211	0.0927481	0.307817
R.LDREN#ISEYHLTAVIVDK.D	sp|P33151|CADH5_HUMAN	Cadherin-5 OS=Homo sapiens OX=9606 GN=CDH5 PE=1 SV=5	P33151	CDH5	2	5.81	1.15686e+06	1.01931e+06	1.18375e+06	1.0622e+06	1.16654e+06	1.33293e+06	1.15122e+06	1.0761e+06	1.10262e+06	1.31083e+06	1.21796e+06	863951	1.09093e+06	1.28397e+06	1.00084e+06	1.37054e+06	1.29384e+06	1.38418e+06	0.0657561	0.493657
K.ELDREVYPWYN#LTVEAK.E	sp|P33151|CADH5_HUMAN	Cadherin-5 OS=Homo sapiens OX=9606 GN=CDH5 PE=1 SV=5	P33151	CDH5	3	6.21	1.46982e+06	1.3997e+06	1.65169e+06	1.6009e+06	1.80289e+06	1.68454e+06	1.40713e+06	1.29343e+06	1.49643e+06	1.46046e+06	1.59987e+06	1.19798e+06	1.53404e+06	1.40747e+06	1.15047e+06	1.65265e+06	1.28764e+06	1.52429e+06	-0.110714	0.232938
R.IFNIDSGN#GSIFTSK.L	sp|P55285|CADH6_HUMAN	Cadherin-6 OS=Homo sapiens OX=9606 GN=CDH6 PE=1 SV=1	P55285	CDH6	5	3.63	956269	505133	551921	726957	494692	563877	1.06864e+06	538921	545903	555570	598558	511080	481119	508782	554149	585430	567582	563785	-0.219617	0.133207
R.ETLLWHN#ITVIATEINNPK.Q	sp|P55285|CADH6_HUMAN	Cadherin-6 OS=Homo sapiens OX=9606 GN=CDH6 PE=1 SV=1	P55285	CDH6	9	4.63	751828	485494	558579	633873	526505	529799	1.03662e+06	545482	527644	443450	522580	487809	441755	410878	447663	487369	453731	482027	-0.384172	0.00526671
K.LLDRETLLWHN#ITVIATEINNPK.Q	sp|P55285|CADH6_HUMAN	Cadherin-6 OS=Homo sapiens OX=9606 GN=CDH6 PE=1 SV=1	P55285	CDH6	2	5.12	259107	157721	203883	227211	190422	191902	336146	185436	174759	165838	180188	157024	160858	144118	153886	161752	167484	186996	-0.350185	0.00827432
K.SLDRETNAIHN#ITVLAM*ESQNPSQVGR.G	sp|Q9ULB5|CADH7_HUMAN	Cadherin-7 OS=Homo sapiens OX=9606 GN=CDH7 PE=2 SV=2	Q9ULB5	CDH7	1	6.67	247636	303817	285528	486463	228906	231046	675098	313997	248213	253725	321816	265403	256316	282593	314384	253064	276485	266930	-0.18419	0.306758
R.N#HSQISR.V	sp|P55286|CADH8_HUMAN	Cadherin-8 OS=Homo sapiens OX=9606 GN=CDH8 PE=2 SV=2	P55286	CDH8	2	2.53	1.02001e+06	962203	751972	1.59916e+06	751482	635678	2.00469e+06	702576	810262	504938	636493	657814	683027	203251	557909	623830	586525	468560	-0.871156	0.00201049
R.ELSVWHN#ITIIATEIR.N	sp|P55286|CADH8_HUMAN	Cadherin-8 OS=Homo sapiens OX=9606 GN=CDH8 PE=2 SV=2	P55286	CDH8	2	3.28	455106	122289	135524	221975	94282.8	89329.6	255695	130769	88978.8	162310	158085	165251	208533	137573	101993	181768	205686	123102	0.0494149	0.8577
K.N#GHYFLYSLLPEM*VNNPNFTIK.K	sp|P55286|CADH8_HUMAN	Cadherin-8 OS=Homo sapiens OX=9606 GN=CDH8 PE=2 SV=2	P55286	CDH8	1	3.47	555656	329509	306761	561720	276421	229678	866621	301179	311524	333253	337515	275525	303356	274633	279649	329676	328745	304979	-0.307856	0.141438
K.NGHYFLYSLLPEM*VNNPN#FTIK.K	sp|P55286|CADH8_HUMAN	Cadherin-8 OS=Homo sapiens OX=9606 GN=CDH8 PE=2 SV=2	P55286	CDH8	1	5.25	733688	484161	453853	828123	403516	328439	1.33939e+06	447281	401229	635019	543217	417537	461729	454953	453822	554813	488981	514826	-0.127677	0.553037
K.FFFEPVPEFTLN#PNFTIVDNK.D	sp|Q9ULB4|CADH9_HUMAN	Cadherin-9 OS=Homo sapiens OX=9606 GN=CDH9 PE=2 SV=2	Q9ULB4	CDH9	1	3.13	224156	112870	132242	230203	119482	121143	464581	103927	114166	154598	144328	130001	105372	123347	122186	147571	133922	99353.9	-0.307138	0.208011
R.IFGIHSEN#GSIFTLK.A	sp|Q9ULB4|CADH9_HUMAN	Cadherin-9 OS=Homo sapiens OX=9606 GN=CDH9 PE=2 SV=2	Q9ULB4	CDH9	5	3.77	362587	159093	184469	376612	170622	172855	635936	135575	180877	177298	159673	154769	137855	139329	156935	170790	170857	137476	-0.568956	0.0281379
K.FFFEPVPEFTLNPN#FTIVDNK.D	sp|Q9ULB4|CADH9_HUMAN	Cadherin-9 OS=Homo sapiens OX=9606 GN=CDH9 PE=2 SV=2	Q9ULB4	CDH9	4	4.08	572693	281599	330149	551579	300958	300430	1.0415e+06	266374	304417	351441	314230	286925	268699	320600	307644	330260	298644	252454	-0.380324	0.0926906
R.LQRN#ESGLDSGR.S	sp|Q9HCU4|CELR2_HUMAN	Cadherin EGF LAG seven-pass G-type receptor 2 OS=Homo sapiens OX=9606 GN=CELSR2 PE=1 SV=1	Q9HCU4	CELSR2	3	3.85	949490	837067	839310	945046	809003	751693	1.12364e+06	875781	833970	854251	746538	817497	870417	794917	740564	783305	832791	805848	-0.12931	0.110957
R.GWLPPNLFN#CTSITFSELK.G	sp|Q9HCU4|CELR2_HUMAN	Cadherin EGF LAG seven-pass G-type receptor 2 OS=Homo sapiens OX=9606 GN=CELSR2 PE=1 SV=1	Q9HCU4	CELSR2	14	3.97	651273	749735	723574	781266	706708	662918	927625	791059	685049	660286	625729	620307	664018	598048	643180	784613	681401	713597	-0.153352	0.0691769
R.HIDMADFIAN#NGTVPGCPAK.K	sp|Q9HCU4|CELR2_HUMAN	Cadherin EGF LAG seven-pass G-type receptor 2 OS=Homo sapiens OX=9606 GN=CELSR2 PE=1 SV=1	Q9HCU4	CELSR2	1	4.27	960541	923074	848263	982452	829961	864547	1.16191e+06	977019	869907	956040	800123	930454	995138	946665	995272	954692	976833	971228	0.0230184	0.763633
R.GNELSLVLLN#ASTGELK.L	sp|Q9HCU4|CELR2_HUMAN	Cadherin EGF LAG seven-pass G-type receptor 2 OS=Homo sapiens OX=9606 GN=CELSR2 PE=1 SV=1	Q9HCU4	CELSR2	2	4.31	584608	629329	597862	628166	615032	588254	767161	640699	593104	562964	509603	535102	576737	555593	548403	613433	590049	605015	-0.144743	0.0495516
R.FGSVLGN#YSCAAQGTQGGSK.K	sp|Q9HCU4|CELR2_HUMAN	Cadherin EGF LAG seven-pass G-type receptor 2 OS=Homo sapiens OX=9606 GN=CELSR2 PE=1 SV=1	Q9HCU4	CELSR2	2	4.46	2.71294e+06	1.98421e+06	1.67256e+06	2.11261e+06	1.7926e+06	1.75046e+06	2.65948e+06	1.91904e+06	1.78064e+06	1.9215e+06	1.54004e+06	1.63631e+06	1.74326e+06	1.65271e+06	1.83988e+06	1.94205e+06	1.79911e+06	2.00651e+06	-0.176864	0.0989483
R.NDNPPVLGNFEILFNNYVTN#R.S	sp|Q9HCU4|CELR2_HUMAN	Cadherin EGF LAG seven-pass G-type receptor 2 OS=Homo sapiens OX=9606 GN=CELSR2 PE=1 SV=1	Q9HCU4	CELSR2	2	4.93	320998	345326	294687	357586	263605	283294	480651	339556	264978	365046	298682	312272	319542	332539	326180	378673	311869	380663	0.0546568	0.610116
R.TKPICVFWN#HSILVSGTGGWSAR.G	sp|Q9HCU4|CELR2_HUMAN	Cadherin EGF LAG seven-pass G-type receptor 2 OS=Homo sapiens OX=9606 GN=CELSR2 PE=1 SV=1	Q9HCU4	CELSR2	1	5.62	773213	842051	769930	916413	843294	833243	1.04901e+06	852771	800016	832864	710111	751872	853942	871631	840350	938239	922829	940060	-0.00324299	0.967857
R.DTDAPGGHILN#VSLSVGQPPGPGGGPPFLPSEDLQER.L	sp|Q9HCU4|CELR2_HUMAN	Cadherin EGF LAG seven-pass G-type receptor 2 OS=Homo sapiens OX=9606 GN=CELSR2 PE=1 SV=1	Q9HCU4	CELSR2	1	6.57	171043	141550	129385	166826	119539	141674	183033	165160	136582	157723	127847	143525	152543	152104	159573	165841	163345	156162	0.034544	0.702897
R.LWLPVN#LTWADLEDR.D	sp|Q96G23|CERS2_HUMAN	Ceramide synthase 2 OS=Homo sapiens OX=9606 GN=CERS2 PE=1 SV=1	Q96G23	CERS2	6	3.42	440877	954699	757581	335394	1.51578e+06	1.33944e+06	276467	900903	1.23637e+06	1.39393e+06	1.46469e+06	1.47627e+06	1.79684e+06	2.0867e+06	1.34162e+06	1.73082e+06	1.50822e+06	1.23238e+06	1.05675	0.00162051
R.LWLPVN#LTWADLEDRDGR.V	sp|Q96G23|CERS2_HUMAN	Ceramide synthase 2 OS=Homo sapiens OX=9606 GN=CERS2 PE=1 SV=1	Q96G23	CERS2	6	4.53	4.95298e+06	5.85935e+06	5.03795e+06	1.98171e+06	7.95345e+06	7.70524e+06	1.15658e+06	6.86872e+06	6.19343e+06	6.32706e+06	8.50176e+06	8.71839e+06	1.20327e+07	1.11612e+07	6.17463e+06	7.7685e+06	8.50902e+06	5.21668e+06	0.806899	0.0205595
R.FWLPPN#VTWTELEDRDGR.V	sp|Q9HA82|CERS4_HUMAN	Ceramide synthase 4 OS=Homo sapiens OX=9606 GN=CERS4 PE=1 SV=2	Q9HA82	CERS4	4	3.48	1.62072e+06	1.31505e+06	1.60548e+06	922912	1.38851e+06	1.79336e+06	1.07493e+06	2.0018e+06	1.72945e+06	1.60162e+06	1.68165e+06	1.80433e+06	1.66124e+06	1.95903e+06	2.09532e+06	1.47073e+06	1.25984e+06	1.53176e+06	0.187147	0.196673
R.FWLPPN#VTWTELEDR.D	sp|Q9HA82|CERS4_HUMAN	Ceramide synthase 4 OS=Homo sapiens OX=9606 GN=CERS4 PE=1 SV=2	Q9HA82	CERS4	6	3.57	1.7623e+06	1.5492e+06	1.70025e+06	984118	1.56753e+06	2.07895e+06	1.42503e+06	2.18039e+06	1.81059e+06	1.77151e+06	1.96509e+06	2.00642e+06	1.85226e+06	2.05937e+06	2.32737e+06	1.78382e+06	1.59935e+06	1.90924e+06	0.223535	0.0890788
R.FWLPHN#VTWADLK.N	sp|Q6ZMG9|CERS6_HUMAN	Ceramide synthase 6 OS=Homo sapiens OX=9606 GN=CERS6 PE=1 SV=1	Q6ZMG9	CERS6	6	3.82	708009	640504	710069	905271	562900	583173	1.05233e+06	506325	620784	468162	581252	513239	551625	496095	490419	585667	600270	530513	-0.353172	0.00898254
R.ELNAEIVVN#SAK.V	sp|Q5T655|CFA58_HUMAN	Cilia- and flagella-associated protein 58 OS=Homo sapiens OX=9606 GN=CFAP58 PE=1 SV=1	Q5T655	CFAP58	1	2.16	307990	357355	302996	625118	371886	311000	560680	288945	334789	405633	403682	307125	444075	372431	376892	376015	207799	354724	-0.065538	0.697408
K.M*DGASN#VTCINSR.W	sp|P08603|CFAH_HUMAN	Complement factor H OS=Homo sapiens OX=9606 GN=CFH PE=1 SV=4	P08603	CFH	1	2.25	487648	592268	425148	387972	351671	435050	193053	426731	448323	409889	384422	378472	577463	473960	208730	547113	485567	419211	0.0550172	0.782693
R.ISEEN#ETTCYMGK.W	sp|P08603|CFAH_HUMAN	Complement factor H OS=Homo sapiens OX=9606 GN=CFH PE=1 SV=4	P08603	CFH	1	2.31	1.06621e+06	1.24178e+06	855582	933231	706636	904960	478090	773182	1.02048e+06	1.0039e+06	881166	793659	1.04197e+06	973916	523989	1.2632e+06	1.09757e+06	1.059e+06	0.122662	0.488175
R.ISEEN#ETTCYM*GK.W	sp|P08603|CFAH_HUMAN	Complement factor H OS=Homo sapiens OX=9606 GN=CFH PE=1 SV=4	P08603	CFH	7	3.63	1.39566e+06	1.96204e+06	1.37027e+06	951398	839676	1.62477e+06	494244	1.63626e+06	1.77154e+06	1.17297e+06	1.16829e+06	1.1574e+06	1.48059e+06	1.0694e+06	736094	2.15536e+06	1.44037e+06	1.04769e+06	-0.0238636	0.921936
K.MDGASN#VTCINSR.W	sp|P08603|CFAH_HUMAN	Complement factor H OS=Homo sapiens OX=9606 GN=CFH PE=1 SV=4	P08603	CFH	3	4.5	979518	1.21773e+06	803042	535489	408016	869413	264278	813501	990498	750276	727087	620178	837928	804829	404565	1.20499e+06	875041	618535	0.0706358	0.78799
R.IIPSN#NSGTFR.I	sp|O00533|NCHL1_HUMAN	Neural cell adhesion molecule L1-like protein OS=Homo sapiens OX=9606 GN=CHL1 PE=1 SV=4	O00533	CHL1	5	2.84	1.26609e+07	9.93462e+06	1.10224e+07	1.17182e+07	1.17065e+07	1.06834e+07	1.06356e+07	9.52185e+06	1.17432e+07	8.85827e+06	8.31631e+06	8.99825e+06	9.74671e+06	7.91484e+06	8.50693e+06	8.04761e+06	9.84697e+06	7.02577e+06	-0.368729	0.00020157
K.TAVTANLDIRN#ATK.L	sp|O00533|NCHL1_HUMAN	Neural cell adhesion molecule L1-like protein OS=Homo sapiens OX=9606 GN=CHL1 PE=1 SV=4	O00533	CHL1	1	2.98	1.43134e+06	892214	1.41906e+06	1.38212e+06	1.21267e+06	1.31088e+06	766857	971368	1.23912e+06	1.30059e+06	1.30246e+06	984135	932078	1.01122e+06	1.01404e+06	907163	1.44094e+06	1.22328e+06	-0.0587267	0.668295
K.NWGDN#DSIFQDVIETR.G	sp|O00533|NCHL1_HUMAN	Neural cell adhesion molecule L1-like protein OS=Homo sapiens OX=9606 GN=CHL1 PE=1 SV=4	O00533	CHL1	1	3.25	185416	108878	142652	156396	139604	137613	109852	116792	154805	206465	140027	135038	188699	149610	147848	145994	160041	119241	0.155724	0.208524
R.YHIYEN#GTLQIN#R.T	sp|O00533|NCHL1_HUMAN	Neural cell adhesion molecule L1-like protein OS=Homo sapiens OX=9606 GN=CHL1 PE=1 SV=4	O00533	CHL1	169	4	2.13572e+06	1.31142e+06	1.42912e+06	1.6257e+06	1.34609e+06	1.33591e+06	1.53691e+06	1.38583e+06	1.39516e+06	1.83514e+06	1.52829e+06	1.50133e+06	1.47309e+06	1.15948e+06	1.49665e+06	1.54019e+06	1.46399e+06	1.37106e+06	-0.00704776	0.944692
K.ISGVN#LTQK.T	sp|O00533|NCHL1_HUMAN	Neural cell adhesion molecule L1-like protein OS=Homo sapiens OX=9606 GN=CHL1 PE=1 SV=4	O00533	CHL1	10	4.13	1.40927e+07	1.20444e+07	1.33883e+07	1.39694e+07	1.27589e+07	1.34917e+07	1.23849e+07	1.11548e+07	1.36906e+07	9.45366e+06	9.1628e+06	1.06791e+07	1.07436e+07	1.00683e+07	1.06667e+07	1.0125e+07	1.01506e+07	8.45904e+06	-0.38639	3.39012e-05
K.DGEAFEIN#GTEDGR.I	sp|O00533|NCHL1_HUMAN	Neural cell adhesion molecule L1-like protein OS=Homo sapiens OX=9606 GN=CHL1 PE=1 SV=4	O00533	CHL1	5	4.24	2.18086e+06	1.7483e+06	2.60219e+06	2.54461e+06	2.43617e+06	2.3991e+06	2.00209e+06	2.15253e+06	2.2124e+06	2.35864e+06	2.50787e+06	2.12996e+06	3.07696e+06	2.85207e+06	2.12634e+06	2.05828e+06	2.62212e+06	1.68933e+06	0.0674973	0.551586
K.WRVN#GSPVDNHPFAGDVVFPR.E	sp|O00533|NCHL1_HUMAN	Neural cell adhesion molecule L1-like protein OS=Homo sapiens OX=9606 GN=CHL1 PE=1 SV=4	O00533	CHL1	1	4.69	349486	269166	318903	357265	274394	295865	333973	289043	265969	423084	345500	348395	309114	307134	322187	322362	309759	309266	0.122959	0.166012
K.LTVN#SSNSIK.Q	sp|O00533|NCHL1_HUMAN	Neural cell adhesion molecule L1-like protein OS=Homo sapiens OX=9606 GN=CHL1 PE=1 SV=4	O00533	CHL1	6	4.79	7.73978e+06	6.51769e+06	7.4393e+06	7.92621e+06	7.02226e+06	7.2391e+06	7.14143e+06	5.99058e+06	7.2688e+06	4.19132e+06	4.58499e+06	5.71837e+06	5.33363e+06	4.15299e+06	5.24711e+06	5.1647e+06	5.07529e+06	4.23424e+06	-0.561314	1.8936e-06
R.VN#GSPVDNHPFAGDVVFPR.E	sp|O00533|NCHL1_HUMAN	Neural cell adhesion molecule L1-like protein OS=Homo sapiens OX=9606 GN=CHL1 PE=1 SV=4	O00533	CHL1	4	4.99	1.50338e+06	900841	982712	1.1187e+06	971216	1.02706e+06	1.13259e+06	987787	985034	1.43533e+06	1.20483e+06	1.13161e+06	1.16546e+06	1.18148e+06	1.17166e+06	1.066e+06	1.12977e+06	991844	0.133812	0.175373
R.VTWKPQGAPVEWEEETVTN#HTLR.V	sp|O00533|NCHL1_HUMAN	Neural cell adhesion molecule L1-like protein OS=Homo sapiens OX=9606 GN=CHL1 PE=1 SV=4	O00533	CHL1	5	5.72	3.46698e+06	2.54931e+06	2.9577e+06	3.21791e+06	3.14984e+06	3.03975e+06	3.01346e+06	2.57699e+06	2.96499e+06	2.8206e+06	2.52969e+06	2.67639e+06	2.69054e+06	2.82928e+06	2.72274e+06	2.58012e+06	2.6705e+06	2.20793e+06	-0.18032	0.0274069
R.RYHIYEN#GTLQIN#R.T	sp|O00533|NCHL1_HUMAN	Neural cell adhesion molecule L1-like protein OS=Homo sapiens OX=9606 GN=CHL1 PE=1 SV=4	O00533	CHL1	51	5.73	2.60178e+06	1.5734e+06	1.68348e+06	2.06195e+06	1.63514e+06	1.64174e+06	1.88181e+06	1.6629e+06	1.70403e+06	2.34694e+06	1.96653e+06	1.94123e+06	1.84543e+06	1.48205e+06	1.9316e+06	1.90884e+06	1.9794e+06	1.80845e+06	0.0743355	0.475919
K.HAN#DSSSSTEIGSK.A	sp|O00533-2|NCHL1_HUMAN	Isoform 2 of Neural cell adhesion molecule L1-like protein OS=Homo sapiens OX=9606 GN=CHL1	O00533-2	CHL1	5	5.9	1.51534e+06	703413	797779	786454	865821	905098	864590	954314	922643	1.33648e+06	1.17395e+06	998168	1.36664e+06	942056	951462	770057	1.0876e+06	727395	0.172285	0.250404
K.VQAINQLGSGPDPQSVTLYSGEDYPDTAPVIHGVDVIN#STLVK.V	sp|O00533|NCHL1_HUMAN	Neural cell adhesion molecule L1-like protein OS=Homo sapiens OX=9606 GN=CHL1 PE=1 SV=4	O00533	CHL1	4	6.16	998889	698727	853147	841657	856427	1.00269e+06	832813	763577	871224	869420	810556	826133	839714	878801	931103	759729	843408	636279	-0.0608821	0.492699
K.NSLPELSRVEAN#STLLNVHIVFEGEK.E	sp|Q9UHD1|CHRD1_HUMAN	Cysteine and histidine-rich domain-containing protein 1 OS=Homo sapiens OX=9606 GN=CHORDC1 PE=1 SV=2	Q9UHD1	CHORDC1	1	2.23	142147	219841	225532	195884	186187	194562	169843	194552	193941	142462	249330	242213	211500	171937	226782	220057	194935	201122	0.103729	0.362914
R.LFQGQRAAMLSLLRYNAN#LTK.M	sp|O15111|IKKA_HUMAN	Inhibitor of nuclear factor kappa-B kinase subunit alpha OS=Homo sapiens OX=9606 GN=CHUK PE=1 SV=2	O15111	CHUK	1	1.99	8.31652e+06	2.5635e+06	3.93017e+06	2.62849e+06	3.79836e+06	4.86448e+06	2.794e+06	5.80201e+06	3.63634e+06	5.766e+06	5.53375e+06	5.18218e+06	7.02355e+06	6.05742e+06	6.20781e+06	3.50273e+06	6.98168e+06	4.29697e+06	0.473089	0.0330725
R.SDLEYQLEN#IQVLYSHEK.V	sp|O14578|CTRO_HUMAN	Citron Rho-interacting kinase OS=Homo sapiens OX=9606 GN=CIT PE=1 SV=2	O14578	CIT	1	3.02	287300	122891	133505	249705	117933	111275	400366	96332.7	121739	149009	115628	120678	117789	116635	112979	121078	113535	122905	-0.414825	0.0889095
K.TFLVWVN#EEDHLR.V	sp|P12277|KCRB_HUMAN	Creatine kinase B-type OS=Homo sapiens OX=9606 GN=CKB PE=1 SV=1	P12277	CKB	1	2.53	177765	159853	191342	195274	215956	160843	200408	184955	182042	190178	158495	190062	193045	224101	187459	176239	181022	196551	0.0252652	0.752773
K.RGTGGVDTAAVGGVFDVSN#ADR.L	sp|P12277|KCRB_HUMAN	Creatine kinase B-type OS=Homo sapiens OX=9606 GN=CKB PE=1 SV=1	P12277	CKB	1	3.87	383937	272007	286216	294330	283843	279324	309273	291824	285441	326499	310813	359741	320803	404112	321043	324913	299259	327367	0.158711	0.0600626
K.STPSGFTLDDVIQTGVDN#PGHPYIM*TVGCVAGDEESYEVFK.D	sp|P12277|KCRB_HUMAN	Creatine kinase B-type OS=Homo sapiens OX=9606 GN=CKB PE=1 SV=1	P12277	CKB	1	4.29	74195.3	80722.6	100774	94061.7	97162.3	89915.8	88684.8	94747	88425.8	99308.9	106927	99807.5	110379	98465.8	103468	93170.1	99705.4	93043.3	0.16478	0.0324921
R.YN#GTVGLWRR.C	sp|Q9NY35|CLDN1_HUMAN	Claudin domain-containing protein 1 OS=Homo sapiens OX=9606 GN=CLDND1 PE=1 SV=1	Q9NY35	CLDND1	1	2.97	526769	856833	753235	495224	1.08102e+06	1.18432e+06	362467	1.17267e+06	796837	957350	1.21198e+06	1.06147e+06	1.30081e+06	880883	1.045e+06	1.11647e+06	987012	664866	0.431945	0.0530095
R.YN#GTVGLWR.R	sp|Q9NY35|CLDN1_HUMAN	Claudin domain-containing protein 1 OS=Homo sapiens OX=9606 GN=CLDND1 PE=1 SV=1	Q9NY35	CLDND1	5	3.74	5.97622e+07	7.3827e+07	5.4445e+07	3.02265e+07	6.4736e+07	7.45588e+07	1.82977e+07	1.26998e+08	5.58153e+07	3.56645e+07	6.54842e+07	6.82722e+07	1.0042e+08	4.71535e+07	4.67665e+07	6.3801e+07	6.87669e+07	3.34882e+07	0.0211889	0.943469
R.SPVQEN#SSDLNK.S	sp|Q9NY35|CLDN1_HUMAN	Claudin domain-containing protein 1 OS=Homo sapiens OX=9606 GN=CLDND1 PE=1 SV=1	Q9NY35	CLDND1	5	4.82	8.02459e+06	1.01959e+07	8.68756e+06	4.35169e+06	1.09327e+07	1.69038e+07	3.29563e+06	1.77536e+07	8.76631e+06	1.06182e+07	1.59585e+07	1.24955e+07	2.1432e+07	1.29629e+07	1.20534e+07	1.51324e+07	1.53743e+07	8.44576e+06	0.618931	0.0368353
R.VTDSLDTLSEISSNKQN#HSYPGFRR.S	sp|Q8N3C7|CLIP4_HUMAN	CAP-Gly domain-containing linker protein 4 OS=Homo sapiens OX=9606 GN=CLIP4 PE=1 SV=1	Q8N3C7	CLIP4	1	3.17	1.00944e+06	1.87665e+06	2.11324e+06	2.60437e+06	1.77203e+06	2.11675e+06	2.92131e+06	2.5865e+06	1.8268e+06	2.06718e+06	2.29827e+06	2.20233e+06	1.93458e+06	2.14897e+06	2.76031e+06	2.56477e+06	1.86702e+06	2.73729e+06	0.171528	0.297152
K.NIETN#YTR.I	sp|O75503|CLN5_HUMAN	Ceroid-lipofuscinosis neuronal protein 5 OS=Homo sapiens OX=9606 GN=CLN5 PE=1 SV=2	O75503	CLN5	3	2.75	2.92337e+06	2.71525e+06	2.81336e+06	1.56733e+06	2.66016e+06	3.39344e+06	1.33686e+06	2.50107e+06	2.87727e+06	3.68252e+06	3.21496e+06	2.8708e+06	3.54143e+06	2.39389e+06	2.26952e+06	2.50818e+06	4.56804e+06	2.27522e+06	0.276397	0.145215
K.QDN#ETGIYYETWNVK.A	sp|O75503|CLN5_HUMAN	Ceroid-lipofuscinosis neuronal protein 5 OS=Homo sapiens OX=9606 GN=CLN5 PE=1 SV=2	O75503	CLN5	2	3.92	1.2876e+06	1.60702e+06	1.60357e+06	924115	1.73762e+06	2.20617e+06	771142	1.34406e+06	1.59185e+06	1.73908e+06	1.56136e+06	1.56018e+06	2.04822e+06	1.64004e+06	1.76739e+06	1.7518e+06	2.67273e+06	1.67446e+06	0.371765	0.0408962
K.DYYPIN#ESLASLPLR.V	sp|O96005|CLPT1_HUMAN	Cleft lip and palate transmembrane protein 1 OS=Homo sapiens OX=9606 GN=CLPTM1 PE=1 SV=1	O96005	CLPTM1	9	4.07	6.47667e+06	5.4092e+06	5.04752e+06	5.4587e+06	5.1497e+06	4.71356e+06	5.81705e+06	5.36605e+06	5.18084e+06	3.31425e+06	4.22883e+06	4.29821e+06	4.46643e+06	3.3114e+06	4.02496e+06	4.41127e+06	4.42046e+06	3.30957e+06	-0.448132	6.80781e-05
R.SAVVAAGGGSSGQVTSN#GSIGR.D	sp|O96005|CLPT1_HUMAN	Cleft lip and palate transmembrane protein 1 OS=Homo sapiens OX=9606 GN=CLPTM1 PE=1 SV=1	O96005	CLPTM1	2	6.28	924789	802935	656955	854929	595051	646565	1.09e+06	618012	674409	844982	756886	686629	745572	819348	785730	836202	754338	850284	0.0703399	0.530672
K.DLM*VIN#R.S	sp|Q96KA5|CLP1L_HUMAN	Cleft lip and palate transmembrane protein 1-like protein OS=Homo sapiens OX=9606 GN=CLPTM1L PE=1 SV=1	Q96KA5	CLPTM1L	2	2.25	3.81803e+06	3.5305e+06	4.03538e+06	3.99743e+06	4.34956e+06	3.53557e+06	4.79384e+06	3.3097e+06	3.82719e+06	3.0734e+06	4.08376e+06	3.08227e+06	3.61771e+06	2.87467e+06	2.71572e+06	3.4011e+06	2.59432e+06	3.18174e+06	-0.302972	0.00504223
K.DLMVIN#R.S	sp|Q96KA5|CLP1L_HUMAN	Cleft lip and palate transmembrane protein 1-like protein OS=Homo sapiens OX=9606 GN=CLPTM1L PE=1 SV=1	Q96KA5	CLPTM1L	1	2.33	1.11783e+07	1.16231e+07	1.15788e+07	1.28408e+07	1.35482e+07	9.33681e+06	1.51326e+07	8.76245e+06	1.18462e+07	7.17683e+06	1.053e+07	8.17166e+06	8.59627e+06	9.32985e+06	6.51604e+06	1.04018e+07	6.75004e+06	9.26974e+06	-0.465747	0.00104821
R.TVN#VSVPK.K	sp|Q96KA5|CLP1L_HUMAN	Cleft lip and palate transmembrane protein 1-like protein OS=Homo sapiens OX=9606 GN=CLPTM1L PE=1 SV=1	Q96KA5	CLPTM1L	6	2.61	1.65055e+07	1.74162e+07	1.87783e+07	2.15966e+07	2.0256e+07	1.7623e+07	2.29603e+07	1.49743e+07	1.67494e+07	1.76316e+07	2.27357e+07	1.72428e+07	1.93682e+07	1.82142e+07	1.53212e+07	1.91152e+07	1.53395e+07	1.87272e+07	-0.0249188	0.798799
R.HLDATN#STAGYSIYGVGSM*SR.Y	sp|Q9H4D0|CSTN2_HUMAN	Calsyntenin-2 OS=Homo sapiens OX=9606 GN=CLSTN2 PE=1 SV=2	Q9H4D0	CLSTN2	3	5.17	1.56663e+06	948915	973713	1.27038e+06	1.03183e+06	861562	1.17183e+06	1.30338e+06	998824	1.04811e+06	1.40314e+06	1.01125e+06	1.09527e+06	867745	1.00382e+06	931056	950496	1.0648e+06	-0.0999333	0.396618
K.IHGQELPFEAVVLN#K.T	sp|Q9H4D0|CSTN2_HUMAN	Calsyntenin-2 OS=Homo sapiens OX=9606 GN=CLSTN2 PE=1 SV=2	Q9H4D0	CLSTN2	5	6.42	722812	558881	659989	625436	613936	512168	737235	800438	597365	560750	817577	583590	590064	299578	613588	485658	609600	530777	-0.224339	0.133896
K.SLTFN#ETYQDISELVYGAK.L	sp|P01008|ANT3_HUMAN	Antithrombin-III OS=Homo sapiens OX=9606 GN=SERPINC1 PE=1 SV=1	P01008	SERPINC1	4	3.89	428707	568384	474842	460179	418954	439127	303124	465223	461291	505077	498916	345381	428237	492097	174735	601516	537989	420315	-0.0608644	0.746328
K.GSVFLRN#PSRN#N#VPCSPK.V	sp|P0C0L4|CO4A_HUMAN	Complement C4-A OS=Homo sapiens OX=9606 GN=C4A PE=1 SV=2	P0C0L4	C4A	1	2.12	1.61614e+06	4.28256e+06	4.92706e+06	4.74154e+06	5.35402e+06	4.56474e+06	2.91688e+06	3.08493e+06	4.56809e+06	3.65878e+06	3.07096e+06	3.08031e+06	3.56283e+06	3.18918e+06	3.47887e+06	3.21781e+06	4.60337e+06	4.63861e+06	-0.087678	0.648051
R.N#YSHHQLN#R.S	sp|Q14515|SPRL1_HUMAN	SPARC-like protein 1 OS=Homo sapiens OX=9606 GN=SPARCL1 PE=1 SV=2	Q14515	SPARCL1	1	3.53	2.7186e+06	2.10377e+06	2.24799e+06	2.56261e+06	2.51721e+06	2.10435e+06	1.8041e+06	2.45956e+06	2.06208e+06	2.07001e+06	2.31252e+06	4.5832e+06	2.59957e+06	1.69134e+06	1.98082e+06	2.15416e+06	2.49005e+06	2.11109e+06	0.0486896	0.742841
K.DEGTYTCALHHSGHSPPISSQN#VTVLR.G	sp|P04216|THY1_HUMAN	Thy-1 membrane glycoprotein OS=Homo sapiens OX=9606 GN=THY1 PE=1 SV=2	P04216	THY1	30	7.76	4.16794e+06	2.65999e+06	2.95017e+06	3.14147e+06	2.66308e+06	2.86847e+06	4.76633e+06	3.80743e+06	2.95909e+06	3.19001e+06	3.28892e+06	3.2788e+06	4.03063e+06	3.06289e+06	3.55367e+06	3.1825e+06	3.99348e+06	3.10735e+06	0.0555359	0.635029
R.EAESLQPMTVVGTDYVFHN#DTK.V	sp|O15031|PLXB2_HUMAN	Plexin-B2 OS=Homo sapiens OX=9606 GN=PLXNB2 PE=1 SV=3	O15031	PLXNB2	2	5.22	929024	931407	941450	710858	1.02441e+06	1.02271e+06	798351	781327	956232	1.07728e+06	856941	946588	950404	990433	730416	909693	855545	615669	-0.0366645	0.735698
K.TVSGVN#GPLVILDHVK.F	sp|P21281|VATB2_HUMAN	V-type proton ATPase subunit B, brain isoform OS=Homo sapiens OX=9606 GN=ATP6V1B2 PE=1 SV=3	P21281	ATP6V1B2	3	4.51	617574	514159	592403	731810	542735	486029	868360	469439	498700	633483	514649	529925	532356	597542	593948	571124	552775	565877	-0.0377929	0.731725
K.SVVAPATDGGLN#LTSTFLRK.N	sp|P41222|PTGDS_HUMAN	Prostaglandin-H2 D-isomerase OS=Homo sapiens OX=9606 GN=PTGDS PE=1 SV=1	P41222	PTGDS	8	5.9	6.97557e+06	1.60319e+07	1.26579e+07	6.88134e+06	2.29658e+07	2.73262e+07	3.99875e+06	1.24952e+07	1.91753e+07	1.20199e+07	1.54819e+07	1.36751e+07	1.3009e+07	1.52567e+07	1.09459e+07	1.05503e+07	1.51328e+07	1.73904e+07	0.154446	0.605006
R.HEN#TSSSPIQYEFSLTR.E	sp|P04216|THY1_HUMAN	Thy-1 membrane glycoprotein OS=Homo sapiens OX=9606 GN=THY1 PE=1 SV=2	P04216	THY1	163	6.12	2.56269e+07	1.833e+07	1.98727e+07	2.3299e+07	1.79341e+07	1.87316e+07	3.32341e+07	2.33035e+07	1.92784e+07	2.13551e+07	2.08553e+07	1.99349e+07	2.22143e+07	2.01196e+07	2.22049e+07	2.00887e+07	2.12126e+07	2.05735e+07	-0.0553264	0.603735
R.WFSAGLASN#SSWLREK.K	sp|P41222|PTGDS_HUMAN	Prostaglandin-H2 D-isomerase OS=Homo sapiens OX=9606 GN=PTGDS PE=1 SV=1	P41222	PTGDS	2	3.84	1.6171e+06	2.31622e+06	2.09916e+06	1.20238e+06	3.56766e+06	3.16761e+06	762876	2.14489e+06	3.0537e+06	2.0855e+06	2.30827e+06	1.8534e+06	2.03662e+06	3.01764e+06	2.30858e+06	1.89417e+06	1.93727e+06	2.79722e+06	0.142592	0.556159
R.AQPGTM*SN#GTETR.G	sp|Q9UGT4|SUSD2_HUMAN	Sushi domain-containing protein 2 OS=Homo sapiens OX=9606 GN=SUSD2 PE=1 SV=1	Q9UGT4	SUSD2	2	2.66	781093	505216	820360	662857	704888	746794	558061	525422	1.02264e+06	726795	994860	1.00246e+06	942547	663957	355847	664674	678677	688544	0.0628624	0.730893
K.DVVTAAGDMLKDN#ATEEEILVYLEK.T	sp|P07602|SAP_HUMAN	Prosaposin OS=Homo sapiens OX=9606 GN=PSAP PE=1 SV=2	P07602	PSAP	6	6.08	2.06041e+06	1.02676e+06	1.20795e+06	758589	1.17989e+06	1.28803e+06	611954	2.1795e+06	963975	1.03148e+06	1.06109e+06	1.17224e+06	2.38906e+06	1.10222e+06	1.11614e+06	1.07919e+06	1.36754e+06	1.11692e+06	0.0793999	0.725334
K.EDALN#ETR.E	sp|P10909|CLUS_HUMAN	Clusterin OS=Homo sapiens OX=9606 GN=CLU PE=1 SV=1	P10909	CLU	11	2.87	1.98834e+07	1.73551e+07	1.98177e+07	1.76775e+07	2.00892e+07	1.83216e+07	2.0135e+07	1.31867e+07	1.63846e+07	3.49682e+07	2.80707e+07	2.44612e+07	2.56371e+07	1.72282e+07	1.24366e+07	1.29651e+07	1.79203e+07	1.29032e+07	0.114494	0.545155
K.WPAEKEN#DTGVVHQVEECR.V	sp|P49961|ENTP1_HUMAN	Ectonucleoside triphosphate diphosphohydrolase 1 OS=Homo sapiens OX=9606 GN=ENTPD1 PE=1 SV=1	P49961	ENTPD1	1	5.4	1.90593e+06	2.35467e+06	2.4794e+06	1.73719e+06	3.05464e+06	3.23112e+06	1.42398e+06	2.15933e+06	2.26821e+06	2.09638e+06	2.07001e+06	2.06257e+06	2.38182e+06	2.07225e+06	1.65549e+06	2.16232e+06	2.79988e+06	2.18167e+06	-0.0513312	0.717512
R.ISVN#NVLPVFDNLM*QQK.L	sp|P07339|CATD_HUMAN	Cathepsin D OS=Homo sapiens OX=9606 GN=CTSD PE=1 SV=1	P07339	CTSD	5	3.21	1.04474e+06	872472	783838	814328	960110	817701	916690	913100	709492	735026	774761	880410	929644	928119	1.09867e+06	840969	907092	924333	0.0338884	0.708787
R.SN#HTQATNDPPEVTVFPK.E	sp|P20036|DPA1_HUMAN	HLA class II histocompatibility antigen, DP alpha 1 chain OS=Homo sapiens OX=9606 GN=HLA-DPA1 PE=1 SV=1	P20036	HLA-DPA1	5	4.86	1.10758e+06	1.51757e+06	1.59722e+06	954924	1.47984e+06	1.3037e+06	1.06456e+06	1.18171e+06	1.19e+06	1.31717e+06	1.48416e+06	954463	1.40065e+06	1.02112e+06	1.29622e+06	1.07506e+06	1.71564e+06	830379	-0.0536579	0.703565
K.VHYAYQTN#ASTYEYIDIPFQNK.Y	sp|Q99784|NOE1_HUMAN	Noelin OS=Homo sapiens OX=9606 GN=OLFM1 PE=1 SV=4	Q99784	OLFM1	10	6.46	1.16247e+06	580537	604601	1.07887e+06	532715	497166	2.15257e+06	480441	514158	768398	711416	578522	517992	547476	612505	673320	631158	737594	-0.205346	0.408077
K.EEVQN#LTSVLNELQEEIGAYDYDELQSR.V	sp|Q99784|NOE1_HUMAN	Noelin OS=Homo sapiens OX=9606 GN=OLFM1 PE=1 SV=4	Q99784	OLFM1	1	4.54	16110.5	9007.89	8452.65	15604.9	9872.5	8183.28	31632.9	7333.02	8098.08	11521	13036.6	10178.4	7192.51	8962.29	10682.3	9325.27	9482.16	9236.61	-0.195167	0.406858
R.ALYAWNN#GHQILYN#VTLFHVIR.S	sp|Q99784|NOE1_HUMAN	Noelin OS=Homo sapiens OX=9606 GN=OLFM1 PE=1 SV=4	Q99784	OLFM1	2	5.91	301384	163699	185665	325990	149248	132818	642474	129755	135224	229978	201049	145926	134293	167087	157267	179640	177448	207349	-0.231563	0.381114
R.WFSAGLASN#SSWLR.E	sp|P41222|PTGDS_HUMAN	Prostaglandin-H2 D-isomerase OS=Homo sapiens OX=9606 GN=PTGDS PE=1 SV=1	P41222	PTGDS	169	4.89	9.18598e+06	1.91224e+07	1.40277e+07	7.55303e+06	2.73236e+07	2.29108e+07	5.30275e+06	1.58689e+07	1.91065e+07	1.55506e+07	1.75416e+07	1.72069e+07	1.92336e+07	1.827e+07	1.22544e+07	1.35348e+07	1.81376e+07	1.66737e+07	0.238106	0.362706
K.SVVAPATDGGLN#LTSTFLR.K	sp|P41222|PTGDS_HUMAN	Prostaglandin-H2 D-isomerase OS=Homo sapiens OX=9606 GN=PTGDS PE=1 SV=1	P41222	PTGDS	65	4.77	2.12437e+07	5.38152e+07	4.15015e+07	2.18193e+07	8.50102e+07	6.20152e+07	1.72853e+07	4.29729e+07	5.39826e+07	4.62664e+07	5.15064e+07	4.666e+07	5.58132e+07	5.72829e+07	3.93227e+07	3.81231e+07	5.16253e+07	5.30874e+07	0.304282	0.248312
K.AIHLDLEEYRN#SSR.V	sp|Q96KN2|CNDP1_HUMAN	Beta-Ala-His dipeptidase OS=Homo sapiens OX=9606 GN=CNDP1 PE=1 SV=4	Q96KN2	CNDP1	2	2.79	1.03883e+06	1.45258e+06	1.3556e+06	658233	2.21849e+06	2.40418e+06	446128	3.12741e+06	2.04145e+06	2.67891e+06	3.16681e+06	1.97606e+06	3.46221e+06	1.43692e+06	1.84046e+06	1.7555e+06	2.51406e+06	2.9546e+06	0.734723	0.0309235
R.LVPHMN#VSAVEK.Q	sp|Q96KN2|CNDP1_HUMAN	Beta-Ala-His dipeptidase OS=Homo sapiens OX=9606 GN=CNDP1 PE=1 SV=4	Q96KN2	CNDP1	1	3.15	6.0194e+06	8.29916e+06	5.53442e+06	2.9304e+06	1.2967e+07	1.21137e+07	1.30229e+06	1.60783e+07	1.11012e+07	1.18128e+07	1.69672e+07	1.48984e+07	1.50962e+07	1.48791e+07	9.53184e+06	9.73828e+06	1.17787e+07	1.19219e+07	0.911918	0.0240489
R.LVPHM*N#VSAVEK.Q	sp|Q96KN2|CNDP1_HUMAN	Beta-Ala-His dipeptidase OS=Homo sapiens OX=9606 GN=CNDP1 PE=1 SV=4	Q96KN2	CNDP1	2	3.16	3.07349e+06	3.93734e+06	2.67627e+06	1.29885e+06	5.49443e+06	6.00306e+06	628025	8.36881e+06	4.86818e+06	6.37774e+06	9.03058e+06	8.13475e+06	9.76564e+06	4.89719e+06	4.54907e+06	4.30264e+06	6.17432e+06	6.22265e+06	0.987856	0.0190964
R.VYGQNINN#ETWSR.I	sp|Q9H8M5|CNNM2_HUMAN	Metal transporter CNNM2 OS=Homo sapiens OX=9606 GN=CNNM2 PE=1 SV=2	Q9H8M5	CNNM2	3	4	1.83723e+06	1.08785e+06	907818	1.43581e+06	959639	841907	1.4095e+06	908357	911934	968591	944856	986423	952557	1.03116e+06	950277	923744	941043	1.02929e+06	-0.189406	0.167461
R.LFGPGFAN#SSWSWVAPEGAGCR.E	sp|Q8NE01|CNNM3_HUMAN	Metal transporter CNNM3 OS=Homo sapiens OX=9606 GN=CNNM3 PE=1 SV=1	Q8NE01	CNNM3	6	5.35	516402	630854	586877	629287	606204	612243	704191	643470	578436	615607	512339	594065	625675	676701	616821	648945	628923	621911	0.00952396	0.896993
R.LASCN#K.S	sp|Q6P4Q7|CNNM4_HUMAN	Metal transporter CNNM4 OS=Homo sapiens OX=9606 GN=CNNM4 PE=1 SV=3	Q6P4Q7	CNNM4	1	2.71	4.31493e+06	4.41917e+06	3.66782e+06	4.40715e+06	3.88715e+06	3.66889e+06	5.61678e+06	4.53524e+06	3.55736e+06	2.44673e+06	3.05392e+06	3.82327e+06	3.57933e+06	2.28806e+06	2.62062e+06	2.08152e+06	2.95048e+06	2.37998e+06	-0.608231	8.59502e-05
R.GN#TSGVLVVLTK.F	sp|Q6P4Q7|CNNM4_HUMAN	Metal transporter CNNM4 OS=Homo sapiens OX=9606 GN=CNNM4 PE=1 SV=3	Q6P4Q7	CNNM4	1	3.12	3.2547e+06	2.72484e+06	2.41265e+06	3.14373e+06	2.6991e+06	2.5054e+06	4.27114e+06	3.21728e+06	2.74806e+06	2.0994e+06	2.21165e+06	2.47723e+06	2.15779e+06	2.08258e+06	2.07291e+06	2.31496e+06	2.24051e+06	2.22076e+06	-0.422101	0.000317913
K.DLVVQQLVN#VSR.G	sp|Q6P4Q7|CNNM4_HUMAN	Metal transporter CNNM4 OS=Homo sapiens OX=9606 GN=CNNM4 PE=1 SV=3	Q6P4Q7	CNNM4	5	3.85	3.11924e+06	2.7183e+06	2.51465e+06	2.73849e+06	2.65023e+06	2.51557e+06	3.73545e+06	3.06982e+06	2.47306e+06	1.80332e+06	1.96326e+06	2.38636e+06	2.34384e+06	1.99515e+06	1.9698e+06	2.09678e+06	2.13805e+06	2.01166e+06	-0.441709	7.76671e-05
R.LYGYSLGN#ISSNLISFTEVDDAETLHK.S	sp|Q6P4Q7|CNNM4_HUMAN	Metal transporter CNNM4 OS=Homo sapiens OX=9606 GN=CNNM4 PE=1 SV=3	Q6P4Q7	CNNM4	4	5.58	950023	759942	830677	1.02689e+06	769520	804236	1.37608e+06	919591	761085	701902	606235	777888	787950	988934	861126	713645	751111	832630	-0.20985	0.0893434
K.LYSLGN#GR.W	sp|P09543|CN37_HUMAN	2',3'-cyclic-nucleotide 3'-phosphodiesterase OS=Homo sapiens OX=9606 GN=CNP PE=1 SV=2	P09543	CNP	2	3.14	6.49968e+06	7.29445e+06	7.53115e+06	3.56107e+06	1.27464e+07	1.28464e+07	2.06154e+06	2.60957e+07	7.96241e+06	1.13649e+07	1.60534e+07	2.16633e+07	2.93118e+07	2.10041e+07	1.80596e+07	1.31904e+07	1.86933e+07	1.4851e+07	1.20191	0.00293601
K.VVM*DIPYELWN#ETSAEVADLK.K	sp|Q9BT09|CNPY3_HUMAN	Protein canopy homolog 3 OS=Homo sapiens OX=9606 GN=CNPY3 PE=1 SV=1	Q9BT09	CNPY3	1	2.69	62086.3	47150.4	54630	36662.2	43522.2	59383.5	34522.1	47256.6	51792.9	53396.4	59013.9	53080.9	58162.1	45160.7	56694	43135.9	45772.3	44767.9	0.0868917	0.465596
K.VVM*DIPYELWN#ETSAEVADLKK.Q	sp|Q9BT09|CNPY3_HUMAN	Protein canopy homolog 3 OS=Homo sapiens OX=9606 GN=CNPY3 PE=1 SV=1	Q9BT09	CNPY3	12	5.2	911558	734729	882130	578360	744078	823742	633611	749358	739956	769527	811249	718740	788368	651504	876473	695610	758070	698339	0.00173666	0.985112
K.M*TAGDNPQLVPADQVN#ITEFYN#K.S	sp|P21554|CNR1_HUMAN	Cannabinoid receptor 1 OS=Homo sapiens OX=9606 GN=CNR1 PE=1 SV=1	P21554	CNR1	2	3.97	282250	133150	166577	267321	149197	142430	339907	140484	152589	159271	140430	136044	143056	149349	165659	181063	162348	180618	-0.242226	0.176868
K.MTAGDNPQLVPADQVN#ITEFYN#K.S	sp|P21554|CNR1_HUMAN	Cannabinoid receptor 1 OS=Homo sapiens OX=9606 GN=CNR1 PE=1 SV=1	P21554	CNR1	1	4.55	511818	261031	370336	564070	290898	338324	774213	260594	364144	286895	264656	240594	295518	348665	295269	319708	332136	351016	-0.364901	0.0586067
R.VN#GTDLAPDLLNGSQLVLHGLELGHSGLYACFHR.D	sp|P26992|CNTFR_HUMAN	Ciliary neurotrophic factor receptor subunit alpha OS=Homo sapiens OX=9606 GN=CNTFR PE=1 SV=2	P26992	CNTFR	2	4.29	134135	142154	122418	136497	122279	144113	118054	124466	114324	138021	127816	155123	144208	175546	155777	169677	144192	152215	0.232356	0.00717492
K.FSWSKGTEWLVN#SSR.I	sp|Q12860|CNTN1_HUMAN	Contactin-1 OS=Homo sapiens OX=9606 GN=CNTN1 PE=1 SV=1	Q12860	CNTN1	1	2.39	477098	589828	854920	620665	663528	691256	619812	584540	497272	658633	548706	532500	548940	564047	605225	546670	501323	548642	-0.131803	0.198127
K.TDGAAPN#VAPSDVGGGGGRNR.E	sp|Q12860|CNTN1_HUMAN	Contactin-1 OS=Homo sapiens OX=9606 GN=CNTN1 PE=1 SV=1	Q12860	CNTN1	2	2.67	1.92126e+06	1.36146e+06	1.27182e+06	1.27483e+06	1.35083e+06	1.19115e+06	1.1742e+06	1.82721e+06	1.10601e+06	1.50161e+06	1.45649e+06	1.75126e+06	1.55221e+06	1.07944e+06	1.37543e+06	1.45375e+06	1.52929e+06	1.44175e+06	0.0894491	0.445374
R.ILIWEDGSLEIN#NITR.N	sp|Q12860|CNTN1_HUMAN	Contactin-1 OS=Homo sapiens OX=9606 GN=CNTN1 PE=1 SV=1	Q12860	CNTN1	4	3.24	306867	220455	231902	225244	311840	299656	259003	328981	227592	316227	255385	303775	327766	412747	408162	256079	362097	309402	0.289058	0.0233259
K.GTEWLVN#SSR.I	sp|Q12860|CNTN1_HUMAN	Contactin-1 OS=Homo sapiens OX=9606 GN=CNTN1 PE=1 SV=1	Q12860	CNTN1	51	3.6	8.54426e+07	7.51311e+07	7.14506e+07	6.92187e+07	8.52728e+07	7.35896e+07	7.29233e+07	8.96645e+07	7.61239e+07	6.64717e+07	6.32187e+07	7.20867e+07	7.32869e+07	5.88907e+07	6.74092e+07	6.55008e+07	7.21105e+07	6.05942e+07	-0.219451	0.00816359
K.DVYALM*GQNVTLECFALGN#PVPDIR.W	sp|Q12860|CNTN1_HUMAN	Contactin-1 OS=Homo sapiens OX=9606 GN=CNTN1 PE=1 SV=1	Q12860	CNTN1	6	3.81	742437	708174	724209	700120	867175	696995	838767	863108	656096	901234	643822	852004	852115	978917	957826	716881	749122	806768	0.128994	0.177673
R.FVSQTNGNLYIAN#VEASDKGNYSCFVSSPSITK.S	sp|Q12860|CNTN1_HUMAN	Contactin-1 OS=Homo sapiens OX=9606 GN=CNTN1 PE=1 SV=1	Q12860	CNTN1	1	4.06	697063	666770	740098	688050	795108	786221	662864	848631	672271	980365	837732	784474	927968	871686	899068	803931	857363	810950	0.247416	0.00305758
K.DVYALMGQNVTLECFALGN#PVPDIR.W	sp|Q12860|CNTN1_HUMAN	Contactin-1 OS=Homo sapiens OX=9606 GN=CNTN1 PE=1 SV=1	Q12860	CNTN1	3	4.29	173630	152617	163129	155114	196324	157633	174457	199167	156845	248364	194646	190422	195960	206249	196099	199542	191115	199420	0.254967	0.00373073
K.DVYALM*GQN#VTLECFALGN#PVPDIR.W	sp|Q12860|CNTN1_HUMAN	Contactin-1 OS=Homo sapiens OX=9606 GN=CNTN1 PE=1 SV=1	Q12860	CNTN1	1	4.35	258912	234977	266505	230277	322104	277807	251459	321094	241516	360549	260751	254984	337780	295736	322625	254337	313155	290604	0.161848	0.10105
K.AN#STGTLVITDPTR.I	sp|Q12860|CNTN1_HUMAN	Contactin-1 OS=Homo sapiens OX=9606 GN=CNTN1 PE=1 SV=1	Q12860	CNTN1	17	4.62	1.31579e+07	8.4654e+06	8.63689e+06	8.24661e+06	9.65129e+06	8.39417e+06	8.18478e+06	1.01826e+07	8.60456e+06	9.5939e+06	9.15441e+06	9.78988e+06	9.70902e+06	8.98506e+06	8.82993e+06	8.53252e+06	9.58496e+06	8.22232e+06	-0.00550225	0.951772
R.ILIWEDGSLEINN#ITR.N	sp|Q12860|CNTN1_HUMAN	Contactin-1 OS=Homo sapiens OX=9606 GN=CNTN1 PE=1 SV=1	Q12860	CNTN1	197	4.82	1.51304e+06	1.26907e+06	1.35817e+06	1.25057e+06	1.52288e+06	1.39366e+06	1.34353e+06	1.62274e+06	1.21e+06	1.59509e+06	1.42146e+06	1.51785e+06	1.50656e+06	1.45955e+06	1.52777e+06	1.41276e+06	1.48052e+06	1.37065e+06	0.0955665	0.195222
R.GKAN#STGTLVITDPTR.I	sp|Q12860|CNTN1_HUMAN	Contactin-1 OS=Homo sapiens OX=9606 GN=CNTN1 PE=1 SV=1	Q12860	CNTN1	12	4.83	6.51265e+06	6.81732e+06	7.84253e+06	6.0952e+06	9.17871e+06	8.34664e+06	5.72284e+06	8.46284e+06	7.07675e+06	6.40964e+06	5.57509e+06	6.90755e+06	6.49103e+06	5.49547e+06	6.51112e+06	6.52126e+06	7.20584e+06	6.08715e+06	-0.196088	0.0563187
K.GN#YSCFVSSPSITK.S	sp|Q12860|CNTN1_HUMAN	Contactin-1 OS=Homo sapiens OX=9606 GN=CNTN1 PE=1 SV=1	Q12860	CNTN1	9	5.26	6.15067e+06	4.83785e+06	4.5328e+06	4.49803e+06	5.54709e+06	4.61013e+06	4.7154e+06	5.56897e+06	4.84668e+06	4.99506e+06	5.18747e+06	5.16995e+06	5.20706e+06	4.35793e+06	4.34377e+06	4.86884e+06	5.20548e+06	4.33927e+06	-0.0492586	0.546712
R.YIITWDHVVALSN#ESTVTGYK.V	sp|Q12860|CNTN1_HUMAN	Contactin-1 OS=Homo sapiens OX=9606 GN=CNTN1 PE=1 SV=1	Q12860	CNTN1	166	5.8	4.72691e+06	4.32776e+06	4.45522e+06	4.18047e+06	5.16864e+06	4.69665e+06	4.24479e+06	5.32276e+06	4.25356e+06	4.9286e+06	4.43503e+06	4.72613e+06	4.93012e+06	4.82616e+06	5.12816e+06	4.69897e+06	4.96776e+06	4.65966e+06	0.0694725	0.318054
R.FVSQTNGNLYIANVEASDKGN#YSCFVSSPSITK.S	sp|Q12860|CNTN1_HUMAN	Contactin-1 OS=Homo sapiens OX=9606 GN=CNTN1 PE=1 SV=1	Q12860	CNTN1	2	6.07	2.37159e+06	2.1859e+06	2.35936e+06	2.2198e+06	2.62339e+06	2.60585e+06	2.15074e+06	2.95579e+06	2.31065e+06	2.69472e+06	2.55792e+06	2.46609e+06	2.7742e+06	2.61415e+06	2.60163e+06	2.46581e+06	2.58679e+06	2.35844e+06	0.0914936	0.223629
R.YTCTAQTIVDN#SSASADLVVR.G	sp|Q12860|CNTN1_HUMAN	Contactin-1 OS=Homo sapiens OX=9606 GN=CNTN1 PE=1 SV=1	Q12860	CNTN1	322	6.12	3.91654e+06	3.36267e+06	3.63365e+06	3.38079e+06	3.88514e+06	3.67107e+06	3.30646e+06	4.0613e+06	3.38301e+06	4.22267e+06	3.83728e+06	4.01968e+06	4.24288e+06	4.19276e+06	4.30918e+06	3.93904e+06	4.41836e+06	3.94314e+06	0.189856	0.0093485
R.IYVQAFPEWVEHIN#DTEVDIGSDLYWPCVATGKPIPTIR.W	sp|Q12860|CNTN1_HUMAN	Contactin-1 OS=Homo sapiens OX=9606 GN=CNTN1 PE=1 SV=1	Q12860	CNTN1	1	6.37	1.23752e+06	872921	958246	802799	1.03321e+06	1.07622e+06	705369	1.12461e+06	813194	834664	994713	928207	981053	952749	1.00008e+06	1.14746e+06	1.04368e+06	890846	0.0407306	0.700411
K.DVYALM*GQN#VTLECFALGNPVPDIR.W	sp|Q12860|CNTN1_HUMAN	Contactin-1 OS=Homo sapiens OX=9606 GN=CNTN1 PE=1 SV=1	Q12860	CNTN1	85	6.37	1.54664e+06	1.32185e+06	1.40702e+06	1.30332e+06	1.62585e+06	1.40544e+06	1.41719e+06	1.72411e+06	1.24578e+06	1.82606e+06	1.51684e+06	1.59093e+06	1.62569e+06	1.60153e+06	1.74876e+06	1.5097e+06	1.61405e+06	1.54336e+06	0.170316	0.0364286
K.DVYALMGQN#VTLECFALGNPVPDIR.W	sp|Q12860|CNTN1_HUMAN	Contactin-1 OS=Homo sapiens OX=9606 GN=CNTN1 PE=1 SV=1	Q12860	CNTN1	85	6.41	1.47867e+06	1.19553e+06	1.2419e+06	1.14604e+06	1.41601e+06	1.23875e+06	1.23766e+06	1.4964e+06	1.07953e+06	1.63353e+06	1.41109e+06	1.44973e+06	1.48307e+06	1.46417e+06	1.48774e+06	1.41299e+06	1.45479e+06	1.37867e+06	0.199315	0.0161133
K.M*N#GTEM*K.L	sp|Q02246|CNTN2_HUMAN	Contactin-2 OS=Homo sapiens OX=9606 GN=CNTN2 PE=1 SV=1	Q02246	CNTN2	1	2.23	8.06028e+06	9.08263e+06	8.30804e+06	5.86082e+06	9.85286e+06	8.67294e+06	5.34995e+06	1.47019e+07	8.06683e+06	1.08667e+07	1.01641e+07	1.29814e+07	1.2959e+07	6.89387e+06	9.25979e+06	8.56505e+06	1.0396e+07	8.46069e+06	0.245437	0.154842
R.AYNRAGTGPASPSAN#ATTMKPPPR.R	sp|Q02246|CNTN2_HUMAN	Contactin-2 OS=Homo sapiens OX=9606 GN=CNTN2 PE=1 SV=1	Q02246	CNTN2	1	2.43	602148	1.20704e+06	915716	754591	1.19231e+06	1.10301e+06	814052	1.23238e+06	965113	1.27377e+06	1.27448e+06	1.23685e+06	1.1448e+06	1.65456e+06	1.49516e+06	1.10569e+06	1.2407e+06	1.46291e+06	0.461939	0.00262291
K.MN#GTEMK.L	sp|Q02246|CNTN2_HUMAN	Contactin-2 OS=Homo sapiens OX=9606 GN=CNTN2 PE=1 SV=1	Q02246	CNTN2	3	3.06	1.67789e+07	1.5554e+07	1.10744e+07	8.16014e+06	1.30956e+07	1.32441e+07	7.23495e+06	2.07844e+07	1.16211e+07	9.13266e+06	1.38159e+07	1.19482e+07	1.31052e+07	8.55005e+06	1.06591e+07	1.14281e+07	1.01929e+07	7.46283e+06	-0.243461	0.192336
K.WDPVVPFRN#ESAVTGYK.M	sp|Q02246|CNTN2_HUMAN	Contactin-2 OS=Homo sapiens OX=9606 GN=CNTN2 PE=1 SV=1	Q02246	CNTN2	6	3.1	1.09455e+07	1.36098e+07	1.11577e+07	8.03819e+06	1.49036e+07	1.30688e+07	7.78411e+06	2.15261e+07	1.25542e+07	1.04024e+07	1.44838e+07	1.39012e+07	1.56535e+07	1.38633e+07	1.44334e+07	1.3075e+07	1.59038e+07	1.27836e+07	0.185732	0.251086
K.GTEILVN#SSR.V	sp|Q02246|CNTN2_HUMAN	Contactin-2 OS=Homo sapiens OX=9606 GN=CNTN2 PE=1 SV=1	Q02246	CNTN2	14	3.46	2.1043e+07	2.57892e+07	2.20274e+07	1.5432e+07	2.73254e+07	2.44806e+07	1.48449e+07	3.63309e+07	2.33626e+07	2.1356e+07	2.68748e+07	2.85944e+07	2.97957e+07	2.43452e+07	2.63777e+07	2.23257e+07	2.78602e+07	2.23744e+07	0.165652	0.260975
K.AN#STGILSVR.D	sp|Q02246|CNTN2_HUMAN	Contactin-2 OS=Homo sapiens OX=9606 GN=CNTN2 PE=1 SV=1	Q02246	CNTN2	11	3.83	5.3585e+06	6.56006e+06	5.69727e+06	3.99859e+06	6.9096e+06	6.15639e+06	4.3326e+06	9.65157e+06	6.12618e+06	5.72514e+06	7.13916e+06	7.14898e+06	7.16898e+06	5.91038e+06	6.29837e+06	5.79493e+06	6.66227e+06	6.04646e+06	0.117858	0.383971
R.N#ESAVTGYK.M	sp|Q02246|CNTN2_HUMAN	Contactin-2 OS=Homo sapiens OX=9606 GN=CNTN2 PE=1 SV=1	Q02246	CNTN2	4	3.92	7.59514e+06	9.43534e+06	6.49653e+06	4.78065e+06	8.396e+06	7.35563e+06	5.43266e+06	1.40497e+07	8.32744e+06	6.70502e+06	8.79754e+06	9.46602e+06	1.06971e+07	7.22281e+06	7.1425e+06	8.58679e+06	8.78961e+06	6.64843e+06	0.0915102	0.586715
K.GVSSSEM*N#VTWEPVQQDMN#GILLGYEIR.Y	sp|Q02246|CNTN2_HUMAN	Contactin-2 OS=Homo sapiens OX=9606 GN=CNTN2 PE=1 SV=1	Q02246	CNTN2	1	4.75	78765.4	120537	104535	71582	122090	121632	77670.2	166207	111616	118343	128659	116630	119448	169168	140374	100308	120641	133433	0.268851	0.0811248
R.VPGADAQYFVYSN#ESVRPYTPFEVK.I	sp|Q02246|CNTN2_HUMAN	Contactin-2 OS=Homo sapiens OX=9606 GN=CNTN2 PE=1 SV=1	Q02246	CNTN2	7	4.93	1.84747e+06	3.20871e+06	2.78123e+06	1.98544e+06	3.61485e+06	3.17423e+06	2.00611e+06	4.12942e+06	2.94165e+06	2.83185e+06	3.32117e+06	3.26193e+06	3.38228e+06	3.55858e+06	3.60589e+06	2.92933e+06	3.257e+06	3.2367e+06	0.240826	0.102992
R.AGTGPASPSAN#ATTM*KPPPR.R	sp|Q02246|CNTN2_HUMAN	Contactin-2 OS=Homo sapiens OX=9606 GN=CNTN2 PE=1 SV=1	Q02246	CNTN2	10	5.15	5.2422e+06	6.62693e+06	6.16441e+06	3.98925e+06	7.31968e+06	6.4417e+06	4.63462e+06	1.11244e+07	6.82284e+06	5.14479e+06	6.50525e+06	7.36821e+06	7.08935e+06	4.26445e+06	5.93328e+06	6.03707e+06	7.23652e+06	5.72845e+06	-0.0395698	0.807358
K.GVSSSEM*N#VTWEPVQQDM*NGILLGYEIR.Y	sp|Q02246|CNTN2_HUMAN	Contactin-2 OS=Homo sapiens OX=9606 GN=CNTN2 PE=1 SV=1	Q02246	CNTN2	4	5.17	170417	284192	252934	176663	352325	302206	190681	403821	277820	267485	317505	297835	293304	319803	326437	244392	298271	281703	0.187774	0.225209
R.TN#ASDLGN#YSCLATSHM*DFSTK.S	sp|Q02246|CNTN2_HUMAN	Contactin-2 OS=Homo sapiens OX=9606 GN=CNTN2 PE=1 SV=1	Q02246	CNTN2	11	5.44	1.85308e+06	2.72995e+06	2.36741e+06	1.71849e+06	2.72774e+06	2.78242e+06	1.51618e+06	3.75798e+06	2.51701e+06	2.62787e+06	3.16881e+06	3.12019e+06	3.31168e+06	2.78847e+06	2.97394e+06	2.7811e+06	3.09333e+06	2.74827e+06	0.323646	0.0318486
R.TN#ASDLGN#YSCLATSHMDFSTK.S	sp|Q02246|CNTN2_HUMAN	Contactin-2 OS=Homo sapiens OX=9606 GN=CNTN2 PE=1 SV=1	Q02246	CNTN2	6	5.97	1.73542e+06	2.19638e+06	1.88882e+06	1.30096e+06	1.96726e+06	2.20704e+06	1.07079e+06	3.05127e+06	1.99062e+06	1.75188e+06	2.50066e+06	2.31849e+06	2.52258e+06	2.51129e+06	2.13895e+06	2.40541e+06	2.38749e+06	1.93945e+06	0.281666	0.0849995
R.RPPGN#ISWTFSSSSLSIK.W	sp|Q02246|CNTN2_HUMAN	Contactin-2 OS=Homo sapiens OX=9606 GN=CNTN2 PE=1 SV=1	Q02246	CNTN2	11	6.48	5.67028e+06	1.05722e+07	7.54215e+06	6.66904e+06	1.10384e+07	9.13942e+06	6.2104e+06	1.49153e+07	8.82787e+06	8.76706e+06	1.05804e+07	1.03099e+07	1.21238e+07	1.05494e+07	1.21626e+07	1.0172e+07	1.24459e+07	1.18945e+07	0.352318	0.0347902
R.AGTGPASPSAN#ATTMKPPPR.R	sp|Q02246|CNTN2_HUMAN	Contactin-2 OS=Homo sapiens OX=9606 GN=CNTN2 PE=1 SV=1	Q02246	CNTN2	10	7.07	3.71322e+06	5.16879e+06	4.2749e+06	3.17492e+06	5.32997e+06	4.52591e+06	3.30644e+06	6.67204e+06	4.62443e+06	4.81113e+06	5.29469e+06	5.46602e+06	5.37197e+06	5.19089e+06	4.87198e+06	4.79401e+06	5.10476e+06	4.66642e+06	0.194735	0.121248
K.IAN#VTK.A	sp|Q9P232|CNTN3_HUMAN	Contactin-3 OS=Homo sapiens OX=9606 GN=CNTN3 PE=1 SV=3	Q9P232	CNTN3	2	2.42	4.91721e+06	4.37637e+06	4.0805e+06	6.47881e+06	4.29693e+06	4.08706e+06	7.63105e+06	3.10199e+06	4.17254e+06	3.13678e+06	2.86224e+06	3.56421e+06	3.32804e+06	2.62648e+06	2.97877e+06	2.77256e+06	3.00449e+06	2.44012e+06	-0.651622	0.000159948
R.N#ESIVPYSPYEVK.V	sp|Q9P232|CNTN3_HUMAN	Contactin-3 OS=Homo sapiens OX=9606 GN=CNTN3 PE=1 SV=3	Q9P232	CNTN3	1	2.69	316577	201035	233355	365336	226772	198083	509063	185372	216345	321589	211821	197914	209969	198915	214466	248434	223170	213512	-0.19993	0.25898
K.AM*EN#ESEVTGYK.V	sp|Q9P232|CNTN3_HUMAN	Contactin-3 OS=Homo sapiens OX=9606 GN=CNTN3 PE=1 SV=3	Q9P232	CNTN3	1	2.92	1.65601e+06	1.06021e+06	1.19088e+06	2.38478e+06	1.779e+06	1.10377e+06	3.00731e+06	1.16446e+06	1.25255e+06	1.52863e+06	1.15404e+06	1.15098e+06	1.3159e+06	966032	1.08429e+06	1.22957e+06	1.26353e+06	1.13844e+06	-0.34634	0.0702863
K.VAGN#ETSAR.L	sp|Q9P232|CNTN3_HUMAN	Contactin-3 OS=Homo sapiens OX=9606 GN=CNTN3 PE=1 SV=3	Q9P232	CNTN3	2	3	935620	700898	720980	1.15142e+06	674779	667196	1.46037e+06	610924	614763	792255	647959	700575	654849	486364	504548	526891	604597	435445	-0.451965	0.0145268
K.TPPSQPPGNVVWN#ATDTK.V	sp|Q9P232|CNTN3_HUMAN	Contactin-3 OS=Homo sapiens OX=9606 GN=CNTN3 PE=1 SV=3	Q9P232	CNTN3	1	3.04	757282	336293	327140	717178	358416	355537	874667	352222	348758	545535	382321	362868	378320	298890	360767	397432	409787	333203	-0.254189	0.222728
R.WQLN#GSDIDM*SM*EHR.Y	sp|Q9P232|CNTN3_HUMAN	Contactin-3 OS=Homo sapiens OX=9606 GN=CNTN3 PE=1 SV=3	Q9P232	CNTN3	4	3.13	1.2149e+06	328899	362532	605880	340330	337625	764408	330833	345512	475027	348268	348441	361195	293539	350552	339200	357771	307480	-0.384705	0.102721
R.WQLN#GSDIDMSM*EHR.Y	sp|Q9P232|CNTN3_HUMAN	Contactin-3 OS=Homo sapiens OX=9606 GN=CNTN3 PE=1 SV=3	Q9P232	CNTN3	2	3.44	682584	377035	453238	739592	388322	369806	832926	364422	387088	524768	418266	383291	399306	346474	384003	425678	392243	374494	-0.264538	0.126486
R.WQLN#GSDIDM*SMEHR.Y	sp|Q9P232|CNTN3_HUMAN	Contactin-3 OS=Homo sapiens OX=9606 GN=CNTN3 PE=1 SV=3	Q9P232	CNTN3	1	3.71	367197	209181	248325	404362	224157	220371	522361	209848	238719	328239	244082	229231	232360	209076	230921	269389	234939	224027	-0.196776	0.255684
K.AMEN#ESEVTGYK.V	sp|Q9P232|CNTN3_HUMAN	Contactin-3 OS=Homo sapiens OX=9606 GN=CNTN3 PE=1 SV=3	Q9P232	CNTN3	1	3.87	289005	257632	245005	337516	236311	239925	451136	182944	246370	256904	201359	214303	193641	249307	192682	199353	203427	174298	-0.364852	0.0143308
K.AN#GTTHLVVTEPTR.I	sp|Q9P232|CNTN3_HUMAN	Contactin-3 OS=Homo sapiens OX=9606 GN=CNTN3 PE=1 SV=3	Q9P232	CNTN3	4	4.94	1.31987e+06	1.18059e+06	1.21546e+06	1.68079e+06	1.18442e+06	1.05163e+06	2.60094e+06	850682	1.15105e+06	1.31918e+06	1.03083e+06	1.03654e+06	965548	710664	852532	946956	983640	798872	-0.448968	0.0152439
R.TSSQNNVQVLNTN#K.T	sp|Q9P232|CNTN3_HUMAN	Contactin-3 OS=Homo sapiens OX=9606 GN=CNTN3 PE=1 SV=3	Q9P232	CNTN3	2	4.99	654379	775079	715730	1.06994e+06	755286	767167	1.3699e+06	509574	717232	551102	536953	637818	619348	420860	511006	511093	611466	443321	-0.557305	0.00143513
K.KTPPSQPPGNVVWN#ATDTK.V	sp|Q9P232|CNTN3_HUMAN	Contactin-3 OS=Homo sapiens OX=9606 GN=CNTN3 PE=1 SV=3	Q9P232	CNTN3	2	5.2	1.46109e+06	1.06744e+06	893776	1.86828e+06	1.16383e+06	1.06925e+06	2.21324e+06	911748	1.09759e+06	1.24109e+06	989487	1.02673e+06	1.01737e+06	906260	966647	933591	1.06788e+06	884645	-0.317387	0.0544999
R.YVFRN#ESIVPYSPYEVK.V	sp|Q9P232|CNTN3_HUMAN	Contactin-3 OS=Homo sapiens OX=9606 GN=CNTN3 PE=1 SV=3	Q9P232	CNTN3	2	6.27	2.57801e+06	1.95463e+06	2.28357e+06	3.39808e+06	1.99858e+06	2.04206e+06	3.60987e+06	1.74774e+06	2.10146e+06	1.98229e+06	1.73098e+06	1.72474e+06	1.781e+06	1.56455e+06	1.69523e+06	1.79414e+06	1.94398e+06	1.57573e+06	-0.420403	0.00384427
K.LN#GTDVDTGM*DFR.Y	sp|Q8IWV2|CNTN4_HUMAN	Contactin-4 OS=Homo sapiens OX=9606 GN=CNTN4 PE=1 SV=1	Q8IWV2	CNTN4	1	2.05	1.00006e+06	578806	574426	969056	547864	637944	1.31569e+06	602785	595975	849812	655335	651427	593897	569747	726390	666810	675029	722245	-0.0974127	0.546249
K.SDVGN#YTCVVTN#TVTNHK.V	sp|Q8IWV2|CNTN4_HUMAN	Contactin-4 OS=Homo sapiens OX=9606 GN=CNTN4 PE=1 SV=1	Q8IWV2	CNTN4	1	3.7	523682	225335	204327	313754	184784	217869	472532	232840	211848	266883	257188	240635	222047	220902	247721	216230	257377	252987	-0.147665	0.418411
K.LN#GTDVDTGMDFR.Y	sp|Q8IWV2|CNTN4_HUMAN	Contactin-4 OS=Homo sapiens OX=9606 GN=CNTN4 PE=1 SV=1	Q8IWV2	CNTN4	1	3.83	478617	271114	272000	409334	256905	277860	671159	237914	273341	261799	271913	225474	229173	336864	268044	256317	256359	239804	-0.34494	0.0596692
R.TVGN#QTSTK.I	sp|Q8IWV2|CNTN4_HUMAN	Contactin-4 OS=Homo sapiens OX=9606 GN=CNTN4 PE=1 SV=1	Q8IWV2	CNTN4	4	3.98	2.86098e+06	2.70662e+06	2.31681e+06	4.30876e+06	2.65948e+06	2.99026e+06	6.23794e+06	2.83154e+06	2.22847e+06	1.84105e+06	2.4303e+06	2.54093e+06	2.20689e+06	2.00259e+06	1.89228e+06	1.76142e+06	2.06953e+06	1.8307e+06	-0.583674	0.00197394
K.ALDN#ESEVK.G	sp|Q8IWV2|CNTN4_HUMAN	Contactin-4 OS=Homo sapiens OX=9606 GN=CNTN4 PE=1 SV=1	Q8IWV2	CNTN4	2	4	693571	434131	432952	636184	417195	455405	949966	462915	438004	428288	445324	444617	395719	409862	406924	385512	452053	409326	-0.325152	0.0305004
R.KPPPSQPPGNIIWN#SSDSK.I	sp|Q8IWV2|CNTN4_HUMAN	Contactin-4 OS=Homo sapiens OX=9606 GN=CNTN4 PE=1 SV=1	Q8IWV2	CNTN4	5	4.65	1.78693e+06	992640	1.03842e+06	1.5212e+06	1.04044e+06	1.08459e+06	2.18941e+06	980039	1.0175e+06	987545	940805	925581	856049	835816	912649	867771	971753	981177	-0.432572	0.00755163
R.TEEALPEVTPAN#VSGGGGSK.S	sp|Q8IWV2|CNTN4_HUMAN	Contactin-4 OS=Homo sapiens OX=9606 GN=CNTN4 PE=1 SV=1	Q8IWV2	CNTN4	14	4.8	1.46154e+06	813452	836345	1.43665e+06	773434	844299	1.90249e+06	855699	804917	1.00731e+06	918500	891743	829146	816132	873987	872978	863105	882156	-0.212676	0.201646
R.QSSTSVIETN#K.T	sp|Q8IWV2|CNTN4_HUMAN	Contactin-4 OS=Homo sapiens OX=9606 GN=CNTN4 PE=1 SV=1	Q8IWV2	CNTN4	2	4.83	1.0374e+06	784938	660739	955154	663806	694993	1.59397e+06	689371	673885	553153	675932	648476	546692	569855	554002	547863	603144	593084	-0.491113	0.00310916
K.RRTEEALPEVTPAN#VSGGGGSK.S	sp|Q8IWV2|CNTN4_HUMAN	Contactin-4 OS=Homo sapiens OX=9606 GN=CNTN4 PE=1 SV=1	Q8IWV2	CNTN4	2	4.89	483456	258467	299040	481321	270301	293307	627632	303834	270484	374067	342234	310084	306404	271566	280693	282902	337074	318003	-0.15415	0.345491
K.SDVGN#YTCVVTNTVTNHK.V	sp|Q8IWV2|CNTN4_HUMAN	Contactin-4 OS=Homo sapiens OX=9606 GN=CNTN4 PE=1 SV=1	Q8IWV2	CNTN4	4	5.49	1.83235e+06	1.21494e+06	1.40007e+06	1.92306e+06	1.36624e+06	1.50006e+06	3.04503e+06	1.49893e+06	1.46141e+06	1.24117e+06	1.30237e+06	1.22432e+06	1.20566e+06	1.03115e+06	1.21446e+06	1.28218e+06	1.44009e+06	1.31976e+06	-0.388023	0.0106462
K.AYNSAGTGPSSATVN#VTTR.K	sp|Q8IWV2|CNTN4_HUMAN	Contactin-4 OS=Homo sapiens OX=9606 GN=CNTN4 PE=1 SV=1	Q8IWV2	CNTN4	3	6.05	1.08242e+06	408128	390839	637001	389495	419537	950774	446859	388907	505232	463161	448223	389004	364994	431987	368703	461503	438436	-0.29215	0.145686
R.RTEEALPEVTPAN#VSGGGGSK.S	sp|Q8IWV2|CNTN4_HUMAN	Contactin-4 OS=Homo sapiens OX=9606 GN=CNTN4 PE=1 SV=1	Q8IWV2	CNTN4	2	6.59	572275	275245	294173	430528	303525	311792	625153	305344	293327	280555	268853	265558	288331	258017	262078	250505	281638	254219	-0.435076	0.00870447
R.ILN#ASK.S	sp|O94779|CNTN5_HUMAN	Contactin-5 OS=Homo sapiens OX=9606 GN=CNTN5 PE=1 SV=2	O94779	CNTN5	1	2.48	3.36712e+06	2.3575e+06	2.77488e+06	4.33253e+06	2.31205e+06	2.31051e+06	6.51318e+06	2.12726e+06	2.48552e+06	2.25133e+06	1.80881e+06	2.39213e+06	2.04448e+06	1.54068e+06	1.83275e+06	2.31416e+06	2.17071e+06	2.11272e+06	-0.542058	0.00784261
K.TAPTN#VSGR.S	sp|O94779|CNTN5_HUMAN	Contactin-5 OS=Homo sapiens OX=9606 GN=CNTN5 PE=1 SV=2	O94779	CNTN5	4	2.53	955315	672376	799110	1.40055e+06	663403	740071	1.90749e+06	600201	712408	693671	604752	662372	658177	482960	599905	612405	696025	661924	-0.474136	0.0191381
K.LN#DTQLDSGSPLR.W	sp|O94779|CNTN5_HUMAN	Contactin-5 OS=Homo sapiens OX=9606 GN=CNTN5 PE=1 SV=2	O94779	CNTN5	2	3.55	229606	136101	161244	251934	131469	147308	325232	124284	145097	135383	106234	141900	124852	82552.4	112337	138042	127790	120229	-0.538505	0.00616384
K.TRGN#ESFVILTGLEGNTLYHFTVR.A	sp|O94779|CNTN5_HUMAN	Contactin-5 OS=Homo sapiens OX=9606 GN=CNTN5 PE=1 SV=2	O94779	CNTN5	1	5.73	528238	307657	337787	800770	274180	338823	1.20816e+06	326948	322674	409845	270893	394140	299570	355166	287114	365730	322952	363972	-0.353233	0.156189
K.N#ITGLK.A	sp|Q9UQ52|CNTN6_HUMAN	Contactin-6 OS=Homo sapiens OX=9606 GN=CNTN6 PE=1 SV=1	Q9UQ52	CNTN6	2	2.49	3.10608e+06	2.83484e+06	3.02843e+06	3.67248e+06	2.6382e+06	2.66794e+06	4.21897e+06	2.09598e+06	3.17695e+06	2.55089e+06	2.51539e+06	2.70875e+06	2.5958e+06	2.3993e+06	2.2891e+06	2.77421e+06	2.56198e+06	1.69915e+06	-0.299333	0.0232861
K.THILETNN#TSAELLVPFEEDYLIEIR.T	sp|Q9UQ52|CNTN6_HUMAN	Contactin-6 OS=Homo sapiens OX=9606 GN=CNTN6 PE=1 SV=1	Q9UQ52	CNTN6	1	2.81	98712.4	72233.3	63608.9	127712	56786.3	80570.7	130515	48632.1	62984.9	87390.1	59492.5	90755.8	56590.9	67800.1	73112.6	83877.2	80375.6	43943.8	-0.159329	0.42173
R.VSGN#VTTK.N	sp|Q9UQ52|CNTN6_HUMAN	Contactin-6 OS=Homo sapiens OX=9606 GN=CNTN6 PE=1 SV=1	Q9UQ52	CNTN6	3	3.21	1.35113e+06	1.16082e+06	1.17461e+06	1.47389e+06	1.00449e+06	1.19402e+06	2.21458e+06	880814	1.21066e+06	1.08624e+06	1.10308e+06	1.09936e+06	1.00299e+06	945433	974733	920911	944592	612279	-0.396447	0.0153177
K.TMEN#ESEVLGYK.I	sp|Q9UQ52|CNTN6_HUMAN	Contactin-6 OS=Homo sapiens OX=9606 GN=CNTN6 PE=1 SV=1	Q9UQ52	CNTN6	4	3.42	433258	346562	382983	492686	369487	401002	584029	247172	395027	388004	343199	345584	320439	480486	378050	375474	366493	226480	-0.168863	0.263513
K.TM*EN#ESEVLGYK.I	sp|Q9UQ52|CNTN6_HUMAN	Contactin-6 OS=Homo sapiens OX=9606 GN=CNTN6 PE=1 SV=1	Q9UQ52	CNTN6	6	3.45	977010	544037	475169	767460	467350	608185	944639	400866	547266	759382	539849	672400	517208	597969	591170	630392	632121	394512	-0.0585715	0.733829
R.AYNTAGTGPSSPPVN#VTTK.K	sp|Q9UQ52|CNTN6_HUMAN	Contactin-6 OS=Homo sapiens OX=9606 GN=CNTN6 PE=1 SV=1	Q9UQ52	CNTN6	1	4.52	826152	630665	568657	855410	572863	662835	1.03456e+06	450508	684422	778557	592526	730361	538932	603004	658896	743928	673116	412556	-0.115829	0.448834
K.TYN#ATVVGLSPWVEYEFR.V	sp|Q9UQ52|CNTN6_HUMAN	Contactin-6 OS=Homo sapiens OX=9606 GN=CNTN6 PE=1 SV=1	Q9UQ52	CNTN6	6	5.03	540476	456043	367843	550896	345667	434165	747798	297452	396902	520673	366415	482026	332241	467932	482062	476289	426692	270834	-0.0892025	0.594289
R.FVYRN#ESIIPLSPFEVK.V	sp|Q9UQ52|CNTN6_HUMAN	Contactin-6 OS=Homo sapiens OX=9606 GN=CNTN6 PE=1 SV=1	Q9UQ52	CNTN6	4	5.48	1.33361e+06	1.07094e+06	904215	1.3605e+06	906696	1.07119e+06	1.69786e+06	719803	1.0418e+06	1.19536e+06	888070	1.09884e+06	829050	1.12974e+06	1.1894e+06	1.12839e+06	1.02343e+06	671122	-0.123246	0.426955
K.THILETN#NTSAELLVPFEEDYLIEIR.T	sp|Q9UQ52|CNTN6_HUMAN	Contactin-6 OS=Homo sapiens OX=9606 GN=CNTN6 PE=1 SV=1	Q9UQ52	CNTN6	4	6.6	94156.3	75339.1	66559.3	95853.5	60860	85114.1	124205	53844.2	69256.1	91657.5	67765.8	89095.9	66075.7	69625.8	90412.3	84703.1	73805.4	45955.9	-0.0794864	0.622895
R.VELN#TSR.D	sp|P78357|CNTP1_HUMAN	Contactin-associated protein 1 OS=Homo sapiens OX=9606 GN=CNTNAP1 PE=1 SV=1	P78357	CNTNAP1	6	2.66	1.18383e+08	1.18522e+08	1.00063e+08	6.42457e+07	1.09801e+08	1.01466e+08	5.91599e+07	1.67553e+08	1.07484e+08	5.98933e+07	8.0211e+07	9.32501e+07	1.12031e+08	8.12101e+07	8.7616e+07	8.40027e+07	8.22144e+07	6.08395e+07	-0.315007	0.0833959
R.VN#IADLAVR.R	sp|P78357|CNTP1_HUMAN	Contactin-associated protein 1 OS=Homo sapiens OX=9606 GN=CNTNAP1 PE=1 SV=1	P78357	CNTNAP1	1	2.92	1.3232e+06	1.78701e+06	1.6969e+06	1.17378e+06	1.80417e+06	1.74193e+06	1.17318e+06	2.23533e+06	1.58484e+06	1.84519e+06	1.73241e+06	1.88607e+06	2.20271e+06	1.96809e+06	2.0881e+06	1.62157e+06	1.99661e+06	1.93915e+06	0.275293	0.0285646
R.GHN#STFFGN#VNESAVVR.H	sp|P78357|CNTP1_HUMAN	Contactin-associated protein 1 OS=Homo sapiens OX=9606 GN=CNTNAP1 PE=1 SV=1	P78357	CNTNAP1	1	3.01	455469	548108	535660	430141	639895	649651	486571	801458	550401	805786	748667	753887	719754	758839	815548	603113	726454	768103	0.414615	0.0010581
R.DVVFAFDVGNGDENLTVHSDDFEFN#DDEWHLVR.A	sp|P78357|CNTP1_HUMAN	Contactin-associated protein 1 OS=Homo sapiens OX=9606 GN=CNTNAP1 PE=1 SV=1	P78357	CNTNAP1	5	3.04	69248.6	79169.9	87230.9	52045.1	95598.4	107277	65606.5	138577	74703.1	118874	104866	111916	114150	116173	120402	86947.9	108697	115005	0.422647	0.00862102
R.YN#LQSALR.S	sp|P78357|CNTP1_HUMAN	Contactin-associated protein 1 OS=Homo sapiens OX=9606 GN=CNTNAP1 PE=1 SV=1	P78357	CNTNAP1	3	3.13	1.81578e+06	2.14095e+06	1.81925e+06	1.30753e+06	2.16947e+06	1.95518e+06	1.34204e+06	3.07594e+06	1.82422e+06	1.95084e+06	1.9153e+06	2.2296e+06	2.26441e+06	2.0425e+06	2.14434e+06	1.80941e+06	2.13341e+06	2.05376e+06	0.127666	0.334299
R.LLN#TAGGYPYSFWIGR.N	sp|P78357|CNTP1_HUMAN	Contactin-associated protein 1 OS=Homo sapiens OX=9606 GN=CNTNAP1 PE=1 SV=1	P78357	CNTNAP1	4	3.39	141378	192467	179253	137494	211242	195718	149687	247946	183616	231475	198109	209244	211918	261307	266346	167805	230726	264820	0.326778	0.0143173
R.DVN#FTLDGYVQR.F	sp|P78357|CNTP1_HUMAN	Contactin-associated protein 1 OS=Homo sapiens OX=9606 GN=CNTNAP1 PE=1 SV=1	P78357	CNTNAP1	99	3.9	7.76158e+06	7.87962e+06	7.44629e+06	5.09131e+06	8.14542e+06	8.02672e+06	5.28243e+06	1.18628e+07	7.51185e+06	8.02863e+06	8.11805e+06	9.07809e+06	9.58235e+06	9.54468e+06	9.64055e+06	7.50446e+06	8.9449e+06	8.42613e+06	0.227552	0.0911968
R.LGDGLGHVELTLSEGQVN#VSIAQSGRK.K	sp|P78357|CNTP1_HUMAN	Contactin-associated protein 1 OS=Homo sapiens OX=9606 GN=CNTNAP1 PE=1 SV=1	P78357	CNTNAP1	1	3.92	971580	1.03667e+06	966875	687663	1.09982e+06	1.08203e+06	746186	1.5065e+06	932146	1.08821e+06	981621	1.14743e+06	1.18011e+06	1.21101e+06	1.25819e+06	911978	1.13489e+06	1.1907e+06	0.189059	0.137365
R.AN#HSLDVSFYFR.T	sp|P78357|CNTP1_HUMAN	Contactin-associated protein 1 OS=Homo sapiens OX=9606 GN=CNTNAP1 PE=1 SV=1	P78357	CNTNAP1	66	4.04	6.21679e+06	6.92664e+06	6.40641e+06	4.53173e+06	7.14416e+06	6.97732e+06	4.68627e+06	9.81758e+06	6.43709e+06	6.84115e+06	6.66761e+06	7.65991e+06	7.68794e+06	5.30005e+06	8.03487e+06	6.26891e+06	7.70957e+06	7.53379e+06	0.130477	0.322573
R.DVVFAFDVGN#GDENLTVHSDDFEFNDDEWHLVR.A	sp|P78357|CNTP1_HUMAN	Contactin-associated protein 1 OS=Homo sapiens OX=9606 GN=CNTNAP1 PE=1 SV=1	P78357	CNTNAP1	4	4.18	157913	215728	219014	127678	234007	271851	145634	353516	191866	232086	246953	254196	285889	221308	257652	191286	239257	234414	0.232184	0.157155
R.FGRDVN#FTLDGYVQR.F	sp|P78357|CNTP1_HUMAN	Contactin-associated protein 1 OS=Homo sapiens OX=9606 GN=CNTNAP1 PE=1 SV=1	P78357	CNTNAP1	1	4.26	3.60163e+06	4.13126e+06	4.70378e+06	2.68414e+06	4.60476e+06	5.60137e+06	2.65087e+06	5.93412e+06	4.37018e+06	3.9072e+06	4.22895e+06	4.86549e+06	4.93074e+06	4.60696e+06	4.43624e+06	3.62489e+06	4.37205e+06	4.08315e+06	0.0726998	0.618344
R.AN#ASEGTSPNCTGHCAHPR.L	sp|P78357|CNTP1_HUMAN	Contactin-associated protein 1 OS=Homo sapiens OX=9606 GN=CNTNAP1 PE=1 SV=1	P78357	CNTNAP1	1	4.34	350929	402392	366021	211836	365254	432636	220961	582424	461038	261219	318878	382956	487505	294988	346118	347645	413138	301468	-0.0642704	0.71717
K.TSGN#FTIDPDGSGPLKPFVVYCDIRENR.A	sp|P78357|CNTP1_HUMAN	Contactin-associated protein 1 OS=Homo sapiens OX=9606 GN=CNTNAP1 PE=1 SV=1	P78357	CNTNAP1	3	4.55	1.71655e+06	1.73957e+06	2.45609e+06	1.08681e+06	1.88609e+06	2.26856e+06	883729	2.25189e+06	1.84103e+06	1.31346e+06	1.77528e+06	1.8129e+06	1.98597e+06	1.76308e+06	1.86522e+06	1.58102e+06	1.62057e+06	1.49297e+06	-0.0269614	0.875268
R.GPVYN#VTGEEVSFSFSTSSAPAVLLYVSSFVR.D	sp|P78357|CNTP1_HUMAN	Contactin-associated protein 1 OS=Homo sapiens OX=9606 GN=CNTNAP1 PE=1 SV=1	P78357	CNTNAP1	4	4.6	139686	135930	131123	95524.2	138441	128755	102528	204977	121499	192195	169051	168995	164763	187934	159646	131099	152904	170843	0.344692	0.00945574
R.VDRFGRDVN#FTLDGYVQR.F	sp|P78357|CNTP1_HUMAN	Contactin-associated protein 1 OS=Homo sapiens OX=9606 GN=CNTNAP1 PE=1 SV=1	P78357	CNTNAP1	4	4.66	1.67502e+06	1.88006e+06	1.98346e+06	1.09541e+06	2.01891e+06	2.35487e+06	1.11378e+06	2.3859e+06	1.79127e+06	1.68684e+06	1.72373e+06	2.02773e+06	1.95089e+06	1.7755e+06	1.90201e+06	1.56227e+06	1.7665e+06	1.7361e+06	0.0294836	0.836061
K.VDGQLVN#LTLVEGR.R	sp|P78357|CNTP1_HUMAN	Contactin-associated protein 1 OS=Homo sapiens OX=9606 GN=CNTNAP1 PE=1 SV=1	P78357	CNTNAP1	65	4.67	1.26137e+07	1.29332e+07	1.25297e+07	8.70113e+06	1.33416e+07	1.31465e+07	8.94077e+06	1.93831e+07	1.23355e+07	1.37674e+07	1.33171e+07	1.50619e+07	1.57507e+07	1.55678e+07	1.5992e+07	1.23764e+07	1.48327e+07	1.42144e+07	0.231455	0.0729871
K.VDGQLVN#LTLVEGRR.L	sp|P78357|CNTP1_HUMAN	Contactin-associated protein 1 OS=Homo sapiens OX=9606 GN=CNTNAP1 PE=1 SV=1	P78357	CNTNAP1	4	4.73	2.21662e+06	2.63353e+06	2.80642e+06	1.84863e+06	3.07413e+06	2.9911e+06	1.66094e+06	3.56191e+06	2.785e+06	2.83491e+06	2.62578e+06	3.05421e+06	3.12838e+06	2.86478e+06	3.21691e+06	2.35392e+06	2.85132e+06	2.68439e+06	0.151546	0.253641
K.GLLTFVDHLPVTQVVIGDTN#R.S	sp|P78357|CNTP1_HUMAN	Contactin-associated protein 1 OS=Homo sapiens OX=9606 GN=CNTNAP1 PE=1 SV=1	P78357	CNTNAP1	18	4.79	1.33403e+06	1.51517e+06	1.55605e+06	1.03897e+06	1.6729e+06	1.62523e+06	1.15798e+06	2.31928e+06	1.38761e+06	1.90746e+06	1.78397e+06	1.96004e+06	1.96391e+06	2.09338e+06	2.06276e+06	1.51396e+06	1.89928e+06	1.91942e+06	0.359669	0.00825937
K.TSGN#FTIDPDGSGPLKPFVVYCDIR.E	sp|P78357|CNTP1_HUMAN	Contactin-associated protein 1 OS=Homo sapiens OX=9606 GN=CNTNAP1 PE=1 SV=1	P78357	CNTNAP1	20	4.81	7.00786e+06	7.65703e+06	7.46924e+06	5.18405e+06	8.16764e+06	8.39072e+06	5.04451e+06	1.22607e+07	7.23071e+06	7.80954e+06	7.92479e+06	8.83747e+06	9.80065e+06	8.85637e+06	8.91891e+06	7.78024e+06	8.47836e+06	7.89772e+06	0.199156	0.148432
R.ANASEGTSPN#CTGHCAHPR.L	sp|P78357|CNTP1_HUMAN	Contactin-associated protein 1 OS=Homo sapiens OX=9606 GN=CNTNAP1 PE=1 SV=1	P78357	CNTNAP1	3	5.02	410406	428508	443954	283792	465123	499416	289751	671662	434506	427269	410575	535400	561697	449271	539329	396510	557908	471740	0.179548	0.21839
R.DVVFAFDVGNGDEN#LTVHSDDFEFNDDEWHLVR.A	sp|P78357|CNTP1_HUMAN	Contactin-associated protein 1 OS=Homo sapiens OX=9606 GN=CNTNAP1 PE=1 SV=1	P78357	CNTNAP1	23	5.02	201912	233479	230734	143871	260654	273771	169597	396273	210467	304948	297192	298102	317420	313990	313275	232189	285035	270674	0.361997	0.021943
R.GHN#STFFGNVN#ESAVVR.H	sp|P78357|CNTP1_HUMAN	Contactin-associated protein 1 OS=Homo sapiens OX=9606 GN=CNTNAP1 PE=1 SV=1	P78357	CNTNAP1	54	5.59	4.62322e+06	5.07999e+06	5.18097e+06	3.58742e+06	5.3975e+06	5.14098e+06	3.70027e+06	7.50232e+06	4.82675e+06	6.24264e+06	5.60912e+06	6.34931e+06	6.39512e+06	5.84802e+06	6.47577e+06	4.69645e+06	6.44038e+06	6.06713e+06	0.289554	0.0238929
R.WDCHSN#QTAFHGCM*ELLK.V	sp|P78357|CNTP1_HUMAN	Contactin-associated protein 1 OS=Homo sapiens OX=9606 GN=CNTNAP1 PE=1 SV=1	P78357	CNTNAP1	6	6.23	2.82405e+06	3.24363e+06	3.1483e+06	2.05589e+06	3.0818e+06	3.1295e+06	1.93982e+06	4.6419e+06	2.94798e+06	3.42942e+06	3.43314e+06	3.80416e+06	3.5856e+06	2.65137e+06	3.43742e+06	3.06278e+06	3.47327e+06	3.09296e+06	0.185077	0.181517
R.AN#ASEGTSPN#CTGHCAHPR.L	sp|P78357|CNTP1_HUMAN	Contactin-associated protein 1 OS=Homo sapiens OX=9606 GN=CNTNAP1 PE=1 SV=1	P78357	CNTNAP1	34	6.5	8.40149e+06	8.21693e+06	7.90252e+06	4.96693e+06	8.59095e+06	8.28491e+06	4.86293e+06	1.28476e+07	7.76853e+06	7.10383e+06	7.98142e+06	9.77418e+06	1.05527e+07	6.50708e+06	8.17595e+06	7.18513e+06	9.28258e+06	6.78082e+06	0.0653372	0.685598
R.WDCHSN#QTAFHGCMELLK.V	sp|P78357|CNTP1_HUMAN	Contactin-associated protein 1 OS=Homo sapiens OX=9606 GN=CNTNAP1 PE=1 SV=1	P78357	CNTNAP1	2	6.51	2.61688e+06	2.89504e+06	3.04119e+06	1.9936e+06	3.02511e+06	3.21037e+06	2.36432e+06	4.08557e+06	2.85838e+06	3e+06	4.13507e+06	3.34497e+06	3.46543e+06	2.56222e+06	3.38852e+06	2.92641e+06	3.33801e+06	2.96591e+06	0.172691	0.161617
R.LGDGLGHVELTLSEGQVN#VSIAQSGR.K	sp|P78357|CNTP1_HUMAN	Contactin-associated protein 1 OS=Homo sapiens OX=9606 GN=CNTNAP1 PE=1 SV=1	P78357	CNTNAP1	38	6.82	1.23153e+06	1.46545e+06	1.46421e+06	1.02538e+06	1.57515e+06	1.57584e+06	1.16386e+06	2.15214e+06	1.41498e+06	1.73275e+06	1.59815e+06	1.71551e+06	1.78525e+06	2.00075e+06	2.01679e+06	1.428e+06	1.86491e+06	1.83505e+06	0.312287	0.0154149
R.YQLGTSPYVYQLTTRPVTDGQPHSIN#ITR.V	sp|P78357|CNTP1_HUMAN	Contactin-associated protein 1 OS=Homo sapiens OX=9606 GN=CNTNAP1 PE=1 SV=1	P78357	CNTNAP1	13	7.91	7.86477e+06	8.42799e+06	7.90954e+06	5.30288e+06	8.50485e+06	8.66376e+06	5.47639e+06	1.31933e+07	7.92151e+06	7.44054e+06	7.71062e+06	9.2495e+06	9.41494e+06	8.91879e+06	8.67864e+06	7.15322e+06	8.68579e+06	8.11543e+06	0.0815386	0.555844
R.N#CTDPK.Y	sp|Q9UHC6|CNTP2_HUMAN	Contactin-associated protein-like 2 OS=Homo sapiens OX=9606 GN=CNTNAP2 PE=1 SV=1	Q9UHC6	CNTNAP2	1	2.04	4.83155e+06	4.50534e+06	4.23327e+06	7.94004e+06	3.80956e+06	3.61125e+06	6.95411e+06	5.80338e+06	4.36024e+06	2.46403e+06	3.88612e+06	4.62474e+06	3.81735e+06	2.52726e+06	2.41313e+06	3.45874e+06	3.39714e+06	3.00675e+06	-0.622642	0.00124
K.VYCN#M*TEDK.V	sp|Q9UHC6|CNTP2_HUMAN	Contactin-associated protein-like 2 OS=Homo sapiens OX=9606 GN=CNTNAP2 PE=1 SV=1	Q9UHC6	CNTNAP2	6	2.72	1.0418e+07	8.6311e+06	8.79563e+06	8.91676e+06	8.24366e+06	8.24401e+06	1.1335e+07	9.94423e+06	8.01846e+06	6.42458e+06	7.3412e+06	7.53679e+06	8.24647e+06	4.53412e+06	7.3003e+06	6.75004e+06	6.9652e+06	5.02165e+06	-0.471226	0.000553376
R.SIN#LTLDR.S	sp|Q9UHC6|CNTP2_HUMAN	Contactin-associated protein-like 2 OS=Homo sapiens OX=9606 GN=CNTNAP2 PE=1 SV=1	Q9UHC6	CNTNAP2	8	3.06	1.40492e+07	1.11517e+07	1.1055e+07	1.39486e+07	1.01368e+07	1.01798e+07	1.61247e+07	1.20129e+07	9.95035e+06	8.80628e+06	9.48356e+06	9.94788e+06	9.81997e+06	8.03269e+06	9.42772e+06	9.2328e+06	1.03198e+07	8.36669e+06	-0.365141	0.00153511
R.YN#FQAPATNAR.D	sp|Q9UHC6|CNTP2_HUMAN	Contactin-associated protein-like 2 OS=Homo sapiens OX=9606 GN=CNTNAP2 PE=1 SV=1	Q9UHC6	CNTNAP2	2	3.34	1.42417e+06	1.16074e+06	1.16904e+06	1.51368e+06	1.13735e+06	977033	1.74666e+06	1.17332e+06	1.084e+06	1.02709e+06	1.08455e+06	1.13369e+06	1.06124e+06	931792	1.00734e+06	976178	1.13949e+06	1.01139e+06	-0.261249	0.0176617
R.KPGSFAN#VSIDM*CAIIDR.C	sp|Q9UHC6|CNTP2_HUMAN	Contactin-associated protein-like 2 OS=Homo sapiens OX=9606 GN=CNTNAP2 PE=1 SV=1	Q9UHC6	CNTNAP2	11	3.6	6.31477e+06	5.02192e+06	5.11892e+06	6.12994e+06	4.79941e+06	4.55892e+06	7.3721e+06	5.32321e+06	4.62404e+06	3.69926e+06	3.9948e+06	4.15442e+06	4.23012e+06	3.19991e+06	3.97145e+06	3.92032e+06	4.57811e+06	3.70143e+06	-0.463506	0.000164644
K.GCMESINYN#GVN#ITDLAR.R	sp|Q9UHC6|CNTP2_HUMAN	Contactin-associated protein-like 2 OS=Homo sapiens OX=9606 GN=CNTNAP2 PE=1 SV=1	Q9UHC6	CNTNAP2	2	4.11	278295	197299	197090	242029	167395	168327	292521	198708	179618	183205	187670	179109	178018	195052	187110	180982	202535	187686	-0.165009	0.138929
K.VYCN#MTEDK.V	sp|Q9UHC6|CNTP2_HUMAN	Contactin-associated protein-like 2 OS=Homo sapiens OX=9606 GN=CNTNAP2 PE=1 SV=1	Q9UHC6	CNTNAP2	6	4.26	6.20166e+06	4.9646e+06	4.90144e+06	5.51767e+06	4.62778e+06	4.4419e+06	6.6847e+06	4.76374e+06	4.60552e+06	3.61833e+06	4.15176e+06	4.03515e+06	3.88377e+06	4.45501e+06	4.10791e+06	4.21101e+06	3.9014e+06	2.98271e+06	-0.396852	0.000586699
K.GCM*ESINYN#GVN#ITDLAR.R	sp|Q9UHC6|CNTP2_HUMAN	Contactin-associated protein-like 2 OS=Homo sapiens OX=9606 GN=CNTNAP2 PE=1 SV=1	Q9UHC6	CNTNAP2	2	4.27	535306	380612	403856	460551	363919	358971	556292	409441	375114	344879	378659	355867	359508	338806	374883	336640	417538	347494	-0.225427	0.0270785
K.VGVHIN#ITQTK.M	sp|Q9UHC6|CNTP2_HUMAN	Contactin-associated protein-like 2 OS=Homo sapiens OX=9606 GN=CNTNAP2 PE=1 SV=1	Q9UHC6	CNTNAP2	10	4.31	1.15527e+07	8.57616e+06	8.16545e+06	1.04627e+07	8.10974e+06	7.19457e+06	1.25926e+07	9.43244e+06	8.07855e+06	7.13689e+06	7.52587e+06	7.30568e+06	7.3639e+06	6.16078e+06	7.09995e+06	7.43845e+06	7.69665e+06	6.64898e+06	-0.366675	0.00194478
R.NM*ANGQPHSVN#ITR.H	sp|Q9UHC6|CNTP2_HUMAN	Contactin-associated protein-like 2 OS=Homo sapiens OX=9606 GN=CNTNAP2 PE=1 SV=1	Q9UHC6	CNTNAP2	15	4.36	5.98799e+06	5.48745e+06	5.61547e+06	7.12772e+06	5.04341e+06	4.59052e+06	7.07667e+06	5.62991e+06	4.95072e+06	4.96283e+06	5.39014e+06	5.33621e+06	5.36515e+06	4.01515e+06	4.78263e+06	4.48989e+06	5.43959e+06	4.35373e+06	-0.215703	0.0392641
K.KLEPSN#VGN#LSFSCVEPYTVPVFFNATSYLEVPGR.L	sp|Q9UHC6|CNTP2_HUMAN	Contactin-associated protein-like 2 OS=Homo sapiens OX=9606 GN=CNTNAP2 PE=1 SV=1	Q9UHC6	CNTNAP2	5	4.63	484397	247106	249540	314595	219663	211212	370543	283286	211856	220981	237757	214021	227274	223620	218232	220027	248395	234025	-0.289285	0.0471864
R.KPGSFAN#VSIDMCAIIDR.C	sp|Q9UHC6|CNTP2_HUMAN	Contactin-associated protein-like 2 OS=Homo sapiens OX=9606 GN=CNTNAP2 PE=1 SV=1	Q9UHC6	CNTNAP2	79	4.66	4.7213e+06	3.88656e+06	3.86545e+06	4.82209e+06	3.54856e+06	3.23616e+06	5.59792e+06	3.81011e+06	3.32792e+06	3.38399e+06	3.48594e+06	3.33484e+06	3.22223e+06	3.36164e+06	3.3809e+06	3.30392e+06	3.59562e+06	3.32017e+06	-0.25496	0.0170511
K.KLEPSN#VGNLSFSCVEPYTVPVFFN#ATSYLEVPGR.L	sp|Q9UHC6|CNTP2_HUMAN	Contactin-associated protein-like 2 OS=Homo sapiens OX=9606 GN=CNTNAP2 PE=1 SV=1	Q9UHC6	CNTNAP2	2	4.67	1.78677e+06	909481	980469	1.18205e+06	769704	809128	1.3297e+06	1.13369e+06	814256	717286	835864	773125	822178	680184	762436	823455	964845	795200	-0.391925	0.0112006
K.GCM*ESINYNGVN#ITDLAR.R	sp|Q9UHC6|CNTP2_HUMAN	Contactin-associated protein-like 2 OS=Homo sapiens OX=9606 GN=CNTNAP2 PE=1 SV=1	Q9UHC6	CNTNAP2	12	4.88	1.9596e+06	1.34215e+06	1.53756e+06	1.73979e+06	1.37999e+06	1.33817e+06	1.99243e+06	1.52627e+06	1.35988e+06	1.23342e+06	1.33263e+06	1.3687e+06	1.29627e+06	1.09456e+06	1.3287e+06	1.22773e+06	1.46205e+06	1.24514e+06	-0.278091	0.00846296
R.NMANGQPHSVN#ITR.H	sp|Q9UHC6|CNTP2_HUMAN	Contactin-associated protein-like 2 OS=Homo sapiens OX=9606 GN=CNTNAP2 PE=1 SV=1	Q9UHC6	CNTNAP2	11	5.11	2.97059e+06	2.64097e+06	2.49726e+06	3.06404e+06	2.17712e+06	1.96605e+06	3.53619e+06	2.35445e+06	2.28806e+06	2.09704e+06	2.21573e+06	2.12746e+06	2.05028e+06	2.20282e+06	1.95688e+06	2.2066e+06	2.13177e+06	1.93375e+06	-0.291416	0.00857872
K.GCMESINYNGVN#ITDLAR.R	sp|Q9UHC6|CNTP2_HUMAN	Contactin-associated protein-like 2 OS=Homo sapiens OX=9606 GN=CNTNAP2 PE=1 SV=1	Q9UHC6	CNTNAP2	8	5.12	1.28779e+06	945854	941417	1.29714e+06	856589	766068	1.47163e+06	999934	826774	1.01139e+06	946795	892325	955336	1.04331e+06	1.03282e+06	941382	1.08291e+06	1.04413e+06	-0.0381032	0.747215
K.LEPSNVGN#LSFSCVEPYTVPVFFN#ATSYLEVPGR.L	sp|Q9UHC6|CNTP2_HUMAN	Contactin-associated protein-like 2 OS=Homo sapiens OX=9606 GN=CNTNAP2 PE=1 SV=1	Q9UHC6	CNTNAP2	3	5.45	184984	160115	180637	184753	132415	129516	215032	169710	151176	134768	141716	142013	132173	144984	129214	127281	147553	119553	-0.292528	0.00608436
K.KLEPSNVGNLSFSCVEPYTVPVFFN#ATSYLEVPGR.L	sp|Q9UHC6|CNTP2_HUMAN	Contactin-associated protein-like 2 OS=Homo sapiens OX=9606 GN=CNTNAP2 PE=1 SV=1	Q9UHC6	CNTNAP2	1	6.18	368337	267107	259019	391331	264609	229653	435791	321440	270979	264376	269502	272190	247996	297314	292834	257989	296473	270581	-0.156491	0.183952
K.KLEPSNVGN#LSFSCVEPYTVPVFFN#ATSYLEVPGR.L	sp|Q9UHC6|CNTP2_HUMAN	Contactin-associated protein-like 2 OS=Homo sapiens OX=9606 GN=CNTNAP2 PE=1 SV=1	Q9UHC6	CNTNAP2	40	7.5	3.41491e+06	2.74019e+06	2.65766e+06	3.22279e+06	2.49996e+06	2.24719e+06	3.79816e+06	2.74079e+06	2.36725e+06	2.11402e+06	2.22883e+06	2.21342e+06	2.11618e+06	1.98751e+06	2.15439e+06	2.12533e+06	2.42397e+06	2.07917e+06	-0.383821	0.00077585
K.N#GSLQIR.Y	sp|Q9C0A0|CNTP4_HUMAN	Contactin-associated protein-like 4 OS=Homo sapiens OX=9606 GN=CNTNAP4 PE=1 SV=3	Q9C0A0	CNTNAP4	1	2.67	5.36342e+06	5.83296e+06	5.42895e+06	4.85389e+06	5.56616e+06	5.18865e+06	3.51057e+06	5.70195e+06	5.1965e+06	4.36605e+06	4.75363e+06	6.34393e+06	6.08541e+06	3.861e+06	3.86336e+06	4.86952e+06	5.38927e+06	4.08209e+06	-0.10576	0.381935
K.QVN#FTVDEHR.H	sp|Q9C0A0|CNTP4_HUMAN	Contactin-associated protein-like 4 OS=Homo sapiens OX=9606 GN=CNTNAP4 PE=1 SV=3	Q9C0A0	CNTNAP4	3	3.65	2.21271e+06	1.95928e+06	2.13947e+06	1.57818e+06	2.32667e+06	2.19341e+06	1.55461e+06	2.69194e+06	2.02545e+06	1.83692e+06	2.10988e+06	2.40175e+06	2.4359e+06	1.86713e+06	1.6913e+06	1.80229e+06	1.98712e+06	1.47671e+06	-0.0824114	0.49162
R.TN#ETQTYWGGSSPDLQK.C	sp|Q9C0A0|CNTP4_HUMAN	Contactin-associated protein-like 4 OS=Homo sapiens OX=9606 GN=CNTNAP4 PE=1 SV=3	Q9C0A0	CNTNAP4	3	4.43	1.2812e+06	959852	1.11274e+06	904751	1.11164e+06	1.18138e+06	869766	1.13697e+06	1.11561e+06	1.25524e+06	1.04747e+06	1.05054e+06	1.28478e+06	1.09259e+06	1.17557e+06	1.26187e+06	1.15719e+06	1.15304e+06	0.121922	0.164514
K.LPSTSTLVN#LTLGSLLDDQHWHSVLIQR.L	sp|Q9C0A0|CNTP4_HUMAN	Contactin-associated protein-like 4 OS=Homo sapiens OX=9606 GN=CNTNAP4 PE=1 SV=3	Q9C0A0	CNTNAP4	7	6.23	267737	252062	287053	228209	285673	291371	231445	334942	279176	320460	283727	287240	289496	281272	294609	352123	321496	306810	0.161132	0.0626781
K.N#GSLQVR.Y	sp|Q8WYK1|CNTP5_HUMAN	Contactin-associated protein-like 5 OS=Homo sapiens OX=9606 GN=CNTNAP5 PE=2 SV=1	Q8WYK1	CNTNAP5	5	2.54	2.55746e+06	2.96074e+06	2.26009e+06	4.5416e+06	2.5487e+06	2.03026e+06	6.43126e+06	2.04195e+06	2.54527e+06	1.9397e+06	1.54199e+06	2.20948e+06	1.84874e+06	1.53125e+06	1.56659e+06	2.02954e+06	1.79749e+06	1.72617e+06	-0.687401	0.00159424
K.QVN#FTVDK.H	sp|Q8WYK1|CNTP5_HUMAN	Contactin-associated protein-like 5 OS=Homo sapiens OX=9606 GN=CNTNAP5 PE=2 SV=1	Q8WYK1	CNTNAP5	2	3.46	2.38926e+06	2.75489e+06	2.8103e+06	3.73195e+06	2.72619e+06	2.66771e+06	7.78881e+06	2.09897e+06	3.01737e+06	1.9463e+06	1.71924e+06	2.0973e+06	2.00239e+06	1.78971e+06	1.93286e+06	2.11801e+06	1.72573e+06	1.58068e+06	-0.718044	0.000836627
K.IWTSVQHN#NTELTR.V	sp|Q8WYK1|CNTP5_HUMAN	Contactin-associated protein-like 5 OS=Homo sapiens OX=9606 GN=CNTNAP5 PE=2 SV=1	Q8WYK1	CNTNAP5	5	4.25	1.49587e+06	959615	1.05008e+06	1.86572e+06	884379	966484	2.89494e+06	838795	977956	1.11588e+06	860109	943402	864130	828933	887001	969178	982370	994421	-0.376622	0.0690744
K.DLISVQQGSLGN#FSDLHIDLCSIK.D	sp|Q8WYK1|CNTP5_HUMAN	Contactin-associated protein-like 5 OS=Homo sapiens OX=9606 GN=CNTNAP5 PE=2 SV=1	Q8WYK1	CNTNAP5	2	4.53	241324	176517	199361	308939	158930	180533	530866	155054	184411	213101	166819	168403	156054	178841	173390	181567	182391	199566	-0.286366	0.141635
K.N#ISLSSSAIYTDSAPSK.E	sp|Q8WYK1|CNTP5_HUMAN	Contactin-associated protein-like 5 OS=Homo sapiens OX=9606 GN=CNTNAP5 PE=2 SV=1	Q8WYK1	CNTNAP5	4	5.58	968156	909840	893930	1.4476e+06	824126	793304	2.19749e+06	664874	918786	708795	620563	712416	662885	674954	641322	757485	699765	708216	-0.543266	0.00464775
R.SVLN#GSHAMMDLLVELCLQNHLN#PSHHALEIR.S	sp|O75128|COBL_HUMAN	Protein cordon-bleu OS=Homo sapiens OX=9606 GN=COBL PE=1 SV=2	O75128	COBL	1	2.21	1.07047e+06	960548	1.03887e+06	953528	1.29781e+06	1.44902e+06	780692	1.55613e+06	1.13156e+06	1.04001e+06	1.22133e+06	1.57873e+06	1.74022e+06	1.32673e+06	1.35652e+06	1.23036e+06	1.26334e+06	1.25997e+06	0.24709	0.0686871
K.HIVDCIRAELQSIEEGVQGQQDALN#SAK.L	sp|Q8WTW3|COG1_HUMAN	Conserved oligomeric Golgi complex subunit 1 OS=Homo sapiens OX=9606 GN=COG1 PE=1 SV=1	Q8WTW3	COG1	4	2.76	1.85311e+06	2.32679e+06	2.39471e+06	2.09407e+06	2.30626e+06	2.59897e+06	1.63059e+06	2.5355e+06	2.62399e+06	3.23001e+06	3.39188e+06	3.14886e+06	3.24431e+06	2.3524e+06	3.10065e+06	3.39394e+06	3.81256e+06	3.53326e+06	0.525602	8.85643e-05
K.VTLYLRPGQAAAFN#VTFR.R	sp|P05107|ITB2_HUMAN	Integrin beta-2 OS=Homo sapiens OX=9606 GN=ITGB2 PE=1 SV=2	P05107	ITGB2	16	5.31	1.40385e+06	2.08219e+06	1.50355e+06	1.00205e+06	1.98026e+06	1.94969e+06	980887	1.58089e+06	1.92859e+06	1.68529e+06	1.531e+06	1.66238e+06	1.48194e+06	1.76353e+06	1.53487e+06	1.68467e+06	1.79281e+06	1.31702e+06	0.0476175	0.743262
R.LYLDHNN#LTR.M	sp|Q06828|FMOD_HUMAN	Fibromodulin OS=Homo sapiens OX=9606 GN=FMOD PE=1 SV=2	Q06828	FMOD	2	3.22	677818	300668	739885	417213	359223	463532	648495	51548.1	362722	531924	372208	108169	742294	229454	93067.5	543619	368436	478924	-0.218188	0.654968
R.LDPVSLQTLQTWN#TSYPK.R	sp|Q99784|NOE1_HUMAN	Noelin OS=Homo sapiens OX=9606 GN=OLFM1 PE=1 SV=4	Q99784	OLFM1	10	5.05	2.14047e+06	1.22291e+06	1.28232e+06	2.20355e+06	1.1976e+06	1.09502e+06	4.43867e+06	1.03594e+06	1.12336e+06	1.37718e+06	1.34082e+06	1.13651e+06	999027	1.41893e+06	1.26231e+06	1.28492e+06	1.22039e+06	1.41092e+06	-0.288029	0.216663
K.VVDRGN#GSRPSSPEEVK.F	sp|Q05707|COEA1_HUMAN	Collagen alpha-1(XIV) chain OS=Homo sapiens OX=9606 GN=COL14A1 PE=1 SV=3	Q05707	COL14A1	1	2.81	1.71816e+06	1.65218e+06	2.82715e+06	1.98568e+06	2.61946e+06	2.5454e+06	2.06034e+06	267841	2.6691e+06	3.85256e+06	3.18011e+06	1.42724e+06	4.28048e+06	1.62943e+06	635215	3.07589e+06	2.48544e+06	2.70705e+06	0.372971	0.385202
R.GN#GSRPSSPEEVK.F	sp|Q05707|COEA1_HUMAN	Collagen alpha-1(XIV) chain OS=Homo sapiens OX=9606 GN=COL14A1 PE=1 SV=3	Q05707	COL14A1	2	3.01	1.84092e+06	1.38598e+06	2.78288e+06	1.43759e+06	2.93385e+06	2.41622e+06	1.39867e+06	345459	2.63496e+06	1.7924e+06	1.62193e+06	1.4957e+06	5.58751e+06	1.35111e+06	718819	2.0587e+06	1.81571e+06	1.38895e+06	0.0456908	0.905305
K.AMN#ASAN#ITSDGVEVLGK.M	sp|Q05707|COEA1_HUMAN	Collagen alpha-1(XIV) chain OS=Homo sapiens OX=9606 GN=COL14A1 PE=1 SV=3	Q05707	COL14A1	1	4.34	1.0721e+06	869214	1.53234e+06	1.02615e+06	1.44323e+06	1.42415e+06	865605	177094	1.53929e+06	1.3208e+06	1.24613e+06	745906	2.51559e+06	1.08186e+06	406278	1.43097e+06	1.35311e+06	1.46912e+06	0.271319	0.478587
K.AM*N#ASAN#ITSDGVEVLGK.M	sp|Q05707|COEA1_HUMAN	Collagen alpha-1(XIV) chain OS=Homo sapiens OX=9606 GN=COL14A1 PE=1 SV=3	Q05707	COL14A1	6	4.73	752949	750635	1.09053e+06	817126	1.10549e+06	980145	718901	128388	1.06937e+06	1.14413e+06	1.1128e+06	565964	1.8467e+06	677564	290609	1.20548e+06	977273	1.07835e+06	0.291956	0.454271
R.RN#FTAADWGQSR.D	sp|P12109|CO6A1_HUMAN	Collagen alpha-1(VI) chain OS=Homo sapiens OX=9606 GN=COL6A1 PE=1 SV=3	P12109	COL6A1	3	3.89	3.19546e+06	3.77358e+06	7.17696e+06	5.85894e+06	8.72807e+06	6.47316e+06	2.22263e+06	1.94026e+06	6.16994e+06	3.76623e+06	3.89548e+06	4.57016e+06	7.61257e+06	3.43365e+06	1.31385e+06	3.90698e+06	3.86152e+06	3.07927e+06	-0.314776	0.330693
K.N#VTAQICIDK.K	sp|P12109|CO6A1_HUMAN	Collagen alpha-1(VI) chain OS=Homo sapiens OX=9606 GN=COL6A1 PE=1 SV=3	P12109	COL6A1	1	4.28	4.01241e+06	5.28986e+06	9.94497e+06	7.35493e+06	1.06694e+07	8.12667e+06	2.64033e+06	2.70471e+06	7.81979e+06	6.60112e+06	6.90688e+06	8.39464e+06	1.40268e+07	6.7356e+06	2.74763e+06	5.22984e+06	5.63556e+06	4.08659e+06	0.074531	0.814101
R.N#MTLFSDLVAEK.F	sp|P12110|CO6A2_HUMAN	Collagen alpha-2(VI) chain OS=Homo sapiens OX=9606 GN=COL6A2 PE=1 SV=4	P12110	COL6A2	2	2.64	568108	1.02384e+06	1.56298e+06	1.3451e+06	2.59484e+06	1.89968e+06	555212	335729	1.55605e+06	713960	773443	820341	1.30378e+06	1.00982e+06	256094	1.13927e+06	819095	846501	-0.428565	0.25369
R.GTFTDCALAN#M*TEQIR.Q	sp|P12110|CO6A2_HUMAN	Collagen alpha-2(VI) chain OS=Homo sapiens OX=9606 GN=COL6A2 PE=1 SV=4	P12110	COL6A2	1	2.79	814910	1.66306e+06	2.29448e+06	2.27673e+06	3.50323e+06	2.93684e+06	698739	437017	2.33882e+06	718893	933470	999698	1.28853e+06	983311	291702	1.82786e+06	1.28794e+06	1.29576e+06	-0.678209	0.103565
R.N#M*TLFSDLVAEK.F	sp|P12110|CO6A2_HUMAN	Collagen alpha-2(VI) chain OS=Homo sapiens OX=9606 GN=COL6A2 PE=1 SV=4	P12110	COL6A2	2	3.54	608138	846497	1.42864e+06	1.24722e+06	1.8048e+06	1.5105e+06	436762	329647	1.18744e+06	808256	874669	986650	1.70661e+06	840507	274091	1.0397e+06	923326	853357	-0.103138	0.765351
R.GTFTDCALAN#MTEQIR.Q	sp|P12110|CO6A2_HUMAN	Collagen alpha-2(VI) chain OS=Homo sapiens OX=9606 GN=COL6A2 PE=1 SV=4	P12110	COL6A2	1	3.83	327784	610806	873214	816447	1.38836e+06	1.00548e+06	341882	238089	1.03096e+06	378526	485283	387214	739375	716787	174394	897942	768856	807426	-0.243332	0.508016
R.RGTFTDCALAN#M*TEQIR.Q	sp|P12110|CO6A2_HUMAN	Collagen alpha-2(VI) chain OS=Homo sapiens OX=9606 GN=COL6A2 PE=1 SV=4	P12110	COL6A2	1	4.79	1.4168e+06	1.06175e+06	1.83352e+06	1.62215e+06	2.56192e+06	1.84105e+06	605047	425338	1.85551e+06	910044	985924	953221	1.63176e+06	1.19778e+06	336391	1.44988e+06	1.21166e+06	1.19292e+06	-0.344015	0.312748
R.GGSPLN#TGK.A	sp|P12111|CO6A3_HUMAN	Collagen alpha-3(VI) chain OS=Homo sapiens OX=9606 GN=COL6A3 PE=1 SV=5	P12111	COL6A3	1	2.24	2.69566e+06	3.69374e+06	6.40698e+06	6.43263e+06	8.49148e+06	7.00103e+06	2.10982e+06	1.17427e+06	6.78779e+06	1.52406e+06	1.99331e+06	2.79445e+06	5.48873e+06	2.4987e+06	983764	3.7275e+06	2.56772e+06	2.72531e+06	-0.789042	0.047551
R.SRLDTEVAN#LSVIMEEMK.L	sp|Q5KU26|COL12_HUMAN	Collectin-12 OS=Homo sapiens OX=9606 GN=COLEC12 PE=1 SV=3	Q5KU26	COLEC12	1	3.91	121907	130224	141243	112070	129943	140396	132723	78400.7	142640	150144	130331	123536	120534	143205	64868.4	127790	107422	124359	-0.0620365	0.675343
K.ETLEN#NSFLITTVN#K.T	sp|Q5KU26|COL12_HUMAN	Collectin-12 OS=Homo sapiens OX=9606 GN=COLEC12 PE=1 SV=3	Q5KU26	COLEC12	8	4.23	1.8904e+06	2.25721e+06	2.09394e+06	1.90841e+06	2.07543e+06	1.97498e+06	1.9588e+06	1.1414e+06	2.5172e+06	1.88648e+06	1.90974e+06	1.80576e+06	1.99645e+06	1.67188e+06	944375	1.8189e+06	2.00193e+06	1.86198e+06	-0.166706	0.28125
R.SRLDTEVAN#LSVIM*EEMK.L	sp|Q5KU26|COL12_HUMAN	Collectin-12 OS=Homo sapiens OX=9606 GN=COLEC12 PE=1 SV=3	Q5KU26	COLEC12	2	4.65	302299	356682	295778	277530	330347	299610	289951	192718	373072	352564	306950	311892	295143	259937	144297	282919	300130	308757	-0.0998438	0.515409
K.HTDDLTSLN#NTLANIR.L	sp|Q5KU26|COL12_HUMAN	Collectin-12 OS=Homo sapiens OX=9606 GN=COLEC12 PE=1 SV=3	Q5KU26	COLEC12	4	5.16	429009	478154	464403	413797	445750	478681	420580	273070	502797	500837	463676	434443	495294	350134	225995	436502	487583	462109	-0.0356377	0.811235
R.SRLDTEVAN#LSVIMEEM*K.L	sp|Q5KU26|COL12_HUMAN	Collectin-12 OS=Homo sapiens OX=9606 GN=COLEC12 PE=1 SV=3	Q5KU26	COLEC12	5	5.28	332286	370447	361232	297442	340045	303461	310545	213403	405464	416989	371286	342425	338864	292559	159644	318502	314087	312946	-0.0534917	0.730395
R.TALWVATDHNM*DN#TSTVLR.E	sp|Q8NBJ5|GT251_HUMAN	Procollagen galactosyltransferase 1 OS=Homo sapiens OX=9606 GN=COLGALT1 PE=1 SV=1	Q8NBJ5	COLGALT1	4	3.77	3.21993e+06	2.46887e+06	2.13018e+06	1.9838e+06	2.22407e+06	2.80082e+06	2.01246e+06	1.58909e+06	2.08118e+06	2.72272e+06	2.78037e+06	2.13691e+06	2.48765e+06	2.13675e+06	2.1659e+06	2.34972e+06	2.56533e+06	2.51484e+06	0.113265	0.333767
R.TALWVATDHNMDN#TSTVLR.E	sp|Q8NBJ5|GT251_HUMAN	Procollagen galactosyltransferase 1 OS=Homo sapiens OX=9606 GN=COLGALT1 PE=1 SV=1	Q8NBJ5	COLGALT1	4	5.02	1.48105e+06	1.49718e+06	1.30533e+06	1.18425e+06	1.13841e+06	1.51067e+06	1.44911e+06	958208	1.28315e+06	1.4386e+06	1.4355e+06	1.12257e+06	1.37566e+06	1.51056e+06	1.35668e+06	1.4162e+06	1.48988e+06	1.47103e+06	0.105513	0.276932
K.ALN#TSQLK.A	sp|Q8IYK4|GT252_HUMAN	Procollagen galactosyltransferase 2 OS=Homo sapiens OX=9606 GN=COLGALT2 PE=1 SV=1	Q8IYK4	COLGALT2	6	3.83	9.2797e+06	1.02529e+07	7.77684e+06	6.62181e+06	9.76412e+06	8.49006e+06	4.30347e+06	1.35264e+07	1.13736e+07	8.08426e+06	9.61522e+06	8.80807e+06	8.57891e+06	6.86569e+06	6.98699e+06	7.38529e+06	7.57894e+06	7.66065e+06	-0.128254	0.442963
R.MAIWAATDHNVDN#TTEIFR.E	sp|Q8IYK4|GT252_HUMAN	Procollagen galactosyltransferase 2 OS=Homo sapiens OX=9606 GN=COLGALT2 PE=1 SV=1	Q8IYK4	COLGALT2	1	4.88	2.47313e+06	3.11347e+06	2.22313e+06	1.96355e+06	2.52038e+06	2.73859e+06	1.46642e+06	2.99615e+06	2.97347e+06	3.16794e+06	2.89544e+06	2.5798e+06	2.91465e+06	2.89013e+06	2.85706e+06	2.52269e+06	2.73004e+06	2.97e+06	0.215819	0.0949582
R.M*AIWAATDHNVDN#TTEIFR.E	sp|Q8IYK4|GT252_HUMAN	Procollagen galactosyltransferase 2 OS=Homo sapiens OX=9606 GN=COLGALT2 PE=1 SV=1	Q8IYK4	COLGALT2	2	5.03	1.49487e+06	2.40403e+06	1.67024e+06	1.48496e+06	1.90861e+06	2.09493e+06	1.042e+06	2.768e+06	2.19745e+06	2.02349e+06	2.09857e+06	2.35777e+06	2.2471e+06	1.91997e+06	2.23164e+06	2.06216e+06	2.06532e+06	2.59656e+06	0.248739	0.106328
K.YTGN#ASALFILPDQDKMEEVEAM*LLPETLK.R	sp|P01011|AACT_HUMAN	Alpha-1-antichymotrypsin OS=Homo sapiens OX=9606 GN=SERPINA3 PE=1 SV=2	P01011	SERPINA3	1	3.74	1.20217e+06	1.92074e+06	1.4551e+06	1.01598e+06	1.52523e+06	1.60149e+06	2.36036e+06	1.41581e+06	1.68869e+06	1.85514e+06	1.98172e+06	1.30595e+06	2.09175e+06	1.55682e+06	948597	1.38356e+06	1.92453e+06	1.77878e+06	0.0642271	0.700861
R.TLVRRN#NTFLSLR.D	sp|P13726|TF_HUMAN	Tissue factor OS=Homo sapiens OX=9606 GN=F3 PE=1 SV=1	P13726	F3	1	2.11	1.1049e+06	1.19241e+06	906169	1.08775e+06	1.00595e+06	975137	1.27381e+06	849099	839171	1.05193e+06	1.10598e+06	1.03067e+06	981755	685997	1.00615e+06	878694	1.15529e+06	1.07236e+06	-0.0429384	0.695312
K.MN#GTHFVLESPLNGCGTRPR.W	sp|Q03167|TGBR3_HUMAN	Transforming growth factor beta receptor type 3 OS=Homo sapiens OX=9606 GN=TGFBR3 PE=1 SV=3	Q03167	TGFBR3	3	5.29	1.29191e+06	2.34381e+06	1.47547e+06	1.61308e+06	1.92369e+06	1.63302e+06	1.40708e+06	1.15661e+06	1.56296e+06	1.78144e+06	1.66377e+06	1.34379e+06	1.68728e+06	1.48917e+06	2.4268e+06	1.1919e+06	2.05197e+06	1.38834e+06	0.0575632	0.693452
R.TELDLRPQGLELFEN#TSAPYQLQTFVLPATPPQLVSPR.V	sp|P05362|ICAM1_HUMAN	Intercellular adhesion molecule 1 OS=Homo sapiens OX=9606 GN=ICAM1 PE=1 SV=2	P05362	ICAM1	6	7.67	859764	862144	948444	752630	1.17222e+06	1.51282e+06	666716	926546	998906	1.02291e+06	1.15728e+06	803899	700937	1.06273e+06	1.02689e+06	787912	1.05549e+06	648526	-0.062274	0.682028
K.SEGAIQVN#FTLVRSSTDSNNESK.K	sp|O75976|CBPD_HUMAN	Carboxypeptidase D OS=Homo sapiens OX=9606 GN=CPD PE=1 SV=2	O75976	CPD	1	2.4	399617	326339	359878	493866	244895	285277	653213	294444	305856	567624	463525	336809	342066	424408	402370	391354	365856	489822	0.214469	0.203829
K.DLDTDFTNN#ASQPETK.A	sp|O75976|CBPD_HUMAN	Carboxypeptidase D OS=Homo sapiens OX=9606 GN=CPD PE=1 SV=2	O75976	CPD	3	3.6	1.50523e+06	1.34481e+06	1.32999e+06	1.58097e+06	1.17767e+06	1.2336e+06	1.77682e+06	1.2347e+06	1.27141e+06	1.43851e+06	1.48086e+06	1.27037e+06	1.33468e+06	1.11018e+06	1.41605e+06	1.1983e+06	1.16868e+06	1.28868e+06	-0.0834584	0.368873
R.FANEYPN#ITR.L	sp|O75976|CBPD_HUMAN	Carboxypeptidase D OS=Homo sapiens OX=9606 GN=CPD PE=1 SV=2	O75976	CPD	2	3.64	1.62902e+06	1.44715e+06	1.40913e+06	1.68569e+06	1.19527e+06	1.21752e+06	1.78301e+06	1.24922e+06	1.40839e+06	1.39817e+06	1.41648e+06	1.2441e+06	1.24214e+06	1.14328e+06	1.32798e+06	1.24157e+06	1.15727e+06	1.32482e+06	-0.170128	0.0714326
R.N#NSNNFDLNR.N	sp|O75976|CBPD_HUMAN	Carboxypeptidase D OS=Homo sapiens OX=9606 GN=CPD PE=1 SV=2	O75976	CPD	4	3.88	1.83869e+06	1.76707e+06	1.7947e+06	2.00891e+06	1.35925e+06	1.4871e+06	1.83635e+06	1.42642e+06	1.70647e+06	1.48601e+06	1.85617e+06	1.57524e+06	1.65948e+06	1.31523e+06	1.59858e+06	1.54151e+06	1.43119e+06	1.43948e+06	-0.126275	0.175539
R.LLN#TTDVYLLPSLNPDGFER.A	sp|O75976|CBPD_HUMAN	Carboxypeptidase D OS=Homo sapiens OX=9606 GN=CPD PE=1 SV=2	O75976	CPD	1	4.24	316423	227617	204237	278580	179397	181692	337263	194283	207471	257804	262671	210289	213803	253867	253373	231011	215584	264922	0.0565444	0.65512
K.SEGAIQVN#FTLVR.S	sp|O75976|CBPD_HUMAN	Carboxypeptidase D OS=Homo sapiens OX=9606 GN=CPD PE=1 SV=2	O75976	CPD	9	4.31	2.6756e+06	2.20859e+06	2.08935e+06	2.5164e+06	1.83797e+06	1.89261e+06	2.92037e+06	2.0582e+06	1.91411e+06	2.26539e+06	2.25617e+06	1.97632e+06	2.03109e+06	1.91854e+06	2.19004e+06	2.08422e+06	1.89335e+06	2.16796e+06	-0.0837365	0.385671
K.DSITGSGLENATISVAGIN#HN#ITTGR.F	sp|O75976|CBPD_HUMAN	Carboxypeptidase D OS=Homo sapiens OX=9606 GN=CPD PE=1 SV=2	O75976	CPD	1	4.59	130498	79388.9	82602.5	104536	64544.2	75512.8	105575	81010.7	80417.1	99795.2	93202	70444.6	75824.5	102337	92575.6	91064	78194.6	88796.1	-0.00122486	0.992067
R.GLVM*NYPHITN#LTNLGQSTEYR.H	sp|O75976|CBPD_HUMAN	Carboxypeptidase D OS=Homo sapiens OX=9606 GN=CPD PE=1 SV=2	O75976	CPD	2	4.69	2.45207e+06	885297	780153	1.03651e+06	763113	790023	1.20588e+06	875593	818255	1.02953e+06	950697	813951	861298	858257	1.03989e+06	851547	901542	959781	-0.113204	0.527398
R.RFANEYPN#ITR.L	sp|O75976|CBPD_HUMAN	Carboxypeptidase D OS=Homo sapiens OX=9606 GN=CPD PE=1 SV=2	O75976	CPD	4	4.83	3.74023e+06	1.88324e+06	1.76362e+06	2.36914e+06	1.69208e+06	1.56222e+06	2.25878e+06	1.60398e+06	1.84659e+06	1.94196e+06	1.88451e+06	1.81444e+06	1.8001e+06	1.36406e+06	1.70014e+06	1.61955e+06	1.71148e+06	1.85248e+06	-0.207838	0.152219
K.DSITGSGLEN#ATISVAGIN#HN#ITTGR.F	sp|O75976|CBPD_HUMAN	Carboxypeptidase D OS=Homo sapiens OX=9606 GN=CPD PE=1 SV=2	O75976	CPD	1	4.99	276807	214706	219205	285915	176447	203088	281325	226849	235956	223767	223653	183141	199189	196048	230866	190008	222987	209294	-0.161754	0.109423
R.HIWSLEISNKPN#VSEPEEPK.I	sp|O75976|CBPD_HUMAN	Carboxypeptidase D OS=Homo sapiens OX=9606 GN=CPD PE=1 SV=2	O75976	CPD	2	5.8	1.68432e+06	1.81417e+06	1.70726e+06	2.06452e+06	1.50634e+06	1.66718e+06	2.26546e+06	1.67696e+06	1.79463e+06	1.56809e+06	1.73351e+06	1.60018e+06	1.60265e+06	1.31226e+06	1.73284e+06	1.49546e+06	1.3975e+06	1.47644e+06	-0.212735	0.0223608
R.GILN#ATISVAEINHPVTTYK.T	sp|O75976|CBPD_HUMAN	Carboxypeptidase D OS=Homo sapiens OX=9606 GN=CPD PE=1 SV=2	O75976	CPD	7	6.38	2.42311e+06	2.19886e+06	2.09024e+06	2.46116e+06	1.91529e+06	1.98092e+06	2.7722e+06	1.96975e+06	2.10695e+06	1.83263e+06	1.92137e+06	1.80938e+06	1.81338e+06	1.79401e+06	2.07302e+06	1.77008e+06	1.7761e+06	1.87761e+06	-0.248665	0.0050755
K.DSITGSGLEN#ATISVAGINHN#ITTGR.F	sp|O75976|CBPD_HUMAN	Carboxypeptidase D OS=Homo sapiens OX=9606 GN=CPD PE=1 SV=2	O75976	CPD	16	7.69	1.01609e+06	820981	752359	929680	635299	714720	1.03712e+06	721329	759009	900417	878579	761416	812079	860952	834949	784315	797314	889479	0.042075	0.661906
K.DN#ATEEEILVYLEK.T	sp|P07602|SAP_HUMAN	Prosaposin OS=Homo sapiens OX=9606 GN=PSAP PE=1 SV=2	P07602	PSAP	26	4.17	3.69051e+06	2.99018e+06	2.71359e+06	2.02179e+06	3.19461e+06	3.65301e+06	1.90073e+06	3.98405e+06	2.66881e+06	2.45013e+06	2.66294e+06	2.96712e+06	4.66828e+06	2.68126e+06	3.53069e+06	2.75058e+06	2.80194e+06	3.22548e+06	0.0638625	0.680343
K.YGN#M*TEDHVM*HLLQNADPLK.V	sp|P04233|HG2A_HUMAN	HLA class II histocompatibility antigen gamma chain OS=Homo sapiens OX=9606 GN=CD74 PE=1 SV=3	P04233	CD74	5	4.12	1.89933e+06	2.2305e+06	1.81922e+06	1.50926e+06	2.67692e+06	2.93758e+06	1.22924e+06	1.39807e+06	2.15754e+06	1.89327e+06	1.92155e+06	1.72531e+06	2.59607e+06	1.59393e+06	2.09826e+06	2.00119e+06	2.9481e+06	1.64154e+06	0.0708869	0.674205
R.ELLLHLIDYLVTSDGKDPEITNLIN#STR.I	sp|P14384|CBPM_HUMAN	Carboxypeptidase M OS=Homo sapiens OX=9606 GN=CPM PE=1 SV=2	P14384	CPM	1	2.67	96911.9	323823	222162	94295.4	388827	498079	86321.5	540111	393816	439921	575149	592079	573389	713202	513707	386556	401758	390686	1.07487	0.00603757
K.SQN#FSALK.K	sp|P14384|CBPM_HUMAN	Carboxypeptidase M OS=Homo sapiens OX=9606 GN=CPM PE=1 SV=2	P14384	CPM	3	3.29	2.34635e+07	2.94158e+07	1.92538e+07	7.41869e+06	3.4559e+07	3.57651e+07	5.34695e+06	5.99036e+07	2.63833e+07	3.43561e+07	4.0243e+07	4.95737e+07	5.51356e+07	2.77638e+07	2.73169e+07	3.21673e+07	4.1644e+07	2.47271e+07	0.725177	0.0613626
K.DPEITNLIN#STR.I	sp|P14384|CBPM_HUMAN	Carboxypeptidase M OS=Homo sapiens OX=9606 GN=CPM PE=1 SV=2	P14384	CPM	1	3.49	217427	525943	373691	180735	728292	889017	157857	818987	719865	641518	808967	864224	936777	964178	996866	601128	761449	631525	0.885618	0.0118219
K.SQN#FSALKK.D	sp|P14384|CBPM_HUMAN	Carboxypeptidase M OS=Homo sapiens OX=9606 GN=CPM PE=1 SV=2	P14384	CPM	5	3.75	1.01342e+07	1.79206e+07	1.64335e+07	6.01884e+06	2.50855e+07	3.38117e+07	4.1575e+06	3.77918e+07	1.95356e+07	2.85303e+07	3.03188e+07	3.98825e+07	3.72865e+07	2.56706e+07	2.76665e+07	2.5433e+07	3.20141e+07	2.64478e+07	0.968505	0.0107149
R.NFPDAFEYNN#VSR.Q	sp|P14384|CBPM_HUMAN	Carboxypeptidase M OS=Homo sapiens OX=9606 GN=CPM PE=1 SV=2	P14384	CPM	6	4.09	1.9529e+06	3.82437e+06	3.18384e+06	1.22964e+06	5.53859e+06	7.34492e+06	1.02291e+06	7.35776e+06	4.92238e+06	4.54345e+06	6.51345e+06	6.89115e+06	8.03301e+06	7.44311e+06	6.6848e+06	5.02791e+06	6.24338e+06	5.27715e+06	0.917702	0.0140384
K.TVAQN#YSSVTHLHSIGK.S	sp|P14384|CBPM_HUMAN	Carboxypeptidase M OS=Homo sapiens OX=9606 GN=CPM PE=1 SV=2	P14384	CPM	6	4.37	4.75423e+06	8.93068e+06	6.98626e+06	3.1293e+06	1.27937e+07	1.75676e+07	2.56789e+06	1.7123e+07	1.19245e+07	1.26143e+07	1.53077e+07	1.74937e+07	1.80103e+07	1.63566e+07	1.63759e+07	1.17569e+07	1.58457e+07	1.26223e+07	0.939168	0.00932398
K.YGEYYLLLLPGSYIIN#VTVPGHDPHITK.V	sp|P14384|CBPM_HUMAN	Carboxypeptidase M OS=Homo sapiens OX=9606 GN=CPM PE=1 SV=2	P14384	CPM	6	5.25	4.66175e+06	5.60486e+06	4.19509e+06	1.59451e+06	6.78924e+06	8.93987e+06	1.13819e+06	1.25274e+07	5.29369e+06	5.94906e+06	8.35379e+06	1.03662e+07	1.05211e+07	7.8185e+06	7.58843e+06	7.21077e+06	8.5745e+06	6.37156e+06	0.811752	0.0330377
K.IEITVSCRN#LLDLDTFSKSDPM*VVLYTQSR.A	sp|Q8IYJ1|CPNE9_HUMAN	Copine-9 OS=Homo sapiens OX=9606 GN=CPNE9 PE=1 SV=3	Q8IYJ1	CPNE9	1	2.71	612742	469627	586347	756068	411142	454509	896876	633145	423618	1.13608e+06	677598	616154	635298	695975	553353	537831	493808	673376	0.206186	0.23318
K.IVVYNQPYIN#YSR.T	sp|Q9Y646|CBPQ_HUMAN	Carboxypeptidase Q OS=Homo sapiens OX=9606 GN=CPQ PE=1 SV=1	Q9Y646	CPQ	4	3.86	5.96621e+06	1.41311e+07	7.94198e+06	4.45968e+06	1.13029e+07	1.43612e+07	4.67737e+06	1.25145e+07	1.07702e+07	1.01002e+07	1.12719e+07	1.15432e+07	1.60841e+07	1.23838e+07	9.83455e+06	1.16237e+07	1.3293e+07	1.11474e+07	0.428778	0.0664849
K.VN#ISN#YSLVMESDAGTFLPTGLQFTGSEK.A	sp|Q9Y646|CBPQ_HUMAN	Carboxypeptidase Q OS=Homo sapiens OX=9606 GN=CPQ PE=1 SV=1	Q9Y646	CPQ	1	4.51	1.62594e+06	3.60145e+06	1.95318e+06	972660	2.88754e+06	3.9519e+06	1.00872e+06	2.58581e+06	2.53258e+06	2.03707e+06	2.44576e+06	2.60801e+06	3.36713e+06	2.34239e+06	2.39716e+06	2.96857e+06	2.7545e+06	2.21683e+06	0.267642	0.278216
K.VN#ISNYSLVM*ESDAGTFLPTGLQFTGSEK.A	sp|Q9Y646|CBPQ_HUMAN	Carboxypeptidase Q OS=Homo sapiens OX=9606 GN=CPQ PE=1 SV=1	Q9Y646	CPQ	3	5.69	1.05482e+06	2.1894e+06	1.38277e+06	707552	1.89785e+06	2.34678e+06	719286	2.01507e+06	1.7709e+06	2.18812e+06	2.45545e+06	2.19634e+06	2.94418e+06	2.22086e+06	2.02945e+06	2.16051e+06	2.61541e+06	2.22e+06	0.694314	0.00476732
K.VN#ISN#YSLVM*ESDAGTFLPTGLQFTGSEK.A	sp|Q9Y646|CBPQ_HUMAN	Carboxypeptidase Q OS=Homo sapiens OX=9606 GN=CPQ PE=1 SV=1	Q9Y646	CPQ	2	6.09	705270	1.52985e+06	900155	469963	1.21817e+06	1.71082e+06	490446	1.31194e+06	1.20076e+06	1.27564e+06	1.47076e+06	1.28902e+06	1.83719e+06	1.35013e+06	1.29506e+06	1.3357e+06	1.60898e+06	1.40307e+06	0.55492	0.0220765
K.GNFYIFDVLDQDGN#IVSPSEIQAHLK.Y	sp|P23786|CPT2_HUMAN	Carnitine O-palmitoyltransferase 2, mitochondrial OS=Homo sapiens OX=9606 GN=CPT2 PE=1 SV=2	P23786	CPT2	1	3.82	388291	364461	376351	301658	328183	408687	270751	365412	341603	359835	400719	471149	367038	446927	465291	473897	504163	440421	0.322818	0.0026409
K.SYAGFLTVN#K.T	sp|Q9H3G5|CPVL_HUMAN	Probable serine carboxypeptidase CPVL OS=Homo sapiens OX=9606 GN=CPVL PE=1 SV=2	Q9H3G5	CPVL	4	4.12	6.77553e+06	2.15736e+07	9.59373e+06	5.33842e+06	1.03675e+07	9.31826e+06	3.32882e+06	9.77867e+06	1.09295e+07	9.66538e+06	9.74543e+06	8.27821e+06	1.02804e+07	9.13289e+06	9.21438e+06	1.08497e+07	1.05701e+07	8.53431e+06	0.15106	0.533326
K.LLDGDLTSDPSYFQN#VTGCSNYYNFLR.C	sp|Q9H3G5|CPVL_HUMAN	Probable serine carboxypeptidase CPVL OS=Homo sapiens OX=9606 GN=CPVL PE=1 SV=2	Q9H3G5	CPVL	1	4.81	410336	1.66775e+06	716062	388396	580511	644764	269061	631801	741993	840216	826018	698879	755720	862265	846798	855354	909188	692828	0.444935	0.0743749
R.QAIHVGN#QTFNDGTIVEK.Y	sp|Q9H3G5|CPVL_HUMAN	Probable serine carboxypeptidase CPVL OS=Homo sapiens OX=9606 GN=CPVL PE=1 SV=2	Q9H3G5	CPVL	3	5.81	1.72447e+06	5.97918e+06	2.57248e+06	1.24155e+06	2.58437e+06	2.55581e+06	746408	2.6531e+06	2.75861e+06	2.30617e+06	2.72217e+06	2.27961e+06	2.98163e+06	2.48476e+06	2.24644e+06	2.60632e+06	2.8452e+06	1.89867e+06	0.166307	0.543533
K.VN#ETEM*DIAK.H	sp|O75629|CREG1_HUMAN	Protein CREG1 OS=Homo sapiens OX=9606 GN=CREG1 PE=1 SV=1	O75629	CREG1	1	2.68	4.51687e+06	3.82052e+06	4.2932e+06	3.43696e+06	4.3292e+06	4.13197e+06	2.73013e+06	4.57526e+06	4.69094e+06	5.90929e+06	5.17353e+06	5.24634e+06	6.2503e+06	5.39994e+06	2.55337e+06	4.81569e+06	3.77899e+06	6.01508e+06	0.278127	0.0897767
K.IVTPEEYYN#VTVQ.-	sp|O75629|CREG1_HUMAN	Protein CREG1 OS=Homo sapiens OX=9606 GN=CREG1 PE=1 SV=1	O75629	CREG1	1	2.78	287300	287481	325062	231970	330121	397853	209347	320552	361183	424489	441493	322931	356537	560554	229306	446191	254549	502977	0.33317	0.0636962
K.VN#ETEMDIAK.H	sp|O75629|CREG1_HUMAN	Protein CREG1 OS=Homo sapiens OX=9606 GN=CREG1 PE=1 SV=1	O75629	CREG1	8	2.97	3.08983e+06	2.77116e+06	3.96422e+06	2.73728e+06	3.83594e+06	3.80146e+06	1.96161e+06	3.84481e+06	3.94305e+06	4.60938e+06	4.65713e+06	3.24863e+06	3.89236e+06	6.14266e+06	1.98265e+06	3.44485e+06	3.15098e+06	4.99429e+06	0.239235	0.21841
K.LN#ITNIWVLDYFGGPK.I	sp|O75629|CREG1_HUMAN	Protein CREG1 OS=Homo sapiens OX=9606 GN=CREG1 PE=1 SV=1	O75629	CREG1	22	4.87	865404	722704	860537	581866	816713	821766	461469	880845	888086	1.05841e+06	916891	936897	1.01014e+06	1.37033e+06	446955	777257	701858	1.11489e+06	0.241428	0.199081
R.N#ASHLVCSACFGPCAR.C	sp|Q96HD1|CREL1_HUMAN	Protein disulfide isomerase CRELD1 OS=Homo sapiens OX=9606 GN=CRELD1 PE=1 SV=3	Q96HD1	CRELD1	4	4.4	2.39392e+06	1.42606e+06	1.68136e+06	1.72658e+06	1.27344e+06	1.25467e+06	2.20639e+06	1.157e+06	1.13531e+06	1.18109e+06	1.33172e+06	1.30119e+06	1.42827e+06	1.06643e+06	1.55067e+06	1.34853e+06	1.27038e+06	1.63916e+06	-0.195264	0.190287
R.N#CSFSIIYPVVIK.I	sp|P24387|CRHBP_HUMAN	Corticotropin-releasing factor-binding protein OS=Homo sapiens OX=9606 GN=CRHBP PE=1 SV=2	P24387	CRHBP	7	3.8	1.24378e+06	1.04263e+06	1.25195e+06	1.68786e+06	1.15619e+06	1.18284e+06	1.64404e+06	978126	1.11187e+06	1.19721e+06	793361	1.29645e+06	932338	887631	1.21982e+06	1.15494e+06	1.02549e+06	761640	-0.28656	0.0400865
K.GVN#TGAVGSYIYDRDPEGK.V	sp|P52943|CRIP2_HUMAN	Cysteine-rich protein 2 OS=Homo sapiens OX=9606 GN=CRIP2 PE=1 SV=1	P52943	CRIP2	1	2.59	702560	611969	603329	787308	553766	632273	745013	541159	540144	834457	573719	708269	712642	697471	616825	741530	708441	784770	0.162293	0.103239
K.TIEAN#GR.M	sp|Q14194|DPYL1_HUMAN	Dihydropyrimidinase-related protein 1 OS=Homo sapiens OX=9606 GN=CRMP1 PE=1 SV=1	Q14194	CRMP1	1	2.81	5.23368e+06	5.52968e+06	5.98406e+06	6.37909e+06	5.34556e+06	5.82659e+06	6.28536e+06	5.68571e+06	5.91673e+06	5.19779e+06	5.38539e+06	6.45669e+06	7.01412e+06	5.04053e+06	5.91133e+06	5.26694e+06	5.76717e+06	5.5595e+06	-0.0210865	0.786338
K.DNFTLIPEGVN#GIEER.M	sp|Q14194|DPYL1_HUMAN	Dihydropyrimidinase-related protein 1 OS=Homo sapiens OX=9606 GN=CRMP1 PE=1 SV=1	Q14194	CRMP1	1	4.05	429104	455182	470013	533677	546160	487203	582022	492214	437216	665342	540696	522105	571999	542232	512263	515134	543911	560147	0.168911	0.04265
K.YRIPADVDPLTITSSLSSDGVLTVN#GPR.K	sp|P02511|CRYAB_HUMAN	Alpha-crystallin B chain OS=Homo sapiens OX=9606 GN=CRYAB PE=1 SV=2	P02511	CRYAB	1	3.33	284879	580246	689765	383975	1.12925e+06	1.24977e+06	283848	1.31264e+06	1.22065e+06	1.31771e+06	1.17044e+06	1.13754e+06	1.4267e+06	1.72184e+06	1.64031e+06	1.29333e+06	1.33238e+06	1.64068e+06	1.05269	0.00198308
R.GITSVVPSHQATVLLFEPSN#GTLLAVM*DGNVITAK.R	sp|Q14894|CRYM_HUMAN	Ketimine reductase mu-crystallin OS=Homo sapiens OX=9606 GN=CRYM PE=1 SV=1	Q14894	CRYM	1	5.57	807957	814165	807485	1.21856e+06	763527	776008	1.28915e+06	897090	735514	1.26635e+06	1.26274e+06	884209	920947	1.09522e+06	1.01218e+06	979205	1.02951e+06	1.153e+06	0.262523	0.0400012
R.M*VGHSN#ATCR.R	sp|Q96PZ7|CSMD1_HUMAN	CUB and sushi domain-containing protein 1 OS=Homo sapiens OX=9606 GN=CSMD1 PE=1 SV=3	Q96PZ7	CSMD1	6	3.12	421605	448821	460090	734456	418928	391610	1.18669e+06	398826	428989	337718	311728	387222	386448	271312	314950	309795	328344	277589	-0.645358	0.00200341
R.MVGHSN#ATCR.R	sp|Q96PZ7|CSMD1_HUMAN	CUB and sushi domain-containing protein 1 OS=Homo sapiens OX=9606 GN=CSMD1 PE=1 SV=3	Q96PZ7	CSMD1	1	3.26	1.56426e+06	717734	752186	1.18039e+06	521768	568260	1.65371e+06	788147	541195	612102	560124	739673	869963	653225	485416	545140	656805	516095	-0.445718	0.0548464
R.EACFDPGNIMN#GTR.V	sp|Q96PZ7|CSMD1_HUMAN	CUB and sushi domain-containing protein 1 OS=Homo sapiens OX=9606 GN=CSMD1 PE=1 SV=3	Q96PZ7	CSMD1	2	3.46	260317	146614	142468	228324	112726	132291	402090	140087	132816	149473	128755	128256	127868	144937	139491	133310	138890	129041	-0.353718	0.0818083
K.VN#ATFSEASPVELK.L	sp|Q96PZ7|CSMD1_HUMAN	CUB and sushi domain-containing protein 1 OS=Homo sapiens OX=9606 GN=CSMD1 PE=1 SV=3	Q96PZ7	CSMD1	2	3.85	1.0743e+06	777349	792712	1.43125e+06	670729	654970	2.32888e+06	781359	736430	1.32119e+06	795857	791424	856684	839823	777557	856477	818368	780418	-0.12569	0.549184
K.AGLFGN#FTAQLR.F	sp|Q96PZ7|CSMD1_HUMAN	CUB and sushi domain-containing protein 1 OS=Homo sapiens OX=9606 GN=CSMD1 PE=1 SV=3	Q96PZ7	CSMD1	2	4	1.28074e+06	845440	739997	1.47511e+06	671216	693209	2.25878e+06	730357	678433	917977	684835	786400	770804	842855	818580	815280	790448	764830	-0.249764	0.229992
R.VVN#CSDPGFVENAIR.H	sp|Q96PZ7|CSMD1_HUMAN	CUB and sushi domain-containing protein 1 OS=Homo sapiens OX=9606 GN=CSMD1 PE=1 SV=3	Q96PZ7	CSMD1	3	4.08	549838	440215	485194	757149	458807	456554	1.34135e+06	430032	453419	379310	372035	396468	382381	353348	394983	396577	377893	311916	-0.569476	0.00443282
R.GSESLIGN#DTR.V	sp|Q96PZ7|CSMD1_HUMAN	CUB and sushi domain-containing protein 1 OS=Homo sapiens OX=9606 GN=CSMD1 PE=1 SV=3	Q96PZ7	CSMD1	2	4.2	2.7118e+06	1.73248e+06	1.60917e+06	2.75473e+06	1.43379e+06	1.51089e+06	4.6783e+06	1.46907e+06	1.60924e+06	1.68638e+06	1.44248e+06	1.6656e+06	1.63539e+06	1.22054e+06	1.55501e+06	1.53039e+06	1.56645e+06	1.42754e+06	-0.392808	0.0539973
R.CQAN#GTWNIGDERPSCR.V	sp|Q96PZ7|CSMD1_HUMAN	CUB and sushi domain-containing protein 1 OS=Homo sapiens OX=9606 GN=CSMD1 PE=1 SV=3	Q96PZ7	CSMD1	1	4.41	312507	275436	230783	323028	231307	218297	655280	239008	231289	240830	207068	222479	252795	224523	218337	222748	207170	166662	-0.385827	0.033815
K.SGTVLSPGFPDFYPNSLN#CTWTIEVSHGK.G	sp|Q96PZ7|CSMD1_HUMAN	CUB and sushi domain-containing protein 1 OS=Homo sapiens OX=9606 GN=CSMD1 PE=1 SV=3	Q96PZ7	CSMD1	1	5.8	841089	725870	676868	1.19315e+06	617549	618774	2.08055e+06	671102	634185	665685	545315	628686	634986	617068	634171	617785	590412	591596	-0.41879	0.0384765
R.TCLAN#LTWSGIQTECIPHACR.Q	sp|Q96PZ7|CSMD1_HUMAN	CUB and sushi domain-containing protein 1 OS=Homo sapiens OX=9606 GN=CSMD1 PE=1 SV=3	Q96PZ7	CSMD1	4	5.86	2.43393e+06	1.45042e+06	1.73593e+06	2.43154e+06	1.30261e+06	1.37072e+06	3.13475e+06	1.57043e+06	1.27586e+06	1.33687e+06	1.25395e+06	1.49218e+06	1.67733e+06	1.30155e+06	1.23327e+06	1.464e+06	1.64326e+06	997940	-0.374392	0.0384592
K.RQPATLTVDWFN#ATSSK.V	sp|Q96PZ7|CSMD1_HUMAN	CUB and sushi domain-containing protein 1 OS=Homo sapiens OX=9606 GN=CSMD1 PE=1 SV=3	Q96PZ7	CSMD1	4	6.47	1.86431e+06	1.57224e+06	1.446e+06	2.25489e+06	1.40215e+06	1.13843e+06	4.47309e+06	1.39017e+06	1.39647e+06	1.47768e+06	1.2173e+06	1.35209e+06	1.16288e+06	1.40429e+06	1.46677e+06	1.40124e+06	1.39461e+06	1.40221e+06	-0.339214	0.0908844
R.IIN#CTDPGHQENSVR.Q	sp|Q7Z408-4|CSMD2_HUMAN	Isoform 4 of CUB and sushi domain-containing protein 2 OS=Homo sapiens OX=9606 GN=CSMD2	Q7Z408-4	CSMD2	1	2.64	2.73396e+06	2.56346e+06	2.26853e+06	4.60539e+06	1.73673e+06	2.14252e+06	5.31327e+06	2.04378e+06	2.27887e+06	2.3699e+06	2.45439e+06	2.803e+06	2.25095e+06	2.60508e+06	2.23006e+06	2.3796e+06	3.08324e+06	3.00925e+06	-0.0575927	0.754464
R.TWN#GTKPVCK.A	sp|Q7Z408|CSMD2_HUMAN	CUB and sushi domain-containing protein 2 OS=Homo sapiens OX=9606 GN=CSMD2 PE=1 SV=2	Q7Z408	CSMD2	1	2.89	969690	1.25691e+06	1.08965e+06	1.79423e+06	1.01547e+06	1.20635e+06	2.20948e+06	1.01513e+06	1.22435e+06	766434	915131	1.06007e+06	993372	707279	902632	1.04476e+06	1.03624e+06	948626	-0.449892	0.00657731
R.TLVGN#STR.M	sp|Q7Z408|CSMD2_HUMAN	CUB and sushi domain-containing protein 2 OS=Homo sapiens OX=9606 GN=CSMD2 PE=1 SV=2	Q7Z408	CSMD2	1	3.11	7.01792e+06	1.15625e+07	1.38384e+07	1.74695e+07	1.02903e+07	1.17422e+07	2.68719e+07	8.11748e+06	1.25503e+07	7.61032e+06	8.28264e+06	8.80176e+06	8.54386e+06	7.81077e+06	8.98105e+06	8.61863e+06	7.62389e+06	7.67377e+06	-0.586039	0.00515641
K.VYDGNN#NSAR.L	sp|Q7Z408|CSMD2_HUMAN	CUB and sushi domain-containing protein 2 OS=Homo sapiens OX=9606 GN=CSMD2 PE=1 SV=2	Q7Z408	CSMD2	2	3.14	531575	578702	499584	766117	431015	506453	1.2138e+06	462829	535117	422935	476447	500805	460295	327506	432968	397339	445459	430823	-0.438138	0.0127576
K.RTLVGN#STR.M	sp|Q7Z408|CSMD2_HUMAN	CUB and sushi domain-containing protein 2 OS=Homo sapiens OX=9606 GN=CSMD2 PE=1 SV=2	Q7Z408	CSMD2	4	3.19	4.76284e+06	4.9858e+06	3.80979e+06	7.51188e+06	4.52347e+06	3.61874e+06	9.76317e+06	3.74412e+06	4.29928e+06	3.04402e+06	3.29353e+06	4.04536e+06	3.42662e+06	2.41842e+06	3.08056e+06	3.50159e+06	3.83489e+06	3.52272e+06	-0.573079	0.00329409
K.RGFN#ITFTTFR.H	sp|Q7Z408|CSMD2_HUMAN	CUB and sushi domain-containing protein 2 OS=Homo sapiens OX=9606 GN=CSMD2 PE=1 SV=2	Q7Z408	CSMD2	5	4.1	1.28968e+06	1.37334e+06	1.08188e+06	2.26541e+06	1.28315e+06	1.06525e+06	3.26109e+06	1.10255e+06	1.29565e+06	907675	989582	1.08959e+06	964596	821625	1.04516e+06	1.05606e+06	1.15247e+06	1.18614e+06	-0.506873	0.0120235
R.TCLPN#LTWSGTPPDCVPHHCR.Q	sp|Q7Z408|CSMD2_HUMAN	CUB and sushi domain-containing protein 2 OS=Homo sapiens OX=9606 GN=CSMD2 PE=1 SV=2	Q7Z408	CSMD2	1	4.59	1.4259e+06	1.17675e+06	1.07083e+06	1.77443e+06	896771	1.00847e+06	2.28438e+06	1.0316e+06	1.06161e+06	985380	986391	1.02679e+06	1.0479e+06	897874	1.06071e+06	983318	1.06749e+06	1.06796e+06	-0.299071	0.0557223
R.LN#LSLLQTEPSGDFITIWDGPQQTAPR.L	sp|Q7Z408|CSMD2_HUMAN	CUB and sushi domain-containing protein 2 OS=Homo sapiens OX=9606 GN=CSMD2 PE=1 SV=2	Q7Z408	CSMD2	1	4.81	255451	178319	180313	298916	158083	176176	476484	174822	180378	195762	214208	195273	168838	220789	200627	170629	217272	235704	-0.104558	0.556713
K.ALSGN#YSAPLIVTSSSNSVYLR.W	sp|Q7Z408|CSMD2_HUMAN	CUB and sushi domain-containing protein 2 OS=Homo sapiens OX=9606 GN=CSMD2 PE=1 SV=2	Q7Z408	CSMD2	3	5.98	1.22068e+06	938335	834579	1.47644e+06	686718	761273	2.25976e+06	897992	839832	992570	914971	879160	824221	937280	891747	869351	945164	1.09939e+06	-0.148837	0.41451
R.TCQAN#GSWSGSQPECGVISCGNPGTPSNAR.V	sp|Q7Z408|CSMD2_HUMAN	CUB and sushi domain-containing protein 2 OS=Homo sapiens OX=9606 GN=CSMD2 PE=1 SV=2	Q7Z408	CSMD2	3	6.6	235830	143558	167744	206984	116847	132886	282451	161349	142192	152077	157740	147840	169266	157477	126474	129568	176029	144298	-0.176418	0.241268
K.GIN#ISAR.T	sp|Q7Z407|CSMD3_HUMAN	CUB and sushi domain-containing protein 3 OS=Homo sapiens OX=9606 GN=CSMD3 PE=2 SV=3	Q7Z407	CSMD3	1	1.99	3.84714e+06	3.82764e+06	3.17858e+06	4.93972e+06	3.90725e+06	3.11827e+06	7.5371e+06	2.54529e+06	3.2165e+06	2.53692e+06	2.48806e+06	3.12082e+06	3.24812e+06	2.0721e+06	2.73034e+06	2.64722e+06	3.01539e+06	2.87625e+06	-0.487386	0.00673629
R.TSGN#GFN#FNDVVTFSCNIGYLMQGPTK.A	sp|Q7Z407|CSMD3_HUMAN	CUB and sushi domain-containing protein 3 OS=Homo sapiens OX=9606 GN=CSMD3 PE=2 SV=3	Q7Z407	CSMD3	1	2.13	923816	613888	437513	759823	545262	561564	1.14008e+06	458350	504852	520889	522113	525625	552744	852895	558675	479857	498887	672879	-0.147592	0.402171
R.TCTIN#GTWSGVM*PTCR.A	sp|Q7Z407|CSMD3_HUMAN	CUB and sushi domain-containing protein 3 OS=Homo sapiens OX=9606 GN=CSMD3 PE=2 SV=3	Q7Z407	CSMD3	1	3.34	1.05719e+06	720927	614183	1.05607e+06	667883	606907	1.40819e+06	554416	609592	713496	664123	663988	745888	572582	631255	618502	578394	707463	-0.239035	0.148588
K.VVN#CSDPGIPANSK.R	sp|Q7Z407|CSMD3_HUMAN	CUB and sushi domain-containing protein 3 OS=Homo sapiens OX=9606 GN=CSMD3 PE=2 SV=3	Q7Z407	CSMD3	3	3.45	956334	665144	555880	863491	589943	526208	1.12301e+06	456610	523414	634771	567551	586133	648913	505482	527136	522758	537085	603725	-0.226589	0.151884
R.KQPMTLTVTSFN#ASTGR.V	sp|Q7Z407|CSMD3_HUMAN	CUB and sushi domain-containing protein 3 OS=Homo sapiens OX=9606 GN=CSMD3 PE=2 SV=3	Q7Z407	CSMD3	2	3.77	3.0155e+06	1.72842e+06	1.57858e+06	2.42197e+06	1.73935e+06	1.49597e+06	3.30866e+06	1.25134e+06	1.47171e+06	1.6389e+06	1.3944e+06	1.45173e+06	1.58329e+06	1.30259e+06	1.42567e+06	1.40019e+06	1.33446e+06	1.58986e+06	-0.382961	0.0294706
R.KQPM*TLTVTSFN#ASTGR.V	sp|Q7Z407|CSMD3_HUMAN	CUB and sushi domain-containing protein 3 OS=Homo sapiens OX=9606 GN=CSMD3 PE=2 SV=3	Q7Z407	CSMD3	6	3.86	1.375e+06	1.34023e+06	1.3274e+06	1.98582e+06	1.45978e+06	1.22937e+06	2.5951e+06	1.01177e+06	1.25474e+06	965829	938567	1.0547e+06	1.20878e+06	764562	1.05508e+06	974888	1.02235e+06	1.10952e+06	-0.533336	0.00164696
R.TCLAN#GSWTGR.Q	sp|Q7Z407|CSMD3_HUMAN	CUB and sushi domain-containing protein 3 OS=Homo sapiens OX=9606 GN=CSMD3 PE=2 SV=3	Q7Z407	CSMD3	5	4.01	2.05883e+06	1.83491e+06	1.82075e+06	2.67342e+06	1.9604e+06	1.6939e+06	3.07399e+06	1.29513e+06	1.69428e+06	1.42314e+06	1.40235e+06	1.48498e+06	1.85461e+06	1.22171e+06	1.44683e+06	1.42237e+06	1.40186e+06	1.5446e+06	-0.420332	0.00524537
R.IVN#GSHYEYK.T	sp|Q7Z407|CSMD3_HUMAN	CUB and sushi domain-containing protein 3 OS=Homo sapiens OX=9606 GN=CSMD3 PE=2 SV=3	Q7Z407	CSMD3	1	4.66	843074	609098	559962	853716	617742	538319	1.08533e+06	441253	569150	450801	488926	522145	608488	424218	479583	444695	511744	529757	-0.410603	0.00978548
R.GPSGTILSPGYPEFYPNSLN#CTWTVDVTHGK.G	sp|Q7Z407|CSMD3_HUMAN	CUB and sushi domain-containing protein 3 OS=Homo sapiens OX=9606 GN=CSMD3 PE=2 SV=3	Q7Z407	CSMD3	1	5.9	753903	831144	812841	1.23623e+06	961581	784391	1.63988e+06	598660	817353	526371	547390	576589	699371	570209	662491	572150	617711	655971	-0.580769	0.000860676
R.LDPTVLDAGELAN#R.T	sp|Q6UVK1|CSPG4_HUMAN	Chondroitin sulfate proteoglycan 4 OS=Homo sapiens OX=9606 GN=CSPG4 PE=1 SV=2	Q6UVK1	CSPG4	4	3.76	486004	551734	527628	339344	460760	540756	294725	500783	558888	517882	496501	496426	577064	595609	381047	524096	519687	508115	0.136597	0.29206
K.GSPAWEPPAN#DTR.E	sp|O95196|CSPG5_HUMAN	Chondroitin sulfate proteoglycan 5 OS=Homo sapiens OX=9606 GN=CSPG5 PE=1 SV=3	O95196	CSPG5	2	3.99	587972	459798	439542	482558	601413	454906	715192	347519	416293	275207	379690	449731	445505	386890	440161	441854	408754	284619	-0.349641	0.0202705
R.DLASSEN#GTECR.S	sp|O95196|CSPG5_HUMAN	Chondroitin sulfate proteoglycan 5 OS=Homo sapiens OX=9606 GN=CSPG5 PE=1 SV=3	O95196	CSPG5	11	4.19	1.73014e+06	1.46061e+06	1.54721e+06	1.78377e+06	1.72458e+06	1.6593e+06	2.35438e+06	1.19325e+06	1.48321e+06	914790	1.49811e+06	1.29293e+06	1.67395e+06	1.43313e+06	1.56565e+06	1.39833e+06	1.49963e+06	1.19426e+06	-0.257659	0.0532694
K.SAGDLGIAVCN#VPAASVEETADSTLCHILNLYRR.A	sp|Q13363|CTBP1_HUMAN	C-terminal-binding protein 1 OS=Homo sapiens OX=9606 GN=CTBP1 PE=1 SV=2	Q13363	CTBP1	1	2.29	667233	375924	432696	613476	336911	372574	646476	353264	397427	345094	313637	331408	277275	327778	265912	310881	377536	323150	-0.503119	0.00196124
K.QIN#SSISGNLWDK.D	sp|Q01459|DIAC_HUMAN	Di-N-acetylchitobiase OS=Homo sapiens OX=9606 GN=CTBS PE=1 SV=1	Q01459	CTBS	1	4.23	1.43252e+06	1.60199e+06	1.43259e+06	963519	1.65017e+06	1.82072e+06	539951	1.63965e+06	1.48737e+06	1.66639e+06	1.66173e+06	1.47068e+06	2.04798e+06	1.8075e+06	1.42022e+06	1.59028e+06	1.91857e+06	1.33695e+06	0.311207	0.111451
R.MDPPCTN#TTAASTYLNNPYVR.K	sp|P10619|PPGB_HUMAN	Lysosomal protective protein OS=Homo sapiens OX=9606 GN=CTSA PE=1 SV=2	P10619	CTSA	4	5.02	592015	629721	514466	563527	585732	470807	496243	475960	574309	476704	506873	540240	617343	720767	528896	585202	607467	641813	0.0882005	0.339211
R.M*DPPCTN#TTAASTYLNNPYVR.K	sp|P10619|PPGB_HUMAN	Lysosomal protective protein OS=Homo sapiens OX=9606 GN=CTSA PE=1 SV=2	P10619	CTSA	7	5.26	512224	494578	436506	495930	480819	422377	386153	391209	479893	407845	416710	469545	524110	567413	419301	452967	475527	484474	0.0403309	0.641686
K.FYATN#DTEVAQSNFEALQDFFR.L	sp|P10619|PPGB_HUMAN	Lysosomal protective protein OS=Homo sapiens OX=9606 GN=CTSA PE=1 SV=2	P10619	CTSA	11	6	1.08392e+06	1.06942e+06	1.02574e+06	935691	935265	1.05766e+06	876346	880132	1.09012e+06	1.09538e+06	1.15904e+06	987211	1.11494e+06	1.28749e+06	1.04413e+06	1.11126e+06	1.174e+06	1.19788e+06	0.18508	0.0213647
R.DVN#CSVMGPQEK.K	sp|P53634|CATC_HUMAN	Dipeptidyl peptidase 1 OS=Homo sapiens OX=9606 GN=CTSC PE=1 SV=2	P53634	CTSC	4	3.71	1.10965e+06	1.13546e+06	799516	503813	1.0414e+06	1.02745e+06	395176	553269	932650	1.05813e+06	1.11221e+06	811940	1.02535e+06	1.12042e+06	505131	1.01011e+06	1.07552e+06	934389	0.26064	0.233522
R.DVN#CSVM*GPQEK.K	sp|P53634|CATC_HUMAN	Dipeptidyl peptidase 1 OS=Homo sapiens OX=9606 GN=CTSC PE=1 SV=2	P53634	CTSC	2	3.85	1.23112e+06	1.51796e+06	1.1861e+06	679172	1.59261e+06	1.56445e+06	506809	891103	1.31988e+06	1.62624e+06	1.63348e+06	1.33926e+06	1.76749e+06	1.39093e+06	789065	1.40844e+06	1.67589e+06	1.53881e+06	0.387438	0.0847955
R.ILTN#NSQTPILSPQEVVSCSQYAQGCEGGFPYLIAGK.Y	sp|P53634|CATC_HUMAN	Dipeptidyl peptidase 1 OS=Homo sapiens OX=9606 GN=CTSC PE=1 SV=2	P53634	CTSC	3	4.2	441351	652013	483960	295239	606580	629192	288233	296964	534906	578216	577249	459724	595110	673323	370178	612433	636547	612547	0.324364	0.0852472
K.VTTYCN#ETM*TGWVHDVLGR.N	sp|P53634|CATC_HUMAN	Dipeptidyl peptidase 1 OS=Homo sapiens OX=9606 GN=CTSC PE=1 SV=2	P53634	CTSC	3	5.04	1.04241e+06	1.55703e+06	1.15565e+06	726986	1.43966e+06	1.53833e+06	661585	694145	1.31022e+06	1.37063e+06	1.29973e+06	1.0832e+06	1.51458e+06	1.32693e+06	845366	1.5365e+06	1.50502e+06	1.46068e+06	0.289717	0.131657
K.VTTYCN#ETMTGWVHDVLGR.N	sp|P53634|CATC_HUMAN	Dipeptidyl peptidase 1 OS=Homo sapiens OX=9606 GN=CTSC PE=1 SV=2	P53634	CTSC	3	6.12	513278	746483	496376	344186	674777	684066	308285	291325	603904	585353	572187	490736	608387	654002	374149	656891	678208	630361	0.229774	0.234001
K.APGWAN#SSAGSGR.I	sp|Q86VB7|C163A_HUMAN	Scavenger receptor cysteine-rich type 1 protein M130 OS=Homo sapiens OX=9606 GN=CD163 PE=1 SV=2	Q86VB7	CD163	5	3.64	6.69189e+06	9.66472e+06	6.81945e+06	5.65508e+06	8.24507e+06	9.15403e+06	4.60952e+06	4.12598e+06	8.84057e+06	8.84799e+06	8.83137e+06	4.0445e+06	1.0104e+07	6.67584e+06	3.00794e+06	6.10207e+06	7.89612e+06	5.34899e+06	-0.104171	0.652717
K.EAGN#ITTDGYEILGK.L	sp|Q99715|COCA1_HUMAN	Collagen alpha-1(XII) chain OS=Homo sapiens OX=9606 GN=COL12A1 PE=1 SV=2	Q99715	COL12A1	2	3.68	376817	514822	698474	690038	834425	782760	484007	93259.7	654652	454148	401960	319987	645972	458214	132895	588249	600698	602329	-0.209293	0.580931
K.YTGN#ASALFILPDQDKM*EEVEAM*LLPETLK.R	sp|P01011|AACT_HUMAN	Alpha-1-antichymotrypsin OS=Homo sapiens OX=9606 GN=SERPINA3 PE=1 SV=2	P01011	SERPINA3	7	4.55	655225	839483	829045	524367	679826	908405	1.13794e+06	1.11739e+06	974294	1.12238e+06	1.02422e+06	806352	1.22184e+06	721452	536872	771119	1.01859e+06	885271	0.081955	0.630656
R.TSLELWMHTDPVSQKN#ESVR.N	sp|Q92542|NICA_HUMAN	Nicastrin OS=Homo sapiens OX=9606 GN=NCSTN PE=1 SV=2	Q92542	NCSTN	6	5.43	4.00322e+06	4.38812e+06	4.52758e+06	3.66307e+06	4.25689e+06	5.92675e+06	3.27641e+06	4.61452e+06	4.74621e+06	4.94591e+06	4.05246e+06	4.35444e+06	4.31648e+06	4.76259e+06	4.28638e+06	4.97735e+06	4.22123e+06	4.43417e+06	0.049103	0.614753
K.NLGGLETEDDYSYQGHM*QSCN#FSAEK.A	sp|Q9UBX1|CATF_HUMAN	Cathepsin F OS=Homo sapiens OX=9606 GN=CTSF PE=1 SV=1	Q9UBX1	CTSF	1	4.75	261729	295280	248953	259128	363462	269011	280815	285659	262348	264198	232931	312655	257656	232652	214528	250035	290251	307034	-0.0995399	0.293698
K.VYIN#DSVELSQNEQK.L	sp|Q9UBX1|CATF_HUMAN	Cathepsin F OS=Homo sapiens OX=9606 GN=CTSF PE=1 SV=1	Q9UBX1	CTSF	5	4.98	1.02931e+06	1.12295e+06	966289	1.01304e+06	1.17171e+06	1.06052e+06	1.01913e+06	1.10364e+06	987496	913266	887306	960216	919964	868152	851554	875201	980319	1.04389e+06	-0.191131	0.0092154
K.INAHNNGN#HTFK.M	sp|P09668|CATH_HUMAN	Pro-cathepsin H OS=Homo sapiens OX=9606 GN=CTSH PE=1 SV=4	P09668	CTSH	2	2.63	1.02624e+06	1.41736e+06	1.44194e+06	1.27515e+06	1.85842e+06	2.50164e+06	6.57754e+06	1.12329e+06	1.45456e+06	2.20489e+06	1.64075e+06	2.77249e+06	1.68986e+06	2.07349e+06	1.60491e+06	2.17168e+06	1.96188e+06	1.11364e+06	0.11133	0.695051
K.YSVAN#DTGFVDIPK.Q	sp|P07711|CATL1_HUMAN	Procathepsin L OS=Homo sapiens OX=9606 GN=CTSL PE=1 SV=2	P07711	CTSL	6	4.21	3.85418e+06	5.10868e+06	4.81625e+06	4.45471e+06	4.06164e+06	5.11844e+06	3.27681e+06	5.19687e+06	3.791e+06	4.54309e+06	5.95965e+06	4.63313e+06	5.06754e+06	4.41984e+06	4.38419e+06	3.80329e+06	4.59489e+06	2.62179e+06	-0.000731481	0.995674
K.YSVAN#DTGFVDIPKQEK.A	sp|P07711|CATL1_HUMAN	Procathepsin L OS=Homo sapiens OX=9606 GN=CTSL PE=1 SV=2	P07711	CTSL	1	4.54	2.62176e+06	3.31522e+06	4.11596e+06	3.16434e+06	3.36486e+06	4.25982e+06	2.22548e+06	4.16445e+06	2.64311e+06	3.55339e+06	3.90945e+06	3.07505e+06	3.21184e+06	3.04728e+06	3.18143e+06	2.87349e+06	3.28202e+06	2.18484e+06	-0.0595898	0.662038
K.ECHAIRN#YTLWR.V	sp|Q9UBR2|CATZ_HUMAN	Cathepsin Z OS=Homo sapiens OX=9606 GN=CTSZ PE=1 SV=1	Q9UBR2	CTSZ	3	4.24	330780	409814	423624	307144	470001	472924	311616	243073	428783	313841	382116	311268	420580	189008	314944	346732	427495	369179	-0.146227	0.362431
K.N#ASSEYSGTYSCTVR.N	sp|P78310|CXAR_HUMAN	Coxsackievirus and adenovirus receptor OS=Homo sapiens OX=9606 GN=CXADR PE=1 SV=1	P78310	CXADR	4	4.98	3.78245e+06	2.75703e+06	2.93337e+06	3.98345e+06	2.83886e+06	2.70946e+06	4.29361e+06	2.33496e+06	2.63172e+06	3.16031e+06	2.66949e+06	3.04101e+06	2.88096e+06	1.93695e+06	2.47067e+06	3.21885e+06	3.44043e+06	2.637e+06	-0.139943	0.299853
K.SGDASIN#VTNLQLSDIGTYQCK.V	sp|P78310|CXAR_HUMAN	Coxsackievirus and adenovirus receptor OS=Homo sapiens OX=9606 GN=CXADR PE=1 SV=1	P78310	CXADR	4	5.91	1.1136e+06	750025	825557	1.00995e+06	856987	814064	1.32935e+06	701951	715255	785318	686488	760128	804352	563262	754675	849071	939943	691992	-0.229681	0.0844413
R.TQYEAM*ASSN#M*HEAEEWYR.S	sp|P14136|GFAP_HUMAN	Glial fibrillary acidic protein OS=Homo sapiens OX=9606 GN=GFAP PE=1 SV=1	P14136	GFAP	1	2.82	323244	575177	572853	663873	1.21807e+06	1.30169e+06	460171	458326	816273	448181	321227	699649	361748	494381	628401	623752	788958	457984	-0.324368	0.206213
R.VVSVLTVLHQDWLN#GK.E	sp|P01861|IGHG4_HUMAN	Immunoglobulin heavy constant gamma 4 OS=Homo sapiens OX=9606 GN=IGHG4 PE=1 SV=1	P01861	IGHG4	2	3.35	603299	704863	830896	1.28815e+06	1.24893e+06	518166	380153	495688	998897	672827	499043	399889	712377	869602	401621	773157	794758	1.16538e+06	-0.13474	0.59828
K.VVN#VSDLYK.T	sp|P49961|ENTP1_HUMAN	Ectonucleoside triphosphate diphosphohydrolase 1 OS=Homo sapiens OX=9606 GN=ENTPD1 PE=1 SV=1	P49961	ENTPD1	5	3.81	8.59933e+06	1.04852e+07	1.13871e+07	7.73832e+06	1.31552e+07	1.59222e+07	6.18196e+06	1.02504e+07	1.1324e+07	1.09991e+07	1.11794e+07	1.00885e+07	1.06471e+07	1.21377e+07	7.83585e+06	1.07191e+07	1.27651e+07	1.15257e+07	0.0811438	0.59121
R.TLN#QSSDELQLSM*GNAMFVK.E	sp|P01011|AACT_HUMAN	Alpha-1-antichymotrypsin OS=Homo sapiens OX=9606 GN=SERPINA3 PE=1 SV=2	P01011	SERPINA3	7	4.65	1.73172e+06	2.16764e+06	1.58818e+06	1.29899e+06	1.64243e+06	1.80221e+06	2.97977e+06	1.79059e+06	1.87054e+06	2.63697e+06	2.58474e+06	1.46034e+06	2.63079e+06	1.56866e+06	1.03926e+06	1.52875e+06	2.87069e+06	2.46712e+06	0.112733	0.571464
K.DVVTAAGDM*LKDN#ATEEEILVYLEK.T	sp|P07602|SAP_HUMAN	Prosaposin OS=Homo sapiens OX=9606 GN=PSAP PE=1 SV=2	P07602	PSAP	11	6.36	1.13872e+06	723708	726256	535983	805845	889353	405857	1.39853e+06	705937	686699	767720	890815	1.55853e+06	714247	776844	665594	869549	824432	0.119203	0.566382
K.LAFAFGDRNCSTITLQN#ITR.G	sp|Q14118|DAG1_HUMAN	Dystroglycan OS=Homo sapiens OX=9606 GN=DAG1 PE=1 SV=2	Q14118	DAG1	2	2.8	1.58063e+06	1.78405e+06	1.78526e+06	1.88301e+06	2.00707e+06	1.91472e+06	1.7237e+06	1.73516e+06	1.98607e+06	1.45615e+06	1.18554e+06	1.81635e+06	1.58893e+06	1.60012e+06	1.76267e+06	1.78476e+06	1.58588e+06	1.54615e+06	-0.201678	0.0276249
R.N#CSTITLQN#ITR.G	sp|Q14118|DAG1_HUMAN	Dystroglycan OS=Homo sapiens OX=9606 GN=DAG1 PE=1 SV=2	Q14118	DAG1	6	4.37	5.30876e+06	7.05223e+06	5.39132e+06	4.46969e+06	6.47833e+06	5.53407e+06	4.31677e+06	6.03635e+06	6.59284e+06	4.62583e+06	4.25162e+06	5.12347e+06	5.17514e+06	3.6733e+06	3.43509e+06	5.76164e+06	4.25141e+06	3.10856e+06	-0.385692	0.00721261
K.LAFAFGDRN#CSTITLQN#ITR.G	sp|Q14118|DAG1_HUMAN	Dystroglycan OS=Homo sapiens OX=9606 GN=DAG1 PE=1 SV=2	Q14118	DAG1	144	6.38	4.19718e+06	4.74422e+06	4.57531e+06	4.42443e+06	5.18913e+06	4.83602e+06	4.10365e+06	4.54374e+06	4.928e+06	4.06207e+06	3.43334e+06	4.84393e+06	4.29148e+06	4.36315e+06	4.09978e+06	4.43159e+06	4.35016e+06	3.8652e+06	-0.140691	0.0768171
K.KLAFAFGDRN#CSTITLQN#ITR.G	sp|Q14118|DAG1_HUMAN	Dystroglycan OS=Homo sapiens OX=9606 GN=DAG1 PE=1 SV=2	Q14118	DAG1	27	6.56	4.87123e+06	5.60924e+06	6.00876e+06	5.16066e+06	6.91937e+06	6.75576e+06	4.43669e+06	5.84934e+06	6.02671e+06	5.74606e+06	4.51671e+06	5.95139e+06	5.5724e+06	5.52541e+06	5.48176e+06	6.29299e+06	6.10135e+06	5.53586e+06	-0.0178695	0.849283
R.ALN#TTQPGSLQLTVGNLKPEAM*YTFR.V	sp|P43146|DCC_HUMAN	Netrin receptor DCC OS=Homo sapiens OX=9606 GN=DCC PE=1 SV=2	P43146	DCC	2	3.92	2.09788e+06	2.03719e+06	1.99935e+06	2.67201e+06	1.59374e+06	1.82275e+06	3.59878e+06	2.08575e+06	1.81457e+06	1.70494e+06	1.74943e+06	1.68174e+06	1.65035e+06	1.77263e+06	1.8301e+06	1.61383e+06	1.75998e+06	1.91709e+06	-0.291899	0.0258346
R.ALN#TTQPGSLQLTVGNLKPEAMYTFR.V	sp|P43146|DCC_HUMAN	Netrin receptor DCC OS=Homo sapiens OX=9606 GN=DCC PE=1 SV=2	P43146	DCC	2	5.46	1.20341e+06	1.11142e+06	1.00552e+06	1.48552e+06	806444	861162	2.19178e+06	1.03085e+06	922778	1.04158e+06	992445	867457	863948	1.10845e+06	1.05592e+06	962125	912044	1.12107e+06	-0.188593	0.23111
K.QQLSN#GSLLIQNILHSR.H	sp|P43146|DCC_HUMAN	Netrin receptor DCC OS=Homo sapiens OX=9606 GN=DCC PE=1 SV=2	P43146	DCC	7	6.1	976007	721376	657043	1.02474e+06	530839	544042	1.46186e+06	732339	545657	853103	832379	658364	707248	914273	775492	746741	680114	917622	0.0500038	0.771605
R.IADTN#ITSIPQGLPPSLTELHLDGNK.I	sp|P07585|PGS2_HUMAN	Decorin OS=Homo sapiens OX=9606 GN=DCN PE=1 SV=1	P07585	DCN	1	3.24	269007	311134	446678	314766	446490	506357	377972	36914.9	484560	419009	426712	194020	544817	303709	72024	519611	565768	538759	0.207116	0.664038
K.LGLSFNSISAVDN#GSLANTPHLR.E	sp|P07585|PGS2_HUMAN	Decorin OS=Homo sapiens OX=9606 GN=DCN PE=1 SV=1	P07585	DCN	3	5.56	953267	1.21103e+06	1.69142e+06	1.18494e+06	1.87125e+06	2.20292e+06	1.23281e+06	155161	1.7813e+06	1.63521e+06	1.4697e+06	709376	2.37798e+06	1.14546e+06	287937	2.00888e+06	2.00591e+06	1.9753e+06	0.190162	0.685204
R.SLSDNIN#LPQGVRYIYTIDGSR.K	sp|O43602|DCX_HUMAN	Neuronal migration protein doublecortin OS=Homo sapiens OX=9606 GN=DCX PE=1 SV=4	O43602	DCX	1	2.43	1.52558e+06	1.03166e+06	1.04821e+06	1.81578e+06	827707	956237	1.953e+06	906959	985501	1.44267e+06	1.45885e+06	1.4982e+06	1.1338e+06	1.13863e+06	1.06271e+06	1.46211e+06	1.53502e+06	1.4168e+06	0.19253	0.249353
R.SN#SSLVR.D	sp|A7MBM2|DISP2_HUMAN	Protein dispatched homolog 2 OS=Homo sapiens OX=9606 GN=DISP2 PE=2 SV=2	A7MBM2	DISP2	6	2.78	4.53036e+06	8.2251e+06	8.55848e+06	1.11572e+07	7.58808e+06	6.94035e+06	1.48238e+07	7.7047e+06	8.65766e+06	4.7702e+06	5.35903e+06	6.20326e+06	6.23852e+06	3.81165e+06	5.26285e+06	5.30969e+06	5.3305e+06	5.60679e+06	-0.653181	0.000842241
R.ARN#QSFFDTLQEGWPTLCFVETLQR.W	sp|A7MBM2|DISP2_HUMAN	Protein dispatched homolog 2 OS=Homo sapiens OX=9606 GN=DISP2 PE=2 SV=2	A7MBM2	DISP2	1	3.83	316360	272905	276781	458833	219476	277070	468046	243103	263180	291507	205198	292697	230512	282219	315110	262115	278400	348111	-0.125655	0.399069
R.TAANQCCPSWSLGNYLAVLSN#R.S	sp|A7MBM2|DISP2_HUMAN	Protein dispatched homolog 2 OS=Homo sapiens OX=9606 GN=DISP2 PE=2 SV=2	A7MBM2	DISP2	5	5.63	1.01739e+06	1.00404e+06	1.01771e+06	1.6037e+06	770043	943082	1.89166e+06	896252	878237	1.06248e+06	710650	969034	815964	996128	1.03398e+06	852750	875244	1.19601e+06	-0.190618	0.236415
R.SN#SSLVRDPAFSASGPEAQR.W	sp|A7MBM2|DISP2_HUMAN	Protein dispatched homolog 2 OS=Homo sapiens OX=9606 GN=DISP2 PE=2 SV=2	A7MBM2	DISP2	4	6.48	1.3335e+06	1.98051e+06	2.44605e+06	3.16602e+06	2.24743e+06	2.13114e+06	3.26431e+06	2.22954e+06	2.34065e+06	1.50076e+06	1.46854e+06	1.59077e+06	1.82745e+06	1.19342e+06	1.4469e+06	1.56155e+06	1.77548e+06	2.27186e+06	-0.509088	0.00301008
K.LLAN#SIHGLNAARPDYIASK.A	sp|Q96PE3|INP4A_HUMAN	Inositol polyphosphate-4-phosphatase type I A OS=Homo sapiens OX=9606 GN=INPP4A PE=1 SV=1	Q96PE3	INPP4A	1	2.66	219463	129577	132235	164180	134052	124982	205092	152022	116667	146904	121771	168988	159674	183111	189502	144044	147362	165151	0.0713406	0.578501
K.FTN#ASK.I	sp|P08575|PTPRC_HUMAN	Receptor-type tyrosine-protein phosphatase C OS=Homo sapiens OX=9606 GN=PTPRC PE=1 SV=3	P08575	PTPRC	2	2.33	6.60914e+06	8.82327e+06	6.9721e+06	4.08261e+06	8.9446e+06	9.88167e+06	3.56852e+06	9.28817e+06	7.95832e+06	8.9695e+06	9.60932e+06	9.74201e+06	8.64262e+06	7.02323e+06	5.0122e+06	5.32661e+06	8.88721e+06	6.75343e+06	0.11972	0.561512
R.LN#FTLVGKPLLAFR.N	sp|P20702|ITAX_HUMAN	Integrin alpha-X OS=Homo sapiens OX=9606 GN=ITGAX PE=1 SV=3	P20702	ITGAX	9	4.88	5.14476e+06	5.89395e+06	6.27785e+06	2.98348e+06	7.96358e+06	7.41754e+06	2.69056e+06	9.5607e+06	6.35213e+06	7.72433e+06	7.26291e+06	6.50532e+06	6.16293e+06	5.35014e+06	4.90437e+06	6.73204e+06	6.34379e+06	4.72439e+06	0.124348	0.559194
R.TLN#QSSDELQLSMGN#AMFVK.E	sp|P01011|AACT_HUMAN	Alpha-1-antichymotrypsin OS=Homo sapiens OX=9606 GN=SERPINA3 PE=1 SV=2	P01011	SERPINA3	1	2.94	489985	804782	454072	364631	594707	551106	1.09899e+06	283482	515209	762210	783501	367553	829265	404308	331681	472910	866243	891775	0.152941	0.558577
R.GLN#VTLSSTGR.N	sp|P0C0L4|CO4A_HUMAN	Complement C4-A OS=Homo sapiens OX=9606 GN=C4A PE=1 SV=2	P0C0L4	C4A	5	3.65	1.51493e+07	1.7643e+07	1.56426e+07	1.40111e+07	1.65067e+07	1.67402e+07	5.7532e+06	2.18768e+07	1.83219e+07	2.90139e+07	2.24661e+07	1.72251e+07	2.22568e+07	1.65685e+07	9.47077e+06	1.57998e+07	2.27409e+07	1.6861e+07	0.296661	0.202269
K.ITNN#QTGQMVFSETVITSVGDEEGRR.S	sp|Q9UBP4|DKK3_HUMAN	Dickkopf-related protein 3 OS=Homo sapiens OX=9606 GN=DKK3 PE=1 SV=2	Q9UBP4	DKK3	2	6.33	391598	412036	457065	331362	614574	504982	175833	498308	509430	415444	531430	471556	641948	513403	290321	395310	518242	345833	0.117772	0.563732
K.LYILN#PK.A	sp|Q8IVF4|DYH10_HUMAN	Dynein heavy chain 10, axonemal OS=Homo sapiens OX=9606 GN=DNAH10 PE=1 SV=4	Q8IVF4	DNAH10	1	2.07	3.31608e+06	3.65024e+06	4.68849e+06	3.26411e+06	4.38393e+06	2.25921e+06	3.99425e+06	2.58218e+06	3.48042e+06	3.23626e+06	2.43809e+06	3.76217e+06	1.47453e+06	3.75144e+06	2.03095e+06	2.89599e+06	2.37733e+06	3.68805e+06	-0.328816	0.0881738
R.VFN#GLVLTN#PERFQTVAQM*VRVWR.N	sp|Q8IVF4|DYH10_HUMAN	Dynein heavy chain 10, axonemal OS=Homo sapiens OX=9606 GN=DNAH10 PE=1 SV=4	Q8IVF4	DNAH10	1	2.1	1.59185e+06	1.61143e+06	1.73579e+06	1.3817e+06	2.14464e+06	1.06084e+06	1.38102e+06	1.20832e+06	1.74178e+06	1.25677e+06	1.03651e+06	1.65065e+06	654628	1.6642e+06	834485	1.2385e+06	1.00683e+06	1.52311e+06	-0.383763	0.0420949
K.GLLNGIRDMLAN#IFLPAVLATNNWGALNQSK.Q	sp|Q96JB1|DYH8_HUMAN	Dynein heavy chain 8, axonemal OS=Homo sapiens OX=9606 GN=DNAH8 PE=1 SV=2	Q96JB1	DNAH8	1	3.25	934462	1.45177e+06	1.08485e+06	1.69411e+06	1.53497e+06	1.69527e+06	1.92327e+06	1.46438e+06	1.22355e+06	2.28924e+06	3.26899e+06	1.59899e+06	2.11111e+06	2.11938e+06	2.39381e+06	3.19146e+06	2.42545e+06	2.23143e+06	0.736618	9.19786e-05
R.AYPSTAGLAAWFPDLLN#R.I	sp|Q9NYC9|DYH9_HUMAN	Dynein heavy chain 9, axonemal OS=Homo sapiens OX=9606 GN=DNAH9 PE=1 SV=3	Q9NYC9	DNAH9	1	2.25	1.83533e+06	1.76315e+06	1.68839e+06	1.49682e+06	2.18638e+06	1.77754e+06	1.44183e+06	1.71378e+06	1.69878e+06	2.2719e+06	2.04729e+06	1.75019e+06	1.93898e+06	2.03414e+06	1.85875e+06	3.08582e+06	2.34205e+06	1.87086e+06	0.288506	0.0133888
R.SN#TSQLAFLLYNDQPPQPSK.A	sp|O00115|DNS2A_HUMAN	Deoxyribonuclease-2-alpha OS=Homo sapiens OX=9606 GN=DNASE2 PE=1 SV=2	O00115	DNASE2	1	4.9	474762	602646	508791	386582	519329	667486	415517	442579	535057	466044	451446	386984	551771	526036	587268	521298	420134	541038	-0.0247836	0.825802
K.TVGILPSN#CSDIWQVLNVNQIAFPGPAGPSFN#STEDHSK.W	sp|O00115|DNS2A_HUMAN	Deoxyribonuclease-2-alpha OS=Homo sapiens OX=9606 GN=DNASE2 PE=1 SV=2	O00115	DNASE2	4	5.64	544311	882220	708857	667743	720002	981142	643231	678184	722264	790360	858333	698485	850476	807537	863994	836584	611318	887664	0.148354	0.179562
K.VPLQDLM*VRN#DTPCGTTIGPILASR.L	sp|Q9ULA0|DNPEP_HUMAN	Aspartyl aminopeptidase OS=Homo sapiens OX=9606 GN=DNPEP PE=1 SV=2	Q9ULA0	DNPEP	1	1.93	235933	340138	408052	318449	460790	457253	230408	397498	473428	491355	431301	401945	562479	832161	373701	478253	583721	469306	0.484099	0.0100433
R.SQACATLYLLMRFSFGATSN#FAR.V	sp|Q8NF50|DOCK8_HUMAN	Dedicator of cytokinesis protein 8 OS=Homo sapiens OX=9606 GN=DOCK8 PE=1 SV=3	Q8NF50	DOCK8	1	2.09	2.40269e+06	2.11131e+06	1.80753e+06	1.76691e+06	1.77867e+06	2.18579e+06	1.28807e+06	1.2822e+06	2.07757e+06	2.09131e+06	2.03642e+06	2.17913e+06	2.42295e+06	1.45902e+06	1.87086e+06	1.65913e+06	2.22874e+06	2.07939e+06	0.125195	0.34978
R.WIN#DTDVVYK.S	sp|Q8N608|DPP10_HUMAN	Inactive dipeptidyl peptidase 10 OS=Homo sapiens OX=9606 GN=DPP10 PE=1 SV=2	Q8N608	DPP10	6	3.75	3.06761e+06	1.97823e+06	2.55097e+06	3.06148e+06	2.22823e+06	2.41407e+06	5.86159e+06	2.14869e+06	2.30945e+06	2.09942e+06	1.85075e+06	2.11365e+06	1.99491e+06	2.30132e+06	2.18243e+06	1.82341e+06	1.99017e+06	1.84794e+06	-0.416472	0.015975
R.LAFLM*IN#DSLVPTM*VIPR.F	sp|Q8N608|DPP10_HUMAN	Inactive dipeptidyl peptidase 10 OS=Homo sapiens OX=9606 GN=DPP10 PE=1 SV=2	Q8N608	DPP10	22	3.96	2.98561e+06	1.39985e+06	1.60185e+06	2.13879e+06	1.36319e+06	1.37802e+06	3.88487e+06	1.47453e+06	1.28282e+06	1.83675e+06	1.20168e+06	1.43916e+06	1.42723e+06	1.54681e+06	1.37342e+06	1.48601e+06	1.3307e+06	1.38241e+06	-0.323146	0.103963
R.LAFLMIN#DSLVPTM*VIPR.F	sp|Q8N608|DPP10_HUMAN	Inactive dipeptidyl peptidase 10 OS=Homo sapiens OX=9606 GN=DPP10 PE=1 SV=2	Q8N608	DPP10	12	4.38	1.20187e+06	561512	653656	814849	557105	535166	1.396e+06	537232	508021	569143	441562	520472	505786	481121	455371	509413	438125	431451	-0.54118	0.0070244
R.LAFLMIN#DSLVPTMVIPR.F	sp|Q8N608|DPP10_HUMAN	Inactive dipeptidyl peptidase 10 OS=Homo sapiens OX=9606 GN=DPP10 PE=1 SV=2	Q8N608	DPP10	1	4.57	83296.6	39802.3	41504.3	52726.6	34830.5	35453.9	117655	42263.4	35750.4	46656.9	39986.5	39560.7	40886.7	46044.9	39160.8	40225.2	34021.5	41532.6	-0.262724	0.20431
R.AQN#ISILTVCETTTGACSK.K	sp|Q8N608|DPP10_HUMAN	Inactive dipeptidyl peptidase 10 OS=Homo sapiens OX=9606 GN=DPP10 PE=1 SV=2	Q8N608	DPP10	5	4.73	2.84892e+06	842358	1.47617e+06	1.73155e+06	1.14362e+06	1.26441e+06	4.50452e+06	1.61781e+06	790142	1.83751e+06	1.39824e+06	1.4362e+06	1.63186e+06	1.09118e+06	1.22788e+06	1.21453e+06	1.27045e+06	1.08832e+06	-0.21272	0.428069
R.LAFLM*IN#DSLVPTMVIPR.F	sp|Q8N608|DPP10_HUMAN	Inactive dipeptidyl peptidase 10 OS=Homo sapiens OX=9606 GN=DPP10 PE=1 SV=2	Q8N608	DPP10	33	4.88	1.51087e+06	697756	783347	1.09881e+06	710190	706146	1.83034e+06	751774	657954	916762	638277	735270	741570	798132	679848	758409	674739	687294	-0.306488	0.106172
K.AGVN#YTMQVYPDEGHNVSEK.S	sp|Q8N608|DPP10_HUMAN	Inactive dipeptidyl peptidase 10 OS=Homo sapiens OX=9606 GN=DPP10 PE=1 SV=2	Q8N608	DPP10	8	5.07	2.37832e+06	1.14821e+06	1.28783e+06	1.71921e+06	1.15802e+06	1.13702e+06	2.65607e+06	1.13418e+06	1.11495e+06	1.24025e+06	948716	1.10684e+06	1.1262e+06	1.11329e+06	1.00897e+06	1.15944e+06	1.01926e+06	988074	-0.421881	0.019059
K.AGVN#YTMQVYPDEGHN#VSEK.S	sp|Q8N608|DPP10_HUMAN	Inactive dipeptidyl peptidase 10 OS=Homo sapiens OX=9606 GN=DPP10 PE=1 SV=2	Q8N608	DPP10	1	5.09	618237	310256	322498	467782	264234	291208	701503	308397	279316	361371	246075	299516	310450	310570	258719	294145	278457	277471	-0.350617	0.0605721
K.AGVN#YTM*QVYPDEGHN#VSEK.S	sp|Q8N608|DPP10_HUMAN	Inactive dipeptidyl peptidase 10 OS=Homo sapiens OX=9606 GN=DPP10 PE=1 SV=2	Q8N608	DPP10	2	5.26	1.13152e+06	657987	679383	969676	582315	604975	1.48749e+06	632075	637934	668213	524048	614547	617750	519598	524274	591491	581986	552089	-0.434717	0.0137591
K.LNIETN#ATTLLLEN#TTFVTFK.A	sp|Q8N608|DPP10_HUMAN	Inactive dipeptidyl peptidase 10 OS=Homo sapiens OX=9606 GN=DPP10 PE=1 SV=2	Q8N608	DPP10	57	5.28	6.27755e+06	4.38506e+06	5.16081e+06	6.44661e+06	4.67346e+06	4.1778e+06	9.92006e+06	4.16968e+06	4.41107e+06	3.22405e+06	2.8452e+06	3.43631e+06	3.4681e+06	3.01516e+06	3.01167e+06	3.28743e+06	3.38267e+06	2.88028e+06	-0.742339	4.3056e-05
K.AGVN#YTM*QVYPDEGHNVSEK.S	sp|Q8N608|DPP10_HUMAN	Inactive dipeptidyl peptidase 10 OS=Homo sapiens OX=9606 GN=DPP10 PE=1 SV=2	Q8N608	DPP10	8	5.38	5.23709e+06	3.1775e+06	4.17033e+06	4.95943e+06	3.48401e+06	3.58834e+06	7.90198e+06	3.47376e+06	3.50672e+06	3.23734e+06	2.72666e+06	3.38056e+06	3.41855e+06	2.52802e+06	2.92047e+06	3.10724e+06	3.04355e+06	2.84227e+06	-0.483851	0.00355617
R.GKAN#YSLQIYPDESHYFTSSSLK.Q	sp|P42658|DPP6_HUMAN	Dipeptidyl aminopeptidase-like protein 6 OS=Homo sapiens OX=9606 GN=DPP6 PE=1 SV=2	P42658	DPP6	1	3.75	2.03523e+06	870992	1.31944e+06	1.61106e+06	1.02783e+06	1.13983e+06	3.046e+06	826778	1.00146e+06	1.47624e+06	830161	966528	900766	878983	906502	1.07326e+06	1.03567e+06	1.00423e+06	-0.394714	0.0755765
R.LAYAAIN#DSR.V	sp|P42658|DPP6_HUMAN	Dipeptidyl aminopeptidase-like protein 6 OS=Homo sapiens OX=9606 GN=DPP6 PE=1 SV=2	P42658	DPP6	7	3.88	7.211e+06	4.80491e+06	6.0562e+06	7.33109e+06	5.98846e+06	5.01337e+06	1.36777e+07	4.52005e+06	5.44481e+06	3.55477e+06	3.31027e+06	4.31475e+06	4.08787e+06	3.6589e+06	3.51044e+06	3.82008e+06	3.857e+06	2.53923e+06	-0.809359	0.000140652
R.AQN#VSILTLCDATTGVCTKK.H	sp|P42658|DPP6_HUMAN	Dipeptidyl aminopeptidase-like protein 6 OS=Homo sapiens OX=9606 GN=DPP6 PE=1 SV=2	P42658	DPP6	1	4.22	1.618e+06	837970	962505	1.3732e+06	922809	831797	2.27214e+06	727564	789246	1.11283e+06	701714	824989	736755	800579	789494	846777	767059	826755	-0.386415	0.0529014
R.LWNVETN#TSTVLIEGKKIESLR.A	sp|P42658|DPP6_HUMAN	Dipeptidyl aminopeptidase-like protein 6 OS=Homo sapiens OX=9606 GN=DPP6 PE=1 SV=2	P42658	DPP6	2	4.49	1.15245e+06	393017	602126	656145	418577	454811	1.09605e+06	326942	358917	666192	377551	461830	395179	420510	405246	474771	432802	434961	-0.294194	0.204893
R.LWNVETN#TSTVLIEGK.K	sp|P42658|DPP6_HUMAN	Dipeptidyl aminopeptidase-like protein 6 OS=Homo sapiens OX=9606 GN=DPP6 PE=1 SV=2	P42658	DPP6	97	4.97	4.54268e+06	1.9233e+06	2.19413e+06	3.24378e+06	2.02638e+06	1.84101e+06	5.23219e+06	1.7486e+06	1.80297e+06	2.82237e+06	1.84975e+06	2.04095e+06	1.89684e+06	1.90645e+06	1.89917e+06	2.23594e+06	2.0926e+06	1.96011e+06	-0.279043	0.182651
K.AN#YSLQIYPDESHYFTSSSLK.Q	sp|P42658|DPP6_HUMAN	Dipeptidyl aminopeptidase-like protein 6 OS=Homo sapiens OX=9606 GN=DPP6 PE=1 SV=2	P42658	DPP6	8	5.06	5.99943e+06	3.66154e+06	4.00392e+06	6.02931e+06	4.12977e+06	3.96086e+06	8.84802e+06	3.2851e+06	4.4663e+06	2.341e+06	2.18978e+06	2.907e+06	2.92957e+06	2.67687e+06	2.56643e+06	2.83239e+06	3.08031e+06	2.42424e+06	-0.830206	3.86555e-05
R.AQN#VSILTLCDATTGVCTK.K	sp|P42658|DPP6_HUMAN	Dipeptidyl aminopeptidase-like protein 6 OS=Homo sapiens OX=9606 GN=DPP6 PE=1 SV=2	P42658	DPP6	13	5.23	2.83835e+06	1.41303e+06	1.6559e+06	2.22351e+06	1.48324e+06	1.39246e+06	3.63769e+06	1.23697e+06	1.45182e+06	1.712e+06	1.19552e+06	1.43094e+06	1.31001e+06	1.30002e+06	1.24292e+06	1.44518e+06	1.40216e+06	1.244e+06	-0.408039	0.0336572
R.LWNVETN#TSTVLIEGKK.I	sp|P42658|DPP6_HUMAN	Dipeptidyl aminopeptidase-like protein 6 OS=Homo sapiens OX=9606 GN=DPP6 PE=1 SV=2	P42658	DPP6	4	5.42	1.63175e+06	797243	1.05689e+06	1.49949e+06	909354	845420	2.30321e+06	712064	861222	1.07168e+06	665714	788361	738143	783794	806806	891397	806183	818254	-0.428679	0.0368793
R.ALAGLVYN#ASGSEHCYDIYR.L	sp|Q9UHL4|DPP2_HUMAN	Dipeptidyl peptidase 2 OS=Homo sapiens OX=9606 GN=DPP7 PE=1 SV=3	Q9UHL4	DPP7	9	5.3	2.42445e+06	3.94248e+06	2.58341e+06	2.06167e+06	3.03539e+06	4.17317e+06	2.44496e+06	3.00145e+06	2.88024e+06	2.62055e+06	2.45794e+06	3.35823e+06	3.2815e+06	3.40565e+06	2.95856e+06	2.81878e+06	3.30829e+06	3.59513e+06	0.0905412	0.485898
R.N#LSASVIAVTIQGGAHHLDLR.A	sp|Q9UHL4|DPP2_HUMAN	Dipeptidyl peptidase 2 OS=Homo sapiens OX=9606 GN=DPP7 PE=1 SV=3	Q9UHL4	DPP7	9	5.81	1.89733e+06	3.5236e+06	2.07872e+06	1.78367e+06	2.4431e+06	3.49541e+06	2.15735e+06	2.11992e+06	2.04964e+06	2.06501e+06	2.01113e+06	2.81113e+06	2.50444e+06	2.83117e+06	2.44843e+06	2.4634e+06	2.48317e+06	3.31943e+06	0.116938	0.411819
R.RN#LSASVIAVTIQGGAHHLDLR.A	sp|Q9UHL4|DPP2_HUMAN	Dipeptidyl peptidase 2 OS=Homo sapiens OX=9606 GN=DPP7 PE=1 SV=3	Q9UHL4	DPP7	4	6.97	3.51852e+06	5.74197e+06	3.90741e+06	3.1163e+06	4.64213e+06	5.91816e+06	3.7288e+06	4.50086e+06	3.93447e+06	3.75822e+06	3.46176e+06	4.92633e+06	4.47474e+06	4.37416e+06	3.7949e+06	3.9864e+06	4.26534e+06	5.05408e+06	-0.0139385	0.910212
K.DNFTLIPEGTN#GTEER.M	sp|Q16555|DPYL2_HUMAN	Dihydropyrimidinase-related protein 2 OS=Homo sapiens OX=9606 GN=DPYSL2 PE=1 SV=1	Q16555	DPYSL2	5	4	565900	854610	907651	808269	1.04001e+06	946527	746027	958785	872747	1.04866e+06	875603	930661	884555	574078	891729	950564	914548	996435	0.0689412	0.576623
R.DIGAIAQVHAEN#GDIIAEEQQR.I	sp|Q16555|DPYL2_HUMAN	Dihydropyrimidinase-related protein 2 OS=Homo sapiens OX=9606 GN=DPYSL2 PE=1 SV=1	Q16555	DPYSL2	1	5	157601	187276	233524	207520	233979	223035	170149	232646	198036	280267	252164	247672	249281	291616	236806	262594	261541	269577	0.361456	0.000566698
R.ASSFSSMTDSTM*SLNIITVTLN#M*ER.H	sp|P54792|DVLP1_HUMAN	Putative segment polarity protein dishevelled homolog DVL1P1 OS=Homo sapiens OX=9606 GN=DVL1P1 PE=5 SV=1	P54792	DVL1P1	1	2.21	936606	1.03248e+06	865300	1.09183e+06	726330	886400	1.50283e+06	773442	720387	1.0978e+06	864466	823598	933071	1.08922e+06	1.04336e+06	1.0346e+06	881451	1.21656e+06	0.100074	0.446183
K.N#SSVEAFKR.Q	sp|P42892|ECE1_HUMAN	Endothelin-converting enzyme 1 OS=Homo sapiens OX=9606 GN=ECE1 PE=1 SV=2	P42892	ECE1	1	2.4	3.09563e+06	4.88212e+06	4.85487e+06	4.06713e+06	5.61034e+06	5.15282e+06	3.99163e+06	3.20217e+06	4.77619e+06	5.43466e+06	4.32469e+06	4.04917e+06	4.69366e+06	3.96179e+06	3.47369e+06	4.90585e+06	4.5463e+06	4.93612e+06	0.0402	0.74432
R.DYYLN#KTENEK.V	sp|P42892|ECE1_HUMAN	Endothelin-converting enzyme 1 OS=Homo sapiens OX=9606 GN=ECE1 PE=1 SV=2	P42892	ECE1	1	2.44	5.32544e+06	4.57995e+06	6.22973e+06	4.51686e+06	5.66067e+06	5.49352e+06	4.32807e+06	3.8219e+06	5.86412e+06	5.03321e+06	5.02447e+06	4.93045e+06	5.23359e+06	4.5957e+06	3.93144e+06	4.74067e+06	5.17773e+06	4.9161e+06	-0.0601242	0.541217
R.ACMN#ETR.I	sp|P42892|ECE1_HUMAN	Endothelin-converting enzyme 1 OS=Homo sapiens OX=9606 GN=ECE1 PE=1 SV=2	P42892	ECE1	1	2.55	1.44795e+06	1.97372e+06	1.64475e+06	1.525e+06	1.79579e+06	1.87062e+06	1.63372e+06	1.19718e+06	1.73595e+06	1.6671e+06	1.57754e+06	1.76288e+06	1.80649e+06	1.49492e+06	1.22071e+06	1.47003e+06	1.45555e+06	1.51572e+06	-0.0802125	0.428681
R.FFN#FSWR.V	sp|P42892|ECE1_HUMAN	Endothelin-converting enzyme 1 OS=Homo sapiens OX=9606 GN=ECE1 PE=1 SV=2	P42892	ECE1	7	2.9	1.65517e+06	1.81549e+06	1.77712e+06	1.47083e+06	1.95654e+06	1.96391e+06	1.47697e+06	1.33512e+06	1.82016e+06	1.69549e+06	1.63403e+06	1.5561e+06	1.78058e+06	1.55103e+06	1.26684e+06	1.72183e+06	1.58338e+06	1.62632e+06	-0.0773088	0.404877
K.N#SSVEAFK.R	sp|P42892|ECE1_HUMAN	Endothelin-converting enzyme 1 OS=Homo sapiens OX=9606 GN=ECE1 PE=1 SV=2	P42892	ECE1	1	3.42	5.06465e+06	7.44315e+06	6.59861e+06	5.52876e+06	8.56136e+06	7.60576e+06	4.95901e+06	4.35886e+06	7.73629e+06	7.50779e+06	7.68828e+06	6.55083e+06	7.98816e+06	5.37926e+06	4.84029e+06	7.73449e+06	7.08748e+06	7.26589e+06	0.118304	0.410818
K.EYLEQISTLIN#TTDR.C	sp|P42892|ECE1_HUMAN	Endothelin-converting enzyme 1 OS=Homo sapiens OX=9606 GN=ECE1 PE=1 SV=2	P42892	ECE1	1	3.47	734372	1.21384e+06	963594	824793	1.0887e+06	1.36002e+06	1.37285e+06	1.00108e+06	1.1316e+06	990988	1.09416e+06	1.29794e+06	1.36694e+06	1.61151e+06	1.08002e+06	1.07478e+06	968610	1.02515e+06	0.125687	0.349492
R.LGGWN#ITGPWAK.D	sp|P42892|ECE1_HUMAN	Endothelin-converting enzyme 1 OS=Homo sapiens OX=9606 GN=ECE1 PE=1 SV=2	P42892	ECE1	10	4.33	1.52202e+06	2.10142e+06	1.86252e+06	1.69111e+06	2.05591e+06	2.08094e+06	1.88429e+06	1.31918e+06	2.0432e+06	1.67827e+06	1.6699e+06	1.69596e+06	1.79237e+06	1.8134e+06	1.56888e+06	1.7977e+06	1.56223e+06	1.92991e+06	-0.0818495	0.39234
K.NSN#SNVIQVDQSGLGLPSR.D	sp|P42892|ECE1_HUMAN	Endothelin-converting enzyme 1 OS=Homo sapiens OX=9606 GN=ECE1 PE=1 SV=2	P42892	ECE1	2	4.61	528265	850723	782950	769398	915669	970481	702783	589778	874594	797727	718316	926704	885028	711004	684012	774178	678589	857308	0.0265827	0.82032
K.HLLEN#STASVSEAER.K	sp|P42892|ECE1_HUMAN	Endothelin-converting enzyme 1 OS=Homo sapiens OX=9606 GN=ECE1 PE=1 SV=2	P42892	ECE1	5	5.18	2.79479e+06	3.73936e+06	3.30531e+06	3.06853e+06	3.92033e+06	4.04408e+06	2.9462e+06	2.45057e+06	3.96315e+06	2.63165e+06	2.47032e+06	3.38606e+06	3.58494e+06	3.03358e+06	2.4936e+06	2.79599e+06	3.07349e+06	2.94335e+06	-0.185677	0.108024
K.NGGICTDLVAN#YSCECPGEFMGR.N	sp|O43854|EDIL3_HUMAN	EGF-like repeat and discoidin I-like domain-containing protein 3 OS=Homo sapiens OX=9606 GN=EDIL3 PE=1 SV=1	O43854	EDIL3	1	4.65	209983	383808	309157	197562	376876	457657	212755	709716	429345	488521	505368	505665	544832	653330	529330	447816	399579	450901	0.567522	0.0121678
K.GSN#ASLAR.S	sp|P24530|EDNRB_HUMAN	Endothelin receptor type B OS=Homo sapiens OX=9606 GN=EDNRB PE=1 SV=1	P24530	EDNRB	3	2.87	1.84313e+07	1.92462e+07	1.90908e+07	9.87751e+06	1.44323e+07	1.84576e+07	1.17802e+07	2.66211e+07	2.01511e+07	1.82135e+07	2.2823e+07	1.93755e+07	2.63408e+07	1.36607e+07	1.25541e+07	1.41979e+07	1.41113e+07	1.34822e+07	-0.0218166	0.906867
R.YAVYWN#SSNPR.F	sp|P52803|EFNA5_HUMAN	Ephrin-A5 OS=Homo sapiens OX=9606 GN=EFNA5 PE=1 SV=1	P52803	EFNA5	9	3.55	3.90304e+06	2.25896e+06	1.63052e+06	3.5972e+06	1.70858e+06	1.78791e+06	3.68527e+06	2.2628e+06	2.02477e+06	1.92658e+06	2.08975e+06	1.5055e+06	2.32286e+06	2.10171e+06	1.52846e+06	1.50246e+06	1.69287e+06	2.06151e+06	-0.387945	0.0421994
K.HHDYYITSTSN#GSLEGLENR.E	sp|P98172|EFNB1_HUMAN	Ephrin-B1 OS=Homo sapiens OX=9606 GN=EFNB1 PE=1 SV=1	P98172	EFNB1	1	5.63	793180	464958	544154	543279	523090	554626	569916	417306	504469	593799	388158	568918	586742	457472	488422	441395	517174	450983	-0.122276	0.293544
K.SIVLEPIYWN#SSNSK.F	sp|P52799|EFNB2_HUMAN	Ephrin-B2 OS=Homo sapiens OX=9606 GN=EFNB2 PE=1 SV=1	P52799	EFNB2	4	3.31	1.51505e+06	1.32257e+06	1.43803e+06	1.70427e+06	1.29444e+06	1.37079e+06	1.81103e+06	1.21943e+06	1.30287e+06	901506	1.03424e+06	1.11718e+06	1.27065e+06	826456	1.48116e+06	1.16987e+06	1.33121e+06	1.13379e+06	-0.347957	0.00610314
K.ENLPGDPTSN#ATSR.G	sp|Q15768|EFNB3_HUMAN	Ephrin-B3 OS=Homo sapiens OX=9606 GN=EFNB3 PE=1 SV=1	Q15768	EFNB3	2	3.1	1.22483e+06	983104	1.27705e+06	1.71475e+06	1.31311e+06	1.48793e+06	1.98804e+06	1.18146e+06	1.37522e+06	1.29403e+06	1.16241e+06	1.1486e+06	1.40802e+06	1.20126e+06	1.27103e+06	1.08763e+06	1.37787e+06	986794	-0.177684	0.144767
K.EITGFLLIQAWPENRTDLHAFEN#LEIIR.G	sp|P00533|EGFR_HUMAN	Epidermal growth factor receptor OS=Homo sapiens OX=9606 GN=EGFR PE=1 SV=2	P00533	EGFR	1	2.64	690638	358341	340019	368922	271553	263928	190870	361099	224179	229046	233275	385499	466151	393866	262716	313883	386864	282164	-0.00158082	0.993929
K.TCPAGVMGEN#NTLVWK.Y	sp|P00533|EGFR_HUMAN	Epidermal growth factor receptor OS=Homo sapiens OX=9606 GN=EGFR PE=1 SV=2	P00533	EGFR	5	4.18	1.81132e+06	2.09714e+06	1.82998e+06	2.16062e+06	1.84709e+06	1.82898e+06	1.68607e+06	1.51074e+06	1.77989e+06	1.63059e+06	1.51276e+06	1.53454e+06	1.63691e+06	1.87928e+06	1.57666e+06	1.57731e+06	1.70625e+06	1.69295e+06	-0.162166	0.0458923
K.TCPAGVM*GEN#NTLVWK.Y	sp|P00533|EGFR_HUMAN	Epidermal growth factor receptor OS=Homo sapiens OX=9606 GN=EGFR PE=1 SV=2	P00533	EGFR	3	4.22	1.89434e+06	1.89054e+06	2.01978e+06	2.03368e+06	1.81981e+06	2.01819e+06	1.67145e+06	1.49346e+06	1.80856e+06	1.88502e+06	1.7947e+06	1.60898e+06	1.87138e+06	1.1605e+06	1.54681e+06	1.64074e+06	2.01227e+06	1.7322e+06	-0.135759	0.185501
K.EITGFLLIQAWPEN#R.T	sp|P00533|EGFR_HUMAN	Epidermal growth factor receptor OS=Homo sapiens OX=9606 GN=EGFR PE=1 SV=2	P00533	EGFR	1	4.23	379613	406887	418563	412373	381968	416697	303106	341670	395956	242633	214063	313467	369230	446370	357710	279393	312400	311953	-0.303896	0.0205523
K.DSLSIN#ATNIK.H	sp|P00533|EGFR_HUMAN	Epidermal growth factor receptor OS=Homo sapiens OX=9606 GN=EGFR PE=1 SV=2	P00533	EGFR	10	4.42	1.41009e+07	1.66835e+07	1.50514e+07	1.67216e+07	1.56678e+07	1.44545e+07	1.58686e+07	1.18722e+07	1.4727e+07	1.37953e+07	1.24297e+07	1.31053e+07	1.2657e+07	9.76823e+06	1.17369e+07	1.17377e+07	1.25243e+07	1.08686e+07	-0.315116	0.00125835
-.N#CTSISGDLHILPVAFR.G	sp|P00533|EGFR_HUMAN	Epidermal growth factor receptor OS=Homo sapiens OX=9606 GN=EGFR PE=1 SV=2	P00533	EGFR	12	4.65	944544	999601	886346	1.04345e+06	888394	839053	912418	767843	932390	749754	698172	748491	837505	802250	798037	737832	817632	823770	-0.225107	0.00507105
R.EFVENSECIQCHPECLPQAMN#ITCTGR.G	sp|P00533|EGFR_HUMAN	Epidermal growth factor receptor OS=Homo sapiens OX=9606 GN=EGFR PE=1 SV=2	P00533	EGFR	3	6.88	404282	369788	372378	418645	322644	333192	318675	291405	341925	294519	283104	293630	329745	375139	298493	298812	348392	309751	-0.160937	0.0714192
K.ASEEN#LLSSSSVPSADR.D	sp|Q9NRA8|4ET_HUMAN	Eukaryotic translation initiation factor 4E transporter OS=Homo sapiens OX=9606 GN=EIF4ENIF1 PE=1 SV=2	Q9NRA8	EIF4ENIF1	1	2.54	3.24242e+06	2.82395e+06	2.82712e+06	3.28006e+06	2.0923e+06	2.17683e+06	3.22966e+06	2.99533e+06	2.50431e+06	3.74279e+06	3.43631e+06	3.18248e+06	2.6124e+06	2.35058e+06	2.46645e+06	2.90078e+06	3.27121e+06	2.20531e+06	0.0521705	0.673883
R.LRN#LTEGM*LR.G	sp|P0C7U0|ELFN1_HUMAN	Protein ELFN1 OS=Homo sapiens OX=9606 GN=ELFN1 PE=1 SV=2	P0C7U0	ELFN1	1	2.74	380796	440930	390652	662129	381197	325896	901017	234398	317986	342986	279447	293089	330055	214546	334352	332704	341226	282550	-0.45401	0.0323269
R.M*YTLEHFN#NSK.A	sp|P0C7U0|ELFN1_HUMAN	Protein ELFN1 OS=Homo sapiens OX=9606 GN=ELFN1 PE=1 SV=2	P0C7U0	ELFN1	2	2.75	2.76113e+06	1.47177e+06	1.40065e+06	2.2077e+06	1.31108e+06	1.20324e+06	2.98227e+06	982470	1.27324e+06	1.32199e+06	1.24771e+06	1.23121e+06	1.2931e+06	859250	1.23011e+06	1.23811e+06	1.46154e+06	1.09822e+06	-0.416099	0.0425632
R.LRN#LTEGMLR.G	sp|P0C7U0|ELFN1_HUMAN	Protein ELFN1 OS=Homo sapiens OX=9606 GN=ELFN1 PE=1 SV=2	P0C7U0	ELFN1	1	3.88	658293	465831	438071	657223	387140	400195	843049	221478	296894	317220	292735	338845	332669	270354	310986	360453	321115	252040	-0.542703	0.0127811
R.FGN#LTYLN#LTK.N	sp|P0C7U0|ELFN1_HUMAN	Protein ELFN1 OS=Homo sapiens OX=9606 GN=ELFN1 PE=1 SV=2	P0C7U0	ELFN1	3	4.1	1.58625e+06	1.80615e+06	1.56447e+06	2.4588e+06	1.58473e+06	1.3819e+06	3.60792e+06	987747	1.44733e+06	1.33411e+06	1.15112e+06	1.19609e+06	1.37033e+06	1.12892e+06	1.50777e+06	1.35095e+06	1.39099e+06	1.19072e+06	-0.410978	0.030597
K.LSN#LTEGM*LR.G	sp|Q5R3F8|PPR29_HUMAN	Protein phosphatase 1 regulatory subunit 29 OS=Homo sapiens OX=9606 GN=ELFN2 PE=1 SV=1	Q5R3F8	ELFN2	2	2.4	1.6404e+06	1.01645e+06	1.09207e+06	1.89444e+06	1.06056e+06	1.08274e+06	2.7139e+06	947662	1.00896e+06	1.1711e+06	1.05214e+06	1.10492e+06	982961	893294	950347	1.06876e+06	1.08207e+06	859396	-0.354044	0.0573916
K.LSN#LTEGMLR.G	sp|Q5R3F8|PPR29_HUMAN	Protein phosphatase 1 regulatory subunit 29 OS=Homo sapiens OX=9606 GN=ELFN2 PE=1 SV=1	Q5R3F8	ELFN2	1	3.17	957806	591197	649091	1.18343e+06	611669	606105	1.66611e+06	550606	595825	735895	594932	589535	563220	763706	594235	670468	602905	547060	-0.288331	0.138779
R.FN#HTCLTFTTR.D	sp|Q5R3F8|PPR29_HUMAN	Protein phosphatase 1 regulatory subunit 29 OS=Homo sapiens OX=9606 GN=ELFN2 PE=1 SV=1	Q5R3F8	ELFN2	4	3.37	1.37751e+06	1.01266e+06	1.15626e+06	1.78344e+06	1.07009e+06	1.02576e+06	2.18007e+06	931572	1.06008e+06	854246	791370	957921	894238	282963	731539	899336	902948	677824	-0.742986	0.00270776
R.FGN#LTDLN#LTK.N	sp|Q5R3F8|PPR29_HUMAN	Protein phosphatase 1 regulatory subunit 29 OS=Homo sapiens OX=9606 GN=ELFN2 PE=1 SV=1	Q5R3F8	ELFN2	3	3.44	798207	562124	662779	1.01311e+06	601137	666051	1.38764e+06	566737	649240	614410	524024	599409	688718	740351	644885	621861	722161	515763	-0.229672	0.150797
R.RFN#HTCLTFTTR.D	sp|Q5R3F8|PPR29_HUMAN	Protein phosphatase 1 regulatory subunit 29 OS=Homo sapiens OX=9606 GN=ELFN2 PE=1 SV=1	Q5R3F8	ELFN2	4	4.58	7.66554e+06	2.53834e+06	2.75052e+06	4.72219e+06	2.79777e+06	2.29693e+06	5.66666e+06	2.19191e+06	2.47071e+06	2.51766e+06	2.11086e+06	2.66825e+06	2.1687e+06	1.40302e+06	1.90398e+06	2.55211e+06	2.65439e+06	1.81289e+06	-0.625164	0.0125874
R.FINYN#QTVSR.M	sp|Q8N766|EMC1_HUMAN	ER membrane protein complex subunit 1 OS=Homo sapiens OX=9606 GN=EMC1 PE=1 SV=1	Q8N766	EMC1	8	3.57	5.04534e+06	4.81941e+06	4.50735e+06	4.68192e+06	4.41447e+06	4.27754e+06	5.00262e+06	4.34057e+06	4.54476e+06	3.3299e+06	3.86657e+06	3.67271e+06	3.67685e+06	3.11284e+06	3.28191e+06	3.36672e+06	3.44891e+06	3.2417e+06	-0.426459	3.46649e-06
K.DSLACFN#QTYTINLYLVETGR.R	sp|Q8N766|EMC1_HUMAN	ER membrane protein complex subunit 1 OS=Homo sapiens OX=9606 GN=EMC1 PE=1 SV=1	Q8N766	EMC1	2	4.05	60853.2	61514.3	56900.4	60717.4	52347.9	57706	61894.3	55813.2	52570.7	42899	58559.9	53423.8	59535.4	46520.1	51825.5	46434.6	56590.3	50500.7	-0.16363	0.048542
K.DSLACFN#QTYTINLYLVETGRR.L	sp|Q8N766|EMC1_HUMAN	ER membrane protein complex subunit 1 OS=Homo sapiens OX=9606 GN=EMC1 PE=1 SV=1	Q8N766	EMC1	2	4.57	572297	494867	484762	519643	439306	439151	594322	442635	440303	446600	480810	429645	443240	410885	425040	426924	438259	441598	-0.15932	0.049566
R.GHEVEDVDLELFN#TSVQLQPPTTAPGPETAAFIER.L	sp|Q5UCC4|EMC10_HUMAN	ER membrane protein complex subunit 10 OS=Homo sapiens OX=9606 GN=EMC10 PE=1 SV=1	Q5UCC4	EMC10	6	8.15	521568	511675	431898	422956	349029	426756	499757	402714	378292	416085	454217	434896	425865	393368	469299	475182	342481	429048	-0.0325738	0.726068
R.LN#LTAAR.L	sp|Q9Y6C2|EMIL1_HUMAN	EMILIN-1 OS=Homo sapiens OX=9606 GN=EMILIN1 PE=1 SV=3	Q9Y6C2	EMILIN1	1	2.52	3.75008e+06	3.24558e+06	4.39693e+06	4.46009e+06	4.81062e+06	4.79721e+06	2.60391e+06	2.76991e+06	4.50617e+06	5.35331e+06	3.88847e+06	4.75126e+06	5.69099e+06	3.92128e+06	1.72968e+06	3.83687e+06	4.20309e+06	2.88116e+06	-0.00147976	0.994088
R.ETN#TTSQM*QAALLEK.L	sp|Q9Y6C2|EMIL1_HUMAN	EMILIN-1 OS=Homo sapiens OX=9606 GN=EMILIN1 PE=1 SV=3	Q9Y6C2	EMILIN1	3	3.94	1.24724e+06	759487	789937	779609	1.07565e+06	1.11159e+06	518353	597486	843138	1.12122e+06	816590	704489	983195	983621	263532	773964	835333	655770	-0.153993	0.514527
R.LGALN#SSLQLLEDR.L	sp|Q9Y6C2|EMIL1_HUMAN	EMILIN-1 OS=Homo sapiens OX=9606 GN=EMILIN1 PE=1 SV=3	Q9Y6C2	EMILIN1	4	4.48	330849	295602	365366	341652	490042	447295	233043	226212	356712	411402	330522	286820	365498	512825	118158	328230	345044	277962	-0.0986664	0.657584
R.GRLEQLGGLLAN#VSGELGGR.L	sp|Q9Y6C2|EMIL1_HUMAN	EMILIN-1 OS=Homo sapiens OX=9606 GN=EMILIN1 PE=1 SV=3	Q9Y6C2	EMILIN1	4	7.42	732370	968232	1.27118e+06	1.14227e+06	1.36212e+06	1.31539e+06	806182	820381	1.17123e+06	1.35794e+06	888321	1.172e+06	1.39742e+06	1.45088e+06	609650	904856	935230	823658	-0.0256104	0.883569
R.QMN#GTLR.S	sp|Q9BXX0|EMIL2_HUMAN	EMILIN-2 OS=Homo sapiens OX=9606 GN=EMILIN2 PE=1 SV=3	Q9BXX0	EMILIN2	1	2.22	1.58408e+06	1.44232e+06	1.00081e+06	1.75593e+06	1.60352e+06	1.1637e+06	1.25669e+06	844063	1.29945e+06	956795	1.46775e+06	894195	983280	1.395e+06	671661	1.17639e+06	1.24271e+06	1.06001e+06	-0.280682	0.0923325
R.IN#VTEK.N	sp|Q9BXX0|EMIL2_HUMAN	EMILIN-2 OS=Homo sapiens OX=9606 GN=EMILIN2 PE=1 SV=3	Q9BXX0	EMILIN2	3	2.69	1.90917e+06	1.58437e+06	1.309e+06	1.81904e+06	1.88011e+06	1.68713e+06	1.26092e+06	1.00002e+06	1.47073e+06	4.20215e+06	3.34049e+06	1.56569e+06	1.65355e+06	2.05841e+06	1.10053e+06	2.23918e+06	2.08581e+06	2.01728e+06	0.466038	0.0355489
K.SLN#DTM*HR.K	sp|Q9BXX0|EMIL2_HUMAN	EMILIN-2 OS=Homo sapiens OX=9606 GN=EMILIN2 PE=1 SV=3	Q9BXX0	EMILIN2	4	2.86	2.52493e+06	1.9308e+06	1.5821e+06	2.26533e+06	2.52767e+06	2.18078e+06	1.60113e+06	1.61777e+06	2.18147e+06	2.26879e+06	2.75519e+06	2.04884e+06	2.15759e+06	2.08787e+06	1.41155e+06	2.104e+06	2.36426e+06	2.17191e+06	0.0770061	0.548301
K.SLN#DTMHR.K	sp|Q9BXX0|EMIL2_HUMAN	EMILIN-2 OS=Homo sapiens OX=9606 GN=EMILIN2 PE=1 SV=3	Q9BXX0	EMILIN2	2	3.27	451423	341392	305278	408824	491585	420949	261297	242303	341771	482129	504893	310634	372419	483557	236303	369478	400780	356534	0.108897	0.505033
R.DAYVEAVLSVSN#ASVAQLHTAGYR.R	sp|Q9BXX0|EMIL2_HUMAN	EMILIN-2 OS=Homo sapiens OX=9606 GN=EMILIN2 PE=1 SV=3	Q9BXX0	EMILIN2	2	5.72	403288	295957	196573	326445	429695	315469	292191	236601	359081	264060	311649	281199	227924	405759	235568	320405	288497	305915	-0.0949223	0.513942
K.LQQDFSFLYSQLN#HTENDVTHLQK.E	sp|Q9BXX0|EMIL2_HUMAN	EMILIN-2 OS=Homo sapiens OX=9606 GN=EMILIN2 PE=1 SV=3	Q9BXX0	EMILIN2	1	5.81	808853	667387	643063	756462	904940	748590	504908	706877	728261	947834	894424	668910	724671	877954	623866	850299	638883	763843	0.112705	0.328282
K.EDALN#ETRESETK.L	sp|P10909|CLUS_HUMAN	Clusterin OS=Homo sapiens OX=9606 GN=CLU PE=1 SV=1	P10909	CLU	4	3.66	1.45631e+06	1.46841e+06	2.05635e+06	1.76382e+06	1.58374e+06	2.01869e+06	1.65719e+06	1.49289e+06	1.64152e+06	2.06327e+06	1.98397e+06	1.59792e+06	1.31077e+06	1.37923e+06	967529	1.14114e+06	1.71049e+06	1.49368e+06	-0.177119	0.200614
K.LAQEN#GWGVM*VSHR.S	sp|P09104|ENOG_HUMAN	Gamma-enolase OS=Homo sapiens OX=9606 GN=ENO2 PE=1 SV=3	P09104	ENO2	1	3.37	1.21246e+06	987961	1.07707e+06	1.32568e+06	1.12711e+06	978478	1.15578e+06	1.12773e+06	963880	1.3209e+06	1.16339e+06	1.2963e+06	1.12444e+06	961097	1.16968e+06	1.1831e+06	1.22491e+06	1.2976e+06	0.110964	0.193421
R.LCDEGHGLEVEIN#CTR.T	sp|P25445|TNR6_HUMAN	Tumor necrosis factor receptor superfamily member 6 OS=Homo sapiens OX=9606 GN=FAS PE=1 SV=1	P25445	FAS	1	3.93	3.09797e+06	2.90943e+06	3.25834e+06	3.78609e+06	2.39501e+06	4.31749e+06	3.88415e+06	2.44081e+06	3.29089e+06	3.54155e+06	2.63588e+06	2.33833e+06	3.10745e+06	3.4148e+06	5.34457e+06	2.41772e+06	2.39067e+06	2.73607e+06	-0.0970728	0.540435
K.LAQAN#GWGVM*VSHR.S	sp|P06733|ENOA_HUMAN	Alpha-enolase OS=Homo sapiens OX=9606 GN=ENO1 PE=1 SV=2	P06733	ENO1	1	3.02	914925	993780	1.11136e+06	973208	1.08277e+06	1.09973e+06	901111	795372	958526	1.07411e+06	964027	1.10904e+06	1.19255e+06	963522	1.03643e+06	1.09005e+06	1.12277e+06	955439	0.110139	0.178472
R.HEN#TSSSPIQYEFSLTRETK.K	sp|P04216|THY1_HUMAN	Thy-1 membrane glycoprotein OS=Homo sapiens OX=9606 GN=THY1 PE=1 SV=2	P04216	THY1	2	5.69	2.24266e+06	1.19734e+06	2.18407e+06	1.69001e+06	1.18174e+06	1.88732e+06	2.16496e+06	1.30809e+06	1.17669e+06	1.58308e+06	1.46785e+06	1.49475e+06	1.46161e+06	1.23587e+06	1.36823e+06	1.44494e+06	1.25381e+06	1.26438e+06	-0.211711	0.149029
K.LAQAN#GWGVMVSHR.S	sp|P06733|ENOA_HUMAN	Alpha-enolase OS=Homo sapiens OX=9606 GN=ENO1 PE=1 SV=2	P06733	ENO1	1	3.27	1.08716e+06	1.11281e+06	1.18306e+06	1.08216e+06	1.20291e+06	1.14311e+06	1.2194e+06	1.02161e+06	1.10492e+06	1.24927e+06	1.12653e+06	1.24327e+06	1.21349e+06	1.16489e+06	1.17231e+06	1.16117e+06	1.36646e+06	1.19858e+06	0.101278	0.124916
K.AIIAN#LTCK.K	sp|Q13822|ENPP2_HUMAN	Ectonucleotide pyrophosphatase/phosphodiesterase family member 2 OS=Homo sapiens OX=9606 GN=ENPP2 PE=1 SV=3	Q13822	ENPP2	5	3.4	6.83853e+06	1.24006e+07	9.20367e+06	4.85911e+06	1.39354e+07	1.78106e+07	4.79505e+06	2.58685e+07	1.18094e+07	1.32602e+07	1.58919e+07	2.34035e+07	1.99456e+07	1.80971e+07	1.63288e+07	1.32586e+07	1.89479e+07	1.55338e+07	0.706921	0.0169758
K.YGPEDKEN#M*SR.V	sp|Q9Y6X5|ENPP4_HUMAN	Bis(5'-adenosyl)-triphosphatase ENPP4 OS=Homo sapiens OX=9606 GN=ENPP4 PE=1 SV=3	Q9Y6X5	ENPP4	1	2.27	2.5454e+06	3.61073e+06	3.07553e+06	2.06067e+06	3.21498e+06	3.42725e+06	1.57804e+06	4.33188e+06	3.1956e+06	3.77429e+06	4.41989e+06	4.62368e+06	3.50853e+06	3.26139e+06	3.34159e+06	3.65189e+06	4.00036e+06	3.88051e+06	0.39733	0.0188399
K.N#CSPHM*NVYLK.E	sp|Q9Y6X5|ENPP4_HUMAN	Bis(5'-adenosyl)-triphosphatase ENPP4 OS=Homo sapiens OX=9606 GN=ENPP4 PE=1 SV=3	Q9Y6X5	ENPP4	1	3.35	2.25167e+06	2.92785e+06	2.6871e+06	1.81191e+06	2.90199e+06	2.81107e+06	1.63745e+06	3.5783e+06	2.94028e+06	4.702e+06	4.14981e+06	4.11639e+06	3.53762e+06	2.59685e+06	3.12831e+06	3.41523e+06	3.49667e+06	3.80333e+06	0.504289	0.00249363
K.N#CSPHMNVYLK.E	sp|Q9Y6X5|ENPP4_HUMAN	Bis(5'-adenosyl)-triphosphatase ENPP4 OS=Homo sapiens OX=9606 GN=ENPP4 PE=1 SV=3	Q9Y6X5	ENPP4	1	3.68	1.35363e+06	2.43051e+06	1.79975e+06	1.37774e+06	2.1433e+06	1.89234e+06	1.18342e+06	2.2627e+06	2.22984e+06	2.33489e+06	2.60331e+06	2.7237e+06	1.99228e+06	2.50456e+06	2.23278e+06	2.3037e+06	2.16116e+06	2.68036e+06	0.404348	0.00739945
K.DPFWWNEAVPIWVTNQLQEN#R.S	sp|Q9Y6X5|ENPP4_HUMAN	Bis(5'-adenosyl)-triphosphatase ENPP4 OS=Homo sapiens OX=9606 GN=ENPP4 PE=1 SV=3	Q9Y6X5	ENPP4	2	3.79	269563	417674	344256	258627	397197	346107	220300	483545	393248	549013	587085	570305	413855	538968	471679	482313	468543	525967	0.590601	0.000303756
K.IN#RTEVYNK.L	sp|Q9Y6X5|ENPP4_HUMAN	Bis(5'-adenosyl)-triphosphatase ENPP4 OS=Homo sapiens OX=9606 GN=ENPP4 PE=1 SV=3	Q9Y6X5	ENPP4	5	4	7.07707e+06	8.96393e+06	8.30248e+06	5.66052e+06	1.02799e+07	9.48328e+06	3.88661e+06	1.0802e+07	9.28997e+06	7.72406e+06	9.96934e+06	9.15516e+06	8.69756e+06	6.85843e+06	7.12764e+06	7.54133e+06	9.13457e+06	8.71985e+06	0.0741674	0.656841
R.LNN#ITMWLN#NSNPPVTFATLYWEEPDASGHK.Y	sp|Q9Y6X5|ENPP4_HUMAN	Bis(5'-adenosyl)-triphosphatase ENPP4 OS=Homo sapiens OX=9606 GN=ENPP4 PE=1 SV=3	Q9Y6X5	ENPP4	2	4.8	907987	991647	873304	580959	1.0075e+06	922310	464263	1.12271e+06	970129	921469	1.20675e+06	1.08087e+06	918739	1.11199e+06	861910	1.03091e+06	994684	1.08267e+06	0.272508	0.0766196
R.LN#NITM*WLN#NSNPPVTFATLYWEEPDASGHK.Y	sp|Q9Y6X5|ENPP4_HUMAN	Bis(5'-adenosyl)-triphosphatase ENPP4 OS=Homo sapiens OX=9606 GN=ENPP4 PE=1 SV=3	Q9Y6X5	ENPP4	1	6.23	630036	868645	771437	519168	798766	840036	484445	1.04861e+06	832966	915338	1.04876e+06	1.03649e+06	860694	888223	823477	942125	872234	961666	0.332411	0.0180933
K.FDEVYEALTHAHPN#LTVYK.K	sp|Q9UJA9|ENPP5_HUMAN	Ectonucleotide pyrophosphatase/phosphodiesterase family member 5 OS=Homo sapiens OX=9606 GN=ENPP5 PE=1 SV=1	Q9UJA9	ENPP5	2	4.51	522137	775138	567218	901322	299039	1.80082e+06	644079	647335	561194	624642	792037	626180	864155	437843	1.15994e+06	443240	448789	486796	-0.109522	0.685785
K.RFPTHYM*PYN#ESVSFEDR.V	sp|Q9UJA9|ENPP5_HUMAN	Ectonucleotide pyrophosphatase/phosphodiesterase family member 5 OS=Homo sapiens OX=9606 GN=ENPP5 PE=1 SV=1	Q9UJA9	ENPP5	4	5.21	1.66103e+06	2.25917e+06	1.44129e+06	2.70365e+06	723390	4.08531e+06	1.7886e+06	1.6188e+06	1.20798e+06	1.95013e+06	2.25045e+06	1.72598e+06	2.29274e+06	1.42175e+06	2.84666e+06	1.25101e+06	1.31912e+06	1.49622e+06	0.0221582	0.931792
R.IQPIIAVADEGWHILQN#K.S	sp|Q9UJA9|ENPP5_HUMAN	Ectonucleotide pyrophosphatase/phosphodiesterase family member 5 OS=Homo sapiens OX=9606 GN=ENPP5 PE=1 SV=1	Q9UJA9	ENPP5	2	5.7	1.00553e+06	1.42668e+06	1.11457e+06	1.74415e+06	589462	3.48861e+06	1.17584e+06	1.23096e+06	950101	1.14e+06	1.5522e+06	1.15917e+06	1.57636e+06	997519	1.93249e+06	837193	836125	840338	-0.122777	0.641459
R.QTLEEELFGN#N#EESPAFK.E	sp|Q684P5|RPGP2_HUMAN	Rap1 GTPase-activating protein 2 OS=Homo sapiens OX=9606 GN=RAP1GAP2 PE=1 SV=2	Q684P5	RAP1GAP2	1	2.7	842484	807803	850857	1.2645e+06	607220	644106	3.44446e+06	822426	633162	1.61589e+06	1.11431e+06	925486	914482	1.2391e+06	1.22807e+06	1.12799e+06	893409	1.21793e+06	0.274463	0.298972
K.SLIPGPSDPGPAVN#R.T	sp|Q5FWE3|PRRT3_HUMAN	Proline-rich transmembrane protein 3 OS=Homo sapiens OX=9606 GN=PRRT3 PE=1 SV=3	Q5FWE3	PRRT3	1	2.4	7.17522e+06	688867	483443	898799	546478	542630	980527	550488	510320	601554	609630	570385	573039	585057	541110	595015	609195	660638	-0.474548	0.225015
K.N#YTADYDK.A	sp|O94905|ERLN2_HUMAN	Erlin-2 OS=Homo sapiens OX=9606 GN=ERLIN2 PE=1 SV=1	O94905	ERLIN2	6	3.27	1.02876e+07	1.71759e+07	1.29904e+07	7.94761e+06	1.6486e+07	1.61542e+07	4.6108e+06	1.17613e+07	1.55264e+07	1.37216e+07	1.38061e+07	1.73364e+07	1.79187e+07	1.28653e+07	1.23786e+07	1.61727e+07	1.41896e+07	1.18758e+07	0.293603	0.173351
K.KSVAHN#M*TM*PNK.L	sp|P14867|GBRA1_HUMAN	Gamma-aminobutyric acid receptor subunit alpha-1 OS=Homo sapiens OX=9606 GN=GABRA1 PE=1 SV=3	P14867	GABRA1	1	2.45	2.43459e+06	672070	665564	1.30179e+06	513704	551421	3.1402e+06	660353	535272	799453	753778	694672	590147	519788	664153	642076	596519	697430	-0.476695	0.14381
K.SFDIGVN#KDSLM*PLWWN#GSEPLWVTLTK.A	sp|Q6UWR7|ENPP6_HUMAN	Glycerophosphocholine cholinephosphodiesterase ENPP6 OS=Homo sapiens OX=9606 GN=ENPP6 PE=1 SV=2	Q6UWR7	ENPP6	1	3.01	6.21429e+06	9.32522e+06	7.04041e+06	2.31315e+06	1.36182e+07	1.54977e+07	891003	1.76933e+07	7.05518e+06	5.91202e+06	1.25156e+07	1.59535e+07	3.31958e+07	4.76528e+06	6.42275e+06	1.49072e+07	1.43978e+07	1.30395e+07	0.804811	0.127164
K.DIVEYYNDSN#GSHVLQGR.F	sp|P25311|ZA2G_HUMAN	Zinc-alpha-2-glycoprotein OS=Homo sapiens OX=9606 GN=AZGP1 PE=1 SV=2	P25311	AZGP1	1	5.04	2.42407e+06	2.67237e+06	2.66063e+06	2.10588e+06	2.45774e+06	2.23802e+06	898008	2.70456e+06	1.99816e+06	2.74635e+06	3.24066e+06	2.71513e+06	3.56546e+06	2.02221e+06	1.50798e+06	2.89883e+06	3.47189e+06	2.71689e+06	0.321161	0.125873
K.LEAQLTEN#NIVKEELALLDGSN#VVFK.L	sp|O15212|PFD6_HUMAN	Prefoldin subunit 6 OS=Homo sapiens OX=9606 GN=PFDN6 PE=1 SV=1	O15212	PFDN6	1	2.39	1.73928e+06	3.03249e+06	3.43849e+06	4.20919e+06	2.64151e+06	2.98269e+06	4.74682e+06	2.91472e+06	2.53693e+06	4.19834e+06	3.51382e+06	3.10008e+06	3.00229e+06	3.9384e+06	3.80016e+06	3.59163e+06	4.10117e+06	4.91042e+06	0.312859	0.0571812
R.FGCEIENN#R.S	sp|P25311|ZA2G_HUMAN	Zinc-alpha-2-glycoprotein OS=Homo sapiens OX=9606 GN=AZGP1 PE=1 SV=2	P25311	AZGP1	1	3.08	1.0912e+06	953242	803633	726817	773240	1.2524e+06	372969	919013	850906	1.05138e+06	1.15896e+06	985825	1.22374e+06	1.02894e+06	628082	1.32977e+06	1.43841e+06	1.07336e+06	0.389627	0.055078
K.SVAHN#MTMPNK.L	sp|P14867|GBRA1_HUMAN	Gamma-aminobutyric acid receptor subunit alpha-1 OS=Homo sapiens OX=9606 GN=GABRA1 PE=1 SV=3	P14867	GABRA1	8	4.3	2.42705e+06	748660	696856	1.33177e+06	518600	538359	3.2918e+06	518036	620914	611875	610360	532484	477681	639811	591745	560601	530211	526017	-0.718896	0.0343289
K.SVAHN#MTM*PNK.L	sp|P14867|GBRA1_HUMAN	Gamma-aminobutyric acid receptor subunit alpha-1 OS=Homo sapiens OX=9606 GN=GABRA1 PE=1 SV=3	P14867	GABRA1	10	3.3	3.75982e+06	1.32398e+06	1.26585e+06	2.38654e+06	928160	952839	6.09791e+06	979430	1.12136e+06	1.01579e+06	1.05496e+06	1.00904e+06	876357	815633	990357	961500	971985	888812	-0.792244	0.0179539
K.AIHYALN#CCGLAGGVEQFISDICPK.K	sp|P21926|CD9_HUMAN	CD9 antigen OS=Homo sapiens OX=9606 GN=CD9 PE=1 SV=4	P21926	CD9	16	8.16	1.80412e+07	1.57795e+07	1.9347e+07	5.62107e+06	2.24785e+07	3.29921e+07	4.41043e+06	7.69349e+07	2.11315e+07	2.61333e+07	4.2581e+07	4.54322e+07	5.67268e+07	3.30613e+07	3.50802e+07	3.1318e+07	4.42604e+07	2.47066e+07	1.04828	0.0168922
R.ARN#ICVATSEK.V	sp|Q14416|GRM2_HUMAN	Metabotropic glutamate receptor 2 OS=Homo sapiens OX=9606 GN=GRM2 PE=1 SV=2	Q14416	GRM2	4	5.26	3.16736e+06	2.2758e+06	2.36238e+06	3.42935e+06	2.13257e+06	1.96914e+06	5.13521e+06	1.84765e+06	1.94354e+06	1.94105e+06	1.62938e+06	2.0819e+06	1.81233e+06	1.43547e+06	1.96093e+06	2.02387e+06	1.95082e+06	2.01616e+06	-0.453334	0.0137091
K.SVAHN#M*TMPNK.L	sp|P14867|GBRA1_HUMAN	Gamma-aminobutyric acid receptor subunit alpha-1 OS=Homo sapiens OX=9606 GN=GABRA1 PE=1 SV=3	P14867	GABRA1	9	3.39	5.27914e+06	1.95085e+06	1.73194e+06	3.43299e+06	1.35694e+06	1.39887e+06	8.14574e+06	1.46718e+06	1.5687e+06	1.37046e+06	1.50352e+06	1.4114e+06	1.26123e+06	1.18784e+06	1.38878e+06	1.37223e+06	1.3356e+06	1.30191e+06	-0.804196	0.0132221
K.DSLM*PLWWN#GSEPLWVTLTK.A	sp|Q6UWR7|ENPP6_HUMAN	Glycerophosphocholine cholinephosphodiesterase ENPP6 OS=Homo sapiens OX=9606 GN=ENPP6 PE=1 SV=2	Q6UWR7	ENPP6	5	4.2	2.04717e+06	2.92303e+06	2.18531e+06	745512	3.93075e+06	4.26831e+06	313748	4.20242e+06	3.02373e+06	3.11285e+06	5.17719e+06	6.02011e+06	9.83955e+06	4.86662e+06	3.44403e+06	4.78007e+06	5.2318e+06	4.93289e+06	1.28485	0.00643103
K.YTGN#ASALFILPDQDKM*EEVEAMLLPETLK.R	sp|P01011|AACT_HUMAN	Alpha-1-antichymotrypsin OS=Homo sapiens OX=9606 GN=SERPINA3 PE=1 SV=2	P01011	SERPINA3	5	3.87	926538	1.5275e+06	1.0552e+06	773485	1.30975e+06	1.24905e+06	2.05927e+06	842425	1.21563e+06	1.46968e+06	1.68456e+06	946602	1.71232e+06	979944	753865	1.09752e+06	1.78347e+06	1.57498e+06	0.133048	0.515553
K.N#GSLFAFR.G	sp|P04004|VTNC_HUMAN	Vitronectin OS=Homo sapiens OX=9606 GN=VTN PE=1 SV=1	P04004	VTN	1	2.77	1.77024e+06	3.02107e+06	1.91759e+06	1.89899e+06	1.86123e+06	1.62322e+06	1.08649e+06	1.51356e+06	1.95615e+06	2.34269e+06	1.69444e+06	1.53229e+06	1.29929e+06	2.57471e+06	400302	2.19191e+06	1.91907e+06	1.93603e+06	-0.16807	0.553205
R.TAGWNIPMGLLFN#QTGSCK.F	sp|P02788|TRFL_HUMAN	Lactotransferrin OS=Homo sapiens OX=9606 GN=LTF PE=1 SV=6	P02788	LTF	28	5.09	504885	465973	421983	474122	423248	475414	477265	395490	506268	422735	569353	180323	362019	750184	377889	434934	483389	431208	-0.129374	0.486216
R.RN#NTFLSLR.D	sp|P13726|TF_HUMAN	Tissue factor OS=Homo sapiens OX=9606 GN=F3 PE=1 SV=1	P13726	F3	16	4.26	3.01123e+07	3.72234e+07	3.52961e+07	2.82599e+07	4.14749e+07	3.19037e+07	2.91681e+07	2.72072e+07	3.25214e+07	3.17651e+07	4.01798e+07	2.93417e+07	3.83516e+07	1.89071e+07	2.41075e+07	3.33628e+07	3.66583e+07	2.62874e+07	-0.0954713	0.485791
K.VNFHFILFNN#VDGHLYELDGR.M	sp|P09936|UCHL1_HUMAN	Ubiquitin carboxyl-terminal hydrolase isozyme L1 OS=Homo sapiens OX=9606 GN=UCHL1 PE=1 SV=2	P09936	UCHL1	1	3.16	328430	279404	319256	346004	376445	290434	346337	375910	297146	390311	268597	321432	338050	316979	363490	351215	365558	352092	0.052078	0.549364
R.SRTN#FTSKYNM*K.V	sp|P04216|THY1_HUMAN	Thy-1 membrane glycoprotein OS=Homo sapiens OX=9606 GN=THY1 PE=1 SV=2	P04216	THY1	3	3.19	3.28192e+06	2.35842e+06	4.91864e+06	3.41695e+06	2.94831e+06	4.64621e+06	4.15864e+06	2.84521e+06	2.55323e+06	2.94742e+06	2.47888e+06	3.75961e+06	3.32008e+06	2.2221e+06	3.23526e+06	2.74455e+06	2.59266e+06	2.5669e+06	-0.24094	0.114176
K.MLEAYN#LTEK.N	sp|Q99715|COCA1_HUMAN	Collagen alpha-1(XII) chain OS=Homo sapiens OX=9606 GN=COL12A1 PE=1 SV=2	Q99715	COL12A1	1	2.3	1.37951e+06	2.36635e+06	3.18258e+06	3.29813e+06	4.02342e+06	3.6374e+06	2.36669e+06	372867	3.52846e+06	1.86403e+06	1.8405e+06	1.41203e+06	3.01044e+06	2.38548e+06	652507	2.39816e+06	2.37526e+06	2.55023e+06	-0.249264	0.531434
K.M*LEAYN#LTEK.N	sp|Q99715|COCA1_HUMAN	Collagen alpha-1(XII) chain OS=Homo sapiens OX=9606 GN=COL12A1 PE=1 SV=2	Q99715	COL12A1	2	3.01	1.3957e+06	1.64669e+06	2.09703e+06	2.12952e+06	2.50611e+06	2.15909e+06	1.36868e+06	266854	1.93948e+06	1.32863e+06	1.25342e+06	1.09127e+06	2.39672e+06	1.1999e+06	444172	1.55932e+06	1.52329e+06	1.64825e+06	-0.23487	0.527317
K.EN#NTGVVSQTFK.C	sp|O75355|ENTP3_HUMAN	Ectonucleoside triphosphate diphosphohydrolase 3 OS=Homo sapiens OX=9606 GN=ENTPD3 PE=1 SV=2	O75355	ENTPD3	3	4.72	3.2158e+06	2.20851e+06	2.42209e+06	3.70338e+06	2.28805e+06	2.09711e+06	5.34973e+06	1.99027e+06	2.50456e+06	1.78477e+06	1.25496e+06	1.80725e+06	1.78682e+06	1.254e+06	1.48364e+06	2.08634e+06	1.92663e+06	1.35042e+06	-0.755793	0.000345005
R.LQN#ETAANEVLESIQSYFK.S	sp|O75355|ENTP3_HUMAN	Ectonucleoside triphosphate diphosphohydrolase 3 OS=Homo sapiens OX=9606 GN=ENTPD3 PE=1 SV=2	O75355	ENTPD3	5	5.13	186360	118632	144863	216814	128913	115839	317782	112089	131779	111463	87109.5	110090	105016	108931	100159	134554	119023	87858.2	-0.535543	0.00621829
R.TAGWNIPM*GLLFN#QTGSCK.F	sp|P02788|TRFL_HUMAN	Lactotransferrin OS=Homo sapiens OX=9606 GN=LTF PE=1 SV=6	P02788	LTF	18	4.18	2.14437e+06	1.94987e+06	1.75959e+06	1.86527e+06	1.70363e+06	2.22613e+06	2.13562e+06	2.00187e+06	2.37643e+06	1.57117e+06	2.19735e+06	785749	1.56577e+06	3.33977e+06	1.75818e+06	1.96037e+06	2.27427e+06	1.97243e+06	-0.141061	0.457351
R.TASVSIN#QTEPPK.V	sp|P29317|EPHA2_HUMAN	Ephrin type-A receptor 2 OS=Homo sapiens OX=9606 GN=EPHA2 PE=1 SV=2	P29317	EPHA2	3	3.83	784460	580623	519988	604200	447590	572156	466627	700249	399810	788310	527538	645897	581372	603958	596528	546073	702709	681347	0.179935	0.15709
R.TSVTVSDLEPHM*N#YTFTVEAR.N	sp|P29317|EPHA2_HUMAN	Ephrin type-A receptor 2 OS=Homo sapiens OX=9606 GN=EPHA2 PE=1 SV=2	P29317	EPHA2	1	4.22	321237	232639	206446	257070	181734	224789	212722	287094	163472	303422	201389	233801	241494	238539	237540	203400	252237	271864	0.0837068	0.498231
R.GTN#VTISSLKPDTIYVFQIR.A	sp|P29320|EPHA3_HUMAN	Ephrin type-A receptor 3 OS=Homo sapiens OX=9606 GN=EPHA3 PE=1 SV=2	P29320	EPHA3	1	2.86	1.35805e+06	965599	1.02553e+06	1.33602e+06	937438	963685	1.62681e+06	819320	839636	1.04954e+06	812949	866292	967105	999353	1.00041e+06	952850	792214	984775	-0.197074	0.131117
R.GSCVN#NSKEEDPPR.M	sp|P29320|EPHA3_HUMAN	Ephrin type-A receptor 3 OS=Homo sapiens OX=9606 GN=EPHA3 PE=1 SV=2	P29320	EPHA3	1	3.21	724330	774567	996387	970481	1.03276e+06	770213	1.3091e+06	589710	733670	655644	582406	617616	713136	461633	757344	665469	486883	576767	-0.497257	0.00198424
R.GSCVN#NSEEK.D	sp|P54764|EPHA4_HUMAN	Ephrin type-A receptor 4 OS=Homo sapiens OX=9606 GN=EPHA4 PE=1 SV=1	P54764	EPHA4	4	4.6	1.74383e+06	1.55212e+06	1.36218e+06	1.8667e+06	1.46244e+06	1.29722e+06	2.9653e+06	1.18843e+06	1.26154e+06	702352	784279	1.15948e+06	1.02467e+06	750159	880284	784857	931722	597502	-0.918222	1.67154e-05
K.VSITDLLAHTN#YTFEIWAVNGVSK.Y	sp|P54764|EPHA4_HUMAN	Ephrin type-A receptor 4 OS=Homo sapiens OX=9606 GN=EPHA4 PE=1 SV=1	P54764	EPHA4	3	4.78	494627	287325	313319	401571	270805	248710	607694	267842	263758	288612	256225	284531	266307	242907	273690	287696	269929	269955	-0.302996	0.0598288
R.ADNDAASM*PCTRPPSAPLN#LISNVNETSVNLEWSSPQNTGGR.Q	sp|P54764|EPHA4_HUMAN	Ephrin type-A receptor 4 OS=Homo sapiens OX=9606 GN=EPHA4 PE=1 SV=1	P54764	EPHA4	2	5.89	129472	73525.5	84604.4	113383	76494.8	71964.2	140954	75793.1	72506.4	78261.1	63542.1	71176.4	74859.4	70163.7	77183.1	71244.7	81794.7	75566.2	-0.291501	0.0423402
R.ADNDAASM*PCTRPPSAPLNLISNVN#ETSVNLEWSSPQNTGGR.Q	sp|P54764|EPHA4_HUMAN	Ephrin type-A receptor 4 OS=Homo sapiens OX=9606 GN=EPHA4 PE=1 SV=1	P54764	EPHA4	2	8.56	289890	182722	216298	254089	187739	174559	328410	155132	183642	167030	146744	157975	171263	148070	175439	153593	187770	167346	-0.380486	0.00800181
K.EHNEFN#SSMAR.S	sp|P54762|EPHB1_HUMAN	Ephrin type-B receptor 1 OS=Homo sapiens OX=9606 GN=EPHB1 PE=1 SV=1	P54762	EPHB1	2	2.83	3.48256e+06	2.6581e+06	2.37349e+06	3.30095e+06	2.32e+06	2.27949e+06	3.26099e+06	2.255e+06	2.14853e+06	3.0043e+06	2.53428e+06	3.23643e+06	2.96287e+06	1.87607e+06	2.21676e+06	2.2088e+06	2.81434e+06	2.01627e+06	-0.0745716	0.574259
K.EHNEFN#SSM*AR.S	sp|P54762|EPHB1_HUMAN	Ephrin type-B receptor 1 OS=Homo sapiens OX=9606 GN=EPHB1 PE=1 SV=1	P54762	EPHB1	2	2.92	2.78487e+06	1.5034e+06	1.21495e+06	1.63721e+06	1.10369e+06	1.23746e+06	1.78137e+06	1.34072e+06	1.02865e+06	1.48362e+06	1.38389e+06	1.52128e+06	1.84303e+06	865398	1.19804e+06	1.26897e+06	1.61162e+06	1.11791e+06	-0.114907	0.517688
R.NVISIVN#ETSIILEWHPPR.E	sp|P54762|EPHB1_HUMAN	Ephrin type-B receptor 1 OS=Homo sapiens OX=9606 GN=EPHB1 PE=1 SV=1	P54762	EPHB1	1	4.82	258118	214181	187455	223304	170215	167796	274897	171532	165692	198120	167079	203095	191257	203743	184933	170182	176626	169918	-0.117934	0.280807
K.ELSEYN#ATAIK.S	sp|P29323|EPHB2_HUMAN	Ephrin type-B receptor 2 OS=Homo sapiens OX=9606 GN=EPHB2 PE=1 SV=5	P29323	EPHB2	3	4.53	2.17008e+06	2.39297e+06	2.47759e+06	1.90664e+06	2.64586e+06	2.44052e+06	1.9021e+06	2.71833e+06	2.51024e+06	2.22095e+06	2.2521e+06	2.38432e+06	3.04696e+06	2.09587e+06	2.14712e+06	2.127e+06	2.52497e+06	1.91807e+06	-0.0319442	0.74714
K.AGFEAVEN#GTVCR.G	sp|P29323|EPHB2_HUMAN	Ephrin type-B receptor 2 OS=Homo sapiens OX=9606 GN=EPHB2 PE=1 SV=5	P29323	EPHB2	4	4.63	1.19298e+06	1.30612e+06	1.37477e+06	1.29828e+06	1.31859e+06	1.30078e+06	1.00788e+06	1.36689e+06	1.35776e+06	2.44628e+06	1.85696e+06	1.59101e+06	1.48563e+06	1.24614e+06	1.40488e+06	1.5621e+06	1.43133e+06	1.79159e+06	0.341898	0.0058378
R.GVISNVN#ETSLILEWSEPR.D	sp|P54753|EPHB3_HUMAN	Ephrin type-B receptor 3 OS=Homo sapiens OX=9606 GN=EPHB3 PE=1 SV=2	P54753	EPHB3	2	5.12	188759	169134	150361	160486	122930	140880	147606	160023	134934	192558	143944	159208	149533	164940	159453	159762	158337	170004	0.0901725	0.300469
R.YAAVN#ITTNQAAPSEVPTLR.L	sp|P54753|EPHB3_HUMAN	Ephrin type-B receptor 3 OS=Homo sapiens OX=9606 GN=EPHB3 PE=1 SV=2	P54753	EPHB3	3	5.31	1.22976e+06	1.15426e+06	1.07355e+06	1.17241e+06	933206	996299	975737	1.04971e+06	978078	1.0631e+06	850798	1.07668e+06	1.03501e+06	928122	1.11398e+06	1.04098e+06	1.12716e+06	1.09275e+06	-0.0351778	0.658667
K.FIN#CTK.I	sp|Q15303|ERBB4_HUMAN	Receptor tyrosine-protein kinase erbB-4 OS=Homo sapiens OX=9606 GN=ERBB4 PE=1 SV=1	Q15303	ERBB4	1	2.47	3.74607e+06	3.76503e+06	4.52533e+06	5.40804e+06	3.76592e+06	3.67292e+06	6.91804e+06	3.62501e+06	3.97511e+06	3.25253e+06	2.82605e+06	3.32494e+06	3.13312e+06	2.35475e+06	2.84196e+06	2.82364e+06	2.93256e+06	2.83576e+06	-0.553696	0.00018227
R.NPWPSN#LTLVSTN#GSSGCGR.C	sp|Q15303|ERBB4_HUMAN	Receptor tyrosine-protein kinase erbB-4 OS=Homo sapiens OX=9606 GN=ERBB4 PE=1 SV=1	Q15303	ERBB4	2	4.15	1.30365e+06	1.00668e+06	1.09276e+06	1.74033e+06	915074	954049	1.79088e+06	833312	993459	684679	703533	822607	846763	652792	800148	779761	788818	719552	-0.597794	0.000370958
K.N#LTEILNGGVYVDQNK.F	sp|Q15303|ERBB4_HUMAN	Receptor tyrosine-protein kinase erbB-4 OS=Homo sapiens OX=9606 GN=ERBB4 PE=1 SV=1	Q15303	ERBB4	2	4.26	1.02199e+06	815775	966896	1.4062e+06	737589	858039	1.47147e+06	664816	829103	795231	737847	814952	768883	841182	840203	810121	833794	841215	-0.219831	0.113056
K.M*EDGLLTCHGPGPDN#CTK.C	sp|Q15303|ERBB4_HUMAN	Receptor tyrosine-protein kinase erbB-4 OS=Homo sapiens OX=9606 GN=ERBB4 PE=1 SV=1	Q15303	ERBB4	3	4.85	388629	291117	398634	449008	293718	358392	476622	270296	353324	401141	374535	353744	352656	180954	299805	315825	387494	337701	-0.134141	0.371274
K.SVAHN#M*TM*PNK.L	sp|P14867|GBRA1_HUMAN	Gamma-aminobutyric acid receptor subunit alpha-1 OS=Homo sapiens OX=9606 GN=GABRA1 PE=1 SV=3	P14867	GABRA1	18	3.36	8.33274e+06	3.08341e+06	3.2069e+06	5.6233e+06	2.42302e+06	2.50063e+06	1.44862e+07	2.69961e+06	2.84096e+06	2.28699e+06	2.44519e+06	2.40063e+06	2.32811e+06	1.3885e+06	2.36403e+06	2.03561e+06	2.3783e+06	2.05685e+06	-0.917132	0.00544232
R.DSGIWINGFDYTGISHITPHIPEIN#DSIR.A	sp|Q7Z2K6|ERMP1_HUMAN	Endoplasmic reticulum metallopeptidase 1 OS=Homo sapiens OX=9606 GN=ERMP1 PE=1 SV=2	Q7Z2K6	ERMP1	2	5.07	646721	938509	848822	560070	1.2372e+06	1.3913e+06	480932	928811	957386	1.00936e+06	1.219e+06	1.07033e+06	1.27694e+06	1.26673e+06	1.20507e+06	985419	1.16175e+06	1.03684e+06	0.426944	0.0206118
K.WGHN#ITEFQQR.F	sp|Q96HE7|ERO1A_HUMAN	ERO1-like protein alpha OS=Homo sapiens OX=9606 GN=ERO1A PE=1 SV=2	Q96HE7	ERO1A	4	3.21	3.39245e+06	2.04329e+06	2.37529e+06	2.70256e+06	1.9217e+06	2.10316e+06	3.5056e+06	1.70944e+06	2.26623e+06	1.77113e+06	1.74854e+06	1.93321e+06	1.70111e+06	655975	1.85421e+06	1.80601e+06	2.00331e+06	1.8172e+06	-0.54515	0.0111409
K.KWGHN#ITEFQQR.F	sp|Q96HE7|ERO1A_HUMAN	ERO1-like protein alpha OS=Homo sapiens OX=9606 GN=ERO1A PE=1 SV=2	Q96HE7	ERO1A	3	4.02	3.69349e+06	2.83345e+06	2.68987e+06	3.63248e+06	2.80609e+06	2.56433e+06	4.24939e+06	2.3003e+06	2.65519e+06	1.98251e+06	1.98644e+06	2.37742e+06	2.01622e+06	1.82037e+06	1.94607e+06	1.96389e+06	2.2442e+06	2.06861e+06	-0.552127	7.07283e-05
K.QGQDN#LSSVK.E	sp|P30040|ERP29_HUMAN	Endoplasmic reticulum resident protein 29 OS=Homo sapiens OX=9606 GN=ERP29 PE=1 SV=4	P30040	ERP29	1	2.56	1.01747e+06	856320	789949	872625	659496	712891	884855	660994	745471	697701	832142	786822	751625	673664	805367	675259	750401	739290	-0.0910059	0.321087
R.LQGVPHVGAN#VTLSCQSPR.S	sp|Q96AP7|ESAM_HUMAN	Endothelial cell-selective adhesion molecule OS=Homo sapiens OX=9606 GN=ESAM PE=1 SV=1	Q96AP7	ESAM	6	4.51	2.17942e+06	1.92769e+06	1.87296e+06	2.21958e+06	1.84566e+06	1.98604e+06	2.08572e+06	1.53552e+06	1.66446e+06	1.59644e+06	1.5243e+06	1.62839e+06	2.11105e+06	1.85599e+06	1.74287e+06	1.35661e+06	1.76887e+06	1.51251e+06	-0.199661	0.0470133
R.LWAN#STSSWDSVIQN#K.T	sp|P22794|EVI2A_HUMAN	Protein EVI2A OS=Homo sapiens OX=9606 GN=EVI2A PE=1 SV=2	P22794	EVI2A	7	4.22	3.94643e+06	7.29544e+06	6.08184e+06	2.55867e+06	1.00954e+07	1.31272e+07	1.90925e+06	1.65795e+07	6.90034e+06	1.0215e+07	1.9206e+07	1.37163e+07	1.54684e+07	1.94975e+07	1.46075e+07	1.21043e+07	1.2288e+07	1.10709e+07	1.17287	0.00253497
K.SEQELYIPSVVSNSPSTVQSIEN#TSK.S	sp|P22794|EVI2A_HUMAN	Protein EVI2A OS=Homo sapiens OX=9606 GN=EVI2A PE=1 SV=2	P22794	EVI2A	2	4.95	793317	1.80876e+06	1.3774e+06	567755	2.4114e+06	2.9923e+06	458669	4.33826e+06	1.6725e+06	2.28756e+06	4.20473e+06	3.34911e+06	3.38742e+06	4.77561e+06	3.11488e+06	2.5467e+06	2.72532e+06	2.19269e+06	1.09337	0.0065375
K.TVLTPATNHM*GN#VTFTIPANR.E	sp|P01024|CO3_HUMAN	Complement C3 OS=Homo sapiens OX=9606 GN=C3 PE=1 SV=2	P01024	C3	19	5.13	6.94339e+06	9.4045e+06	7.06125e+06	4.91266e+06	9.23436e+06	9.78408e+06	3.73741e+06	1.08753e+07	1.12291e+07	9.96022e+06	9.68914e+06	7.73986e+06	9.43253e+06	9.10272e+06	5.38455e+06	9.20802e+06	1.19011e+07	8.16974e+06	0.191863	0.346984
K.DLQSLEDILHQVEN#KTSEVK.Q	sp|P02679|FIBG_HUMAN	Fibrinogen gamma chain OS=Homo sapiens OX=9606 GN=FGG PE=1 SV=3	P02679	FGG	1	4.29	419094	510594	485475	552397	395448	463283	499874	355079	462850	724182	665455	333581	512663	582547	132406	490849	540671	822170	0.07593	0.768866
R.N#FTLTVTDFYR.S	sp|O43909|EXTL3_HUMAN	Exostosin-like 3 OS=Homo sapiens OX=9606 GN=EXTL3 PE=1 SV=1	O43909	EXTL3	1	2.95	874558	1.35388e+06	1.14276e+06	1.48155e+06	1.00509e+06	1.02229e+06	1.43849e+06	949136	1.09188e+06	1.37007e+06	1.12943e+06	1.2105e+06	965172	1.18699e+06	1.18561e+06	1.35254e+06	1.12092e+06	834879	0.00763169	0.949883
R.KSDTQNLLYN#VSTGR.A	sp|O43909|EXTL3_HUMAN	Exostosin-like 3 OS=Homo sapiens OX=9606 GN=EXTL3 PE=1 SV=1	O43909	EXTL3	3	3.84	2.7206e+06	3.70286e+06	3.30891e+06	4.29588e+06	3.14939e+06	2.97075e+06	3.48844e+06	3.01737e+06	3.44721e+06	3.4189e+06	2.87756e+06	3.23421e+06	2.61153e+06	1.81429e+06	2.91824e+06	3.23301e+06	3.17757e+06	1.97185e+06	-0.271949	0.0461578
K.SDTQNLLYN#VSTGR.A	sp|O43909|EXTL3_HUMAN	Exostosin-like 3 OS=Homo sapiens OX=9606 GN=EXTL3 PE=1 SV=1	O43909	EXTL3	2	4.32	670094	926163	676635	1.04564e+06	731232	668661	802082	738832	832777	849588	767279	846601	766521	727131	753416	866378	845500	505617	-0.033758	0.768528
R.AFSN#SSYVLNPTTGELVFDPLSASDTGEYSCEAR.N	sp|Q9Y624|JAM1_HUMAN	Junctional adhesion molecule A OS=Homo sapiens OX=9606 GN=F11R PE=1 SV=1	Q9Y624	F11R	2	6.71	392868	570651	716746	664645	553032	713100	593327	502493	578572	655933	731430	514581	741452	744308	582719	611909	766600	645621	0.191845	0.109315
R.GHVN#ITR.S	sp|P00734|THRB_HUMAN	Prothrombin OS=Homo sapiens OX=9606 GN=F2 PE=1 SV=2	P00734	F2	2	2.61	1.28797e+06	1.53175e+06	1.71813e+06	1.27044e+06	2.28821e+06	2.25841e+06	964610	868845	2.24758e+06	1.96178e+06	1.56492e+06	1.43309e+06	1.61068e+06	322578	1.04367e+06	1.24581e+06	1.67722e+06	1.03132e+06	-0.336384	0.262042
K.VTEQLIEAISN#GDFESYTK.M	sp|Q9UQM7|KCC2A_HUMAN	Calcium/calmodulin-dependent protein kinase type II subunit alpha OS=Homo sapiens OX=9606 GN=CAMK2A PE=1 SV=2	Q9UQM7	CAMK2A	2	4.66	311239	181531	234442	337441	199153	204758	481401	183171	192284	309308	239373	233691	254083	271942	270396	239254	245870	244230	0.0652982	0.693915
R.RDHHGAN#FSCR.T	sp|P05362|ICAM1_HUMAN	Intercellular adhesion molecule 1 OS=Homo sapiens OX=9606 GN=ICAM1 PE=1 SV=2	P05362	ICAM1	10	4.22	737053	660667	737527	686034	1.00257e+06	1.0445e+06	525682	709141	809734	941507	926945	650365	764929	321412	745148	578928	907490	586339	-0.142418	0.446408
R.DHHGAN#FSCR.T	sp|P05362|ICAM1_HUMAN	Intercellular adhesion molecule 1 OS=Homo sapiens OX=9606 GN=ICAM1 PE=1 SV=2	P05362	ICAM1	7	2.94	4.60827e+06	4.39229e+06	4.75996e+06	3.86286e+06	5.72623e+06	7.3237e+06	3.40005e+06	4.47812e+06	5.5324e+06	6.16087e+06	6.38379e+06	4.62621e+06	4.45784e+06	1.74324e+06	5.14059e+06	3.79771e+06	5.55087e+06	3.02307e+06	-0.167227	0.441251
R.N#NTFLSLR.D	sp|P13726|TF_HUMAN	Tissue factor OS=Homo sapiens OX=9606 GN=F3 PE=1 SV=1	P13726	F3	6	3.13	7.26216e+06	9.50302e+06	7.76003e+06	7.90009e+06	8.6722e+06	7.37826e+06	6.53877e+06	5.82071e+06	7.17782e+06	6.75133e+06	9.0287e+06	6.7457e+06	8.21835e+06	5.10407e+06	5.62732e+06	7.72971e+06	8.4457e+06	6.54224e+06	-0.0927925	0.43939
K.RYN#LTSQDVGSGTSN#NSQACAQFLEQYFHDSDLAQFM*R.L	sp|O14773|TPP1_HUMAN	Tripeptidyl-peptidase 1 OS=Homo sapiens OX=9606 GN=TPP1 PE=1 SV=2	O14773	TPP1	3	5.81	1.25476e+06	1.49029e+06	1.39408e+06	1.14186e+06	1.51157e+06	1.73682e+06	632707	1.63238e+06	1.57879e+06	1.59214e+06	1.61971e+06	1.50891e+06	1.69242e+06	1.11474e+06	1.16821e+06	1.24929e+06	1.86147e+06	1.43433e+06	0.129625	0.439432
R.SYLGDGPLQHYIAVSSPTN#TTYVVQYALAN#LTGTVVN#LTR.E	sp|Q92542|NICA_HUMAN	Nicastrin OS=Homo sapiens OX=9606 GN=NCSTN PE=1 SV=2	Q92542	NCSTN	2	7.43	87666.3	114483	89268	76448.7	86111.6	108178	71138.3	102481	87687	108542	99265.1	100938	91514.5	85569	91972.3	98713.6	90412.1	92940.3	0.0746314	0.425734
R.GLDGN#GTGN#STR.H	sp|Q5VUB5|F1711_HUMAN	Protein FAM171A1 OS=Homo sapiens OX=9606 GN=FAM171A1 PE=1 SV=1	Q5VUB5	FAM171A1	9	3.44	1.61596e+07	1.72887e+07	1.41153e+07	1.28221e+07	1.29431e+07	1.41972e+07	1.45759e+07	1.65673e+07	1.46883e+07	1.17123e+07	1.22359e+07	1.38588e+07	1.39781e+07	8.87831e+06	9.78983e+06	9.57444e+06	1.04132e+07	8.21917e+06	-0.450993	0.000547648
R.LPEN#TSYSDLTAFLTAASSPSEVDSFPYLR.G	sp|Q5VUB5|F1711_HUMAN	Protein FAM171A1 OS=Homo sapiens OX=9606 GN=FAM171A1 PE=1 SV=1	Q5VUB5	FAM171A1	3	5.33	234900	243037	254013	213242	238566	238665	204747	242224	244741	255989	243234	223471	224155	241124	170202	229347	250150	228848	-0.0385214	0.637073
R.N#GTGVIR.K	sp|A8MVW0|F1712_HUMAN	Protein FAM171A2 OS=Homo sapiens OX=9606 GN=FAM171A2 PE=1 SV=1	A8MVW0	FAM171A2	4	2.58	4.6305e+06	4.15013e+06	4.07926e+06	7.01845e+06	4.02765e+06	3.03886e+06	1.04946e+07	3.3047e+06	3.91839e+06	2.96526e+06	3.17392e+06	3.21974e+06	2.99887e+06	2.32141e+06	2.65709e+06	3.27261e+06	2.74913e+06	2.78365e+06	-0.66962	0.00184302
R.ASVDVFGN#R.T	sp|A8MVW0|F1712_HUMAN	Protein FAM171A2 OS=Homo sapiens OX=9606 GN=FAM171A2 PE=1 SV=1	A8MVW0	FAM171A2	4	3.11	2.69706e+06	1.93921e+06	2.32507e+06	3.34667e+06	1.9885e+06	1.84019e+06	5.36031e+06	1.76716e+06	2.03869e+06	1.58181e+06	1.59556e+06	1.7959e+06	1.69634e+06	1.46926e+06	1.53598e+06	1.79476e+06	1.72151e+06	1.52759e+06	-0.570448	0.00335403
K.TN#STVTK.S	sp|Q6P995|F171B_HUMAN	Protein FAM171B OS=Homo sapiens OX=9606 GN=FAM171B PE=2 SV=3	Q6P995	FAM171B	5	3.18	2.11434e+07	2.44619e+07	2.0605e+07	3.72085e+07	2.1447e+07	2.25225e+07	3.65478e+07	1.82e+07	2.06219e+07	1.68984e+07	2.07985e+07	2.19647e+07	2.03228e+07	1.26888e+07	1.60412e+07	1.68047e+07	1.97368e+07	1.44637e+07	-0.455584	0.00620691
K.VN#GSIQVSLPLLR.L	sp|Q6P995|F171B_HUMAN	Protein FAM171B OS=Homo sapiens OX=9606 GN=FAM171B PE=2 SV=3	Q6P995	FAM171B	6	4.37	1.72991e+06	1.28068e+06	1.27994e+06	1.87626e+06	1.24375e+06	1.18744e+06	2.52481e+06	1.12782e+06	1.17347e+06	1.1626e+06	1.10235e+06	1.08303e+06	1.05789e+06	1.10131e+06	1.08724e+06	1.10034e+06	1.10928e+06	1.01789e+06	-0.398595	0.00737165
R.QYLSQAVVEVFVN#YTK.T	sp|Q6P995|F171B_HUMAN	Protein FAM171B OS=Homo sapiens OX=9606 GN=FAM171B PE=2 SV=3	Q6P995	FAM171B	8	4.44	344911	215381	213245	307428	199374	197821	376004	200670	172811	229572	226076	214818	189358	196829	185865	204892	198239	185579	-0.233888	0.108438
K.LPDNHHISN#VTGYLTVLQQFLK.V	sp|Q6P995|F171B_HUMAN	Protein FAM171B OS=Homo sapiens OX=9606 GN=FAM171B PE=2 SV=3	Q6P995	FAM171B	17	5.66	793207	541291	540177	764276	546227	523870	952597	499403	535034	493730	476682	473139	471813	436305	481986	462654	510484	428823	-0.392033	0.00358864
K.SDPHWESM*LN#ATTR.R	sp|Q9H0X4|F234A_HUMAN	Protein FAM234A OS=Homo sapiens OX=9606 GN=FAM234A PE=1 SV=1	Q9H0X4	FAM234A	3	2.69	2.04352e+06	2.84337e+06	3.02583e+06	2.28308e+06	3.07763e+06	3.19787e+06	1.5176e+06	2.60011e+06	2.80303e+06	2.97201e+06	3.20556e+06	3.19012e+06	3.35618e+06	2.40818e+06	3.21617e+06	3.07951e+06	3.43035e+06	2.82764e+06	0.27035	0.0475023
K.NTN#SSNN#FSR.S	sp|Q9H0X4|F234A_HUMAN	Protein FAM234A OS=Homo sapiens OX=9606 GN=FAM234A PE=1 SV=1	Q9H0X4	FAM234A	1	3.34	8.46779e+06	1.05156e+07	8.22875e+06	5.98736e+06	7.7992e+06	8.17735e+06	4.56667e+06	9.03377e+06	7.16522e+06	7.2155e+06	9.97977e+06	1.11246e+07	1.02879e+07	6.03245e+06	6.02369e+06	6.0676e+06	6.99779e+06	5.01716e+06	-0.0416138	0.812373
R.YKPDTLAVAVEN#GTGTDR.Q	sp|Q9H0X4|F234A_HUMAN	Protein FAM234A OS=Homo sapiens OX=9606 GN=FAM234A PE=1 SV=1	Q9H0X4	FAM234A	2	4.12	3.01197e+06	3.55948e+06	4.44482e+06	2.92934e+06	3.59164e+06	4.25731e+06	2.02955e+06	4.0812e+06	3.40069e+06	4.46123e+06	4.83539e+06	4.32632e+06	4.485e+06	4.34408e+06	4.0237e+06	4.06471e+06	4.51792e+06	3.73593e+06	0.340171	0.0122002
K.M*LSAFN#ATSGK.A	sp|A2RU67|F234B_HUMAN	Protein FAM234B OS=Homo sapiens OX=9606 GN=FAM234B PE=1 SV=1	A2RU67	FAM234B	11	3.41	1.32417e+06	1.28618e+06	1.15431e+06	1.87901e+06	915992	950964	3.14977e+06	1.11084e+06	1.12022e+06	989045	979468	984867	893554	837053	904994	1.02159e+06	844324	1.05478e+06	-0.491547	0.0140752
K.APDSN#CSNLLITTR.Q	sp|A2RU67|F234B_HUMAN	Protein FAM234B OS=Homo sapiens OX=9606 GN=FAM234B PE=1 SV=1	A2RU67	FAM234B	4	4	2.55825e+06	2.84316e+06	2.77542e+06	3.74259e+06	2.33414e+06	2.35617e+06	6.4432e+06	2.74648e+06	2.63967e+06	1.70826e+06	1.97152e+06	1.84251e+06	2.04497e+06	1.79733e+06	1.8007e+06	1.98034e+06	1.73627e+06	1.77785e+06	-0.696953	0.000204568
K.MLSAFN#ATSGK.A	sp|A2RU67|F234B_HUMAN	Protein FAM234B OS=Homo sapiens OX=9606 GN=FAM234B PE=1 SV=1	A2RU67	FAM234B	10	4.51	3.96876e+06	3.40387e+06	2.86561e+06	4.64853e+06	2.35553e+06	2.39057e+06	7.89349e+06	2.7494e+06	2.89389e+06	2.3399e+06	2.34887e+06	2.35258e+06	2.04664e+06	2.44466e+06	2.33583e+06	2.64779e+06	1.99478e+06	2.50479e+06	-0.55472	0.00660164
R.N#GTGHGN#STHHGPEYM*R.C	sp|P02790|HEMO_HUMAN	Hemopexin OS=Homo sapiens OX=9606 GN=HPX PE=1 SV=2	P02790	HPX	3	3.07	165952	229372	254792	186134	216889	268787	108498	259825	306078	282623	282658	205742	296535	177374	160909	233814	295904	234886	0.146202	0.424834
K.VAFCTVN#VILTDDNDN#APQFRATK.Y	sp|Q14517|FAT1_HUMAN	Protocadherin Fat 1 OS=Homo sapiens OX=9606 GN=FAT1 PE=1 SV=2	Q14517	FAT1	1	2.45	1.04999e+06	1.2786e+06	1.17878e+06	1.24134e+06	1.24517e+06	1.57026e+06	1.13997e+06	1.19148e+06	1.36438e+06	1.1463e+06	1.33834e+06	1.50256e+06	1.37596e+06	1.73521e+06	1.28954e+06	1.58595e+06	1.268e+06	1.03627e+06	0.117228	0.259855
R.GISYQMFGN#HSK.S	sp|Q14517|FAT1_HUMAN	Protocadherin Fat 1 OS=Homo sapiens OX=9606 GN=FAT1 PE=1 SV=2	Q14517	FAT1	1	2.78	3.16106e+06	3.7566e+06	3.37124e+06	3.49121e+06	3.75845e+06	4.09707e+06	3.39036e+06	2.39942e+06	4.19864e+06	3.30321e+06	3.65373e+06	3.9454e+06	3.66575e+06	4.28315e+06	3.18452e+06	4.4235e+06	3.62734e+06	2.75057e+06	0.0572744	0.612835
R.GISYQM*FGN#HSK.S	sp|Q14517|FAT1_HUMAN	Protocadherin Fat 1 OS=Homo sapiens OX=9606 GN=FAT1 PE=1 SV=2	Q14517	FAT1	3	3.17	1.62434e+06	1.69714e+06	1.59823e+06	1.51704e+06	1.80275e+06	1.8802e+06	1.26754e+06	1.2003e+06	1.8215e+06	1.52268e+06	1.85242e+06	2.09113e+06	1.94755e+06	1.51586e+06	1.3985e+06	2.27156e+06	1.83508e+06	1.20769e+06	0.10727	0.403539
K.TGALTVQN#TTQLR.S	sp|Q14517|FAT1_HUMAN	Protocadherin Fat 1 OS=Homo sapiens OX=9606 GN=FAT1 PE=1 SV=2	Q14517	FAT1	2	3.77	2.40741e+06	2.17065e+06	2.06247e+06	1.74667e+06	2.19159e+06	2.50029e+06	1.37925e+06	1.48305e+06	2.18277e+06	3.46225e+06	2.75286e+06	2.80653e+06	2.84945e+06	2.33765e+06	1.84938e+06	3.54357e+06	2.66158e+06	1.9287e+06	0.411339	0.0108351
R.IVVN#VSDTNDHAPWFTASSYK.G	sp|Q14517|FAT1_HUMAN	Protocadherin Fat 1 OS=Homo sapiens OX=9606 GN=FAT1 PE=1 SV=2	Q14517	FAT1	2	4.42	1.19269e+06	1.1676e+06	1.08405e+06	1.0198e+06	1.17925e+06	1.28659e+06	994062	790938	1.28067e+06	1.16482e+06	1.16882e+06	1.20234e+06	1.28291e+06	1.41579e+06	1.11175e+06	1.56744e+06	1.20897e+06	938656	0.146878	0.184214
K.IN#SSVTDIEEIIGVR.I	sp|Q14517|FAT1_HUMAN	Protocadherin Fat 1 OS=Homo sapiens OX=9606 GN=FAT1 PE=1 SV=2	Q14517	FAT1	2	4.45	123063	144823	127269	121677	157420	160043	123456	101812	153637	162200	144027	174271	167455	210475	153324	159207	157744	127364	0.265529	0.0192958
R.VN#TTTVNIDVSDVNDNAPVFSR.G	sp|Q14517|FAT1_HUMAN	Protocadherin Fat 1 OS=Homo sapiens OX=9606 GN=FAT1 PE=1 SV=2	Q14517	FAT1	3	4.64	364812	257354	226703	223530	257061	286403	211072	180472	277809	194844	270633	283511	268309	313974	238479	286008	259468	178553	0.0113885	0.932151
K.AN#YSLK.I	sp|Q8TDW7|FAT3_HUMAN	Protocadherin Fat 3 OS=Homo sapiens OX=9606 GN=FAT3 PE=2 SV=3	Q8TDW7	FAT3	2	2.92	8.43205e+06	9.27603e+06	1.12321e+07	1.47549e+07	1.05098e+07	9.38007e+06	2.05625e+07	9.0974e+06	1.18901e+07	5.37184e+06	6.75307e+06	6.69116e+06	7.35853e+06	5.08286e+06	6.8733e+06	6.90601e+06	6.9999e+06	6.66109e+06	-0.793799	3.04692e-05
K.QIDWESFPYGYN#LTLQAK.D	sp|Q8TDW7|FAT3_HUMAN	Protocadherin Fat 3 OS=Homo sapiens OX=9606 GN=FAT3 PE=2 SV=3	Q8TDW7	FAT3	1	3.33	493282	350532	358453	593067	313582	342240	899136	348675	340489	461897	367264	375299	336320	480876	384715	394278	398005	471278	-0.058169	0.739191
K.YVLN#VSVSDGR.F	sp|Q8TDW7|FAT3_HUMAN	Protocadherin Fat 3 OS=Homo sapiens OX=9606 GN=FAT3 PE=2 SV=3	Q8TDW7	FAT3	2	3.59	1.65982e+06	1.3378e+06	1.3597e+06	2.41902e+06	1.29585e+06	1.32498e+06	2.79953e+06	1.21246e+06	1.39322e+06	1.36238e+06	1.17842e+06	1.34351e+06	1.13767e+06	1.2606e+06	1.19626e+06	1.37719e+06	1.28706e+06	1.44203e+06	-0.294268	0.0583261
K.KPPPSPIPLTFDEPFYN#FTVM*ESDR.V	sp|Q8TDW7|FAT3_HUMAN	Protocadherin Fat 3 OS=Homo sapiens OX=9606 GN=FAT3 PE=2 SV=3	Q8TDW7	FAT3	3	4.34	535810	414877	456170	728970	426239	426998	1.02805e+06	423328	459658	492994	403055	422605	397184	447916	435091	427494	451428	481741	-0.239449	0.128783
K.KPPPSPIPLTFDEPFYN#FTVMESDR.V	sp|Q8TDW7|FAT3_HUMAN	Protocadherin Fat 3 OS=Homo sapiens OX=9606 GN=FAT3 PE=2 SV=3	Q8TDW7	FAT3	1	4.47	628444	341982	402479	630042	368809	338863	893322	352669	366394	452363	351282	433523	344768	434838	356839	389526	427097	480522	-0.157339	0.374301
K.ITNN#QTGQM*VFSETVITSVGDEEGR.R	sp|Q9UBP4|DKK3_HUMAN	Dickkopf-related protein 3 OS=Homo sapiens OX=9606 GN=DKK3 PE=1 SV=2	Q9UBP4	DKK3	2	6.5	238588	242711	257472	181739	346961	286744	105052	286501	281068	306136	319190	289236	406489	251449	179228	203476	285040	199395	0.154734	0.44932
R.LVGPSSVVCLPN#GTWTGEQPHCR.G	sp|Q53RD9|FBLN7_HUMAN	Fibulin-7 OS=Homo sapiens OX=9606 GN=FBLN7 PE=2 SV=1	Q53RD9	FBLN7	2	5.36	633114	512687	440577	1.16618e+06	519696	255408	1.55264e+06	374755	500289	482722	491809	392299	159847	534192	309183	371587	461203	355591	-0.602935	0.0564542
R.DACGN#GTCR.N	sp|P35555|FBN1_HUMAN	Fibrillin-1 OS=Homo sapiens OX=9606 GN=FBN1 PE=1 SV=4	P35555	FBN1	2	2.96	1.05021e+06	1.37352e+06	2.03071e+06	2.07507e+06	1.9003e+06	2.99587e+06	665968	408655	2.12457e+06	1.43487e+06	1.42376e+06	1.4313e+06	7.6903e+06	1.19648e+06	401979	907202	1.26075e+06	873933	-0.0986898	0.827782
R.NYYADN#QTCDGELLFN#M*TK.K	sp|P35555|FBN1_HUMAN	Fibrillin-1 OS=Homo sapiens OX=9606 GN=FBN1 PE=1 SV=4	P35555	FBN1	1	3.2	292636	668518	875438	791562	943990	1.36721e+06	344855	130821	869071	618687	526977	339288	1.78175e+06	690041	189851	630286	809211	881669	0.0843573	0.846234
R.VLPVN#VTDYCQLVR.Y	sp|P35555|FBN1_HUMAN	Fibrillin-1 OS=Homo sapiens OX=9606 GN=FBN1 PE=1 SV=4	P35555	FBN1	2	3.51	1.11534e+06	2.39261e+06	3.57533e+06	3.18831e+06	4.30961e+06	5.22562e+06	1.41496e+06	508586	3.48637e+06	2.9324e+06	2.2888e+06	1.59389e+06	8.16001e+06	2.87203e+06	789744	2.55359e+06	2.84369e+06	2.93502e+06	0.143982	0.742797
R.VCAEGN#LVVAGSGDLSLEVWR.L	sp|Q5XUX1|FBXW9_HUMAN	F-box/WD repeat-containing protein 9 OS=Homo sapiens OX=9606 GN=FBXW9 PE=1 SV=3	Q5XUX1	FBXW9	1	2.42	3.15006e+06	2.9613e+06	4.21114e+06	3.35534e+06	2.94808e+06	3.24517e+06	3.09805e+06	5.28068e+06	4.37972e+06	5.02258e+06	5.60666e+06	4.55236e+06	5.18445e+06	1.16387e+06	3.78595e+06	3.25402e+06	3.29624e+06	3.51297e+06	0.0320471	0.892166
R.LLISSLSESPASVSILSQADN#TSKK.V	sp|Q9Y6R7|FCGBP_HUMAN	IgGFc-binding protein OS=Homo sapiens OX=9606 GN=FCGBP PE=1 SV=3	Q9Y6R7	FCGBP	1	2.99	1.38126e+06	2.90956e+06	1.98806e+06	743043	3.81991e+06	1.97061e+06	2.07074e+06	1.14589e+06	2.24808e+06	999981	1.853e+06	1.41199e+06	2.35741e+06	1.88511e+06	3.39786e+06	1.44039e+06	3.34896e+06	1.37138e+06	0.0147431	0.95977
K.VTVRPGESVM*VN#ISAK.A	sp|Q9Y6R7|FCGBP_HUMAN	IgGFc-binding protein OS=Homo sapiens OX=9606 GN=FCGBP PE=1 SV=3	Q9Y6R7	FCGBP	1	3.26	1.98185e+06	1.28195e+06	933160	480507	1.78243e+06	1.27517e+06	773207	1.86805e+06	975981	1.05109e+06	1.2903e+06	1.28872e+06	1.24326e+06	1.01419e+06	1.4489e+06	967553	1.61561e+06	713364	-0.00397619	0.986826
K.LDSLVAQQLQSKN#ECGILADPK.G	sp|Q9Y6R7|FCGBP_HUMAN	IgGFc-binding protein OS=Homo sapiens OX=9606 GN=FCGBP PE=1 SV=3	Q9Y6R7	FCGBP	2	3.78	1.70639e+06	3.10716e+06	2.06187e+06	872440	3.53929e+06	3.07241e+06	2.0999e+06	3.53216e+06	2.11308e+06	2.3334e+06	2.89544e+06	2.81434e+06	2.64462e+06	2.94669e+06	3.25974e+06	2.13935e+06	3.52622e+06	1.75666e+06	0.21971	0.341111
R.VITVQVAN#FTLR.L	sp|Q9Y6R7|FCGBP_HUMAN	IgGFc-binding protein OS=Homo sapiens OX=9606 GN=FCGBP PE=1 SV=3	Q9Y6R7	FCGBP	4	3.9	1.57359e+06	3.05909e+06	2.24998e+06	997180	4.02774e+06	2.70941e+06	2.35027e+06	2.74129e+06	2.34906e+06	1.79363e+06	2.53987e+06	2.27262e+06	2.62074e+06	2.47528e+06	3.51993e+06	1.88084e+06	3.77191e+06	1.87119e+06	0.0905574	0.683755
K.KVTVRPGESVMVN#ISAK.A	sp|Q9Y6R7|FCGBP_HUMAN	IgGFc-binding protein OS=Homo sapiens OX=9606 GN=FCGBP PE=1 SV=3	Q9Y6R7	FCGBP	4	3.94	3.37357e+06	4.61236e+06	2.89948e+06	2.03526e+06	4.96184e+06	5.40638e+06	2.60679e+06	8.13884e+06	3.23868e+06	5.33468e+06	5.75245e+06	5.53861e+06	3.9431e+06	5.4801e+06	4.35814e+06	4.60581e+06	5.73734e+06	3.35631e+06	0.340915	0.124867
K.KVTVRPGESVM*VN#ISAK.A	sp|Q9Y6R7|FCGBP_HUMAN	IgGFc-binding protein OS=Homo sapiens OX=9606 GN=FCGBP PE=1 SV=3	Q9Y6R7	FCGBP	3	3.99	3.14923e+06	5.13444e+06	3.71767e+06	2.10185e+06	6.13795e+06	5.90587e+06	3.09237e+06	7.95301e+06	4.1114e+06	5.74575e+06	6.81063e+06	5.97104e+06	5.38134e+06	4.52893e+06	5.49919e+06	4.6463e+06	7.61186e+06	4.25537e+06	0.371913	0.0893887
R.YLPVN#SSLLTSDCSER.C	sp|Q9Y6R7|FCGBP_HUMAN	IgGFc-binding protein OS=Homo sapiens OX=9606 GN=FCGBP PE=1 SV=3	Q9Y6R7	FCGBP	5	4	1.13504e+06	2.65542e+06	2.18132e+06	927425	3.5887e+06	2.08826e+06	2.52164e+06	1.28919e+06	1.98512e+06	1.16762e+06	2.11646e+06	1.54125e+06	2.29199e+06	1.95178e+06	3.3237e+06	1.51773e+06	3.45396e+06	1.41483e+06	0.0566991	0.829882
R.GLCVLSVGAN#LTTFDGAR.G	sp|Q9Y6R7|FCGBP_HUMAN	IgGFc-binding protein OS=Homo sapiens OX=9606 GN=FCGBP PE=1 SV=3	Q9Y6R7	FCGBP	2	4.32	326958	622282	405971	171447	796421	450260	461582	294737	471193	293795	460706	378188	545456	453782	766785	348790	779591	329061	0.157449	0.544454
R.NPNNDQVFPN#GTLAPSIPIWGGSWR.A	sp|Q9Y6R7|FCGBP_HUMAN	IgGFc-binding protein OS=Homo sapiens OX=9606 GN=FCGBP PE=1 SV=3	Q9Y6R7	FCGBP	1	4.56	396421	738861	543686	203939	1.02985e+06	559956	570257	361066	568892	349059	576533	460339	649976	608857	951000	449554	983110	430978	0.177557	0.503997
R.SVTLQIYN#HSLTLSAR.W	sp|Q9Y6R7|FCGBP_HUMAN	IgGFc-binding protein OS=Homo sapiens OX=9606 GN=FCGBP PE=1 SV=3	Q9Y6R7	FCGBP	6	4.76	1.72671e+06	3.43493e+06	2.49856e+06	1.10048e+06	4.44729e+06	2.90026e+06	2.94811e+06	2.29773e+06	2.64346e+06	1.7377e+06	2.53492e+06	2.16346e+06	2.84615e+06	2.67109e+06	4.08033e+06	1.9617e+06	4.16044e+06	1.96775e+06	0.0370998	0.874021
R.LLISSLSESPASVSILSQADN#TSK.K	sp|Q9Y6R7|FCGBP_HUMAN	IgGFc-binding protein OS=Homo sapiens OX=9606 GN=FCGBP PE=1 SV=3	Q9Y6R7	FCGBP	3	5.66	894953	1.69647e+06	1.19006e+06	486628	2.28087e+06	1.44233e+06	1.3584e+06	1.19016e+06	1.28317e+06	935346	1.34812e+06	1.0412e+06	1.39501e+06	1.55543e+06	2.08632e+06	1.05789e+06	2.08155e+06	1.03033e+06	0.129798	0.591085
R.N#TSSEYQILTAR.R	sp|P12314|FCGR1_HUMAN	High affinity immunoglobulin gamma Fc receptor I OS=Homo sapiens OX=9606 GN=FCGR1A PE=1 SV=2	P12314	FCGR1A	3	4.49	721144	768774	431297	292224	593872	671255	329166	478480	723946	662474	512859	643661	577273	725526	590373	879357	759996	710235	0.334956	0.0802018
R.GRN#TSSEYQILTAR.R	sp|P12314|FCGR1_HUMAN	High affinity immunoglobulin gamma Fc receptor I OS=Homo sapiens OX=9606 GN=FCGR1A PE=1 SV=2	P12314	FCGR1A	4	5.4	7.02204e+06	8.97357e+06	6.27006e+06	3.48445e+06	5.85469e+06	8.15275e+06	2.66194e+06	8.07028e+06	9.37242e+06	9.5884e+06	8.08159e+06	8.29255e+06	7.33815e+06	7.59998e+06	5.64186e+06	1.00844e+07	9.05675e+06	7.21792e+06	0.370287	0.0985429
K.TN#ISHN#GTYHCSGM*GK.H	sp|Q92637|FCGRB_HUMAN	High affinity immunoglobulin gamma Fc receptor IB OS=Homo sapiens OX=9606 GN=FCGR1B PE=2 SV=1	Q92637	FCGR1B	1	2.39	1.19012e+06	1.97929e+06	1.19188e+06	1.29156e+06	2.05287e+06	1.68328e+06	1.3581e+06	1.22204e+06	2.29742e+06	1.47124e+06	1.32713e+06	1.61199e+06	1.73308e+06	1.45262e+06	1.5823e+06	1.69413e+06	1.89621e+06	1.33848e+06	0.0193561	0.889047
K.TNISHN#GTYHCSGM*GK.H	sp|Q92637|FCGRB_HUMAN	High affinity immunoglobulin gamma Fc receptor IB OS=Homo sapiens OX=9606 GN=FCGR1B PE=2 SV=1	Q92637	FCGR1B	1	3.12	4.94626e+06	4.37076e+06	3.07736e+06	3.08805e+06	4.86934e+06	4.94657e+06	3.49601e+06	3.44965e+06	5.23818e+06	4.79897e+06	3.61032e+06	5.05614e+06	4.62671e+06	3.61404e+06	4.26897e+06	4.92294e+06	7.07302e+06	4.29524e+06	0.175663	0.228243
K.FFHWNSN#LTILK.T	sp|Q92637|FCGRB_HUMAN	High affinity immunoglobulin gamma Fc receptor IB OS=Homo sapiens OX=9606 GN=FCGR1B PE=2 SV=1	Q92637	FCGR1B	7	3.63	806912	1.31298e+06	860098	862808	1.1965e+06	1.29854e+06	887881	1.15339e+06	1.56759e+06	1.21152e+06	1.02828e+06	1.07074e+06	1.06428e+06	688774	1.08005e+06	1.45286e+06	1.42118e+06	1.2029e+06	0.0466273	0.761759
R.ITSASVN#DSGEYR.C	sp|Q92637|FCGRB_HUMAN	High affinity immunoglobulin gamma Fc receptor IB OS=Homo sapiens OX=9606 GN=FCGR1B PE=2 SV=1	Q92637	FCGR1B	7	4.1	2.29744e+06	2.86053e+06	2.72292e+06	2.00854e+06	2.11918e+06	3.40837e+06	1.39657e+06	4.92391e+06	4.47641e+06	3.47814e+06	3.63853e+06	3.31384e+06	3.15545e+06	3.46114e+06	2.19544e+06	3.6868e+06	2.98621e+06	2.2137e+06	0.179633	0.388827
K.HIEVN#GSK.I	sp|P11362|FGFR1_HUMAN	Fibroblast growth factor receptor 1 OS=Homo sapiens OX=9606 GN=FGFR1 PE=1 SV=3	P11362	FGFR1	2	3.45	2.49537e+06	2.73716e+06	2.77073e+06	2.74176e+06	2.44879e+06	2.87194e+06	2.59303e+06	2.38537e+06	2.74895e+06	3.2657e+06	2.55792e+06	2.61445e+06	3.1718e+06	2.6715e+06	2.05897e+06	2.78156e+06	2.80881e+06	2.99539e+06	0.058136	0.500468
R.DGVQLAESN#R.T	sp|P11362|FGFR1_HUMAN	Fibroblast growth factor receptor 1 OS=Homo sapiens OX=9606 GN=FGFR1 PE=1 SV=3	P11362	FGFR1	2	3.7	1.93529e+06	2.34897e+06	2.18989e+06	2.16546e+06	1.8967e+06	2.34242e+06	2.06659e+06	1.9646e+06	1.98273e+06	2.94952e+06	2.24164e+06	2.02504e+06	2.74791e+06	2.44813e+06	1.69648e+06	2.3375e+06	2.23779e+06	2.32506e+06	0.14103	0.153963
K.TAGVN#TTDK.E	sp|P11362|FGFR1_HUMAN	Fibroblast growth factor receptor 1 OS=Homo sapiens OX=9606 GN=FGFR1 PE=1 SV=3	P11362	FGFR1	2	3.75	2.2446e+06	2.77809e+06	2.3122e+06	2.66023e+06	2.09672e+06	2.70727e+06	2.40839e+06	2.38585e+06	2.30064e+06	2.86455e+06	2.62884e+06	2.46817e+06	3.011e+06	2.55532e+06	1.87671e+06	2.30193e+06	2.1639e+06	2.42933e+06	0.0193568	0.835304
R.SPHRPILQAGLPAN#K.T	sp|P11362|FGFR1_HUMAN	Fibroblast growth factor receptor 1 OS=Homo sapiens OX=9606 GN=FGFR1 PE=1 SV=3	P11362	FGFR1	5	6.58	5.73581e+06	6.0286e+06	5.39563e+06	6.46195e+06	5.18449e+06	5.61784e+06	6.80415e+06	4.78755e+06	5.14681e+06	7.55697e+06	5.28873e+06	5.80851e+06	6.63921e+06	6.0943e+06	5.34767e+06	6.73689e+06	6.15115e+06	7.10906e+06	0.147744	0.117598
K.GN#YTCVVENEYGSIN#HTYHLDVVER.S	sp|P21802|FGFR2_HUMAN	Fibroblast growth factor receptor 2 OS=Homo sapiens OX=9606 GN=FGFR2 PE=1 SV=1	P21802	FGFR2	1	3.53	1.61345e+06	2.91844e+06	2.35338e+06	2.73274e+06	2.18863e+06	2.61054e+06	3.84871e+06	2.73955e+06	2.59987e+06	2.71873e+06	2.82863e+06	2.61871e+06	3.1759e+06	2.84309e+06	3.44571e+06	3.41699e+06	3.27257e+06	3.55802e+06	0.265998	0.0480462
R.SPHRPILQAGLPAN#ASTVVGGDVEFVCK.V	sp|P21802|FGFR2_HUMAN	Fibroblast growth factor receptor 2 OS=Homo sapiens OX=9606 GN=FGFR2 PE=1 SV=1	P21802	FGFR2	2	5.72	3.00456e+06	3.16477e+06	3.36505e+06	3.03606e+06	3.37873e+06	4.58535e+06	2.92983e+06	4.46924e+06	3.73038e+06	3.48448e+06	4.0887e+06	3.89443e+06	4.80804e+06	3.82681e+06	4.35931e+06	3.68654e+06	4.85861e+06	3.83583e+06	0.228475	0.0400337
K.HVEVN#GSK.V	sp|P22607|FGFR3_HUMAN	Fibroblast growth factor receptor 3 OS=Homo sapiens OX=9606 GN=FGFR3 PE=1 SV=1	P22607	FGFR3	3	3.2	5.41311e+06	4.34226e+06	4.09956e+06	3.95226e+06	3.39436e+06	4.06559e+06	4.19595e+06	3.33161e+06	3.91777e+06	3.75241e+06	3.25277e+06	4.03993e+06	5.16459e+06	3.19692e+06	3.26419e+06	3.97359e+06	4.72569e+06	3.69595e+06	-0.0713462	0.523713
K.TAGAN#TTDK.E	sp|P22607|FGFR3_HUMAN	Fibroblast growth factor receptor 3 OS=Homo sapiens OX=9606 GN=FGFR3 PE=1 SV=1	P22607	FGFR3	3	3.86	2.70582e+06	4.22071e+06	4.5267e+06	4.46773e+06	3.77006e+06	5.1354e+06	3.49172e+06	2.84601e+06	4.47189e+06	3.47777e+06	4.07218e+06	4.39855e+06	4.45892e+06	3.13935e+06	2.62038e+06	3.47399e+06	4.21816e+06	2.61618e+06	-0.131309	0.370947
R.GN#YTCVVENK.F	sp|P22607|FGFR3_HUMAN	Fibroblast growth factor receptor 3 OS=Homo sapiens OX=9606 GN=FGFR3 PE=1 SV=1	P22607	FGFR3	2	4.07	1.05767e+06	1.04699e+06	940955	878665	896451	942388	993397	826902	1.02084e+06	852875	740259	1.00714e+06	1.04073e+06	821240	790347	951230	962135	857485	-0.104915	0.215711
R.HQQWSLVM*ESVVPSDRGN#YTCVVENK.F	sp|P22607|FGFR3_HUMAN	Fibroblast growth factor receptor 3 OS=Homo sapiens OX=9606 GN=FGFR3 PE=1 SV=1	P22607	FGFR3	1	4.65	1.03154e+06	980199	793731	900833	772920	851176	1.03586e+06	782621	826339	816252	596945	845031	912134	746601	812585	928892	993367	1.03803e+06	-0.0606622	0.565825
R.LQVLN#ASHEDSGAYSCR.Q	sp|P22607|FGFR3_HUMAN	Fibroblast growth factor receptor 3 OS=Homo sapiens OX=9606 GN=FGFR3 PE=1 SV=1	P22607	FGFR3	2	4.79	1.79951e+06	1.56614e+06	1.32431e+06	1.36697e+06	1.13923e+06	1.4259e+06	1.6642e+06	1.47067e+06	1.37587e+06	1.68915e+06	1.18379e+06	1.53897e+06	1.9329e+06	1.42074e+06	1.38367e+06	1.71618e+06	1.83937e+06	1.72108e+06	0.131854	0.222952
R.SPHRPILQAGLPAN#QTAVLGSDVEFHCK.V	sp|P22607|FGFR3_HUMAN	Fibroblast growth factor receptor 3 OS=Homo sapiens OX=9606 GN=FGFR3 PE=1 SV=1	P22607	FGFR3	1	6.51	3.04972e+06	3.00431e+06	3.29529e+06	2.91914e+06	2.84034e+06	3.4389e+06	3.32049e+06	2.60251e+06	3.29429e+06	3.21609e+06	3.038e+06	3.58529e+06	3.93837e+06	3.13567e+06	2.80547e+06	3.2177e+06	4.148e+06	3.07236e+06	0.113554	0.20556
K.ADTHDEILEGLNFN#LTEIPEAQIHEGFQELLR.T	sp|P01009|A1AT_HUMAN	Alpha-1-antitrypsin OS=Homo sapiens OX=9606 GN=SERPINA1 PE=1 SV=3	P01009	SERPINA1	8	7.17	399791	417735	521397	449475	406996	619621	324955	443812	604895	462284	669526	306884	751164	476340	255501	540179	719716	739183	0.17057	0.409879
R.AGIEASLDVQYLMSAGAN#ISTWVYSSPGR.H	sp|O14773|TPP1_HUMAN	Tripeptidyl-peptidase 1 OS=Homo sapiens OX=9606 GN=TPP1 PE=1 SV=2	O14773	TPP1	3	6.93	133237	201355	151482	153866	238507	216277	101418	152080	172193	144659	171690	179438	189964	215221	151023	197133	184698	177830	0.117385	0.405943
K.LIDNN#KTEK.E	sp|P07602|SAP_HUMAN	Prosaposin OS=Homo sapiens OX=9606 GN=PSAP PE=1 SV=2	P07602	PSAP	2	3.67	1.86979e+07	7.85493e+06	8.13294e+06	5.6005e+06	6.60169e+06	1.06808e+07	3.9704e+06	1.52446e+07	7.09642e+06	7.94771e+06	1.03925e+07	1.08278e+07	1.94107e+07	5.13056e+06	8.0815e+06	9.58537e+06	1.27908e+07	9.724e+06	0.231389	0.404126
K.TYN#IVLGSGQVVLGMDM*GLR.E	sp|O95302|FKBP9_HUMAN	Peptidyl-prolyl cis-trans isomerase FKBP9 OS=Homo sapiens OX=9606 GN=FKBP9 PE=1 SV=2	O95302	FKBP9	1	3	310959	394757	260581	375757	219334	281493	439595	219109	264207	293231	232626	262805	254130	274784	316065	354349	275167	344614	-0.0562612	0.686982
K.TYN#IVLGSGQVVLGM*DM*GLR.E	sp|O95302|FKBP9_HUMAN	Peptidyl-prolyl cis-trans isomerase FKBP9 OS=Homo sapiens OX=9606 GN=FKBP9 PE=1 SV=2	O95302	FKBP9	3	4.43	738329	848291	606896	884992	472456	587881	1.19619e+06	508099	569533	631722	516404	524631	561615	748368	628768	775485	619450	792942	-0.100962	0.534384
R.YHYN#GTLLDGTLFDSSYSR.N	sp|O95302|FKBP9_HUMAN	Peptidyl-prolyl cis-trans isomerase FKBP9 OS=Homo sapiens OX=9606 GN=FKBP9 PE=1 SV=2	O95302	FKBP9	3	5.65	1.1733e+06	1.06562e+06	861214	1.09175e+06	694028	838962	1.0986e+06	707538	831144	847486	765033	771049	790420	816414	944652	981601	832638	921300	-0.10516	0.347156
K.YHYN#ASLLDGTLLDSTWNLGK.T	sp|O95302|FKBP9_HUMAN	Peptidyl-prolyl cis-trans isomerase FKBP9 OS=Homo sapiens OX=9606 GN=FKBP9 PE=1 SV=2	O95302	FKBP9	3	6.57	1.24811e+06	1.07977e+06	1.07252e+06	1.20032e+06	853135	1.08352e+06	1.20197e+06	791658	996889	874174	1.05391e+06	856362	937583	657841	1.07245e+06	940193	977427	1.03819e+06	-0.179044	0.11572
R.LSQALGN#VTVVQK.G	tr|B4DQR1|B4DQR1_HUMAN	NAD(P)HX dehydratase OS=Homo sapiens OX=9606 GN=FLJ10769 PE=2 SV=1	B4DQR1	FLJ10769	2	3.83	1.72487e+06	2.00836e+06	1.75662e+06	1.99237e+06	1.84492e+06	1.74377e+06	1.80335e+06	1.68599e+06	1.80653e+06	1.90104e+06	1.77558e+06	1.78487e+06	1.70895e+06	1.83679e+06	1.72162e+06	1.78469e+06	1.8233e+06	1.69484e+06	-0.0283031	0.647685
K.TN#GSSPLLVAAFGACSLTR.Q	tr|B4DQR1|B4DQR1_HUMAN	NAD(P)HX dehydratase OS=Homo sapiens OX=9606 GN=FLJ10769 PE=2 SV=1	B4DQR1	FLJ10769	2	4.88	940231	1.04019e+06	981149	1.27951e+06	1.08351e+06	1.03248e+06	968191	1.05411e+06	1.0195e+06	1.02749e+06	1.01652e+06	1.13591e+06	1.13721e+06	1.14977e+06	1.00937e+06	1.139e+06	1.16439e+06	1.05576e+06	0.0686009	0.341592
K.VYTRHGVPISVTGIAQVKIQGQN#K.E	sp|O75955|FLOT1_HUMAN	Flotillin-1 OS=Homo sapiens OX=9606 GN=FLOT1 PE=1 SV=3	O75955	FLOT1	1	2.48	2.32001e+06	1.16007e+06	1.53315e+06	2.10983e+06	1.95922e+06	1.82433e+06	2.74986e+06	1.44456e+06	1.62968e+06	1.17414e+06	1.03412e+06	1.2842e+06	1.78148e+06	1.2876e+06	1.00233e+06	1.20131e+06	1.00584e+06	992926	-0.616602	0.000656586
R.IAVISDM*AFQN#LTSLER.L	sp|O43155|FLRT2_HUMAN	Leucine-rich repeat transmembrane protein FLRT2 OS=Homo sapiens OX=9606 GN=FLRT2 PE=1 SV=1	O43155	FLRT2	17	3.86	304663	214967	219394	368440	192012	190766	460291	179455	202538	236421	190998	191445	168563	219737	173833	203768	206988	228192	-0.288701	0.0953121
R.IAVISDMAFQN#LTSLER.L	sp|O43155|FLRT2_HUMAN	Leucine-rich repeat transmembrane protein FLRT2 OS=Homo sapiens OX=9606 GN=FLRT2 PE=1 SV=1	O43155	FLRT2	4	4.12	127992	106332	96711.3	166607	87683.8	84251.1	186879	79895.9	92784.9	97878.5	83880.4	94593.3	80520	81596.9	76194.7	99704.2	94885.1	89314.8	-0.308028	0.0546524
R.LDM*SNNN#LSNLPQGIFDDLDN#ITQLILR.N	sp|Q9NZU0|FLRT3_HUMAN	Leucine-rich repeat transmembrane protein FLRT3 OS=Homo sapiens OX=9606 GN=FLRT3 PE=1 SV=1	Q9NZU0	FLRT3	1	2.84	11873.2	11527.6	6942.33	12845.5	6983.53	7915.83	21218.9	5874.76	7116.42	6764.21	11631.2	9292.35	10193.9	7846.96	7530.06	9602.46	5654.02	9736.5	-0.15139	0.487742
K.SN#LTVLR.E	sp|P18084|ITB5_HUMAN	Integrin beta-5 OS=Homo sapiens OX=9606 GN=ITGB5 PE=1 SV=1	P18084	ITGB5	2	2.66	3.94856e+06	3.55603e+06	4.06922e+06	3.76538e+06	4.33642e+06	4.47273e+06	3.3509e+06	3.62797e+06	4.3935e+06	4.42875e+06	3.94846e+06	3.80501e+06	4.31584e+06	2.99181e+06	2.79701e+06	3.8147e+06	4.2829e+06	3.31208e+06	-0.0863727	0.399797
R.N#ISDGFDGIPDNVDAALALPAHSYSGR.E	sp|P04004|VTNC_HUMAN	Vitronectin OS=Homo sapiens OX=9606 GN=VTN PE=1 SV=1	P04004	VTN	1	5.34	199496	310694	227243	200753	223467	238359	117276	205515	262055	177034	230404	173022	164184	224826	57798.3	255355	248542	275476	-0.205938	0.412347
K.YTGN#ASALFILPDQDK.M	sp|P01011|AACT_HUMAN	Alpha-1-antichymotrypsin OS=Homo sapiens OX=9606 GN=SERPINA3 PE=1 SV=2	P01011	SERPINA3	7	4.31	1.53803e+06	1.91997e+06	1.52151e+06	1.08467e+06	1.78378e+06	1.87328e+06	2.92926e+06	1.45737e+06	1.91436e+06	2.10171e+06	2.25835e+06	1.39375e+06	2.48802e+06	1.96635e+06	1.18902e+06	1.5397e+06	2.62168e+06	2.25965e+06	0.155459	0.392392
K.N#CTCLN#GTIQCETLICPNPDCPLK.S	sp|Q99435|NELL2_HUMAN	Protein kinase C-binding protein NELL2 OS=Homo sapiens OX=9606 GN=NELL2 PE=1 SV=1	Q99435	NELL2	3	4.87	617378	570961	570101	478560	579206	630628	277951	674037	621515	621396	753040	593033	713293	599092	392527	616099	580241	583071	0.138459	0.374097
K.LN#FTGPGDPDSIR.C	sp|P05107|ITB2_HUMAN	Integrin beta-2 OS=Homo sapiens OX=9606 GN=ITGB2 PE=1 SV=2	P05107	ITGB2	5	3.75	3.37845e+06	3.88652e+06	3.47163e+06	1.90485e+06	3.83325e+06	4.32524e+06	1.60085e+06	3.88265e+06	3.88385e+06	4.0894e+06	3.8826e+06	3.82716e+06	4.11004e+06	3.7252e+06	2.61793e+06	3.50266e+06	4.39939e+06	2.54382e+06	0.162	0.392334
R.TSM*GLPVATLQQLEAAAVNVCN#QTWAQLQAR.V	sp|Q9Y5L3|ENTP2_HUMAN	Ectonucleoside triphosphate diphosphohydrolase 2 OS=Homo sapiens OX=9606 GN=ENTPD2 PE=1 SV=1	Q9Y5L3	ENTPD2	1	5.25	47221.6	58553.1	75582.1	40315.6	100064	105450	88052.4	50141.1	75850.6	63244.1	18695.9	72217.7	86997.8	92906.3	47333.8	56996.5	68184.3	55529	-0.230916	0.391172
K.RHEEGHM*LN#CTCFGQGR.G	sp|P02751|FINC_HUMAN	Fibronectin OS=Homo sapiens OX=9606 GN=FN1 PE=1 SV=5	P02751	FN1	1	3.51	652790	624889	495356	538269	620480	633177	352288	330535	543454	641571	655360	451805	645515	433463	229187	816442	770697	842610	0.139571	0.534728
K.LDAPTNLQFVN#ETDSTVLVR.W	sp|P02751|FINC_HUMAN	Fibronectin OS=Homo sapiens OX=9606 GN=FN1 PE=1 SV=5	P02751	FN1	3	4.2	411715	546085	409349	399481	501112	551604	312321	320475	525118	453091	494023	315965	466838	469479	185919	612267	582439	560382	0.0120668	0.951956
R.DQCIVDDITYNVN#DTFHK.R	sp|P02751|FINC_HUMAN	Fibronectin OS=Homo sapiens OX=9606 GN=FN1 PE=1 SV=5	P02751	FN1	10	4.92	655170	717509	693600	654457	723496	884252	446830	716463	864141	820608	916019	749099	906413	975840	314468	908418	922059	847847	0.173153	0.360518
[truncated: 2,504 more rows]
