# Supplementary material for: Comprehensive and Site-Specific Characterization of Protein N‑Glycosylation in AD Samples Reveals Its Potential Roles in Protein Aggregation and Synaptic Dysfunction
Source: Anal Chem. 2025 Oct 3;97(40):21873–82. doi: 10.1021/acs.analchem.5c02455 (PMC12529471; doi:10.1021/acs.analchem.5c02455)
Supplement: Supplementary file 7 [file ac5c02455_si_007.xlsx]

## Sheet: Sheet1
Table S6- NFT- or plaque-associated glycoproteins
Uniprot ID	Gene	Site	Glycopeptide	NFT Protein	Plaque Protein
P20916	MAG	454	K.SNPEPSVAFELPSRNVTVN#ESEREFVYSER.S		PRESENT
P29972	AQP1	42	K.YPVGNN#QTAVQDNVK.V		INCREASED
P20916	MAG	406	R.ATAFN#LSVEFAPVLLLESHCAAAR.D		PRESENT
P24821	TNC	1034	R.N#TTSYVLR.G		PRESENT
P24821	TNC	327	R.CIN#GTCYCEEGFTGEDCGKPTCPHACHTQGR.C		PRESENT
P20916	MAG	450	K.SNPEPSVAFELPSRN#VTVNESER.E		PRESENT
P20916	MAG	223	R.LGCQASFPN#TTLQFEGYASMDVK.Y		PRESENT
P24821	TNC	1485	R.LLETVEYN#ISGAER.T		PRESENT
P24821	TNC	1119	R.N#LTVPGSLR.A		PRESENT
P20916	MAG	332	R.TVGLSVM*YAPWKPTVN#GTMVAVEGETVSILCSTQSNPDPILTIFK.E		PRESENT
P24821	TNC	1809	K.GFEESEPVSGSFTTALDGPSGLVTAN#ITDSEALAR.W		PRESENT
P24821	TNC	1366	R.LN#WTAADNAYEHFVIQVQEVNK.V		PRESENT
P24821	TNC	184	K.GPN#CSEPECPGNCHLR.G		PRESENT
P24821	TNC	166	R.GN#FSTEGCGCVCEPGWK.G		PRESENT
Q08380	LGALS3BP	192	K.EPGSN#VTM*SVDAECVPM*VR.D		PRESENT
P20916	MAG	106	R.NCTLLLSN#VSPELGGK.Y		PRESENT
P24821	TNC	1392	K.VEAAQN#LTLPGSLR.A		PRESENT
P24821	TNC	1093	R.LN#WTAADQAYEHFIIQVQEANKVEAAR.N		PRESENT
P23515	OMG	61	R.NLSTLPSGLQENIIHLN#LSYNHFTDLHNQLTQYTNLR.T		PRESENT
P24821	TNC	1018	R.LN#YSLPTGQWVGVQLPR.N		PRESENT
Q08380	LGALS3BP	580	R.TVIRPFYLTN#SSGVD.-		PRESENT
P02787	TF	630	R.QQQHLFGSN#VTDCSGNFCLFR.S		PRESENT
P20916	MAG	99	R.LLGDLGLRN#CTLLLSNVSPELGGK.Y		PRESENT
Q16653	MOG	60	K.N#ATGMEVGWYRPPFSR.V		PRESENT
Q13740	ALCAM	518	R.TVNSLN#VSAISIPEHDEADEISDENREK.V		PRESENT
P13611	VCAN	330	R.TLYRFEN#QTGFPPPDSR.F	INCREASED	PRESENT
P02787	TF	432	K.CGLVPVLAENYN#K.S		PRESENT
Q08380	LGALS3BP	125	R.DAGVVCTN#ETR.S		PRESENT
P51693	APLP1	337	R.EWAM*ADN#QSK.N		PRESENT
Q9BX67	JAM3	192	R.N#SSFHLNSETGTLVFTAVHK.D		INCREASED
Q08380	LGALS3BP	398	K.GLN#LTEDTYKPR.I		PRESENT
Q9BX67	JAM3	104	K.IWN#VTR.R		INCREASED
Q8WWI5	SLC44A1	135	K.FAEIN#GSALCSYNLKPSEYTTSPK.S		PRESENT
Q13740	ALCAM	499	R.TVNSLN#VSAISIPEHDEADEISDENR.E		PRESENT
Q08380	LGALS3BP	69	R.ALGFEN#ATQALGR.A		PRESENT
P05090	APOD	65	R.CIQAN#YSLM*ENGK.I	PRESENT	PRESENT
P00450	CP	397	K.EN#LTAPGSDSAVFFEQGTTR.I		INCREASED
Q08380	LGALS3BP	551	K.AAIPSALDTN#SSK.S		PRESENT
Q9NT99	LRRC4B	400	R.TGTSM*TSVNWLTPN#GTLM*THGSYR.V		PRESENT
P00450	CP	138	K.EHEGAIYPDN#TTDFQR.A		INCREASED
Q8NFZ8	CADM4	286	R.AEAVGETLTLPGLVSADN#GTYTCEASNK.H		PRESENT
P23471	PTPRZ1	134	K.CN#MSSDGSEHSLEGQK.F	PRESENT	PRESENT
P01009	SERPINA1	70	R.QLAHQSN#STNIFFSPVSIATAFAM*LSLGTK.A		INCREASED
P05090	APOD	98	R.ADGTVNQIEGEATPVN#LTEPAK.L	PRESENT	PRESENT
Q99523	SORT1	274	K.WGSDNTIFFTTYAN#GSCK.A		PRESENT
Q99523	SORT1	684	K.QPSICLCSLEDFLCDFGYYRPEN#DSK.C		PRESENT
P51693	APLP1	461	R.VN#QSLGLLDQNPHLAQELRPQIQELLHSEHLGPSELEAPAPGGSSEDK.G		PRESENT
Q13491	GPM6B	177	K.SPQTN#GTTGVEQICVDIR.Q		PRESENT
Q8WWI5	SLC44A1	180	R.CAPVN#ISCYAK.F		PRESENT
P27797	CALR	344	K.SGTIFDNFLITNDEAYAEEFGN#ETWGVTK.A		PRESENT
P01023	A2M	55	K.GCVLLSYLN#ETVTVSASLESVR.G		PRESENT
Q9Y490	TLN1	500	R.GHM*PPLTSAQQALTGTIN#SSM*QAVQAAQATLDDFDTLPPLGQDAASK.A		PRESENT
Q969P0	IGSF8	50	R.VAGTAVSISCN#VTGYEGPAQQNFEWFLYRPEAPDTALGIVSTK.D	PRESENT	PRESENT
P01023	A2M	1424	K.VSN#QTLSLFFTVLQDVPVR.D		PRESENT
P07437	TUBB	370	K.MAVTFIGN#STAIQELFK.R	PRESENT	PRESENT
Q15223	NECTIN1	332	R.SGQVEVN#ITEFPYTPSPPEHGR.R		PRESENT
O75326	SEMA7A	330	R.VYGVFSNPWN#YSAVCVYSLGDIDK.V		PRESENT
Q99523	SORT1	98	K.LAN#NTHQHVFDDLR.G		PRESENT
Q13740	ALCAM	361	R.N#ATVVWMK.D		PRESENT
Q92752	TNR	198	K.N#CSEPYCPLGCSSR.G	PRESENT	PRESENT
P78357	CNTNAP1	860	R.DVVFAFDVGNGDEN#LTVHSDDFEFNDDEWHLVR.A		PRESENT
P68363	TUBA1B	380	R.AVCMLSN#TTAIAEAWAR.L	PRESENT	PRESENT
Q99523	SORT1	406	R.HLYTTTGGETDFTN#VTSLR.G		PRESENT
P78357	CNTNAP1	1078	R.GPVYN#VTGEEVSFSFSTSSAPAVLLYVSSFVR.D		PRESENT
P23284	PPIB	148	K.DTN#GSQFFITTVK.T	INCREASED	PRESENT
Q92752	TNR	278	R.CAN#GTCLCEEGYVGEDCGQR.Q	PRESENT	PRESENT
P01009	SERPINA1	107	K.ADTHDEILEGLNFN#LTEIPEAQIHEGFQELLR.T		INCREASED
Q02246	CNTN2	918	R.RPPGN#ISWTFSSSSLSIK.W		PRESENT
P23471	PTPRZ1	501	K.GDVPNTSLN#STSQPVTK.L	PRESENT	PRESENT
P01023	A2M	869	K.SLGNVN#FTVSAEALESQELCGTEVPSVPEHGRK.D		PRESENT
P16070	CD44	57	K.AFN#STLPTMAQMEK.A		INCREASED
P23515	OMG	234	K.QN#ITYLLK.W		PRESENT
Q13740	ALCAM	480	K.IIISPEEN#VTLTCTAENQLER.T		PRESENT
P01019	AGT	47	R.VYIHPFHLVIHN#ESTCEQLAK.A		PRESENT
P02790	HPX	453	K.ALPQPQN#VTSLLGCTH.-		INCREASED
Q13510	ASAH1	259	R.TVLEN#STSYEEAK.N		INCREASED
Q99435	NELL2	615	R.HSCAN#DTICFNLDGGYDCR.C		INCREASED
Q99784	OLFM1	187	K.EEVQN#LTSVLNELQEEIGAYDYDELQSR.V	INCREASED	PRESENT
Q13510	ASAH1	348	R.TSQEN#ISFETM*YDVLSTKPVLNK.L		INCREASED
P23515	OMG	103	R.SLWN#MSAANNNIK.L		PRESENT
P55011	SLC12A2	553	R.DATGNVN#DTIVTELTNCTSAACK.L		PRESENT
Q13740	ALCAM	265	K.EGDN#ITLK.C		PRESENT
P01009	SERPINA1	271	K.YLGN#ATAIFFLPDEGK.L		INCREASED
P01861	IGHG4	177	R.EEQFN#STYR.V		INCREASED
Q86UN3	RTN4RL2	325	R.ARGN#SSSNHLYGVAEAGAPPADPSTLYR.D		PRESENT
O43157	PLXNB1	1253	K.YTLDPN#ITSAGPTK.S		PRESENT
Q8IWA5	SLC44A2	417	K.TCNPETFPSSN#ESR.Q		PRESENT
P78357	CNTNAP1	763	K.GLLTFVDHLPVTQVVIGDTN#R.S		PRESENT
P10253	GAA	882	R.N#NTIVNELVR.V		PRESENT
P08575	PTPRC	234	K.YAN#ITVDYLYNK.E		INCREASED
P10253	GAA	925	K.VTVLGVATAPQQVLSNGVPVSN#FTYSPDTK.V		PRESENT
P02794	FTH1	112	K.NVN#QSLLELHK.L	PRESENT	PRESENT
Q16555	DPYSL2	356	K.DNFTLIPEGTN#GTEER.M	PRESENT	PRESENT
P07602	PSAP	215	R.TN#STFVQALVEHVKEECDR.L	PRESENT	INCREASED
Q14894	CRYM	103	R.GITSVVPSHQATVLLFEPSN#GTLLAVM*DGNVITAK.R	PRESENT	PRESENT
P23515	OMG	152	R.SLEVLN#LSSNK.L		PRESENT
Q02246	CNTN2	830	K.GVSSSEM*N#VTWEPVQQDM*NGILLGYEIR.Y		PRESENT
Q13510	ASAH1	286	K.ILAPAYFILGGN#QSGEGCVITR.D		INCREASED
P78357	CNTNAP1	420	R.LGDGLGHVELTLSEGQVN#VSIAQSGRK.K		PRESENT
P05107	ITGB2	212	K.LTN#NSNQFQTEVGK.Q		INCREASED
P23471	PTPRZ1	552	R.SPHM*N#LSGTAESLNTVSITEYEEESLLTSFK.L	PRESENT	PRESENT
P23471	PTPRZ1	223	K.QAALDPFILLNLLPN#STDK.Y	PRESENT	PRESENT
Q13740	ALCAM	167	K.KLGDCISEDSYPDGN#ITWYR.N		PRESENT
P11279	LAMP1	62	K.N#M*TFDLPSDATVVLNR.S		PRESENT
Q92823	NRCAM	251	K.VISVDELNDTIAAN#LSDTEFYGAK.S	PRESENT	PRESENT
P05107	ITGB2	50	K.LN#FTGPGDPDSIR.C		INCREASED
Q14108	SCARB2	412	R.TMVFPVMYLN#ESVHIDK.E		PRESENT
Q02750	MAP2K1	21	K.KKPTPIQLNPAPDGSAVN#GTSSAETNLEALQK.K		PRESENT
P63010	AP2B1	779	K.NSFGVIPSTPLAIHTPLM*PN#QSIDVSLPLNTLGPVM*K.M	PRESENT	PRESENT
Q92752	TNR	55	R.QSVEEEGGIANYN#TSSK.E	PRESENT	PRESENT
O94856	NFASC	752	K.NNMEITWTPMN#ATSAFGPNLR.Y	PRESENT	PRESENT
Q8IWA5	SLC44A2	200	R.KN#ITDLVEGAK.K		PRESENT
Q92542	NCSTN	506	R.ALYELAGGTN#FSDTVQADPQTVTR.L		INCREASED
Q02246	CNTN2	775	R.VPGADAQYFVYSN#ESVRPYTPFEVK.I		PRESENT
P14625	HSP90B1	217	K.HNN#DTQHIWESDSNEFSVIADPR.G	PRESENT	PRESENT
Q8NFZ8	CADM4	262	R.GN#ESLPER.A		PRESENT
P62937	PPIA	71	R.HN#GTGGK.S	INCREASED	PRESENT
Q99523	SORT1	162	K.DITDLIN#NTFIR.T		PRESENT
Q13740	ALCAM	95	R.LNLSEN#YTLSISNAR.I		PRESENT
Q14108	SCARB2	105	K.ANIQFGDN#GTTISAVSNK.A		PRESENT
P02751	FN1	528	R.DQCIVDDITYNVN#DTFHK.R		PRESENT
P35613	BSG	160	K.ILLTCSLN#DSATEVTGHR.W		PRESENT
P05556	ITGB1	520	R.KEN#SSEICSNNGECVCGQCVCR.K		PRESENT
O43157	PLXNB1	543	R.GQGPEQWLWSFQPELGCLQVAAM*SPAN#ISR.E		PRESENT
P08575	PTPRC	337	K.NIETFTCDTQN#ITYR.F		INCREASED
Q96GW7	BCAN	337	K.TLFLFPN#QTGFPNK.H	PRESENT	PRESENT
P11279	LAMP1	84	R.SSCGKEN#TSDPSLVIAFGR.G		PRESENT
P36969	GPX4	79	K.TEVN#YTQLVDLHAR.Y		PRESENT
P51693	APLP1	551	R.KVN#ASVPR.G		PRESENT
Q92752	TNR	1261	R.IGSYN#GTAGDSLSYHQGRPFSTEDRDNDVAVTNCAM*SYK.G	PRESENT	PRESENT
P14625	HSP90B1	107	R.ELISN#ASDALDK.I	PRESENT	PRESENT
Q12860	CNTN1	258	K.DVYALMGQN#VTLECFALGNPVPDIR.W	PRESENT	PRESENT
O00451	GFRA2	159	K.SN#HCLDAAK.A		INCREASED
P23471	PTPRZ1	324	K.EEIHEAVCSSEPENVQADPEN#YTSLLVTWERPR.V	PRESENT	PRESENT
P00450	CP	762	K.ELHHLQEQN#VSNAFLDKGEFYIGSK.Y		INCREASED
Q7Z3C6	ATG9A	99	K.M*VN#HSLHPTEPVK.V		INCREASED
Q9UGT4	SUSD2	162	K.SELVN#ETR.W		INCREASED
P01024	C3	85	K.TVLTPATNHMGN#VTFTIPANR.E		INCREASED
P13591	NCAM1	488	K.IYNTPSASYLEVTPDSENDFGNYN#CTAVNR.I	PRESENT	PRESENT
P23471	PTPRZ1	232	K.YYIYN#GSLTSPPCTDTVDWIVFK.D	PRESENT	PRESENT
P01591	JCHAIN	71	R.IIVPLNNREN#ISDPTSPLR.T		PRESENT
P20702	ITGAX	735	R.LN#FTLVGKPLLAFR.N		INCREASED
O00533	CHL1	367	K.WRVN#GSPVDNHPFAGDVVFPR.E		PRESENT
P07602	PSAP	332	K.EVTKLIDNN#KTEKEILDAFDK.M	PRESENT	INCREASED
O94856	NFASC	409	R.AVYQCN#TSNEHGYLLANAFVSVLDVPPR.M	PRESENT	PRESENT
O14773	TPP1	313	R.HEGQEPFLQWLMLLSN#ESALPHVHTVSYGDDEDSLSSAYIQR.V		INCREASED
P11216	PYGB	377	K.TCAYTN#HTVLPEALER.W	PRESENT	PRESENT
O94856	NFASC	483	K.NGQGSNLDGGNYHVYEN#GSLEIK.M	PRESENT	PRESENT
Q14108	SCARB2	206	K.N#GTNDGDYVFLTGEDSYLNFTK.I		PRESENT
P14625	HSP90B1	502	K.LGVIEDHSN#R.T	PRESENT	PRESENT
P08575	PTPRC	380	K.FTN#ASK.I		INCREASED
P14625	HSP90B1	445	K.GVVDSDDLPLN#VSR.E	PRESENT	PRESENT
Q15223	NECTIN1	307	K.GPIN#YSLAGTYICEATNPIGTR.S		PRESENT
O14773	TPP1	443	K.FLSSSPHLPPSSYFN#ASGR.A		INCREASED
Q8IWA5	SLC44A2	187	K.GVLM*VGN#ETTYEDGHGSR.K		PRESENT
P23471	PTPRZ1	677	R.ESFLQTN#YTEIR.V	PRESENT	PRESENT
Q12860	CNTN1	591	R.YTCTAQTIVDN#SSASADLVVR.G	PRESENT	PRESENT
Q14108	SCARB2	249	K.CNMIN#GTDGDSFHPLITK.D		PRESENT
Q12860	CNTN1	338	R.IYVQAFPEWVEHIN#DTEVDIGSDLYWPCVATGKPIPTIR.W	PRESENT	PRESENT
P41222	PTGDS	78	K.SVVAPATDGGLN#LTSTFLRK.N	INCREASED	INCREASED
P48735	IDH2	136	K.SPN#GTIR.N	PRESENT	PRESENT
Q96GW7	BCAN	130	R.VALPAYPASLTDVSLALSELRPN#DSGIYR.C	PRESENT	PRESENT
Q92752	TNR	963	R.ICTLVHTAMDNPVDLIATN#ITPTEALLQWK.A	PRESENT	PRESENT
Q9H313	TTYH1	355	R.EAVPQFPSAQKPLLSLEETLN#VTEGNFHQLVALLHCR.S		PRESENT
P05556	ITGB1	363	K.SAVGTLSAN#SSNVIQLIIDAYNSLSSEVILENGK.L		PRESENT
O43505	B4GAT1	204	R.VAQPGINYALGTN#VSYPNNLLR.N		PRESENT
P78357	CNTNAP1	597	K.TSGN#FTIDPDGSGPLKPFVVYCDIRENR.A		PRESENT
P07602	PSAP	80	K.DN#ATEEEILVYLEK.T	PRESENT	INCREASED
O94856	NFASC	1154	K.HNFGPGTDFVVEYIDSN#HTKK.T	PRESENT	PRESENT
Q92542	NCSTN	612	K.DLYEYSWVQGPLHSN#ETDRLPR.C		INCREASED
P49961	ENTPD1	292	K.VVN#VSDLYK.T		INCREASED
P01011	SERPINA3	271	K.YTGN#ASALFILPDQDKM*EEVEAM*LLPETLKR.W	PRESENT	INCREASED
P18084	ITGB5	347	K.N#FTALIPGTTVEILDGDSK.N		INCREASED
P08575	PTPRC	531	R.YHLEVEAGNTLVRN#ESHK.N		INCREASED
P23468	PTPRD	724	R.KVEVEAVN#STSVK.V		PRESENT
P11279	LAMP1	261	R.LLNINPN#K.T		PRESENT
P05107	ITGB2	642	K.N#CSAACPGLQLSNNPVK.G		INCREASED
Q92542	NCSTN	417	R.RPN#QSQPLPPSSLQR.F		INCREASED
O14773	TPP1	286	R.AGIEASLDVQYLMSAGAN#ISTWVYSSPGR.H		INCREASED
Q8IW45	NAXD	297	K.TN#GSSPLLVAAFGACSLTR.Q		PRESENT
P05556	ITGB1	669	K.KDTCTQECSYFN#ITK.V		PRESENT
P20702	ITGAX	939	K.YLN#FSESEEK.E		INCREASED
Q08257	CRYZ	83	R.KPLLPYTPGSDVAGVIEAVGDN#ASAFK.K	PRESENT	PRESENT
P05556	ITGB1	481	K.CHEGN#GTFECGACR.C		PRESENT
P16112	ACAN	333	R.TVYVHAN#QTGYPDPSSR.Y		PRESENT
Q03167	TGFBR3	492	K.MN#GTHFVLESPLNGCGTRPR.W		INCREASED
P54289	CACNA2D1	92	K.LLSN#RSK.A	PRESENT	PRESENT
P04156	PRNP	181	R.YPNQVYYRPM*DEYSNQNNFVHDCVN#ITIK.Q		PRESENT
P05556	ITGB1	50	K.SCGECIQAGPNCGWCTN#STFLQEGMPTSAR.C		PRESENT
P02751	FN1	1007	K.LDAPTNLQFVN#ETDSTVLVR.W		PRESENT
Q13740	ALCAM	306	R.RN#ATGDYK.C		PRESENT
P13591	NCAM1	222	R.QNIVN#ATANLGQSVTLVCDAEGFPEPTMSWTK.D	PRESENT	PRESENT
P40926	MDH2	142	R.DDLFNTNATIVATLTAACAQHCPEAM*ICVIANPVN#STIPITAEVFKK.H	PRESENT	PRESENT
O75077	ADAM23	664	K.HDVFCGFLLCTN#LTR.A		PRESENT
O00533	CHL1	562	K.DGEAFEIN#GTEDGR.I		PRESENT
Q92542	NCSTN	435	R.N#ISGVVLADHSGAFHNK.Y		INCREASED
P78357	CNTNAP1	276	R.VDRFGRDVN#FTLDGYVQR.F		PRESENT
P41222	PTGDS	51	R.WFSAGLASN#SSWLREK.K	INCREASED	INCREASED
P01008	SERPINC1	128	K.LGACN#DTLQQLM*EVFK.F		PRESENT
Q99435	NELL2	635	K.N#CTGDCIHDGK.V		INCREASED
Q92542	NCSTN	387	R.TSLELWMHTDPVSQKN#ESVR.N		INCREASED
O75077	ADAM23	732	K.CLQIQALN#M*SSCPLDSK.G		PRESENT
O75077	ADAM23	76	R.AWGAAAPSAPHWN#ETAEK.N		PRESENT
P04233	CD74	136	K.YGN#M*TEDHVMHLLQNADPLK.V		INCREASED
P10253	GAA	140	K.LEN#LSSSEM*GYTATLTR.T		PRESENT
P05107	ITGB2	116	K.VTLYLRPGQAAAFN#VTFR.R		INCREASED
Q86VB7	CD163	123	R.GN#ESALWDCK.H		INCREASED
Q12860	CNTN1	933	R.YIITWDHVVALSN#ESTVTGYK.V	PRESENT	PRESENT
P05556	ITGB1	212	K.LRNPCTSEQN#CTSPFSYK.N		PRESENT
P78357	CNTNAP1	518	K.VDGQLVN#LTLVEGR.R		PRESENT
P23471	PTPRZ1	105	K.TVEIN#LTNDYR.V	PRESENT	PRESENT
Q969P0	IGSF8	463	R.GETASLLCN#ISVR.G	PRESENT	PRESENT
Q12860	CNTN1	472	R.ILIWEDGSLEINN#ITR.N	PRESENT	PRESENT
P01011	SERPINA3	127	R.TLN#QSSDELQLSMGNAMFVK.E	PRESENT	INCREASED
O75326	SEMA7A	258	R.EDNPDKNPEAPLN#VSR.V		PRESENT
Q9Y4L1	HYOU1	222	K.DIN#TTAQNIM*FYDM*GSGSTVCTIVTYQM*VK.T	PRESENT	PRESENT
O95502	NPTXR	42	R.ALPGGADN#ASVASGAAASPGPQR.S		INCREASED
Q92752	TNR	581	R.GTN#ESDSATTQFTTEIDAPK.N	PRESENT	PRESENT
Q8TEU7	RAPGEF6	1204	K.DPALN#TSLPQK.V		INCREASED
Q14108	SCARB2	325	K.VPAEILANTSDNAGFCIPEGNCLGSGVLN#VSICK.N		PRESENT
O94856	NFASC	305	R.ITN#VSEEDSGEYFCLASNK.M	PRESENT	PRESENT
O43157	PLXNB1	1183	R.LTLN#GSK.L		PRESENT
P78357	CNTNAP1	1147	R.YQLGTSPYVYQLTTRPVTDGQPHSIN#ITR.V		PRESENT
P78357	CNTNAP1	956	R.AN#ASEGTSPNCTGHCAHPR.L		PRESENT
P04843	RPN1	299	K.TILPAAAQDVYYRDEIGN#VSTSHLLILDDSVEM*EIRPR.F		PRESENT
Q14CZ8	HEPACAM	189	K.DGKPLLN#DSR.M	PRESENT	PRESENT
Q92752	TNR	470	K.NNEGGVIAQVPSDVTSFN#QTGLKPGEEYIVNVVALK.E	PRESENT	PRESENT
P08603	CFH	1029	K.M*DGASN#VTCINSR.W		PRESENT
P04156	PRNP	173	R.YPNQVYYRPMDEYSNQNNFVHDCVN#ITIK.Q		PRESENT
O15031	PLXNB2	1068	K.VVFLSPAVPEEPEAYN#LTVLIEM*DGHR.A		INCREASED
O00533	CHL1	1055	K.NWGDN#DSIFQDVIETR.G		PRESENT
O00451	GFRA2	52	R.ANELCAAESN#CSSR.Y		INCREASED
O00115	DNASE2	86	R.SN#TSQLAFLLYNDQPPQPSK.A		PRESENT
P19022	CDH2	325	R.IVSQAPSTPSPNM*FTINN#ETGDIITVAAGLDR.E		PRESENT
Q02246	CNTN2	940	R.N#ESAVTGYK.M		PRESENT
P13987	CD59	43	K.TAVN#CSSDFDACLITK.A		PRESENT
O15031	PLXNB2	1099	R.TEAGAFEYVPDPTFEN#FTGGVK.K		INCREASED
Q99435	NELL2	53	R.QVPGLHN#GTK.A		INCREASED
Q9UGT4	SUSD2	494	R.AQPGTM*SN#GTETR.G		INCREASED
O75077	ADAM23	263	K.N#LTMER.G		PRESENT
P07602	PSAP	426	R.NLEKN#STK.Q	PRESENT	INCREASED
Q86VB7	CD163	1001	K.GN#ESSLWDCPAR.R		INCREASED
Q05193	DNM1	75	R.RPLVLQLVN#ATTEYAEFLHCK.G	PRESENT	INCREASED
O15031	PLXNB2	844	R.N#CSFQPER.Y		INCREASED
P42658	DPP6	566	K.CEGPGVPM*VTVHN#TTDK.K		PRESENT
P08603	CFH	911	R.ISEEN#ETTCYMGK.W		PRESENT
O43505	B4GAT1	300	K.NELVQLYQVGEVRPFYYGLCTPCQAPTN#YSR.W		PRESENT
P13726	F3	156	K.VN#VTVEDER.T		INCREASED
O00533	CHL1	822	K.VQAINQLGSGPDPQSVTLYSGEDYPDTAPVIHGVDVIN#STLVK.V		PRESENT
P19022	CDH2	319	R.IVSQAPSTPSPNMFTINN#ETGDIITVAAGLDR.E		PRESENT
P40926	MDH2	145	R.DDLFNTNATIVATLTAACAQHCPEAM*ICVIANPVN#STIPITAEVFK.K	PRESENT	PRESENT
Q9UBP4	DKK3	121	K.ITNN#QTGQM*VFSETVITSVGDEEGRR.S		INCREASED
Q8NFZ8	CADM4	67	R.QTLFFN#GTR.A		PRESENT
Q8IW45	NAXD	240	R.LSQALGN#VTVVQK.G		PRESENT
Q9P2B2	PTGFRN	413	K.VAEAVSSPAGVGVTWLEPDYQVYLN#ASK.V		PRESENT
P01019	AGT	170	K.DKN#CTSR.L		PRESENT
P78357	CNTNAP1	804	R.AN#HSLDVSFYFR.T		PRESENT
P01008	SERPINC1	187	K.SLTFN#ETYQDISELVYGAK.L		PRESENT
Q13449	LSAMP	136	K.ISN#ISSDVTVNEGSNVTLVCM*ANGRPEPVITWR.H		PRESENT
P05362	ICAM1	145	R.AN#LTVVLLR.G		INCREASED
P20036	HLA-DPA1	109	R.SN#HTQATNDPPEVTVFPK.E		INCREASED
Q9UBP4	DKK3	106	K.VGN#NTIHVHR.E		INCREASED
Q02246	CNTN2	498	K.AN#STGILSVR.D		PRESENT
P16112	ACAN	658	R.TVYLYPN#QTGLPDPLSR.H		PRESENT
P49961	ENTPD1	73	K.WPAEKEN#DTGVVHQVEECR.V		INCREASED
Q9Y5G7	PCDHGA6	419	R.LVTNAALDREEVFLYN#ITVTATDK.G		INCREASED
P07093	SERPINE2	118	K.N#ASEIEVPFVTR.N		INCREASED
O94856	NFASC	988	K.QIVENFSPN#QTK.F	PRESENT	PRESENT
P16112	ACAN	387	R.N#ITEGEAR.G		PRESENT
Q9NT99	LRRC4B	224	K.DIPN#LTALVR.L		PRESENT
P02790	HPX	187	R.SWPAVGN#CSSALR.W		INCREASED
P63010	AP2B1	278	K.DSDYYN#M*LLK.K	PRESENT	PRESENT
Q92823	NRCAM	993	K.YQPIN#STHELGPLVDLK.I	PRESENT	PRESENT
O94856	NFASC	838	R.VM*N#STAISLQWNR.V	PRESENT	PRESENT
O15031	PLXNB2	1049	R.EAESLQPMTVVGTDYVFHN#DTK.V		INCREASED
P01011	SERPINA3	106	K.FN#LTETSEAEIHQSFQHLLR.T	PRESENT	INCREASED
Q8IWT6	LRRC8A	83	R.GWAAPGPEPTYPN#STILPTPDTGPTGIK.Y		PRESENT
P04216	THY1	119	K.VLYLSAFTSKDEGTYTCALHHSGHSPPISSQN#VTVLR.D	INCREASED	PRESENT
P13726	F3	169	R.N#NTFLSLR.D		INCREASED
Q92542	NCSTN	55	R.LLN#ATHQIGCQSSISGDTGVIHVVEK.E		INCREASED
Q9P0K1	ADAM22	634	R.TLN#CSGGHVK.L		PRESENT
Q5VUB5	FAM171A1	159	R.LPEN#TSYSDLTAFLTAASSPSEVDSFPYLR.G		PRESENT
Q02246	CNTN2	904	R.AGTGPASPSAN#ATTM*KPPPR.R		PRESENT
O94910	ADGRL1	640	K.DM*N#ATEQVHTATM*LLDVLEEGAFLLADNVR.E		PRESENT
Q9P2B2	PTGFRN	600	R.YSVLIM*AEKPVGDLSSPN#ETK.Y		PRESENT
O15394	NCAM2	468	K.MILEIAPTSDNDFGRYN#CTATNHIGTR.F		PRESENT
P13591	NCAM1	459	R.DGQLLPSSN#YSNIK.I	PRESENT	PRESENT
P25445	FAS	118	R.LCDEGHGLEVEIN#CTR.T		INCREASED
Q6NUI6	CHADL	52	R.YQN#LTEVPDAIPELTQR.L		INCREASED
P18084	ITGB5	705	K.SN#LTVLR.E		INCREASED
Q15223	NECTIN1	286	K.ADANPPATEYHWTTLN#GSLPK.G		PRESENT
Q9NYU2	UGGT1	269	K.GTEVN#TTVIGENDPIDEVQGFLFGK.L		PRESENT
Q9UBP4	DKK3	204	R.GSN#GTICDNQR.D		INCREASED
P51674	GPM6A	164	R.N#TTLVEGANLCLDLR.Q	PRESENT	PRESENT
Q9UJ14	GGT7	523	R.TAN#HSAPSLENSVQPGK.R		PRESENT
Q9UIW2	PLXNA1	1140	R.SLLVLN#STSFLYYPDPVLEPLSPTGLLELKPSSPLILK.G		PRESENT
P55290	CDH13	500	R.QEDLSVGSVLLTVN#ATDPDSLQHQTIR.Y		PRESENT
Q86VB7	CD163	105	K.APGWAN#SSAGSGR.I		INCREASED
P08603	CFH	1095	R.SPYEM*FGDEEVM*CLNGN#WTEPPQCK.D		PRESENT
Q9Y5L3	ENTPD2	129	R.LLN#LTNPEASTSVLM*AVTHTLTQYPFDFR.G		PRESENT
P11137	MAP2	1566	R.GVSGDRDENSFSLN#SSISSSAR.R	PRESENT	PRESENT
Q07954	LRP1	928	R.WLCDGDNDCGNSEDESN#ATCSAR.T		INCREASED
Q13332	PTPRS	940	R.GHPQILEAAGN#ASAGTVLLR.W		PRESENT
Q92752	TNR	874	K.DITISN#VTK.D	PRESENT	PRESENT
P78357	CNTNAP1	499	R.WDCHSN#QTAFHGCMELLK.V		PRESENT
O00533	CHL1	513	K.TAVTANLDIRN#ATK.L		PRESENT
P13591	NCAM1	315	K.ITYVEN#QTAMELEEQVTLTCEASGDPIPSITWR.T	PRESENT	PRESENT
O60883	GPR37L1	105	R.GN#LTGAPGQR.L		PRESENT
P07602	PSAP	101	K.TCDWLPKPN#MSASCK.E	PRESENT	INCREASED
P11279	LAMP1	103	R.GHTLTLN#FTR.N		PRESENT
O15394	NCAM2	557	R.SHGVQTMVVLNNLEPN#TTYEIR.V		PRESENT
P02788	LTF	497	R.TAGWNIPMGLLFN#QTGSCK.F	PRESENT	INCREASED
Q12860	CNTN1	208	K.GN#YSCFVSSPSITK.S	PRESENT	PRESENT
Q14515	SPARCL1	176	R.NYSHHQLN#R.S		INCREASED
O15394	NCAM2	309	K.N#ETTYENGQVTLVCDAEGEPIPEITWK.R		PRESENT
P19022	CDH2	402	R.VDIIVAN#LTVTDKDQPHTPAWNAVYR.I		PRESENT
P18084	ITGB5	654	R.DCVECLLLHSGKPDN#QTCHSLCR.D		INCREASED
Q9UH03	SEPTIN3	293	K.TPWGIIEVENLN#HCEFALLR.D		PRESENT
P10253	GAA	470	R.GVFITN#ETGQPLIGK.V		PRESENT
P35052	GPC1	79	R.ICPQGYTCCTSEMEENLAN#R.S		INCREASED
P55290	CDH13	52	K.VFHINQPAEFIEDQSILN#LTFSDCK.G		PRESENT
Q96AQ6	PBXIP1	455	K.LQGLENWGQDPGVSAN#ASK.A		PRESENT
Q07954	LRP1	2472	R.VDIPQQPM*GIIAVAN#DTNSCELSPCR.I		INCREASED
Q07954	LRP1	4279	K.CTQQVCAGYCANN#STCTVNQGNQPQCR.C		INCREASED
P08195	SLC3A2	381	R.LLIAGTN#SSDLQQILSLLESNK.D		PRESENT
P05362	ICAM1	183	R.RDHHGAN#FSCR.T		INCREASED
O95970	LGI1	192	K.WLVEWLGHTN#ATVEDIYCEGPPEYKK.R		PRESENT
Q9P2B2	PTGFRN	618	K.LEN#WTDASR.V		PRESENT
P18084	ITGB5	200	R.YQTN#PCIGYK.L		INCREASED
P20702	ITGAX	899	R.LLLTAN#VSSENNTPR.T		INCREASED
Q969P0	IGSF8	327	R.IGPGEPLELLCN#VSGALPPAGR.H	PRESENT	PRESENT
P14415	ATP1B2	96	K.TENLDVIVN#VSDTESWDQHVQK.L		PRESENT
P07093	SERPINE2	159	R.NVNFEDPASACDSINAWVKN#ETR.D		INCREASED
Q8N3J6	CADM2	211	R.VDHESLN#ATPQVAMQVLEIHYTPSVK.I		PRESENT
P02679	FGG	78	K.DLQSLEDILHQVEN#K.T	DECREASED	INCREASED
Q92823	NRCAM	433	R.SSAVYQCN#ASNEYGYLLANAFVNVLAEPPR.I	PRESENT	PRESENT
P16144	ITGB4	327	K.HNIIPIFAVTN#YSYSYYEK.L		PRESENT
P55058	PLTP	245	R.GAFFPLTERN#WSLPNR.A		INCREASED
O15031	PLXNB2	795	R.CVYEALCN#TTSECPPPVITR.I		INCREASED
Q9P121	NTM	284	K.LIFFN#VSEHDYGNYTCVASNK.L		PRESENT
P05362	ICAM1	202	R.TELDLRPQGLELFEN#TSAPYQLQTFVLPATPPQLVSPR.V		INCREASED
P04839	CYBB	132	R.VN#NSDPYSVALSELGDR.Q		INCREASED
Q92823	NRCAM	507	K.GSALHEDIYVLHEN#GTLEIPVAQK.D	PRESENT	PRESENT
P06756	ITGAV	488	R.ARPVITVNAGLEVYPSILNQDN#K.T		PRESENT
P49961	ENTPD1	371	K.FLN#LTSEK.V		INCREASED
O60243	HS6ST1	320	K.FIRPFM*QYN#STR.A		INCREASED
P14625	HSP90B1	62	R.TDDEVVQREEEAIQLDGLN#ASQIR.E	PRESENT	PRESENT
O95970	LGI1	422	K.ATQLFTN#QTDIPNMEDVYAVK.H		PRESENT
P04839	CYBB	240	R.GQTAESLAVHN#ITVCEQK.I		INCREASED
Q02246	CNTN2	461	K.GTEILVN#SSR.V		PRESENT
Q92823	NRCAM	716	K.LSPYVN#YSFR.V	PRESENT	PRESENT
P14415	ATP1B2	193	R.VINFYAGAN#QSMNVTCAGK.R		PRESENT
P35613	BSG	302	R.CN#GTSSK.G		PRESENT
O15031	PLXNB2	127	R.ALSN#ISLR.L		INCREASED
O00533	CHL1	767	R.VTWKPQGAPVEWEEETVTN#HTLR.V		PRESENT
Q16620	NTRK2	67	R.LEPNSVDPEN#ITEIFIANQK.R		PRESENT
Q9NT99	LRRC4B	333	K.ETVPSN#TTCCAR.C		PRESENT
Q9P121	NTM	152	K.IVEISSDISINEGNN#ISLTCIATGRPEPTVTWR.H		PRESENT
Q8IV08	PLD3	284	R.YNQETPMEICLN#GTPALAYLASAPPPLCPSGR.T		INCREASED
O94910	ADGRL1	801	K.NHFNAN#CSFWNYSER.S		PRESENT
P04004	VTN	242	R.N#ISDGFDGIPDNVDAALALPAHSYSGR.E		PRESENT
P14415	ATP1B2	118	K.FLEPYN#DSIQAQK.N		PRESENT
O15394	NCAM2	177	R.FAMLANNNLQILNIN#K.S		PRESENT
P04839	CYBB	149	R.VNNSDPYSVALSELGDRQN#ESYLNFAR.K		INCREASED
O15394	NCAM2	474	R.YN#CTATNHIGTR.F		PRESENT
P54289	CACNA2D1	136	R.EDFASNEVVYYNAKDDLDPEKN#DSEPGSQR.I	PRESENT	PRESENT
Q07954	LRP1	3788	K.LTSCATN#ASICGDEAR.C		INCREASED
P16615	ATP2A2	738	K.TASEM*VLADDN#FSTIVAAVEEGR.A	PRESENT	PRESENT
Q9P2B2	PTGFRN	525	K.QRN#NSWVK.S		PRESENT
Q14956	GPNMB	249	K.NDRN#SSDETFLK.D		INCREASED
Q16288	NTRK3	163	R.ELQLEQNFFN#CSCDIR.W		PRESENT
O15031	PLXNB2	528	K.SCVAVTSAQPQN#M*SR.R		INCREASED
P23229	ITGA6	997	R.SRLWN#STFLEEYSK.L		PRESENT
O94856	NFASC	778	R.EAWNN#VTVWGSR.Y	PRESENT	PRESENT
P55290	CDH13	530	K.DPAGWLNINPIN#GTVDTTAVLDR.E		PRESENT
P54289	CACNA2D1	985	K.QSCITEQTQYFFDN#DSK.S	PRESENT	PRESENT
P13521	SCG2	376	K.TGEKPN#GSVEPER.E		PRESENT
O15031	PLXNB2	759	K.LHVTLYN#CSFGR.S		INCREASED
Q13332	PTPRS	733	R.KVEAEALN#ATAIR.V		PRESENT
P14415	ATP1B2	250	K.FLN#VTPNVEVNVECR.I		PRESENT
Q15223	NECTIN1	139	R.ESQLN#LTVMAKPTNWIEGTQAVLR.A		PRESENT
Q9Y5L3	ENTPD2	378	R.TSM*GLPVATLQQLEAAAVNVCN#QTWAQLQAR.V		PRESENT
O15394	NCAM2	562	R.SHGVQTM*VVLNNLEPN#TTYEIR.V		PRESENT
P54289	CACNA2D1	184	R.QISYQHAAVHIPTDIYEGSTIVLNELN#WTSALDEVFKK.N	PRESENT	PRESENT
P55058	PLTP	64	K.EGHFYYN#ISEVK.V		INCREASED
O14495	PLPP3	170	R.LRPHFLSVCNPDFSQIN#CSEGYIQNYR.C		PRESENT
P10909	CLU	374	R.LAN#LTQGEDQYYLR.V	INCREASED	INCREASED
Q9UHC6	CNTNAP2	379	K.KLEPSNVGNLSFSCVEPYTVPVFFN#ATSYLEVPGR.L		PRESENT
P04004	VTN	169	K.N#GSLFAFR.G		PRESENT
Q9HDC9	APMAP	196	K.N#MSFVNDLTVTQDGRK.I	PRESENT	PRESENT
Q8N3J6	CADM2	51	R.VDQNDN#TSLQWSNPAQQTLYFDDK.K		PRESENT
Q92823	NRCAM	276	R.ERPPTFLTPEGN#ASNK.E	PRESENT	PRESENT
P43004	SLC1A2	206	K.VLVAPPPDEEAN#ATSAVVSLLNETVTEVPEETK.M	PRESENT	PRESENT
Q92823	NRCAM	802	R.QKDGDDEWTSVVVAN#VSK.Y	PRESENT	PRESENT
P14415	ATP1B2	197	R.VINFYAGANQSM*N#VTCAGK.R		PRESENT
Q96QE2	SLC2A13	443	R.YSYCN#ECM*LDPDCGFCYK.M		INCREASED
P14415	ATP1B2	159	R.TQLGN#CSGIGDSTHYGYSTGQPCVFIK.M		PRESENT
Q14643	ITPR1	2484	R.LPN#ETAVPETGESLASEFLFSDVCR.V		PRESENT
Q8N608	DPP10	342	R.AQN#ISILTVCETTTGACSK.K		PRESENT
P08582	MELTF	515	K.DCDVLTAVSEFFN#ASCVPVNNPK.N		INCREASED
P55290	CDH13	598	K.N#LSVVILGASDK.D		PRESENT
Q9P2B2	PTGFRN	300	K.ELDLTCN#ITTDRADDVRPEVTWSFSR.M		PRESENT
P02751	FN1	542	K.RHEEGHMLN#CTCFGQGR.G		PRESENT
Q92752	TNR	299	R.QCLN#ACSGR.G	PRESENT	PRESENT
Q9UI40	SLC24A2	111	K.EGESEN#STDHAQGDYPK.D		PRESENT
P05026	ATP1B1	265	K.YLQPLLAVQFTN#LTM*DTEIR.I	PRESENT	PRESENT
P43004	SLC1A2	216	K.VLVAPPPDEEANATSAVVSLLN#ETVTEVPEETK.M	PRESENT	PRESENT
P06756	ITGAV	615	R.TAADTTGLQPILNQFTPAN#ISR.Q		PRESENT
P06756	ITGAV	874	K.N#DTVAGQGER.D		PRESENT
Q9HDC9	APMAP	160	R.AGPN#GTLFVADAYK.G	PRESENT	PRESENT
Q8N3J6	CADM2	291	R.ELNILFLNKTDN#GTYR.C		PRESENT
O15031	PLXNB2	328	R.N#ACYTGTR.E		INCREASED
P06756	ITGAV	704	K.TEN#QTR.Q		PRESENT
P78324	SIRPA	319	K.DGTYNWMSWLLVN#VSAHRDDVK.L		PRESENT
O00451	GFRA2	357	R.NAIQAFGN#GTDVNVSPK.G		INCREASED
Q07954	LRP1	3662	R.TCPLDEFQCN#NTLCKPLAWK.C		INCREASED
Q16620	NTRK2	205	K.NIPLANLQIPNCGLPSANLAAPN#LTVEEGK.S		PRESENT
P78324	SIRPA	292	R.LQLTWLENGN#VSR.T		PRESENT
P19022	CDH2	651	K.RN#WTITR.L		PRESENT
Q9P0K1	ADAM22	208	R.LFEFSLDDLPSEFQQVN#ITPSK.F		PRESENT
O15031	PLXNB2	1002	R.SIN#VTGQGFSLIQR.F		INCREASED
P05556	ITGB1	406	K.NGVN#GTGENGRK.C		PRESENT
Q96FE5	LINGO1	293	R.FLN#LSYNPISTIEGSM*LHELLR.L		PRESENT
Q9H1E5	TMX4	46	R.VQPM*TASN#WTLVM*EGEWMLK.F		PRESENT
P50897	PPT1	232	K.FLN#DSIVDPVDSEWFGFYR.S		PRESENT
Q14515	SPARCL1	169	R.N#YSHHQLNR.S		INCREASED
Q07954	LRP1	4125	K.FGHSPLVN#LTGGLSHASDVVLYHQHK.Q		INCREASED
Q07954	LRP1	2127	R.GSKDN#ATDSVPLR.T		INCREASED
Q07954	LRP1	2502	R.INNGGCQDLCLLTHQGHVN#CSCR.G		INCREASED
P06756	ITGAV	945	K.ENQN#HSYSLK.S		PRESENT
P04216	THY1	42	R.HEN#TSSSPIQYEFSLTR.E	INCREASED	PRESENT
Q9BY67	CADM1	304	R.VDDEM*PQHAVLSGPNLFINNLN#K.T		INCREASED
P00738	HP	241	K.VVLHPN#YSQVDIGLIK.L		PRESENT
Q6P995	FAM171B	108	R.QYLSQAVVEVFVN#YTK.T		PRESENT
P01876	IGHA1	340	R.LAGKPTHVN#VSVVMAEVDGTCY.-		PRESENT
Q9P0K1	ADAM22	675	R.CLPVASFN#FSTCLSSK.E		PRESENT
Q9Y5L3	ENTPD2	294	R.GFSTQVLLGDVYQSPCTMAQRPQNFN#SSAR.V		PRESENT
P02788	LTF	156	R.TAGWNVPIGTLRPFLN#WTGPPEPIEAAVAR.F	PRESENT	INCREASED
O00468	AGRN	250	R.DPCSN#VTCSFGSTCAR.S		INCREASED
Q99784	OLFM1	431	K.VHYAYQTN#ASTYEYIDIPFQNK.Y	INCREASED	PRESENT
P11279	LAMP1	249	R.KDN#TTVTR.L		PRESENT
O76024	WFS1	746	R.CLYGEAYPACSPGN#TSTAEEELCR.L		PRESENT
P50454	SERPINH1	120	R.SLSN#STAR.N		PRESENT
Q9BY67	CADM1	302	R.VDDEMPQHAVLSGPNLFINNLN#K.T		INCREASED
P19022	CDH2	692	K.SN#ISILR.V		PRESENT
Q12860	CNTN1	494	R.GKAN#STGTLVITDPTR.I	PRESENT	PRESENT
Q9UHG3	PCYOX1	323	R.KMSN#ITFLNFDPPIEEFHQYYQHIVTTLVK.G		PRESENT
Q9Y4L1	HYOU1	931	R.AEPPLN#ASASDQGEK.V	PRESENT	PRESENT
Q9Y4L1	HYOU1	596	K.EN#GTDTVQEEEESPAEGSKDEPGEQVELKEEAEAPVEDGSQPPPPEPK.G	PRESENT	PRESENT
Q07954	LRP1	1763	K.LYWISSGN#HTINR.C		INCREASED
Q92823	NRCAM	83	R.N#GTHFDIDKDPLVTM*KPGTGTLIINIM*SEGK.A	PRESENT	PRESENT
P06756	ITGAV	554	K.N#M*TISR.G		PRESENT
Q5T848	GPR158	333	K.CHLN#NSECM*PIK.G		PRESENT
O94856	NFASC	973	K.YVAFN#GTK.V	PRESENT	PRESENT
P06756	ITGAV	74	K.AN#TTQPGIVEGGQVLK.C		PRESENT
P02745	C1QA	146	R.RNPPM*GGNVVIFDTVITNQEEPYQN#HSGR.F		INCREASED
O94856	NFASC	1133	K.WAN#ITWK.H	PRESENT	PRESENT
Q07954	LRP1	4364	K.QSGDVTCN#CTDGR.V		INCREASED
P54289	CACNA2D1	348	K.KGFSFAFEQLLNYN#VSR.A	PRESENT	PRESENT
Q99250	SCN2A	1393	K.ALIESN#QTAR.W		PRESENT
P01903	HLA-DRA	143	K.FTPPVVN#VTWLR.N		INCREASED
P08195	SLC3A2	424	K.SLVTQYLN#ATGNR.W		PRESENT
O15394	NCAM2	219	K.SFN#ATAERGEEMTFSCR.A		PRESENT
P35052	GPC1	116	R.SFDDHFQHLLN#DSER.T		INCREASED
O76024	WFS1	661	K.VYN#STLTWQQYGALCGPR.A		PRESENT
P23229	ITGA6	966	R.KYQTLN#CSVNVNCVNIR.C		PRESENT
P43003	SLC1A3	216	K.VPIQANETLVGAVINN#VSEAMETLTR.I		PRESENT
O95631	NTN1	95	R.SCHLCN#ASDPKK.A		INCREASED
P54764	EPHA4	408	K.VSITDLLAHTN#YTFEIWAVNGVSK.Y		PRESENT
Q16288	NTRK3	388	K.NPLGTAN#QTINGHFLK.E		PRESENT
P08294	SOD3	107	K.LDAFFALEGFPTEPN#SSSR.A		INCREASED
Q7Z3B1	NEGR1	294	R.SILTVTNVTQEHFGN#YTCVAANK.L		PRESENT
Q9UIW2	PLXNA1	1187	R.LN#YTVLIGSTPCTLTVSETQLLCEAPNLTGQHK.V		PRESENT
Q92542	NCSTN	530	K.AN#NSWFQSILR.Q		INCREASED
Q07954	LRP1	3333	R.TCVSN#CTASQFVCK.N		INCREASED
Q9UJ14	GGT7	283	R.ALAEQLPPN#M*SER.F		PRESENT
P78357	CNTNAP1	843	R.VELN#TSR.D		PRESENT
P54764	EPHA4	334	R.ADNDAASM*PCTRPPSAPLNLISNVN#ETSVNLEWSSPQNTGGR.Q		PRESENT
Q9UQM7	CAMK2A	312	R.KLKGAILTTM*LATRN#FSGGK.S	DECREASED	PRESENT
Q9UHC6	CNTNAP2	1116	R.NM*ANGQPHSVN#ITR.H		PRESENT
P10253	GAA	390	R.QVVEN#MTR.A		PRESENT
Q99784	OLFM1	394	R.LDPVSLQTLQTWN#TSYPK.R	INCREASED	PRESENT
Q8WXD2	SCG3	346	K.N#ATDNISK.L		PRESENT
Q9UHG3	PCYOX1	196	K.LLHALGGDDFLGMLN#R.T		PRESENT
Q5T848	GPR158	215	R.ILLQDLSSSAPHLAN#ATLETEWFHGLR.R		PRESENT
P00738	HP	207	K.NLFLN#HSENATAK.D		PRESENT
Q9Y4L1	HYOU1	830	R.LSALDNLLN#HSSMFLK.G	PRESENT	PRESENT
Q99784	OLFM1	307	R.LPHPWSGTGQVVYN#GSIYFNK.F	INCREASED	PRESENT
O14594	NCAN	122	R.AN#ATLLLGPLR.A		PRESENT
P00738	HP	184	K.M*VSHHN#LTTGATLINEQWLLTTAK.N		PRESENT
Q16620	NTRK2	254	R.ITN#ISSDDSGK.Q		PRESENT
Q07954	LRP1	729	R.IETILLN#GTDRK.I		INCREASED
Q9HCB6	SPON1	214	R.LTFYGN#WSEK.T		INCREASED
Q9GZM7	TINAGL1	78	R.ADDCALPYLGAICYCDLFCN#R.T		PRESENT
Q9UHC6	CNTNAP2	346	K.GCM*ESINYNGVN#ITDLAR.R		PRESENT
Q07954	LRP1	1575	K.DN#TTCYEFKK.F		INCREASED
P12111	COL6A3	2558	R.QLINALQIN#NTAVGHALVLPAGR.D		PRESENT
Q8N3J6	CADM2	287	R.ELNILFLN#K.T		PRESENT
P13591	NCAM1	347	R.N#ISSEEK.A	PRESENT	PRESENT
P01903	HLA-DRA	103	K.RSN#YTPITNVPPEVTVLTNSPVELR.E		INCREASED
Q13449	LSAMP	40	R.GTDN#ITVR.Q		PRESENT
Q9UM22	EPDR1	182	K.DCYPVQETFTIN#YSVILSTR.F		INCREASED
Q96ID5	IGSF21	165	R.YQAQN#FTLVCIVSGGKPAPM*VYFK.R		PRESENT
Q16620	NTRK2	95	R.N#LTIVDSGLK.F		PRESENT
Q15223	NECTIN1	148	R.ESQLN#LTVM*AKPTNWIEGTQAVLR.A		PRESENT
Q02246	CNTN2	76	K.M*N#GTEM*K.L		PRESENT
O15031	PLXNB2	733	K.LSHDAN#ETLPLHLYVK.S		INCREASED
Q6P995	FAM171B	213	K.LPDNHHISN#VTGYLTVLQQFLK.V		PRESENT
Q5T848	GPR158	143	R.ALDTLTHATNFLNVMLQSN#K.S		PRESENT
Q6P995	FAM171B	268	K.VN#GSIQVSLPLLR.L		PRESENT
P55290	CDH13	671	K.ANYNLPIM*VTDSGKPPM*TN#ITDLR.V		PRESENT
P78324	SIRPA	270	R.AENQVN#VTCQVRK.F		PRESENT
P35613	BSG	268	K.ALMN#GSESR.F		PRESENT
P54289	CACNA2D1	613	R.TYTWTPVN#GTDYSLALVLPTYSFYYIK.A	PRESENT	PRESENT
P05026	ATP1B1	158	R.FKLEWLGN#CSGLNDETYGYK.E	PRESENT	PRESENT
O75899	GABBR2	453	K.VGEYNAVADTLEIIN#DTIR.F		PRESENT
Q96FE5	LINGO1	202	K.CN#LTSIPTEALSHLHGLIVLR.L		PRESENT
P98160	HSPG2	89	R.ALVN#FTR.S		PRESENT
Q8N608	DPP10	90	R.WIN#DTDVVYK.S		PRESENT
Q07954	LRP1	1511	K.WTGHN#VTVVQR.T		INCREASED
P16870	CPE	390	R.DLQGNPIAN#ATISVEGIDHDVTSAK.D		INCREASED
Q8IWT6	LRRC8A	66	K.DSCN#DSFR.G		PRESENT
Q07954	LRP1	3839	R.FGTCSQLCN#NTK.G		INCREASED
Q8WXD2	SCG3	68	K.TYPPENKPGQSN#YSFVDNLNLLK.A		PRESENT
P23229	ITGA6	323	R.AN#HSGAVVLLK.R		PRESENT
P42261	GRIA1	406	K.FVPAATDAQAGGDNSSVQN#R.T		PRESENT
Q92823	NRCAM	858	R.VNVVN#STLAEVHWDPVPLK.S	PRESENT	PRESENT
P98160	HSPG2	3836	R.IQGEEIVFHDLN#LTAHGISHCPTCR.D		PRESENT
O75899	GABBR2	298	K.YQWIIPGWYEPSWWEQVHTEAN#SSR.C		PRESENT
Q9UHC6	CNTNAP2	630	K.VYCN#M*TEDK.V		PRESENT
P43007	SLC1A4	206	K.VVTQNSSSGN#VTHEK.I		INCREASED
Q07954	LRP1	446	R.FN#STEYQVVTR.V		INCREASED
P10909	CLU	103	K.ELPGVCN#ETM*MALWEECKPCLK.Q	INCREASED	INCREASED
P04216	THY1	79	R.TN#FTSKYNMK.V	INCREASED	PRESENT
O75093	SLIT1	762	K.N#VTELYLDGNQFTLVPGQLSTFK.Y		INCREASED
Q9UIW2	PLXNA1	1098	R.ENGCLVYN#DTTM*VCR.A		PRESENT
Q9P2S2	NRXN2	1236	R.SGGN#ATLQVDSWPVNER.Y		INCREASED
Q9UJ14	GGT7	586	R.N#LSDSLAR.G		PRESENT
Q9P2U7	SLC17A7	92	R.CNLGVAIVSMVN#NSTTHR.G		PRESENT
Q08174	PCDH1	305	K.AN#DSDQGANAEIEYTFHQAPEVVR.R		PRESENT
P50897	PPT1	197	K.EDVYRN#HSIFLADINQER.G		PRESENT
P42658	DPP6	404	R.AQN#VSILTLCDATTGVCTK.K		PRESENT
Q8IYR6	TMEFF1	63	K.SIN#CSELNVR.E		INCREASED
O94856	NFASC	446	R.VILYN#R.T	PRESENT	PRESENT
P14136	GFAP	249	R.TQYEAM*ASSN#M*HEAEEWYR.S	INCREASED	INCREASED
Q96FE5	LINGO1	542	K.TFAFISNQPGEGEAN#STR.A		PRESENT
Q9NV96	TMEM30A	107	K.CLSPDVTPCFCTIN#FTLEK.S		PRESENT
P32004	L1CAM	433	K.ILTADN#QTYM*AVQGSTAYLLCK.A		PRESENT
Q9GZM7	TINAGL1	161	K.AINQGNYGWQAGN#HSAFWGM*TLDEGIR.Y		PRESENT
P43003	SLC1A3	206	K.VPIQAN#ETLVGAVINNVSEAM*ETLTR.I		PRESENT
P10909	CLU	354	K.MLN#TSSLLEQLNEQFNWVSR.L	INCREASED	INCREASED
Q9H1V8	SLC6A17	186	R.N#GSVAVVEAECEK.S		PRESENT
Q9UHC6	CNTNAP2	436	K.VGVHIN#ITQTK.M		PRESENT
P10909	CLU	291	R.HN#STGCLR.M	INCREASED	INCREASED
Q9UHG3	PCYOX1	353	K.GELN#TSIFSSRPIDK.F		PRESENT
P43003	SLC1A3	530	K.KPYQLIAQDN#ETEKPIDSETK.M		PRESENT
Q16620	NTRK2	121	K.NSNLQHIN#FTR.N		PRESENT
P11047	LAMC1	1205	K.TAN#DTSTEAYNLLLR.T		PRESENT
Q9H1V8	SLC6A17	393	R.DLIPPHVN#FSHLTTK.D		PRESENT
Q9HCM2	PLXNA4	164	K.EHYLSGVN#ESGSVFGVIVSYSNLDDK.L		PRESENT
P98160	HSPG2	4068	K.SQGLNLHTLLYLGGVEPSVPLSPATN#M*SAHFR.G		PRESENT
Q12860	CNTN1	457	K.GTEWLVN#SSR.I	PRESENT	PRESENT
P32004	L1CAM	505	R.YFCLAANDQNN#VTIM*ANLK.V		PRESENT
Q86UW8	HAPLN4	132	R.N#VTLQDYGR.Y		PRESENT
O94813	SLIT2	186	R.DLEVLTLNNNN#ITR.L		INCREASED
P05362	ICAM1	267	R.LNPTVTYGN#DSFSAK.A		INCREASED
Q6PIU2	NCEH1	389	R.LESAGVEVTLDHFEDGFHGCM*IFTSWPTN#FSVGIR.T		PRESENT
Q9NV96	TMEM30A	294	R.YSLN#VTYNYPVHYFDGRK.R		PRESENT
P32004	L1CAM	203	R.VTM*GQNGNLYFANVLTSDN#HSDYICHAHFPGTR.T		PRESENT
P10909	CLU	86	K.KEDALN#ETR.E	INCREASED	INCREASED
Q9UBS5	GABBR1	409	K.IYDPSIN#CTVDEM*TEAVEGHITTEIVM*LNPANTR.S		PRESENT
P42261	GRIA1	63	K.LLPQIDIVN#ISDSFEM*TYR.F		PRESENT
Q07954	LRP1	3264	K.TTGTN#K.T		INCREASED
Q16288	NTRK3	79	R.N#ITSIHIENWR.S		PRESENT
Q9P2S2	NRXN2	841	K.SLQLSVDN#VTVEGQM*AGAHM*R.L		INCREASED
O00533	CHL1	87	R.IIPSN#NSGTFR.I		PRESENT
Q9UHC6	CNTNAP2	289	R.SIN#LTLDR.S		PRESENT
Q9Y4L1	HYOU1	515	R.VFGSQN#LTTVK.L	PRESENT	PRESENT
Q9BY67	CADM1	113	K.VSLTN#VSISDEGR.Y		INCREASED
Q14956	GPNMB	275	K.DLPIMFDVLIHDPSHFLN#YSTINYK.W		INCREASED
Q9P2B2	PTGFRN	286	K.N#VSVAEGK.E		PRESENT
O95502	NPTXR	216	R.VN#LSAAPAPVSAVPTGLHSK.M		INCREASED
Q16620	NTRK2	241	K.HMN#ETSHTQGSLR.I		PRESENT
O75899	GABBR2	404	R.IILNAMN#ETNFFGVTGQVVFR.N		PRESENT
Q9UJ14	GGT7	394	R.GHLVLSPPPPHTGPALISALNILEGFN#LTSLVSR.E		PRESENT
P16870	CPE	139	K.GN#ETIVNLIHSTR.I		INCREASED
Q8IV08	PLD3	236	K.ELGVVMYN#CSCLAR.D		INCREASED
P54289	CACNA2D1	675	K.ISDN#NTEFLLNFNEFIDRK.T	PRESENT	PRESENT
Q9NRN5	OLFML3	248	K.FHLAN#R.T		INCREASED
Q07954	LRP1	4075	R.LN#GTDPIVAADSKR.G		INCREASED
P11279	LAMP1	322	K.AAN#GSLR.A		PRESENT
Q99784	OLFM1	288	K.SMVDFMNTDN#FTSHR.L	INCREASED	PRESENT
Q9UIW2	PLXNA1	1043	K.YN#YTEDPTILR.I		PRESENT
Q9UPZ6	THSD7A	1366	R.N#ISCVVSDGSADDFSK.V		INCREASED
Q13224	GRIN2B	348	R.N#LSFSEDGYQMHPK.L		PRESENT
P32004	L1CAM	588	R.LVIHSLDYSDQGN#YSCVASTELDVVESR.A		PRESENT
Q9Y4L1	HYOU1	862	K.VIN#ETWAWK.N	PRESENT	PRESENT
Q9UPZ6	THSD7A	679	R.CPN#SSALQEVR.S		INCREASED
P42263	GRIA3	266	R.VM*HGGAN#ITGFQIVNNENPM*VQQFIQR.W		PRESENT
Q07954	LRP1	3089	R.MHLN#GSNVQVLHR.T		INCREASED
P54289	CACNA2D1	781	K.RSLDNDNYVFTAPYFN#K.S	PRESENT	PRESENT
Q13449	LSAMP	279	K.STEGQSSLTVTN#VTEEHYGNYTCVAANK.L		PRESENT
P11047	LAMC1	1241	K.N#ISQDLEK.Q		PRESENT
Q92563	SPOCK2	287	K.YEVCIRPFFN#SCDTYK.D		INCREASED
P17948	FLT1	417	K.N#LTATLIVNVKPQIYEK.A		INCREASED
Q9HCM2	PLXNA4	1180	K.LN#YTVLVGEKPCTVTVSDVQLLCESPNLIGR.H		PRESENT
P98160	HSPG2	554	K.GVN#VTM*PAQPGTPPLSSTQLQIDPSLHEFQLVDLSR.R		PRESENT
O14594	NCAN	1223	K.KGTVLCGPPPAVEN#ASLIGAR.K		PRESENT
Q9HCM2	PLXNA4	1135	K.TN#FTYYPNPVFEAFGPSGILELKPGTPIILK.G		PRESENT
Q9BY67	CADM1	165	K.DTAVEGEEIEVN#CTAMASKPATTIR.W		INCREASED
P55268	LAMB2	1348	R.RAN#TSALAVPSPVSNSASAR.H		PRESENT
P11047	LAMC1	1223	R.TLAGEN#QTAFEIEELNR.K		PRESENT
P54289	CACNA2D1	824	K.IDVNSWIEN#FTK.T	PRESENT	PRESENT
Q07954	LRP1	3048	R.KLNLDGSN#YTLLK.Q		INCREASED
P42262	GRIA2	256	K.IQFGGAN#VSGFQIVDYDDSLVSK.F	PRESENT	PRESENT
Q6P995	FAM171B	113	K.TN#STVTK.S		PRESENT
Q16620	NTRK2	178	K.SSPDTQDLYCLN#ESSK.N		PRESENT
O94910	ADGRL1	531	R.GPDLSN#CTSPWVNQVAQK.I		PRESENT
Q9P0K1	ADAM22	519	R.ETCSGN#SSQCAPNIHK.M		PRESENT
P55290	CDH13	86	R.N#ITAVGK.T		PRESENT
P10909	CLU	145	R.QLEEFLN#QSSPFYFWMNGDR.I	INCREASED	INCREASED
P32004	L1CAM	490	R.DLQAN#DTGR.Y		PRESENT
Q07954	LRP1	1645	K.RAFIN#GTGVETVVSADLPNAHGLAVDWVSR.N		INCREASED
Q9Y4L1	HYOU1	869	K.N#ATLAEQAK.L	PRESENT	PRESENT
O75093	SLIT1	1306	R.LWQILN#GTGFHGCIR.N		INCREASED
O00533	CHL1	1026	K.ISGVN#LTQK.T		PRESENT
P11047	LAMC1	1395	K.IPAIN#QTITEANEK.T		PRESENT
Q7L0J3	SV2A	548	R.N#CTFINTVFYNTDLFEYK.F	PRESENT	PRESENT
Q96ID5	IGSF21	407	R.VPAELN#GSMYR.C		PRESENT
O15394	NCAM2	445	K.N#TTNLK.T		PRESENT
P42261	GRIA1	363	R.TN#YTLHVIEMK.H		PRESENT
Q07954	LRP1	3953	R.GVTHLN#ISGLK.M		INCREASED
Q13449	LSAMP	300	K.LGVTN#ASLVLFRPGSVR.G		PRESENT
Q9UMF0	ICAM5	795	R.APPGALNIGLSSN#NSTLSVAGAMGSHGGEYECAATNAHGR.H	PRESENT	PRESENT
P10909	CLU	155	R.QLEEFLN#QSSPFYFWM*NGDR.I	INCREASED	INCREASED
Q16849	PTPRN	524	R.IRHNEQN#LSLADVTQQAGLVK.S		PRESENT
Q8N608	DPP10	257	R.LAFLM*IN#DSLVPTM*VIPR.F		PRESENT
Q9ULB1	NRXN1	125	R.N#TTLFIDQVEAK.W		INCREASED
Q07954	LRP1	1825	R.N#STTLVMHMK.V		INCREASED
Q14982	OPCML	44	K.AM*DN#VTVR.Q	INCREASED	PRESENT
Q05586	GRIN1	239	R.AAAM*LN#M*TGSGYVWLVGER.E		PRESENT
O75093	SLIT1	72	R.LELNGNN#ITR.I		INCREASED
P11047	LAMC1	576	K.QVLSYGQN#LSFSFR.V		PRESENT
P32004	L1CAM	979	R.THN#LTDLSPHLR.Y		PRESENT
Q15904	ATP6AP1	261	K.QPVSPVIHPPVSYN#DTAPR.I		PRESENT
P98160	HSPG2	3780	R.SLTQGSLIVGDLAPVN#GTSQGK.F		PRESENT
Q8N126	CADM3	290	K.MTQESALIFPFLN#K.S	INCREASED	PRESENT
P04156	PRNP	197	K.QHTVTTTTKGEN#FTETDVK.M		PRESENT
Q9Y639	NPTN	171	R.DSPVLPVTLQCN#LTSSSHTLTYSYWTK.N	PRESENT	PRESENT
P10915	HAPLN1	56	R.GGN#VTLPCK.F		PRESENT
Q8N608	DPP10	748	K.AGVN#YTM*QVYPDEGHNVSEK.S		PRESENT
P50897	PPT1	212	R.GIN#ESYK.K		PRESENT
P08582	MELTF	135	K.SCHTGIN#R.T		INCREASED
Q9UHC6	CNTNAP2	546	R.KPGSFAN#VSIDM*CAIIDR.C		PRESENT
Q96FE5	LINGO1	144	K.LIPLGVFTGLSN#LTK.L		PRESENT
P08195	SLC3A2	365	R.DIENLKDASSFLAEWQN#ITK.G		PRESENT
Q92823	NRCAM	1115	K.EIVN#GSR.S	PRESENT	PRESENT
P55058	PLTP	143	K.VSN#VSCQASVSR.M		INCREASED
Q9UBS5	GABBR1	84	K.CLAN#GSWTDM*DTPSR.C		PRESENT
P55268	LAMB2	1249	R.N#TSAASTAQLVEATEELRR.E		PRESENT
Q07954	LRP1	114	R.ELQGN#CSR.L		INCREASED
Q7Z3B1	NEGR1	73	K.GAWLN#R.S		PRESENT
Q07954	LRP1	3858	K.THN#TCK.A		INCREASED
P11047	LAMC1	1107	R.VN#NTLSSQISR.L		PRESENT
O94910	ADGRL1	742	K.VVFILYNNLGLFLSTEN#ATVK.L		PRESENT
Q9UBS5	GABBR1	514	R.AM*N#SSSFEGVSGHVVFDASGSR.M		PRESENT
P32004	L1CAM	876	K.DHVVVPAN#TTSVILSGLRPYSSYHLEVQAFNGR.G		PRESENT
P05026	ATP1B1	193	R.VLGFKPKPPKN#ESLETYPVM*K.Y	PRESENT	PRESENT
Q08722	CD47	34	K.SVEFTFCN#DTVVIPCFVTNM*EAQNTTEVYVK.W	PRESENT	PRESENT
Q9UHC6	CNTNAP2	735	R.N#CTDPK.Y		PRESENT
P17948	FLT1	323	K.SVN#TSVHIYDK.A		INCREASED
Q9UPZ6	THSD7A	968	K.YNAQPVGN#WSDCILPEGK.V		INCREASED
Q14982	OPCML	293	K.DYGN#YTCVATNK.L	INCREASED	PRESENT
P41594	GRM5	88	R.INSDPTLLPN#ITLGCEIR.D		PRESENT
P55290	CDH13	638	K.IN#NTHALVSLLQNLNK.A		PRESENT
Q13224	GRIN2B	341	R.YLIN#VTFEGR.N		PRESENT
O94813	SLIT2	66	R.LDLNGNN#ITR.I		INCREASED
Q7Z3B1	NEGR1	275	K.LFNGQQGIIIQN#FSTR.S		PRESENT
Q9HCM2	PLXNA4	1007	R.RSPSYIVCN#TTSSDEVLEM*K.V		PRESENT
Q9UIW2	PLXNA1	701	R.VN#VSEDCPQILPSTQIYVPVGVVKPITLAAR.N		PRESENT
Q92823	NRCAM	1019	K.NLN#FSTR.Y	PRESENT	PRESENT
Q99784	OLFM1	473	R.ALYAWNNGHQILYN#VTLFHVIR.S	INCREASED	PRESENT
Q05586	GRIN1	471	R.TM*N#FTYEVHLVADGK.F		PRESENT
P32004	L1CAM	931	R.GSGPASEFTFSTPEGVPGHPEALHLECQSN#TSLLLR.W		PRESENT
P54289	CACNA2D1	998	K.SFSGVLDCGN#CSR.I	PRESENT	PRESENT
Q15223	NECTIN1	72	K.STN#GSK.Q		PRESENT
P41594	GRM5	445	K.TN#FTGVSGDTILFDENGDSPGRYEIMNFK.E		PRESENT
P32004	L1CAM	1071	K.GGASLSPQYVSYN#QSSYTQWDLQPDTDYEIHLFK.E		PRESENT
Q07954	LRP1	2117	R.THAN#GSIK.R		INCREASED
Q9ULB1	NRXN1	1223	R.SGGN#ATLQVDSWPVIER.Y		INCREASED
Q13224	GRIN2B	688	R.FGTVPN#GSTER.N		PRESENT
Q7L0J3	SV2A	498	R.VEHVTFN#FTLENQIHR.G	PRESENT	PRESENT
Q15293	RCN1	53	R.VVRPDSELGERPPEDN#QSFQYDHEAFLGK.E		PRESENT
Q14982	OPCML	285	R.M*STLTFFN#VSEK.D	INCREASED	PRESENT
Q13224	GRIN2B	491	K.KIN#GTWNGM*IGEVVM*K.R		PRESENT
Q9ULB1	NRXN1	190	R.VN#SSQVLPVDSGEVK.L		INCREASED
P42658	DPP6	173	R.LWNVETN#TSTVLIEGK.K		PRESENT
P32004	L1CAM	777	R.GPWQEQIVSDPFLVVSN#TSTFVPYEIK.V		PRESENT
Q7L1I2	SV2B	491	K.N#CTIESTIFYNTDLYEHK.F		PRESENT
Q9Y4C0	NRXN3	1189	R.NGGN#ATLQVDNWPVNEHYPTGR.Q		INCREASED
Q9BY67	CADM1	67	K.DVTVIEGEVATISCQVN#KSDDSVIQLLNPNR.Q		INCREASED
P14415	ATP1B2	153	R.ACQFN#R.T		PRESENT
P54289	CACNA2D1	324	K.DAVNN#ITAK.G	PRESENT	PRESENT
Q05586	GRIN1	300	K.EN#ITDPPR.G		PRESENT
P17948	FLT1	164	R.VTSPN#ITVTLK.K		INCREASED
Q07954	LRP1	2620	R.CRDGTCIGN#SSR.C		INCREASED
Q7Z3B1	NEGR1	286	R.SILTVTN#VTQEHFGNYTCVAANK.L		PRESENT
Q13224	GRIN2B	74	R.VELVAM*N#ETDPK.S		PRESENT
Q08722	CD47	73	K.GRDIYTFDGALN#K.S	PRESENT	PRESENT
Q8TBG9	SYNPR	38	K.TESN#LSIDIAFAYPFR.L		PRESENT
O00533	CHL1	225	K.LTVN#SSNSIK.Q		PRESENT
Q9UPZ6	THSD7A	332	R.EVMCIN#K.T		INCREASED
P32004	L1CAM	1105	R.HQM*AVKTN#GTGR.V		PRESENT
Q9UMF0	ICAM5	137	R.TFQRPDRVELM*PLPPWQPVGEN#FTLSCR.V	PRESENT	PRESENT
Q7L1I2	SV2B	441	K.VFFGEHVYGATIN#FTMENQIHQHGK.L		PRESENT
Q99250	SCN2A	340	K.SHFYFLEGQNDALLCGN#SSDAGQCPEGYICVK.A		PRESENT
Q05586	GRIN1	276	K.N#ESAHISDAVGVVAQAVHELLEK.E		PRESENT
P11047	LAMC1	650	K.LLNN#LTSIK.I		PRESENT
P32004	L1CAM	100	K.EELGVTVYQSPHSGSFTITGN#NSNFAQR.F		PRESENT
Q13224	GRIN2B	444	R.IVTEN#KTDEEPGYIK.K		PRESENT
Q96QE2	SLC2A13	433	R.ITFKPIAPSGQN#ATCTR.Y		INCREASED
Q9UMF0	ICAM5	303	R.QLVCN#VTLGGENR.E	PRESENT	PRESENT
O00468	AGRN	135	K.NELMLN#SSLM*R.I		INCREASED
P54764	EPHA4	235	R.GSCVN#NSEEK.D		PRESENT
Q9BY67	CADM1	101	R.FQLLN#FSSSELK.V		INCREASED
Q9H2X9	SLC12A5	351	R.FLN#ATCDEYFTR.N	PRESENT	PRESENT
P16112	ACAN	126	R.SN#DSGVYR.C		PRESENT
Q15223	NECTIN1	202	R.NPN#GTVTVISR.Y		PRESENT
Q9H2X9	SLC12A5	362	R.NN#VTEIQGIPGAASGLIK.E	PRESENT	PRESENT
Q6PIU2	NCEH1	287	R.LN#WTSLLPASFTK.N		PRESENT
Q9UIW2	PLXNA1	77	K.LSGN#LTLLR.A		PRESENT
Q9UPZ6	THSD7A	450	R.GN#QTALCGGGIQTR.E		INCREASED
Q96HE7	ERO1A	280	K.WGHN#ITEFQQR.F		PRESENT
P42658	DPP6	813	K.AN#YSLQIYPDESHYFTSSSLK.Q		PRESENT
Q08722	CD47	111	K.SDAVSHTGN#YTCEVTELTREGETIIELK.Y	PRESENT	PRESENT
Q92563	SPOCK2	225	K.QN#GSASSVAGPASGLDK.S		INCREASED
Q9UMF0	ICAM5	796	R.APPGALNIGLSSNN#STLSVAGAM*GSHGGEYECAATNAHGR.H	PRESENT	PRESENT
P32004	L1CAM	247	R.LLFPTN#SSSHLVALQGQPLVLECIAEGFPTPTIK.W		PRESENT
Q7L1I2	SV2B	446	K.VFFGEHVYGATIN#FTM*ENQIHQHGK.L		PRESENT
P78324	SIRPA	245	R.GTAN#LSETIR.V		PRESENT
Q8IV08	PLD3	387	R.DN#HTHSDIQVK.L		INCREASED
P41594	GRM5	210	K.RYN#WTYVSAVHTEGNYGESGM*EAFK.D		PRESENT
Q9Y639	NPTN	284	K.KENGM*PM*DIVN#TSGR.F	PRESENT	PRESENT
Q99784	OLFM1	103	K.VQN#M*SQSIEVLDRR.T	INCREASED	PRESENT
Q9BY67	CADM1	308	K.TDN#GTYR.C		INCREASED
Q92823	NRCAM	223	R.FN#HTQTIQQK.Q	PRESENT	PRESENT
Q7Z3B1	NEGR1	155	K.IYDISNDM*TVNEGTN#VTLTCLATGKPEPSISWR.H		PRESENT
P41594	GRM5	382	K.TCN#SSLTLK.T		PRESENT
Q15904	ATP6AP1	273	R.ILFWAQN#FSVAYK.D		PRESENT
Q14643	ITPR1	2512	R.VESGEN#CSSPAPR.E		PRESENT
P78324	SIRPA	110	R.IGN#ITPADAGTYYCVK.F		PRESENT
Q8TBG9	SYNPR	33	R.LSVDCVN#KTESNLSIDIAFAYPFR.L		PRESENT
Q9UJ14	GGT7	198	R.RN#ESHLIDFR.E		PRESENT
Q9H2X9	SLC12A5	314	K.SAFDPPNFPICLLGN#R.T	PRESENT	PRESENT
Q9UPZ6	THSD7A	1500	R.SDGIN#VTGGCLVM*SQPDADR.S		INCREASED
Q15904	ATP6AP1	170	K.LN#ASLPALLLIR.L		PRESENT
Q05586	GRIN1	203	K.N#VTALLM*EAK.E		PRESENT
Q9UBS5	GABBR1	502	R.LEDFNYNN#QTITDQIYR.A		PRESENT
P32004	L1CAM	825	K.GPEPQVTIGYSGEDYPQAIPELEGIEILN#SSAVLVK.W		PRESENT
P42658	DPP6	319	R.LAYAAIN#DSR.V		PRESENT
P18505	GABRB1	105	K.RLSYSGIPLN#LTLDNR.V		PRESENT
Q7L1I2	SV2B	516	R.FIN#STFLEQK.E		PRESENT
Q9H2X9	SLC12A5	333	K.LAWEGN#ETVTTR.L	PRESENT	PRESENT
Q9H4F8	SMOC1	214	K.LN#NTNIR.N		INCREASED
Q9UMF0	ICAM5	764	R.TVTVGVEYRPVVAELAASPPGGVRPGGN#FTLTCR.A	PRESENT	PRESENT
P14415	ATP1B2	238	K.KFHVN#YTQPLVAVK.F		PRESENT
P55268	LAMB2	1308	R.LALN#LTLR.Q		PRESENT
O75899	GABBR2	389	R.IQDFN#YTDHTLGR.I		PRESENT
Q7L0J3	SV2A	573	R.LIN#STFLHNK.E	PRESENT	PRESENT
Q14956	GPNMB	93	R.VQAVLTSDSPALVGSN#ITFAVNLIFPR.C		INCREASED
P42262	GRIA2	370	K.RIN#YTINIMELK.T	PRESENT	PRESENT
O94813	SLIT2	623	R.ITCVGN#DSFIGLSSVR.L		INCREASED
Q14982	OPCML	70	R.VAWLN#R.S	INCREASED	PRESENT
Q9UBS5	GABBR1	482	K.RHPEETGGFQEAPLAYDAIWALALALN#K.T		PRESENT
P42263	GRIA3	380	R.RTN#YTIDVYEM*K.V		PRESENT
Q15818	NPTX1	154	K.TRLENLEQYSRLN#SSSQTNSLK.D		INCREASED
Q9UBS5	GABBR1	440	R.SISN#M*TSQEFVEK.L		PRESENT
O75899	GABBR2	90	R.GVLPAVELAIEQIRN#ESLLRPYFLDLR.L		PRESENT
Q9UMF0	ICAM5	583	R.FEEPSCPSN#WTWVEGSGR.L	PRESENT	PRESENT
P17948	FLT1	547	R.N#ISFYITDVPNGFHVNLEK.M		INCREASED
Q05586	GRIN1	350	K.FAN#YSIM*NLQNR.K		PRESENT
Q07954	LRP1	2521	R.AVN#SSCR.A		INCREASED
Q14515	SPARCL1	412	K.KAEN#SSNEEETSSEGNM*R.V		INCREASED
Q15223	NECTIN1	297	K.GVEAQN#R.T		PRESENT
P98160	HSPG2	1755	R.NLHQSN#TSR.A		PRESENT
Q9UMF0	ICAM5	214	R.AELDLRPHGLGLFEN#SSAPR.E	PRESENT	PRESENT
Q05586	GRIN1	368	R.KLVQVGIYN#GTHVIPNDRK.I		PRESENT
P32004	L1CAM	479	R.FFPYAN#GTLGIR.D		PRESENT
Q9Y639	NPTN	229	K.AN#ATIEVK.A	PRESENT	PRESENT
Q9UMF0	ICAM5	646	R.VLAPGIYVCN#ATNR.H	PRESENT	PRESENT
Q93050	ATP6V0A1	488	K.SLNIFGSSWSVRPMFTYN#WTEETLR.G	PRESENT	INCREASED
P35625	TIMP3	207	K.SIIN#ATDP.-		INCREASED
P32004	L1CAM	849	R.GYN#VTYWR.E		PRESENT
P17948	FLT1	196	R.KGFIISN#ATYK.E		INCREASED
P32004	L1CAM	294	R.VTYQNHN#K.T		PRESENT
P32004	L1CAM	726	K.GEGN#ETTNMVITWKPLR.W		PRESENT
Q9UMF0	ICAM5	54	R.GGSLWLN#CSTNCPRPER.G	PRESENT	PRESENT
Q05586	GRIN1	771	K.QN#VSLSILK.S		PRESENT
Q15818	NPTX1	193	K.GGPRN#DTEER.V		INCREASED
P32004	L1CAM	671	K.VPGN#QTSTTLK.L		PRESENT
Q9Y639	NPTN	197	R.KN#ASNM*EYR.I	PRESENT	PRESENT
Q05586	GRIN1	440	K.KVICTGPN#DTSPGSPR.H		PRESENT
Q9UMF0	ICAM5	195	R.REDHGAN#FSCR.A	PRESENT	PRESENT
Q9HCM2	PLXNA4	442	K.N#HSLAFVGTK.S		PRESENT
Q9Y4C0	NRXN3	1257	K.IN#GSVR.L		INCREASED
P17948	FLT1	474	K.WFWHPCNHN#HSEAR.C		INCREASED
Q9Y4C0	NRXN3	757	R.INCN#SSK.G		INCREASED
Q5T848	GPR158	98	K.RAN#CSGR.Y		PRESENT
Q9NRN5	OLFML3	177	K.IYVLDGTQN#DTAFVFPR.L		INCREASED
P17948	FLT1	251	R.GHTLVLN#CTATTPLNTR.V		INCREASED
Q14956	GPNMB	200	R.VSVNTAN#VTLGPQLM*EVTVYRR.H		INCREASED
Q92765	FRZB	49	K.SLPWN#MTK.M		INCREASED
O95631	NTN1	417	K.TCN#QTTGQCPCK.D		INCREASED
