# Supplementary material for: Comprehensive and Site-Specific Characterization of Protein N‑Glycosylation in AD Samples Reveals Its Potential Roles in Protein Aggregation and Synaptic Dysfunction
Source: Anal Chem. 2025 Oct 3;97(40):21873–82. doi: 10.1021/acs.analchem.5c02455 (PMC12529471; doi:10.1021/acs.analchem.5c02455)
Supplement: Supplementary file 8 [file ac5c02455_si_008.xlsx]

## Sheet: Sheet1
Table S7- Quantified N-glycosylation sites in human brains
Uniprot ID	Gene	Site	Peptide	sig126 (ctrl1)	sig127N (ctrl2)	sig127C (ctrl3)	sig128N (ctrl4)	sig128C (ctrl5)	sig129N (ctrl6)	sig129C (ctrl7)	sig130N (ctrl8)	sig130C (ctrl9)	sig131N (AD1)	sig131C (AD2)	sig132N (AD3)	sig132C (AD4)	sig133N (AD5)	sig133C (AD6)	sig134N (AD7)	sig134C (AD8)	sig135N (AD9)	Log2Fold(AD/Ctrl)	p-value
O75325	LRRN2	583	R.GTHSYN#ITR.L	763.44	1768.85	1545.97	1384.59	1502.95	1704.73	1689.5	1748.51	1619.67	503.231	502.643	537.123	502.685	425.46	448.666	475.839	508.949	488.843	-1.64372	7.65584e-06
Q9UKU9	ANGPTL2	164	R.ILN#QTADM*LQLASK.Y	1298.64	1561.34	1484.34	1544.99	1365.63	1518.18	1589.17	1683.39	1619.89	517.313	536.022	488.185	546.904	570.257	552.281	531.841	494.69	524.064	-1.52104	2.79278e-09
O95631	NTN1	417	K.TCN#QTTGQCPCK.D	606.336	1049.11	870.867	898.549	853.491	852.276	920.548	944.882	864.191	533.689	427.947	344.664	347.98	338.709	298.534	267.37	369.845	222.176	-1.31881	2.4186e-08
P08582	MELTF	135	K.SCHTGIN#R.T	2446.65	7809.76	1025.8	995.184	1063.13	1407.78	896.429	1280.65	1393.83	921.666	1320.14	757.456	1116.41	855.297	719.779	648.095	580.216	489.759	-1.30604	0.140554
P17948	FLT1	251	R.GHTLVLN#CTATTPLNTR.V	2948.56	3630.63	3171.33	3075.4	3206.52	3377.89	3157.62	3751.51	3456.71	1457.28	1590.28	1450.11	1400.1	1106.94	1395.28	1396.89	1436.91	1402.23	-1.23662	3.81363e-10
Q9NRN5	OLFML3	177	K.IYVLDGTQN#DTAFVFPR.L	4376.11	5729.64	5768.51	5366.79	5722.57	5807.66	6296.11	6128.39	5639.53	3088.83	2372.61	2282.75	2515.3	2531.07	2137.24	2048.54	2088.33	2608.74	-1.22991	1.07796e-09
Q05586	GRIN1	440	K.KVICTGPN#DTSPGSPR.H	6930.5	30021.6	27490.2	25150.6	35358.5	30130.9	27631.4	28057	34425.2	9923.31	11931.2	12194.6	12057.3	10989.1	11567.9	12331.1	12623.9	11802.7	-1.21777	0.000484843
P07942	LAMB1	1279	K.LSDTTSQSN#STAK.E	1200.61	1646.64	1578.52	1275.43	1505.53	1313.4	1253.45	1882.22	2239.92	718.807	982.729	1078.05	1076.95	138.325	714.983	455.391	508.434	372.438	-1.20056	4.96204e-05
P55286	CDH8	473	R.N#HSQISR.V	353.339	1303.99	900.271	1051.29	1060.26	1105.34	1013.62	877.599	1142.24	282.726	461.574	616.197	527.589	98.1732	597.949	450.649	402.056	401.78	-1.19819	0.000134595
Q9UJQ1	LAMP5	127	K.ESHN#M*SK.G	2077.65	5765.77	4708.49	5231.87	5635.44	5433.08	6285.43	5446.35	5841.89	2309.01	2903.63	2946.84	2823.79	801.432	2373.92	2100.22	2219.92	1970.35	-1.18289	4.32233e-05
Q9Y4C0	NRXN3	757	R.INCN#SSK.G	1960.93	6091.85	4290.58	4708.54	5955.38	5564.2	5525.24	5415.29	5581.65	1808.99	2207.37	2903.44	2620.87	2047.83	2176.51	2085.19	2273.39	1820.06	-1.17699	0.000122159
P17948	FLT1	474	K.WFWHPCNHN#HSEAR.C	556.22	901.36	862.497	945.472	874.274	879.628	838.455	827.252	886.617	406.145	396.781	415.207	306.726	240.4	390.225	433.195	377.686	426.172	-1.15827	9.71518e-08
P48167	GLRB	242	K.KEDIEYGN#CTK.Y	1807.81	6281.74	5241.3	4059.42	6276.23	5105.21	6146.1	5298.52	6747.38	2049.28	2148.02	2550.98	2561.74	1575.68	2759.99	2445.81	2666.51	2332.75	-1.15494	0.000379159
P32004	L1CAM	671	K.VPGN#QTSTTLK.L	6339.87	16254.5	16307.4	14471.7	17906	16152.2	18117.5	16278.4	20490.7	5561.36	7797.93	7378.94	7255.06	6385.16	7987.37	8067.27	7224.74	6645.7	-1.14615	0.000134714
O60241	ADGRB2	560	K.CPPN#ASGSASR.R	466.87	1404.89	983.004	427.232	1103.96	889.153	969.495	1233.57	1105.77	313.587	479.621	682.369	687.261	376.095	376.801	354.743	373.273	245.891	-1.142	0.00106847
Q9Y698	CACNG2	48	K.SVSEN#ETSK.K	2642.51	9382.51	7813.85	6954.87	8420.17	10095	11457.6	9208.56	9237.59	2973.33	4284.58	4589.71	4749.02	3449.85	4379.37	3440.01	3600.73	2741.59	-1.13663	0.000471484
O75462	CRLF1	92	R.VLN#ASTLALALANLNGSR.Q	1268.88	1645.67	1408.77	1359.07	1517.19	1443.21	1499.28	1636.54	1510.29	612.9	657.461	634.341	606.93	816.548	724.369	672.521	624.078	702.919	-1.13472	4.71806e-10
P14867	GABRA1	38	K.DN#TTVFTR.I	1094.8	3029.48	2750.56	2561.73	3469.86	3191.73	3608.96	2692	3701.01	1181.74	1265.21	1527.88	1441.55	1181.58	1429.96	1292.56	1533.48	1209.99	-1.11335	0.000311874
P18507	GABRG2	129	R.LKFN#STIK.V	3755.61	14017.5	13409.7	12167.1	17614.4	15217.1	15559.3	13151.6	17378.3	5172.53	5590.05	7184.02	6281.27	5104.01	6799.61	7085.96	7489.36	5973.4	-1.10916	0.000635736
Q9BU40	CHRDL1	291	R.AFGIVECVLCTCN#VTK.Q	990.201	1856.71	1934.91	1629.02	1849.59	2090.27	1978.06	1928.58	1868.08	803.069	773.189	767.486	818.985	961.151	939.455	819.308	807.246	844.919	-1.09769	1.49695e-05
Q15818	NPTX1	193	K.GGPRN#DTEER.V	4037.75	10016	7823.9	6884.65	8311.72	8676.95	9313.28	7416.85	8928.92	3157.02	4490.62	4466.51	4077.33	3829.49	3596.63	3133.65	3485.01	3165.22	-1.09621	5.26473e-05
Q92765	FRZB	49	K.SLPWN#MTK.M	3906.45	7664.8	9379.07	6961.49	10625	8812.53	9461.23	7255.94	9864.28	5905.24	3713.77	4502.44	4995.75	2685.64	3833.2	3219.25	2849.14	3096.1	-1.08707	0.00010003
P32004	L1CAM	294	R.VTYQNHN#K.T	885.092	2325.81	2186.71	2102.51	2173.98	2098.22	2440.8	1993.9	2533.75	759.091	1119.16	1204.94	1051.14	821.102	1102.48	984.035	936.08	896.531	-1.07843	8.43684e-05
O95857	TSPAN13	137	R.SVNPN#DTCLASCVK.S	1998.42	5488.47	5693.68	4602.77	6183.95	6731.68	4651.77	5466.77	6280.41	1965.85	2520.38	2639.37	2797.6	2528.68	2632.62	2197.51	2783.11	2296.22	-1.07466	0.000319904
P35625	TIMP3	207	K.SIIN#ATDP.-	2500.27	2852.09	2869.44	2485.85	2831.27	3398.84	3020.83	3180.8	2973.29	2023.46	1440.95	1430.12	1345.52	1137.25	1204.4	1266.27	1280.01	1339.06	-1.06663	3.80897e-09
Q9UMF0	ICAM5	796	R.APPGALNIGLSSNN#STLSVAGAM*GSHGGEYECAATNAHGR.H	1128.35	2465.99	2260.44	2105.34	2380.35	2367.98	2090.01	2017.38	2692.98	966.909	1197.83	1330.63	1204.28	1139.17	1211.1	1098.14	1194.05	1109.47	-0.900406	0.000103878
Q9UMF0	ICAM5	795	R.APPGALNIGLSSN#NSTLSVAGAMGSHGGEYECAATNAHGR.H	466.144	636.015	582.43	549.44	612.103	644.428	599.216	559.925	666.433	360.053	346.568	351.459	358.841	450.144	390.444	350.049	356.192	374.195	-0.671417	4.75244e-07
H3BS89	TMEM178B	148	R.N#LTFNITK.T	183.438	613.759	508.613	555.007	579.228	576.258	550.799	529.993	615.375	187.526	217.371	267.162	248.968	272.933	274.204	284.79	285.275	262.486	-1.0344	0.000231769
Q9UMF0	ICAM5	764	R.TVTVGVEYRPVVAELAASPPGGVRPGGN#FTLTCR.A	28923.9	87421	87914.7	77281.3	95805.7	84724.2	81382.9	68736.2	97584.6	31648.5	37142.4	43336.1	43881.6	42371.6	43613.6	36766.7	43497	37346.4	-0.980951	0.0004192
A6NKL6	TMEM200C	103	R.VPTTAN#SSSSGSK.N	684.666	2198.56	1658.14	2155.71	1715.46	1972.05	2154.43	1609.29	1711.99	788.762	942.37	1242.51	787.885	618.475	981.62	797.269	869.476	817.434	-1.01543	0.00029924
Q9UMF0	ICAM5	646	R.VLAPGIYVCN#ATNR.H	6150.2	18254.4	17210.9	14860.7	20158.2	16220.5	15932.4	13015.2	19935.6	5469.66	6862.34	9141.96	7867.27	8651.21	8288.23	7342.64	7451.62	7215.74	-1.05347	0.000351306
Q93050	ATP6V0A1	488	K.SLNIFGSSWSVRPMFTYN#WTEETLR.G	45852.1	146619	124052	119278	152064	152892	132393	126688	141354	50080.5	66425.4	64903	63692.1	63833.5	67393.1	61134.4	64439.4	63248.4	-1.01384	0.000340623
Q05586	GRIN1	771	K.QN#VSLSILK.S	8830.03	29621.1	29327	23640.5	32548.5	31189	26797.9	25764.3	31409.7	11755.2	13018.9	12474.3	12565.2	12913.4	13905.1	13341.9	13343.4	15707.4	-1.00652	0.000518329
P17948	FLT1	547	R.N#ISFYITDVPNGFHVNLEK.M	888.361	1332.18	1247.85	1170.76	1257.85	1347.76	1512.84	1426.95	1341.09	634.892	698.755	575.882	542.403	801.567	680.818	595.42	525.487	685.909	-1.00544	6.1043e-07
P32004	L1CAM	726	K.GEGN#ETTNMVITWKPLR.W	14648	33305.8	38547.8	28858.1	38288.6	35134.6	35859.7	30129.4	39723.3	13091.6	15198.5	15364.8	14005.7	13645.3	19145.8	20249.7	16987.8	19016.6	-1.00532	0.000135313
P32004	L1CAM	479	R.FFPYAN#GTLGIR.D	16945.7	45421.1	44443.2	40338.7	46329.9	41817.6	44326.6	38229.3	49733.1	16170.5	20356.8	19873.5	21026.9	19649.7	22747.2	22612.3	20750.3	20270.8	-1.00263	0.000171336
P18507	GABRG2	247	R.N#TTEVVK.T	3887.41	10089.9	12588.2	7833.92	12586	14579.8	9506.97	9372.07	11140.4	4581.59	5021.23	6047.19	5196.43	4746.75	5284.88	5547.44	4845.92	4546.74	-0.999188	0.00114802
Q9UBS5	GABBR1	440	R.SISN#M*TSQEFVEK.L	14241.8	38896.5	36194.7	33101.1	44583.2	40864.4	40832.7	36581.8	42984.7	14899	18977.7	19503.5	18866.3	18533.3	20302	18673.5	18799.2	16162.7	-0.99494	0.000276021
P47869	GABRA2	38	K.NN#ITIFTR.I	628.327	1615.24	1411.28	1359.66	1608.09	1323.23	1417.61	1298.24	1775.77	586.085	759.201	742.164	792.512	693.304	643.977	746.545	645.081	631.791	-0.994922	0.000174024
Q7L0J3	SV2A	573	R.LIN#STFLHNK.E	28493.2	86295.6	77800.8	80332.8	92080.7	100666	82466.4	78352.4	101310	30575.9	39195.4	41027.3	44330.4	43620.2	46334.3	38470.2	43303.1	38386.8	-0.994679	0.000434722
O00555	CACNA1A	283	R.TCPN#GTK.C	1480.15	6068.3	5175.14	5837.83	6669.93	7118.11	6745.68	5437.68	6377.09	2653.9	3028.07	3400.56	3130.52	2336.15	2903	2850.29	2956.16	2431.49	-0.986732	0.000976742
P32004	L1CAM	825	K.GPEPQVTIGYSGEDYPQAIPELEGIEILN#SSAVLVK.W	3875.36	11285.8	11564.2	9732.24	13383.3	11338	12812.8	10865.6	12666.3	4512.07	5890.86	5751.14	5278.38	5029.14	6400.27	6003.3	5312.85	5077.73	-0.985459	0.00040381
O60359	CACNG3	48	K.STSDN#ETSR.K	1823.61	5448.54	4590.05	4995.84	6557.05	6583.04	6274.23	5207.58	6225.48	1892.34	2628.04	3138.41	3411.42	2803.87	2667.44	2429.11	2982.2	2183.28	-0.982961	0.00058513
Q9UMF0	ICAM5	583	R.FEEPSCPSN#WTWVEGSGR.L	1931.4	6328.75	6231.74	5156.6	7459.64	6240.38	6069.79	4860.05	7164.82	1960.93	2673.9	3070.61	2942.37	3484.01	3190.28	2632.95	2753.13	2680.47	-1.0188	0.000609306
P14867	GABRA1	138	K.SVAHN#M*TM*PNK.L	16957.7	40407.6	39699	36339.4	44009.6	46409.8	43291.9	40609.2	49930.3	18050.3	20018.3	21569.1	21375	16758.5	22025.5	20409.7	22367.7	18840	-0.97928	0.000207916
P32004	L1CAM	849	R.GYN#VTYWR.E	7820.93	20740.5	19687.5	19725.7	20887.7	18427.9	21153.5	17174.3	22241.4	8313.78	9638.25	9252.95	9417.84	8705.92	10133.7	10559.3	9440.37	9734.58	-0.978383	0.000194197
Q9UBS5	GABBR1	502	R.LEDFNYNN#QTITDQIYR.A	2961.12	8507.18	8453.76	8040.83	10081.7	10005.8	8509.84	8139.22	9824.58	3173.31	4084.17	4143.64	4454.69	3237.64	5263.75	4445.73	4681.12	4394.26	-0.976334	0.000349419
Q05586	GRIN1	350	K.FAN#YSIM*NLQNR.K	17759.4	39112.9	35302.3	33603.1	39617.7	38745.9	37547.4	35308.8	41229.5	16471.5	18212.9	18016.1	18311.1	17414.3	18705.9	18535.4	18257.7	18684.4	-0.968645	7.28831e-05
Q9HCM2	PLXNA4	442	K.N#HSLAFVGTK.S	870.044	3354.2	2977.35	3043.24	3737.22	3558.35	3425.05	3384.97	3882.3	1475.66	1781.96	1516.31	2035.22	271.656	1738.16	2095.05	1764.38	1819.57	-0.961519	0.000749149
Q9Y4C0	NRXN3	1257	K.IN#GSVR.L	299.791	758.177	675.885	584.983	656.584	674.602	822.821	720.023	901.228	333.618	350.083	361.511	372.983	279.729	390.907	340.983	350.195	353.951	-0.959425	0.000354681
Q14956	GPNMB	93	R.VQAVLTSDSPALVGSN#ITFAVNLIFPR.C	550.424	908.834	718.436	755.77	777.07	697.473	793.863	780.932	721.111	475.704	454.636	393.929	327.462	398.773	330.396	361.897	315.71	395.225	-0.956847	2.46058e-07
Q9UBS5	GABBR1	482	K.RHPEETGGFQEAPLAYDAIWALALALN#K.T	578.521	1578.61	1448.43	1317.66	1851.61	1601.14	1752.16	1516.65	1617.6	758.648	986.11	870.555	743.706	394.181	830.297	811.476	724.202	720.709	-0.955296	0.000257309
Q9NPC2	KCNK9	53	K.GKYN#ISSEDYR.Q	771.403	1941.77	1737.33	1775.06	2143.46	1865.68	2055.59	1726.9	2166.51	906.129	953.37	937.133	869.89	850.781	1007.56	932.189	942.827	986.599	-0.948404	0.000244777
P48167	GLRB	54	R.VPAN#STSNILNR.L	1780.56	4640.46	3738.02	3570.57	4320.28	4062.53	4292.09	4214.44	4531.17	1787.22	1973.08	2040.81	2103.94	1784.53	2161.6	2143.69	2223.94	2061.7	-0.943223	0.00016379
Q9NY47	CACNA2D2	861	K.VLASN#R.T	458.11	1199.17	1005.41	855.063	963.753	1098.79	1171.35	1207.36	1109.32	542.535	539.574	642.861	507.548	383.571	619.188	487.215	491.182	508.844	-0.941278	0.000194463
O94813	SLIT2	623	R.ITCVGN#DSFIGLSSVR.L	3164.92	2443.11	2891.13	2219.84	2367.56	2537.77	2339.95	2342.38	2621.5	1459.02	1191.77	1206.31	1408.4	1303.08	1358.27	1239.44	1520.87	1262.97	-0.940096	4.22412e-07
Q05586	GRIN1	368	R.KLVQVGIYN#GTHVIPNDRK.I	14573.5	36097.1	35302.7	31619.1	37218.1	36380	36411.1	32563	38540.2	16083	17265.9	16858.5	16609.5	17150.8	18356	17837	17534.2	18191.5	-0.938226	0.000176219
Q9UJQ1	LAMP5	53	R.EN#GTTCLMAEFAAK.F	8494.43	6834.87	9702.26	7319.97	8560	7620.91	8370.82	8256.93	9164.17	4167.94	4710.65	4463.22	4521.46	3929.02	4523.61	4104.76	4229.34	4149.02	-0.937815	3.40122e-07
Q15818	NPTX1	154	K.TRLENLEQYSRLN#SSSQTNSLK.D	3791.8	5627.15	5065.6	4721.98	4803.7	6451.78	4474.49	4770.67	6010.06	2177.58	3030.97	2768.36	2360.58	2721.86	2841.59	2646.74	2554.44	2904.27	-0.92932	9.38405e-06
Q9UMF0	ICAM5	54	R.GGSLWLN#CSTNCPRPER.G	9975.65	26365.7	23001	20538.1	27292.2	22158	22333.7	18813.2	26753.5	8086.72	10399.8	12971.9	11460.9	10216.5	11287.3	11026.6	11495.6	10652.5	-1.01497	0.000194428
Q14DG7	TMEM132B	845	R.GTPVGQEESTN#K.S	557.117	1581.49	1322.75	1144.11	1264.91	1458.71	1521.08	1274.53	1489.12	509.082	740.573	834.216	729.783	708.025	820.263	605.154	596.012	565.649	-0.926891	0.000228258
P54764	EPHA4	235	R.GSCVN#NSEEK.D	2471.88	6502.13	4784.19	5024.79	6108.59	6470.94	6454.68	5601.24	6082.43	2210.98	2986.95	3690.6	3202.74	2835.64	3108.84	2831.5	3039.05	2262.84	-0.919588	0.000215997
O60242	ADGRB3	779	R.N#YTVINSK.I	1129.33	4076.7	3147.48	2838.5	3975.09	3133.7	3218.38	2902.08	4083.35	1351.68	1589.11	1820.37	1893.18	1581.42	1724.17	1800.06	1682.44	1645.11	-0.917837	0.00110046
P48169	GABRA4	47	K.LCTEN#FTR.I	1431.2	2695.92	2524.55	2244.25	2994.89	2566.73	3187.31	2555.73	2935.1	1248.41	1395.35	1390.59	1413.34	1304.8	1510.87	1431.56	1317.93	1269.56	-0.913525	9.25546e-05
Q9ULB1	NRXN1	125	R.N#TTLFIDQVEAK.W	2772.77	5036.67	4489.69	4233.92	4783.86	4669.17	4615.88	4727.01	5112.64	2582.38	2872.26	2791.8	2780.25	3086.16	2792.09	3014.85	2771.54	2802.71	-0.66568	7.52449e-05
Q5T848	GPR158	98	K.RAN#CSGR.Y	513.968	1180.54	1015.02	1143.07	1349.73	1356.73	1440.16	1221.76	1286.16	528.994	633.594	730.654	707.173	488.684	589.771	627.02	728.905	549.618	-0.911892	0.000243551
P42263	GRIA3	380	R.RTN#YTIDVYEM*K.V	9890.47	23385.2	22446	21535.6	27351	25804	24932.8	24671.3	25901.9	10352.5	11943.5	12617.6	14077.9	10767	13464.8	13131.5	12326.7	11006.7	-0.908664	0.00020716
P17948	FLT1	417	K.N#LTATLIVNVKPQIYEK.A	1842.66	4375.36	3903	3884.32	4233.5	4169.69	3804.2	4974.08	4241.66	3125.71	3140.78	2732.87	2072.2	2580.69	2088.04	2319.62	2165.26	2292.1	-0.653878	0.000789173
P32004	L1CAM	247	R.LLFPTN#SSSHLVALQGQPLVLECIAEGFPTPTIK.W	5445.01	11339.1	12278.1	9361.14	12832.1	12848.6	15039.4	13301.7	15124.1	5097.46	6669.01	5888.41	5755.25	6923.67	7596.97	6079.07	6979.48	6444.29	-0.905299	0.000441579
Q15904	ATP6AP1	170	K.LN#ASLPALLLIR.L	16421.7	34591.8	29008.7	27619.3	31654.5	31168.6	30451.7	29898.9	32338.8	13688.3	15501.1	15250.3	16589.3	15860.8	16288.3	16571.3	16160.1	14767.5	-0.90352	3.96834e-05
P05362	ICAM1	145	R.AN#LTVVLLR.G	2173.18	2809.79	2172.68	1988.58	1998.23	3836.22	3357.55	3603.36	2486.25	3230.61	2513.61	1869.42	1516.44	1477.11	1138.75	2042.44	1405.67	1965.19	-0.509422	0.0235232
Q9UMF0	ICAM5	303	R.QLVCN#VTLGGENR.E	2789.6	5248.58	3929.71	4239.22	3960.36	4753.39	5000.72	4185.4	2797.29	2805.23	2280.74	2438.27	2598.28	2298.89	2400.52	2563.53	2185.71	2646.24	-0.732098	0.00041056
Q13634	CDH18	536	R.LPVNPN#FTLK.D	4055.97	10706.2	10757.2	10557.2	11842.8	11867.6	12515.2	11613.2	14506.9	5023.57	5947.14	5763.2	5850.65	5831.27	6414.06	5845.97	6039.45	6064.09	-0.899009	0.000657354
Q8TDW7	FAT3	899	K.AN#YSLK.I	676.26	2035.56	2081.05	1648.55	2174.39	1986.55	1979.26	1920.9	2453.06	718.344	1176.59	924.935	1254.61	777.239	1197.24	1090.19	999.852	966.073	-0.897016	0.000593434
O15230	LAMA5	95	K.LVGGPVAGGDPN#QTIR.G	1372.09	1565.5	1803.52	1505.27	1488.25	1599.04	1693.99	2076.63	2394.47	968.719	899.867	1168.15	1017.08	840.44	1007.71	816.735	834.41	774.748	-0.896135	3.81114e-05
P07942	LAMB1	677	K.GTN#YTVR.L	1019.4	1741.85	1993.62	1615.52	1937.94	1618.65	1597.25	1976.14	2454.63	1164.43	1084.25	1099.78	1176.21	791.915	982.548	737.154	813.576	723.732	-0.896035	0.000125097
Q14416	GRM2	402	R.ALCPN#TTR.L	1120.63	2845.1	2632.31	2202.79	3558.45	2945.87	2660.56	2996.44	3415.08	1160.12	1425.86	1632.24	1616.14	1492.47	1425.78	1416.37	1507.69	1425.01	-0.895782	0.000731514
Q9H2X9	SLC12A5	314	K.SAFDPPNFPICLLGN#R.T	12429.8	25029.6	23203.2	22478.4	27223.3	24352.5	25773.6	25618.3	25256	11031.2	12290.3	12220	13722.3	13109.6	13001.4	12713.8	13575.1	12042.9	-0.894418	5.81726e-05
Q9H2X9	SLC12A5	362	R.NN#VTEIQGIPGAASGLIK.E	2609.73	8107.32	6772.53	6429.26	7966.02	7096.68	8433.84	6312.62	8109.55	3230.13	3435.72	3612.4	3761.76	4183.21	4269.43	3904.86	3422.19	3498.35	-0.892179	0.000619936
P17948	FLT1	196	R.KGFIISN#ATYK.E	1463.85	2960.08	2719.49	2480.17	2594.75	2955.39	2728.73	3333.38	3384.46	1672.17	1715.3	1569.44	1236.87	1467.08	1443.01	1334.64	1412.2	1449.43	-0.888408	0.000113901
Q14956	GPNMB	200	R.VSVNTAN#VTLGPQLM*EVTVYRR.H	22621.1	35463.7	22300.4	23749.7	22870.5	20604.5	24492.1	29349.1	28038.7	21076.4	19281.3	10815.4	10468.8	12036.3	12738	12468.8	11391.1	13903.8	-0.885999	2.95063e-05
Q9H2X9	SLC12A5	351	R.FLN#ATCDEYFTR.N	6019.68	20445.7	20581.8	15757.9	21879.6	21073.7	21904.4	17557.1	24316	7794.45	9580.76	9991.7	10877.2	11790	11791.7	10643.5	10052.2	9266.86	-0.885208	0.00123363
Q7L1I2	SV2B	516	R.FIN#STFLEQK.E	4565.14	14404.3	12262.9	11493	14011.1	15703.1	12564.6	11952.4	15332.3	4860.94	6386.1	6823.9	6872.87	7441.77	7637.92	6365.78	6947.55	7457.71	-0.8852	0.000731422
Q9HAR2	ADGRL3	830	R.LLTTN#K.T	914.81	2471.78	2177.31	1976.92	2398.71	2414.64	2171.92	2241.6	2691.25	1074.74	1299.77	1201.64	1153.58	1116.55	1135.95	1160.8	1195.91	1200.74	-0.884602	0.00037434
P41594	GRM5	382	K.TCN#SSLTLK.T	2465.2	7474.88	6951.59	6197.89	7447.86	7409.06	6868.44	6244.29	7927.81	3053.69	3545.74	3579.27	3520.64	2930.92	3767.87	3909.51	3857.21	3788.72	-0.884421	0.000494488
Q14643	ITPR1	2512	R.VESGEN#CSSPAPR.E	3137.05	8527.54	7730.99	5538.11	8399.83	7637.85	8425.22	7828.27	8001.7	3417.2	4792.61	4270.71	4507.41	4040.47	3847.37	4248.35	3261.14	3021.04	-0.881453	0.000384554
Q86VH4	LRRTM4	126	K.ITYLHN#K.T	1508.79	5392	4671.7	4010.37	5895.09	5081.68	5813.37	3931.81	6130.96	2088.63	2347.69	2793.94	2813.56	2533.98	2861.05	2658.14	2670.69	2305.49	-0.879065	0.00192955
P28472	GABRB3	105	K.RLAYSGIPLN#LTLDNR.V	6540.24	12500.7	10236.9	11248.9	13234.6	11389.6	13563.3	11574.2	13042.9	4979.12	5877.6	6607.77	6055.14	6874.78	6647	6090.44	6671.75	6627.15	-0.872724	5.53873e-05
P42262	GRIA2	370	K.RIN#YTINIMELK.T	26688.6	51626.1	50243.1	49063.7	59992.8	52456.8	57440.7	49207	57227.1	23350.4	27138	26628.8	27174.4	28324.8	29648.8	28299.7	28890.9	28488.5	-0.872504	8.72488e-05
Q9H2X9	SLC12A5	333	K.LAWEGN#ETVTTR.L	9963.7	19937.1	19175.6	15967.9	20233.1	19557.1	20428.5	18569.2	21055.2	9020.43	9836.54	9627.86	10485.9	10962.8	10565.6	9959.8	10026.1	9838.71	-0.868302	7.97908e-05
Q9UJ14	GGT7	198	R.RN#ESHLIDFR.E	2659.67	5642.42	5327.68	5028.74	5987.87	5436.96	5817.48	5459.64	6791	2446.59	2963.99	2929.59	3088.07	2641.33	3078.98	3022.26	3187.25	3067.17	-0.865663	0.000163376
Q8WYK1	CNTNAP5	282	K.QVN#FTVDK.H	1845.68	5539.22	4422.36	3716.95	5592.24	4897.38	5593.57	4527.22	6114.32	2155.35	2699.62	2839.65	2754.66	2553.86	2982.94	2840.02	2197.12	2187.71	-0.86411	0.00107976
P48169	GABRA4	157	R.N#GTILYTMR.L	2275.79	5224.73	4684.13	4699.89	5178.48	4679.93	5405.87	4828.46	5498.35	2542.64	2690.73	2739.07	2658.24	2273.71	2487.22	2850.15	2652.49	2514.58	-0.859583	0.000152987
P34903	GABRA3	176	R.LVDN#GTLLYTMR.L	2644.76	7385.66	8792.51	6774.02	8306.56	7390.26	8346.33	7521.68	9674.79	3186.31	4450.09	4101.84	3931.51	4277.56	4054.11	4071.74	4807.4	4013.52	-0.857248	0.000931873
P42658	DPP6	319	R.LAYAAIN#DSR.V	369.483	1038.25	961.938	858.927	1199.56	1041.51	1142.42	1054.8	1274.93	405.264	574.28	629.655	583.784	585.845	591.017	535.141	546.155	484.832	-0.857234	0.000851103
Q8WY21	SORCS1	352	R.M*QN#CTEANR.N	566.127	1583.55	1125.03	1004.55	1274.88	1224.64	1588.48	1502.37	1433.58	482.853	764.178	907.489	937.765	631.643	705.671	676.456	588.693	549.122	-0.856218	0.000663082
P12821	ACE	714	R.KFDVNQLQN#TTIK.R	4129.81	6302.39	8802.99	5756.04	6880.47	6659.08	9128.55	7934.03	13070.3	3879.38	6228.09	4251.22	3835.46	2583.67	4961.58	3774.44	4694.22	3741.47	-0.855464	0.0036788
Q05586	GRIN1	276	K.N#ESAHISDAVGVVAQAVHELLEK.E	205.93	561.933	417.949	412.207	563.823	534.167	630.022	523.258	578.406	250.369	303.003	285.295	269.232	286.448	280.632	255.493	278.158	242.298	-0.853228	0.000859444
Q9BY67	CADM1	101	R.FQLLN#FSSSELK.V	24019.8	63645.6	59667.5	55125.6	66968.5	69923.2	58439.5	57204.4	78891.5	27674.2	30013.9	30679.9	32809.7	36913.7	35405.5	34840.4	35123.8	32246.4	-0.85236	0.00070541
Q8NBJ4	GOLM1	144	K.N#QTNLER.K	233.158	764.508	690.659	581.188	516.94	516.445	469.354	608.856	707.444	246.531	359.187	333.926	370.254	297.358	303.216	308.117	329.271	271.076	-0.852104	0.00125757
O75899	GABBR2	90	R.GVLPAVELAIEQIRN#ESLLRPYFLDLR.L	1146.36	3162.16	2409.82	2573.11	3405.56	2763.5	3424.3	2854.62	3069	1346.9	1438.1	1611.6	1541.8	1688.23	1572.16	1669.91	1428.1	1448.59	-0.851882	0.000673201
Q13224	GRIN2B	444	R.IVTEN#KTDEEPGYIK.K	3827.49	10450.6	10378.7	9764.69	14553.5	11317.7	10053.1	9673.97	11930.3	4861.56	5589.47	6211.24	5859.39	6066.96	5647.36	5370.65	5855.9	5499.35	-0.851434	0.00126522
Q92563	SPOCK2	225	K.QN#GSASSVAGPASGLDK.S	1550.02	2706.98	2510.22	2217.63	2250.65	2524.75	2022.66	2853.79	2453.81	1488.04	1443.8	1203.51	1296.63	1120.77	1395.81	1209.85	1243.43	1295.9	-0.850364	2.29109e-05
Q8IUR5	TMTC1	86	K.GM*AEN#TSHK.S	176.948	527.029	542.947	511.064	523.509	600.735	607.174	674.519	613.904	228.631	412.074	229.113	474.509	190.207	292.347	229.008	372.987	221.425	-0.850199	0.00114072
Q14314	FGL2	336	R.LHVGNYN#GTAGDALR.F	1609.5	1652.86	1634.85	1690.58	1601.38	1594.76	1624.23	1746.96	1680.92	1243.14	1033.28	905.417	869.67	700.569	809.827	932.076	833.406	909.506	-0.848935	1.2142e-07
O94779	CNTN5	540	R.ILN#ASK.S	286.5	660.728	728.263	533.538	771.812	580.019	824.582	648.621	729.677	340.008	414.107	304.302	333.647	371.129	378.528	323.626	363.385	372.212	-0.848508	0.000639203
O15230	LAMA5	243	R.IVPLENGEIVVSLVNGRPGAM*N#FSYSPLLR.E	4169.88	6168.1	6158.53	5472.33	5920.73	6177.82	6708.75	7444.72	7774.89	3706.98	3625.08	3836.03	3475.34	3158.09	3593.37	3250.64	3194.02	3337.38	-0.844838	3.70625e-05
Q9P2U8	SLC17A6	101	R.CNLGVAIVDMVNN#STIHR.G	828.244	1430.72	1332.81	1373.8	1340.36	1375.58	1862.96	1366.75	1494.92	725.309	731.931	645.098	704.461	982.227	820.331	754.003	700.174	850.817	-0.84339	6.18687e-05
Q96QE2	SLC2A13	433	R.ITFKPIAPSGQN#ATCTR.Y	13673.9	41514.7	31419.5	29284.6	37760.9	37550.1	33263.9	29376.2	40934.3	16018.4	17694.3	19013.3	18010.3	19344.2	18783.8	16499.9	20291.2	18712.5	-0.8427	0.000865785
Q9UPZ6	THSD7A	1500	R.SDGIN#VTGGCLVM*SQPDADR.S	3189.35	4810.04	4920.98	4359.58	4884.47	4802.12	5137.18	5271.22	5224.34	2932.76	3024.28	2629.3	2581.51	2319.98	2555.15	2557.4	2551.25	2651.88	-0.839656	3.80543e-06
Q9Y639	NPTN	197	R.KN#ASNM*EYR.I	9490.37	23862.4	23114.9	19149.8	23711.4	23725.6	23026.3	22478.3	25430.1	11085.5	12494.9	12909.1	12610.8	11839.6	12235	13243.9	11101.8	10952.8	-0.838634	0.000317544
H3BS89	TMEM178B	152	R.NLTFN#ITK.T	1558.46	3950.4	3343.93	3391.1	3663.15	3608.9	3841.18	3498.65	3712.66	1775.55	1832.96	1861.32	1817.46	1913.8	2046.75	1908.25	1870.57	2072.58	-0.83811	0.000220924
P34903	GABRA3	163	K.SVAHN#M*TTPNK.L	4815.29	11635.3	14186.7	10772.9	13873.6	12394.6	13311.1	13198.6	15830.2	5641.06	7644.17	7049.99	7100.23	6027.21	6745.4	6140.98	8475.58	6729.09	-0.837826	0.000735069
P24043	LAMA2	1810	K.N#M*TALEK.K	1754.77	4066.87	3154.29	2842.19	3271.71	2844.96	3024.18	3350.58	3979.35	1954.71	2120.13	1739.3	1885.05	1463.69	1632.74	1859.61	1678.64	1507.88	-0.836503	0.00020715
Q7L1I2	SV2B	441	K.VFFGEHVYGATIN#FTMENQIHQHGK.L	26454.5	64182.7	55627.1	52372	62319.4	68343.4	61730.6	57527.5	64648.2	26336.1	31284.2	30876.5	32180	30273.6	36378.3	31400.8	33887.9	35535.1	-0.832704	0.000253581
Q8TBG9	SYNPR	38	K.TESN#LSIDIAFAYPFR.L	65460.5	158545	129105	131896	142193	140319	138262	131139	139815	68885.3	75492.4	76431	68602.9	80379	77357.9	67644.8	70817.3	75280.7	-0.832305	0.000141842
A2RU67	FAM234B	396	K.APDSN#CSNLLITTR.Q	3382.69	9891.69	9755.14	8013.15	11186	10584.9	9183.25	10780.1	10792	4443.5	5597.6	4880.94	6016.08	5279.13	5320.11	5103.31	5492.78	4806.9	-0.832139	0.000902228
Q9UPZ6	THSD7A	332	R.EVMCIN#K.T	1447.31	3229.1	3235.16	2492.31	3864.14	2982.54	3246.13	2991.77	3622.11	2159.25	2025	1754.1	1441.52	1680.94	1619.12	1459.87	1477.5	1623.63	-0.830905	0.000351943
Q9H4F8	SMOC1	214	K.LN#NTNIR.N	1366.67	1311.01	1344.61	1186	1225.46	1753.07	1496.92	1623.39	1313.17	870.349	715.713	844.036	733.394	738.117	760.076	737.21	914.207	782.771	-0.830695	2.83317e-06
Q96NI6	LRFN5	330	K.LISN#ATR.S	224.863	698.603	607.634	545.926	694.521	661.644	608.971	612.702	781.866	255.736	357.15	365.921	382.085	281.203	387.47	372.617	340.863	316.871	-0.829247	0.000850216
P24043	LAMA2	470	K.ACN#CSGLGSK.N	2073.71	3102.53	2790.71	2342.49	2123.31	1957.68	2465.94	3188.45	3666.9	1816.26	1919.45	1734.92	1957.29	1140.59	1299.65	1159.19	1345.72	972.977	-0.829189	0.000230556
P55268	LAMB2	1308	R.LALN#LTLR.Q	3681.52	5845.38	5758.4	5050.2	5391.85	5156.03	5332.73	5937.43	7035.96	3555.12	3645.68	3242.42	3319.14	2498.57	2847.72	2853.78	3029.46	2720.8	-0.827804	1.52327e-05
Q07954	LRP1	2521	R.AVN#SSCR.A	1384.48	2684.53	2402.89	2322.69	2421.76	2433.65	2847.91	2719.08	2550.56	1378.38	1770.5	1632.75	1545.3	1129.16	1213.49	1135.64	1334.36	1159.19	-0.823665	2.41522e-05
H3BS89	TMEM178B	102	R.QYN#STNM*GLWR.K	2079.7	4076.6	3633.86	3751.49	3935.95	3988.23	3912.12	4036.85	4139.45	1990.65	2117.24	2081.15	2121.96	1971.52	2175.18	2098.24	2140.75	2263.14	-0.823549	5.3933e-05
P11047	LAMC1	650	K.LLNN#LTSIK.I	20829.6	28154.1	27556.6	22873.7	25145.3	25826	25890.8	32189.6	40812.6	19208.8	20563.4	15449.7	15693.9	13121.9	13392.8	15172.9	14273.3	14103.1	-0.822269	0.000155855
Q12879	GRIN2A	75	R.TLWGPEQAAGLPLDVNVVALLM*N#R.T	612.322	1979.56	1973.57	1666.01	2219.14	2225.53	2250.91	2200.02	2147.63	915.483	1232.87	1128.89	1103.71	951.179	1219.33	1163.98	1038.03	1027.77	-0.820571	0.00129648
Q16827	PTPRO	733	K.SLFAVN#K.T	212.166	680.683	545.342	523.307	597.422	656.208	633.378	535.705	623.968	257.28	296.441	352.097	351.987	309.719	321.342	275.699	346.196	332.567	-0.816705	0.000759941
P05997	COL5A2	1400	K.EASQN#ITYICK.N	1399.92	778.504	976.553	772.524	740.246	781.527	893.451	785.094	815.038	507.761	513.883	515.64	460.479	544.356	497.975	479.68	480.974	509.188	-0.81655	0.000533974
P24043	LAMA2	89	R.ICNQN#SSNPNQR.H	721.381	1336.78	1014.81	930.567	914.061	909.114	1013.66	1255.55	1391.96	648.387	790.882	721.04	734.572	487.729	523.577	473.529	541.175	470.205	-0.815509	0.000161311
P32004	L1CAM	100	K.EELGVTVYQSPHSGSFTITGN#NSNFAQR.F	1052.63	1598.04	1691.99	1412.39	1834.36	1780.35	1895.79	1676.98	1950.7	861.515	888.443	913.428	878.296	973.533	1064.03	845.25	1092.39	951.305	-0.814531	3.14103e-05
P17948	FLT1	164	R.VTSPN#ITVTLK.K	12239.5	20686.5	20364.9	17239.1	19455.7	22886.6	18067.3	26267.6	23464	12929.2	13962.5	12290.5	10365.5	11530.3	10577.8	9884.85	10973.3	10262.4	-0.813862	0.000132921
Q05586	GRIN1	300	K.EN#ITDPPR.G	3070.71	5898.91	5785.62	5418.37	6011.23	6326.55	6008.64	6455.42	6844.23	3917.81	3458.95	3568.33	3642.48	2419.99	3060.5	3150.31	3203.97	3088.19	-0.81227	6.80349e-05
P42658	DPP6	813	K.AN#YSLQIYPDESHYFTSSSLK.Q	9650.54	23286.5	23938	20466.6	25336.3	27632.7	23985.5	22579.9	31797.5	10115.7	12592.6	13072.5	13923.6	14132.6	14717.1	13198.5	13360.5	13744.2	-0.812017	0.000978212
Q8WYK1	CNTNAP5	1071	K.N#GSLQVR.Y	319.821	1120.31	639.441	846.855	994.578	731.019	894.668	788.317	966.107	407.073	459.729	562.623	486.529	415.097	453.56	520.513	418.907	445.471	-0.808242	0.00196255
Q96PB7	OLFM3	465	R.ALYAWNNGHQVLFN#VTLFHIIK.T	3002.18	3781.95	3624.17	3632.87	4267.38	3977.43	4400.47	4290.61	4639.43	1863.85	2053.22	1960.62	2302.64	2200.06	2596.98	2412.03	2398.26	2556.51	-0.80793	1.14412e-06
Q8TBG9	SYNPR	33	R.LSVDCVN#KTESNLSIDIAFAYPFR.L	2851.96	7644.49	6256.38	6465.81	6221.9	6732.85	6116.87	5439.3	7081.91	2979.14	3366.14	3686.35	3086.69	4057.51	3691.67	3053.66	3664.61	3810.15	-0.8039	0.000343312
Q14982	OPCML	70	R.VAWLN#R.S	10193.5	20221.4	16278.5	16942.8	17051.8	18175.8	18889.9	19833.9	23376.5	8659.27	10589.5	10688.5	9694.84	9436.1	10697.6	10882.9	11134.5	10493.8	-0.802698	0.00017392
P58417	NXPH1	68	R.GKEN#DTDLDLR.Y	557.362	868.196	1074.28	894.906	1086.48	1096.26	1048.01	1082.61	1240.14	613.402	658.597	596.498	612.475	665.759	504.254	503.653	588.097	406.168	-0.797341	0.000111969
A6NL88	SHISA7	59	R.LTGALTGGGGAASPGAN#GTR.T	3204.91	5991.42	5664.43	5604.05	7372.61	7528.53	6806.66	6891.96	7541.16	3310.56	3730.67	3979.45	3989.63	3820.21	3467.65	3515.48	3391.97	3396.11	-0.796	0.000364816
P47870	GABRB2	104	K.RLSYNVIPLN#LTLDNR.V	12145.2	25090.5	20849.9	20146.6	22661.9	22927.7	26134.8	22289.6	25782.4	10900.8	13513	12755.6	11634.5	12483.9	13238.9	13334.4	11873.3	14457.2	-0.794251	0.00012573
O15230	LAMA5	2196	R.GIN#ASSM*AWAR.L	6294.5	8091.3	8262.07	7815.71	7656.09	8298.51	8575.69	8717.16	10762.5	5597.21	5516.81	4896.83	4690.38	4394.34	4301.69	4665.79	4205.19	4734.76	-0.792292	5.74375e-06
Q86UE6	LRRTM1	130	K.ELTLSSNQITQLPN#TTFRPM*PNLR.S	2887.8	8166.02	7381.94	6415.78	9240.71	7746.52	7913.45	6878.46	9184.83	3559.36	3952.81	4121.96	4151.53	4540.04	4565.09	4114.58	4290.6	4718.21	-0.79189	0.00115595
P24043	LAMA2	1700	K.LN#ETLGTR.D	1517.29	2596.67	2193.72	2245.24	2311.31	2071.85	2124.5	2353.46	2819.64	1355.74	1488.25	1288.41	1316.44	1398.41	1166.73	1172.98	1267.9	1239.01	-0.791006	2.84775e-05
P48547	KCNC1	220	R.FNPIVN#KTEIENVR.N	16313.4	11383.8	11526.6	9195.75	11036.2	11386.9	12268.1	11393.3	11828	7226.57	6546.84	6077.68	6443.09	6785.08	7200.58	7114.97	7043.9	7135.78	-0.788171	3.46591e-05
Q7Z3B1	NEGR1	155	K.IYDISNDM*TVNEGTN#VTLTCLATGKPEPSISWR.H	19383.1	23923.1	20579.3	18352	22415.5	25543.8	19274.8	20646	26391.3	9261.32	11369	13709.3	11647.7	9406.54	16403.9	13904.4	14406.5	13731.9	-0.787581	2.03117e-06
Q8WYK1	CNTNAP5	1021	K.N#ISLSSSAIYTDSAPSK.E	1645.69	5311.36	4024.31	3947.33	5390.49	4285.17	4478.08	3786.59	5622.8	2015.79	2495.5	2549.57	2600.52	2543.33	2671.63	2836.87	2252.16	2350.79	-0.786463	0.00186929
Q9ULB1	NRXN1	190	R.VN#SSQVLPVDSGEVK.L	1217.97	2681.47	2597.55	2482.4	2726.84	2790.03	2862.66	2519.31	2966.59	1322.67	1596.38	1496.59	1437.62	1505.85	1505.18	1503.1	1446.48	1433.27	-0.786184	0.000246611
P55058	PLTP	143	K.VSN#VSCQASVSR.M	219.598	218.511	423.422	532.631	272.141	252.301	171.19	887.746	426.942	239.593	276.92	280.55	242.83	223.471	115.819	230.771	224.123	140.492	-0.785897	0.0709982
O95206	PCDH8	464	R.IAEYN#LTLVAEDR.G	673.064	1426.51	1375.02	1148.29	1346.65	1352.08	2300.52	1548.37	1755.05	743.064	809.66	743.39	822.346	892.606	977.945	766.341	892.208	851.667	-0.785411	0.00323375
Q9Y639	NPTN	229	K.AN#ATIEVK.A	13957.2	29034.9	26682.9	24209.6	29146.8	28810.5	29189	27699.6	31198.7	13687.3	15797.5	15574.9	15510.3	15872.7	15913.7	15825.9	15802.5	15224.2	-0.785355	0.000166594
Q7Z553	MDGA2	610	K.SLSNENYGVYN#CSIINEAGAGR.C	1831.73	4118.69	3759.3	3192.7	4158.44	4640.09	4161.32	4469.91	4688	2012.24	1557.04	2290.01	2394.82	2336.94	2544.29	2470.82	2482.73	2231.96	-0.785225	0.000450918
O75355	ENTPD3	81	K.EN#NTGVVSQTFK.C	1509.18	3782.36	3428.24	3199.79	3571.9	3799.17	3646.21	3430.73	4301.47	2059.5	1935.38	1909.1	1956.36	1599.8	2115.26	2014.22	2140.98	2084.95	-0.783646	0.000485198
Q15293	RCN1	53	R.VVRPDSELGERPPEDN#QSFQYDHEAFLGK.E	4926.45	9126.72	12937.3	10202.6	16766.2	13537.1	14471.4	12472.6	14092.2	6300.1	8032.37	7542.91	7785.78	7145.05	7183.98	6184.88	7440.54	5520.89	-0.781581	0.00235325
P32004	L1CAM	1071	K.GGASLSPQYVSYN#QSSYTQWDLQPDTDYEIHLFK.E	6466.89	16392.3	16991.8	15665.9	18537.4	18407.7	15680.6	14538.4	19534.5	7208.4	8825.71	8164.95	8607.88	9471.27	11134.2	9709.16	9905	9783.05	-0.780208	0.000718618
Q9UIW2	PLXNA1	77	K.LSGN#LTLLR.A	456.574	1107.31	954.66	835.669	1060.03	1006.89	1053.37	917.687	1158.96	405.415	527.68	599.607	539.907	569.214	613.427	503.936	664.613	559.045	-0.779149	0.000329719
P48169	GABRA4	144	K.SVSHN#MTAPNK.L	4336.38	9632.39	9629.01	9093.82	9522.87	10084.3	11972.5	10378.8	11072.3	5912.87	6023.14	5939.69	5855.32	4303.39	5669.19	5195.23	5898.04	5178.47	-0.778456	0.000421007
Q9HAR2	ADGRL3	608	R.N#LTPGGK.D	184.486	542.985	434.652	385.743	472.269	465.799	479.946	399.776	538.936	241.521	293.88	261.046	263.332	247.104	245.455	239.936	229.757	257.079	-0.776702	0.000949805
P10721	KIT	130	R.SLYGKEDN#DTLVR.C	1265.78	2897.65	3145.94	3088.36	4160.86	3134.21	2975.32	3190.11	3308.52	2327.44	1726.57	1471.7	2101.61	1596.14	1872.96	1548.21	1334.2	1892.43	-0.775425	0.000804582
Q9NT68	TENM2	1267	R.N#VTSILELR.N	1184.69	3656.63	2978.07	3053.52	3277.56	3341.01	2913.72	2811.39	3490.11	1473.73	1896.45	2037.24	1620.48	1896.45	1889.89	1807.2	1575.29	1421	-0.774017	0.000752616
P14210	HGF	402	K.NYM*GN#LSQTR.S	198.246	383.384	284.262	280.952	285.762	357.823	419.518	368.79	321.609	267.658	195.898	145.558	163.536	157.426	173.598	163.768	162.393	266.708	-0.773625	0.000228699
Q9H6B4	CLMP	74	R.HVYNN#LTEEQK.G	1580.42	2245.09	2120.81	2134.21	2371.75	2318.4	2336.84	2164.07	2358.27	1376.16	1296.6	1163.74	1313.04	1322.01	1319.9	1268.3	1170.13	1254.64	-0.77336	1.61432e-06
Q12879	GRIN2A	380	K.VGKWEN#HTLSLR.H	2486.31	4409.96	4667.11	4157.49	5237.84	4941.17	4906.36	4557.06	5267.95	2741.23	2795.94	2492.68	2682.45	2313.3	2639.69	2686.47	2576.89	2862.38	-0.772172	0.000131945
Q7L1I2	SV2B	446	K.VFFGEHVYGATIN#FTM*ENQIHQHGK.L	3521.18	7723.98	7016.13	6754.33	7708.37	8246.52	7705.8	7357.41	7904.38	3766.69	4125.53	3972.11	4239.37	3841.23	4619.31	4077.14	4292.52	4522.89	-0.771449	0.000209904
Q86VH5	LRRTM3	126	R.ISYFLN#NTFRPVTNLR.N	5298.37	15754.1	11811.6	11215	13427.7	14527.1	13955	11800.4	14355.2	6267.94	6326.46	7838.81	7525.9	7115.14	7899.45	7330.98	7902.63	7530.2	-0.770569	0.000907651
Q5R3F8	ELFN2	371	R.RFN#HTCLTFTTR.D	1872.19	2784.5	2797.39	2608.96	2695.92	2553.65	2218.93	2412.13	2958.58	1303.01	1597.55	1750.32	1557.8	857.782	1459.99	1674.48	1728.22	1507.35	-0.769333	2.30102e-06
P48058	GRIA4	371	R.RVN#YTMDVFELK.S	6803.64	13858.8	18264.6	13775.5	19558.1	15154.4	17796.9	13917.5	17861.4	7544.92	9104.88	8652.32	8980.95	8791.94	9367.42	8663.91	9730.76	9626.55	-0.767672	0.00110781
O75899	GABBR2	389	R.IQDFN#YTDHTLGR.I	736.024	863.9	879.568	837.82	888.1	933.673	1127.91	802.385	958.53	555.716	548.615	525.781	486.165	408.741	572.377	550.005	509.214	561.817	-0.766718	1.67001e-06
P08842	STS	333	R.LAN#DTLIYFTSDQGAHVEEVSSK.G	4175.58	4371.26	4040.22	3538.63	4351.92	4586.61	5223.04	4863.11	4958.21	2841.06	2700.25	2482.99	2780.94	2736.16	2617.63	2586.03	2342.24	2487.33	-0.766676	1.93472e-06
Q9ULB1	NRXN1	1223	R.SGGN#ATLQVDSWPVIER.Y	4927.5	10581.7	9785.3	9021.82	11253.5	10858.6	11346.7	9904.44	11238.6	5531.78	5803.61	5885.58	6177.21	5762.95	5929.58	5683.2	5770.83	5745.63	-0.765934	0.000296052
Q8IZS8	CACNA2D3	1035	R.YN#ESLK.C	1805.04	3819.17	3599.29	3436.11	3757.04	3913.09	3538.63	3805.78	4764.17	1936.16	2223.98	2366.26	2221.78	2009.46	2244.72	2065.11	2051.78	1961.22	-0.765603	0.000380301
P32004	L1CAM	777	R.GPWQEQIVSDPFLVVSN#TSTFVPYEIK.V	3635.42	8477.58	8489.62	7689.26	9163.14	8370.51	8156.11	7699.22	9331.46	3727.31	4602.62	4317.56	4262.77	5128.3	5236.48	4938.97	4682.91	4881.18	-0.765322	0.000323106
Q9BY67	CADM1	308	K.TDN#GTYR.C	854.183	1861.97	1374.28	1548.89	1573.5	1843.79	1838.15	1655.86	1764.94	814.041	1118.99	1139.43	1119.36	794.34	870.003	851.81	959.626	758.443	-0.764658	0.000156317
O94813	SLIT2	66	R.LDLNGNN#ITR.I	666.569	1242.09	1156.68	1168.11	1172.3	1329.51	1330.11	1248.05	1345.4	735.471	669.219	616.325	683.318	750.191	707.735	642.002	781.89	688.821	-0.764366	7.61317e-05
O94779	CNTN5	397	K.LN#DTQLDSGSPLR.W	759.947	2260.06	2349.4	1718.15	2680.36	2154.73	2424.99	2180.18	2494.64	1273.88	1380.69	1005.01	1278.78	878.595	1484.57	1237.71	1291.53	1373.59	-0.763645	0.00163521
Q12866	MERTK	207	K.QPESM*N#VTR.N	2042.83	5909.68	5758.8	4134.59	5421.21	4903.82	5307.37	4658.64	6466.16	3021.53	3762.42	3156.79	3544.7	2400.04	2921.6	2831.58	2389.21	2250.76	-0.763253	0.00123192
Q13224	GRIN2B	74	R.VELVAM*N#ETDPK.S	2628.95	5630.51	5373.45	5045.89	6332.87	5473.6	5559.18	5298	6313.24	2669.35	3038.98	3226.59	3097.23	3640.34	3250.54	3095.01	3039.53	3054.1	-0.761479	0.000267256
P14210	HGF	653	K.VTLN#ESEICAGAEK.I	1269.92	1572.95	1247.33	1518.27	1307.9	1495.15	1611.34	1459.15	1347.11	1195.75	892.984	676.595	713.996	712.433	801.914	781.457	755.587	1037.76	-0.761346	8.34961e-07
Q9UKU6	TRHDE	89	R.GGN#GSLPGSAR.R	289.027	846.957	592.609	620.392	764.781	731.584	768.006	698.044	956.818	316.748	404.408	424.61	441.74	395.483	491.963	362.788	422.445	441.231	-0.759978	0.00169161
O75094	SLIT3	622	R.SNLIGCVSN#DTFAGLSSVR.L	678.259	973.046	978.435	1009.67	945.185	957.11	1066.91	1170.26	1177.42	679.468	529.093	575.907	511.969	639.758	636.815	608.157	498.513	610.259	-0.759652	1.14896e-05
Q9UPZ6	THSD7A	968	K.YNAQPVGN#WSDCILPEGK.V	1306.33	2416.11	2428.32	2373.59	2366.74	2363.1	2642.97	2402.95	2713.99	1476.06	1503.11	1281.67	1211.3	1487.46	1397.63	1347.45	1283.63	1426.04	-0.759349	7.39697e-05
Q75T13	PGAP1	558	K.LHIAQPEN#NTHVALFK.M	125.647	248.254	252.244	260.051	311.761	291.898	202.329	254.126	298.247	128.321	160.073	164.198	195.482	45.4775	155.252	126.127	193.4	157.945	-0.75905	0.000714223
Q9Y4C0	NRXN3	1189	R.NGGN#ATLQVDNWPVNEHYPTGR.Q	571.68	1094.8	924.965	976.059	1074.93	1190.45	1079.71	1136.12	1250.5	496.23	601.566	617.451	627.748	661.651	641.327	600.076	621.765	639.458	-0.755772	0.000173089
Q9UPZ6	THSD7A	450	R.GN#QTALCGGGIQTR.E	2259.76	5217.19	5632.44	4672.82	5990.53	4936.04	5378.21	4717.81	6197.64	3420.72	3328.99	3151.08	2472.68	2779.43	2899.07	2747.9	2753.39	3100.84	-0.755645	0.000608695
A6NKL6	TMEM200C	124	R.APGGVN#SSSAGAPR.S	2130.55	4641.93	3916.93	3681.1	4216.93	4684.75	4045.69	4299.69	4935.23	1987.13	2392.84	2660.69	2393.21	2254.57	2664.36	2376.82	2619.06	2301.81	-0.755581	0.000243203
P34903	GABRA3	63	K.HAPDIPDDSTDN#ITIFTR.I	3481.91	6385.55	6041.15	6388.52	6120.06	6248.62	6819.25	6110.37	6573.79	3588.83	3595.82	3507.22	3295.86	3548.55	3718.6	3681.93	3414.53	3743.99	-0.75511	6.06307e-05
P16519	PCSK2	524	R.RGDLNIN#MTSPM*GTK.S	7986.39	18681	18161.2	16027	19034.1	19281.6	17796.7	16084.5	21666.1	8287.96	10767	9185.81	9989.97	9087.89	10448.8	10987.2	11464.4	11545.8	-0.753632	0.000474998
Q9UBS5	GABBR1	84	K.CLAN#GSWTDM*DTPSR.C	1080.98	2658.71	2985.99	1201.6	2672.81	2849.43	2414.99	2784.44	3011.58	1218.59	1685.47	1546.51	1657.04	1214.21	1380.53	1461.08	1590.19	1108.01	-0.751998	0.00391779
P78324	SIRPA	110	R.IGN#ITPADAGTYYCVK.F	7701.32	27779.7	13691.9	12767.8	27327	31635.5	13421	28438	17714	13380.7	2621.48	17796	3059.7	19981.2	11028.6	10015.6	19115.2	10236.4	-0.751034	0.0399678
Q9UIW2	PLXNA1	701	R.VN#VSEDCPQILPSTQIYVPVGVVKPITLAAR.N	7728.87	16986.1	15962.3	13799.7	19351.8	17485	16676.7	17365.3	20230.6	7597.31	9015.92	9969.17	9236.79	10334	10911.2	9439.17	10446.5	9588.55	-0.75046	0.000549246
Q8N468	MFSD4A	203	R.VLGQHHVDAKPWSN#QTFPGLTPK.D	3446.04	11887	10698.7	7656.97	12029.7	11966	9934.17	8271.99	10961.7	4779.57	5668.35	4945.45	5078.99	6381.76	6909.84	5587.34	5982.36	6306.23	-0.750079	0.002887
Q99784	OLFM1	103	K.VQN#M*SQSIEVLDRR.T	10202.9	24450.8	21541.1	17281.1	27175.4	27315.3	24601.2	23243.8	28021.5	10133.6	12087	14589	14604.6	12672.2	15830.3	14511.3	14587.7	12248.9	-0.749229	0.00114412
Q6V1P9	DCHS2	905	K.AREPLN#SSEPIFYR.I	879.335	1344.71	1510.26	1315.27	1485.7	1241.13	1415.41	1237.52	1514.3	690.201	864.661	875.486	744.084	850.851	871.317	708.26	738.477	764.348	-0.748792	1.67831e-05
O15230	LAMA5	2707	R.GVHN#ASLALSASIGR.V	1556.47	1776.28	1788.64	1805.28	1644.41	1768.45	2010.92	1810.63	1998.05	1136.23	1133.63	1090.46	1018.18	1009.74	1079.04	1022.08	1000.9	1128.75	-0.748388	4.55507e-08
Q7Z553	MDGA2	504	R.IVN#VSR.E	522.222	1280.73	1032.86	981.151	1188.37	1261.68	1217.45	1197.77	1324.65	608.087	649.301	671.499	706.441	607.713	712.505	692.17	675.331	639.892	-0.746898	0.000568247
P18505	GABRB1	105	K.RLSYSGIPLN#LTLDNR.V	12576	16006.8	15116	15233.8	15602.7	16230.5	15646.3	14846.5	17117.4	7852.87	8470.02	9524.35	8911.58	10211.8	9815.73	9100.5	9324.45	9261.03	-0.746612	1.13849e-08
Q9Y639	NPTN	284	K.KENGM*PM*DIVN#TSGR.F	33714.8	63350.1	59327.2	52266.6	64682.5	67866.7	64152.5	58079.3	68088.9	34197.5	37579.1	35163.1	34789.2	35813.9	35657.2	35019	35427.9	33494.5	-0.745021	0.000151652
P32004	L1CAM	931	R.GSGPASEFTFSTPEGVPGHPEALHLECQSN#TSLLLR.W	4072.36	7204.64	6656.04	6598.63	7746.3	7123.74	7627.27	7456.31	8179.51	3648.74	4193.58	3785.39	4193.3	4257.52	4496.21	4220.03	4368.76	4291.65	-0.74249	8.21264e-05
P41594	GRM5	88	R.INSDPTLLPN#ITLGCEIR.D	4147.02	8988.52	8533.19	7847.87	8610.31	9005.09	8475.62	7469.04	9621.3	4125.96	4580.27	4171	4395.05	5484.78	5342.52	4955.2	5008.13	5389.76	-0.74247	0.000201102
Q53RD9	FBLN7	124	R.LVGPSSVVCLPN#GTWTGEQPHCR.G	2038.18	3480.63	3194.87	3195.92	3176.72	3683.51	4016.01	3439.44	3441.47	2101.39	1852.49	1654.72	2001.29	2253.76	2083.81	1892.33	1750.15	2156.73	-0.741298	4.15092e-05
Q7L1I2	SV2B	491	K.N#CTIESTIFYNTDLYEHK.F	19233.7	47364.8	40051.1	37761.5	45144.9	48463.5	40073.2	41810	46870.6	19697.3	24311.4	23809.2	25298.4	26270.7	26015.7	24382	24575.6	25287.4	-0.739697	0.000485678
P25942	CD40	153	K.QIATGVSDTICEPCPVGFFSN#VSSAFEK.C	672.127	986.38	1093.63	1159.14	958.444	851.294	1248.21	1403.52	1147.41	647.431	729.829	637.688	491.214	787.805	592.442	592.162	559.983	665.944	-0.738885	0.000250433
Q7Z407	CSMD3	1092	R.GPSGTILSPGYPEFYPNSLN#CTWTVDVTHGK.G	344.78	932.889	919.342	905.821	1111.31	1038.95	1012.44	890.637	1191.85	443.397	519.349	522.644	573.9	583.048	649.142	547.946	606.423	560.246	-0.737749	0.0015332
Q08722	CD47	34	K.SVEFTFCN#DTVVIPCFVTNM*EAQNTTEVYVK.W	84.2637	165.342	130.527	134.259	157.482	147.815	143.51	157.398	169.21	57.5054	98.3632	83.4087	80.7677	83.2271	87.8319	96.2059	110.208	76.5172	-0.736682	6.78108e-05
P16519	PCSK2	375	R.NPEAGVATTDLYGN#CTLR.H	9701.52	8662.36	8625.29	7841.26	8999.13	8786.39	8658.79	7764.86	9677.38	5106.63	5572.99	4694.8	4907.25	5185.84	5293.47	5231.34	5467.3	5780.56	-0.73666	1.27153e-08
Q7L0J3	SV2A	498	R.VEHVTFN#FTLENQIHR.G	47165.6	77987.7	71448	73755.5	74790.3	79981.7	84916.7	75774.2	79741.6	43275.7	45106.8	41806.5	42645.9	40433.8	49035.8	44401.4	44593.4	48219.9	-0.736307	2.22786e-05
P17948	FLT1	323	K.SVN#TSVHIYDK.A	2540.46	3016.72	3277.68	2839.67	3235.91	3662.28	3051.11	3857.63	3126.12	2193.72	2167.36	2019.81	1862.12	2008.4	1689.27	1548.94	1968.11	1720.62	-0.735806	1.85986e-06
P32004	L1CAM	1105	R.HQM*AVKTN#GTGR.V	2466.26	4671.33	5236.91	5139.89	4886.15	5531.37	4755.77	4229.67	4851.31	2807.22	3070.7	3149.64	3091.27	2354.76	2582.8	2728.17	2749.1	2554.19	-0.735432	0.000178053
Q14982	OPCML	293	K.DYGN#YTCVATNK.L	12526.2	25718.5	23110.8	18419.4	24687	28448.6	22847.4	26386	29056	10246.6	13848.2	14959.4	13083.2	15624.3	16594.2	14321.7	15684.9	12500.1	-0.735343	0.000464883
Q9UMF0	ICAM5	214	R.AELDLRPHGLGLFEN#SSAPR.E	4836.43	14062.4	13236.5	10767.2	15685.5	13921.2	13062.3	10604.8	15286.8	4398.3	5713.47	7080.3	6095.46	6949.18	6622.06	5625.92	5700.66	5443.74	-1.05548	0.000323082
Q96PZ7	CSMD1	2795	R.VVN#CSDPGFVENAIR.H	1949.04	3311.91	3579.03	2899.58	4059.93	3617.71	3748.91	3370.02	4049.16	1796.93	2213.13	2107.24	2013.12	2043.26	2258.3	2174.34	2023.63	1804.31	-0.730448	0.000200684
O75093	SLIT1	72	R.LELNGNN#ITR.I	1751.01	1179.35	1030.42	1003.7	991.28	972.731	999.947	999.314	1004.21	635.06	738.601	637.952	630.511	708.025	674.28	607.778	663.191	692.518	-0.730026	0.000709267
O94910	ADGRL1	742	K.VVFILYNNLGLFLSTEN#ATVK.L	32.6167	60.2699	40.0673	37.2968	60.5269	57.7946	48.3164	57.0641	57.5237	33.1435	35.8098	26.4801	29.5676	29.1625	31.7218	33.3495	24.3162	28.6607	-0.729921	0.000431249
P78509	RELN	3015	R.HDYILLPEDALTN#TTR.L	800.608	1079.25	1049.23	1023.53	1159.65	961.795	1281.8	1028.7	1088.13	660.929	602.508	595.073	664.136	645.182	667.967	609.864	601.643	665.276	-0.729633	7.3148e-06
O94933	SLITRK3	68	K.GFTN#ISQITEFWSRPFK.L	1354.57	3199.94	2858.73	2721.65	3069.1	3065.57	3667.55	3175.23	3353.78	1635.93	1734.37	1637.56	1591.81	1712.29	1826.86	1944.98	1869.56	2014.88	-0.728941	0.000589097
Q9NY47	CACNA2D2	624	R.N#YTWVPIR.S	1248.72	3707.1	3063.23	2644.74	3089.01	3183.02	3050.45	3146.65	3356.52	1822.07	1774.64	1807.47	1654.32	1482.83	1958.24	2035.45	1529.46	1925.57	-0.728244	0.000844677
Q05586	GRIN1	471	R.TM*N#FTYEVHLVADGK.F	33655.7	72549.8	65347.2	65244	75739.9	73670.8	74940.6	70263.2	72410.5	39396.6	41312.6	40466.9	41798.9	37851.6	42913.6	41380.1	39510.5	40007.6	-0.727656	0.000276208
O15230	LAMA5	1330	R.VWQGHAN#ASFCPHGYGCR.T	1819.65	2075.1	2106.04	2182.86	2005.01	2017.01	2246.33	2138.66	2335.61	1448.23	1372.94	1387.51	1279.93	1067.23	1176.87	1184.23	1232.03	1283.37	-0.727272	1.16761e-09
Q86VH5	LRRTM3	357	K.N#YSICGK.S	1323	3860.13	3074.97	2786.96	3240.69	3655.92	3003.07	2918.1	3552.32	1536.5	1708.79	2169.05	2032.92	1651.49	1892.13	1871.39	1903.07	1797.82	-0.726995	0.00104886
Q504Y0	SLC39A12	162	R.QDEDSSFLSQN#ETEDILAFTR.Q	1935.56	3635.9	3345.43	3120.23	2968.01	3319.43	3396.49	3813.41	3521.17	2158.93	1943.45	1947.79	1750.05	1871.8	2105.42	1869.92	1785.82	2122.72	-0.726862	7.53788e-05
Q07954	LRP1	2620	R.CRDGTCIGN#SSR.C	2183.25	6209.94	5367.9	4557.02	5957.36	5780.2	5660.22	5244.23	6095.18	3090.8	4166.96	3433.49	3743.41	2337.55	3424.39	2830.73	2918.89	2492.48	-0.726502	0.000835421
Q9NXL6	SIDT1	282	K.EN#QTWNLQR.K	2583.38	5331.93	5517.6	5133.65	4886.69	5638.57	4097.05	5260.09	5847.74	2280.46	3580.9	3155.04	3449.49	3255.98	2840.47	2352.3	2976.62	2882.57	-0.726376	0.000261187
Q16478	GRIK5	394	R.EIGVWYSN#R.T	1509.9	2929.86	2562.87	2494.92	3015.66	2869.9	2728.31	2929.15	3032.22	1334.93	1579.48	1680.82	1695.57	1766.93	1764.5	1573.19	1603.66	1593.44	-0.722175	0.000114131
O75094	SLIT3	1181	K.VRPQAN#ISLQVATDK.D	1211.81	2551.21	2936.16	2531	2834	2456.19	2307.89	2799.15	3093.84	1370.28	1520.67	1555.05	1551.85	1617.03	1467.88	1280.92	1795.22	1637.14	-0.719789	0.000530622
Q16478	GRIK5	285	R.SLN#M*SWR.E	331.354	774.484	663.488	714.731	808.172	752.795	722.043	770.649	799.169	339.685	467.242	446.994	443.314	413.585	414.753	438.729	440.564	443.428	-0.719555	0.000391461
Q13224	GRIN2B	688	R.FGTVPN#GSTER.N	553.82	1284.45	1236.01	1060.59	1328.89	1263.82	1189.47	1105.94	1415.62	635.101	736.049	706.829	701.583	698.359	697.006	723.315	730.337	714.694	-0.718629	0.000599706
Q86YD3	TMEM25	119	R.SAN#ASVILNVQFKPEIAQVGAK.Y	4739.13	9836.78	10752.3	9942.54	11180.9	11640.8	12619.4	11983.3	12886.1	6077.35	6323.38	6926.67	5996.73	6369.08	7000.16	7127.79	6423.07	5878.59	-0.717622	0.000849054
Q9P232	CNTN3	956	R.TSSQNNVQVLNTN#K.T	1921.58	6499.81	4128.63	4009.89	5221.45	5845.92	4538.07	3836.6	5326.65	2127.38	2865.42	3411.43	3220.3	2700.63	2841.63	2541.88	2901.49	2535.89	-0.716809	0.00359191
P10721	KIT	486	K.HN#GTVECK.A	528.135	1131.42	871.297	1101.28	1131.86	994.89	1114.46	1059.63	990.078	707.281	631.255	653.302	708.493	535.186	588.083	511.779	478.641	617.313	-0.716233	0.000190639
P55289	CDH12	537	R.LSPEAAIKPN#FTVR.D	2755.09	3749.05	3744.2	3824.31	4229.63	3808.46	4257.13	4102.1	4275.66	2249.53	2415.01	2316.85	2404.05	2254.27	2469.49	2396.62	2282.03	2361.96	-0.716187	8.69779e-06
O15230	LAMA5	1555	K.CRPN#VTGR.R	355.835	491.028	481.322	370.77	420.217	465.803	525.4	574.369	622.174	329.635	359.067	371.988	340.178	218.083	242.844	269.135	252.307	239.154	-0.715773	0.000115274
Q13224	GRIN2B	491	K.KIN#GTWNGM*IGEVVM*K.R	2366.12	4695.95	4146.17	3933.5	4947.9	4864.22	4918.69	4387.83	4972.92	2363.23	2495.88	2773.35	2654.75	2560.13	2930.09	2530.72	2811.69	2770.47	-0.715654	0.000234679
P41594	GRM5	445	K.TN#FTGVSGDTILFDENGDSPGRYEIMNFK.E	7512.67	15423.8	16175.3	14638.2	15761.8	17451.8	15287.3	14731.8	17275.4	8524.96	9023.57	8129.82	8912.67	9506.42	9616.54	8944.06	9254.07	9873.95	-0.715082	0.000304392
Q13002	GRIK2	423	K.GKPAN#ITDSLSNR.S	1090	3234.9	2721.3	2625.54	3114.47	3083.33	2810.39	2495.45	3488.93	1653.21	1666.6	1802.28	1655.09	1542.08	1606.65	1594.7	1735.91	1773.78	-0.714551	0.00165458
Q13255	GRM1	223	K.RYN#WTYVSAVHTEGNYGESGM*DAFK.E	531.046	1051.7	1077	1039.05	1023.16	1013.82	1190.05	985.342	1197.44	631.898	657.873	558.965	573.314	579.403	612.22	614.186	635.239	687.983	-0.714462	0.000245384
O15230	LAMA5	2423	K.QELSRDN#ATLQATLHAAR.D	5813.43	6225.76	6742.53	6225.98	6241.79	6957.09	6747.79	7738.27	8769.86	5165.37	4638.35	4973	4552.08	3312.54	3881.18	3562.1	3760.94	3647.44	-0.713085	4.63856e-06
P98160	HSPG2	1755	R.NLHQSN#TSR.A	1213.14	1724.04	1722.18	1566.23	1283.8	1638	1709.05	1850.4	1782.69	1009.77	1267.51	1176.25	1273.36	557.991	916.878	848.756	952.69	849.28	-0.710857	2.30902e-05
Q9BYT9	ANO3	455	R.LN#DSCIYAK.V	5131.33	6409.37	6972.71	5439.05	7395.17	6509.23	5156.51	7205.03	8058.15	2818.8	4178.66	4735.04	4400.67	2674.44	3997.91	4022.27	4926.85	3913.88	-0.708264	3.78069e-05
Q9Y639	NPTN	171	R.DSPVLPVTLQCN#LTSSSHTLTYSYWTK.N	7461.52	13322.1	13148.5	10532.4	13912.6	15584	16030	14233.8	15724.3	7084.84	8246.2	7220.18	7503.01	9070.9	9270.5	7287.88	9260.26	8524.84	-0.707225	0.000380457
P24043	LAMA2	2868	R.SKQEGILYVDGASN#R.T	1140.19	2200.19	2548.06	1974.58	2349.2	2509.53	2260.6	2551.32	2703.15	1639.83	1586.31	1229.73	1379.99	1457.95	1286.92	1315.23	1236.16	1262.93	-0.70722	0.000399307
Q8WTR4	GDPD5	352	K.GN#ATLLLNLRDPPR.E	2807.05	6205.26	5151.8	5042.7	5509.43	5294.49	5808.16	5001.24	6001.24	3180.56	3199.49	3147.83	3007.3	3133.29	3339.29	3164.1	3037.76	3495.98	-0.705836	0.000271224
Q7Z407	CSMD3	3218	R.TCTIN#GTWSGVM*PTCR.A	266.841	697.233	701.76	572.412	773.195	730.682	638.772	658.702	827.48	339.184	399.751	435.438	465.852	311.157	414.069	396.875	431.144	404.234	-0.705565	0.00140951
P54289	CACNA2D1	998	K.SFSGVLDCGN#CSR.I	3654.76	6999.92	6921.98	5716.41	7255.84	7684.26	5897.45	7351.81	7748.76	3354.21	3936.2	4281.27	4465.42	4235.06	4121.72	4161.35	4199.89	3571.37	-0.705335	0.000298928
Q92823	NRCAM	1115	K.EIVN#GSR.S	562.796	1351.55	1063.24	935.424	1101.54	1398.28	1358.25	1376.06	1363.77	561.309	791.306	796.617	819.683	731.746	736.722	640.037	742.098	634.277	-0.703666	0.00117282
P32004	L1CAM	876	K.DHVVVPAN#TTSVILSGLRPYSSYHLEVQAFNGR.G	5211.04	8815.88	8646.7	8441.44	8721.65	9124.38	10413.5	8882.71	9473.53	4979.6	5229.24	4738.41	4883.13	5114.98	6149.61	5415.41	5350.72	5866.64	-0.703659	6.05209e-05
Q6P995	FAM171B	113	K.TN#STVTK.S	584.006	1921.8	1439.78	1695.31	1694.99	1909.93	1761.66	1591.88	2041.9	780.338	1078.07	1138.78	1231.56	815.15	998.826	906.293	1108.62	935.149	-0.703198	0.00211635
O94779	CNTN5	816	R.RHELVIAWEPVSEEFQNGEGFGYIVAFRPN#GTR.G	431.937	679.571	656.273	611.595	676.071	589.828	759.699	655.162	665.572	399.928	398.381	348.974	367.009	386.26	431.134	373.869	376.23	435.02	-0.703189	1.87443e-05
Q6P4Q7	CNNM4	55	R.LASCN#K.S	496.94	1121.98	791.488	752.805	893.89	921.547	872.384	1030.43	892.314	450.007	586.808	728.853	616.652	495.875	496.843	407.207	557.103	435.419	-0.703186	0.000313627
O75355	ENTPD3	149	R.LQN#ETAANEVLESIQSYFK.S	776.156	1929.04	1986.49	1634.5	2039.49	2027.94	1949.9	1801.1	2239.59	1035.51	1143.33	1015.95	1007.4	1201.61	1297.25	1116	1132.81	1123.12	-0.701816	0.00100695
O15230	LAMA5	2568	R.AQQLLAN#STALEEAM*LQEQQR.L	3490.61	5188.06	5265.25	5133.3	5350.39	5680.26	5574.67	5808.43	6002.51	3617.87	3648.77	3007.16	3007.64	3461.35	3159.56	3122.09	2833.98	3345.1	-0.701588	1.21787e-05
P08581	MET	405	R.N#SSGCEAR.R	90.2272	225.286	78.8228	140.321	104.935	198.398	141.288	124.777	117.528	70.0605	62.3166	157.405	81.8894	54.6343	76.9415	74.1309	108.419	65.9331	-0.700464	0.0170741
O15230	LAMA5	2209	R.LN#ASIADLQSQLR.S	3590.78	4049.16	4457.51	4141.79	4163.03	4898.69	4539.78	5074.25	5822.04	3369.41	3192.54	2732.3	2919.34	2517.6	2504.67	2647.72	2357.48	2840.54	-0.699712	1.47882e-05
Q99250	SCN2A	340	K.SHFYFLEGQNDALLCGN#SSDAGQCPEGYICVK.A	2455.32	5105.22	5003.92	4166.02	5096.01	5854.85	4460.74	5731.33	6053.49	2200.7	3237.41	3101.19	3206.97	1494.86	3540.92	3514.61	3731.15	3018.47	-0.699675	0.000797048
Q9UHW9	SLC12A6	398	K.EINN#MTVPSK.L	812.091	1554.94	1447.98	1166.09	1486.46	1576.34	1590.23	1491.12	1686.56	805.937	793.332	840.525	883.18	941.432	910.595	915.465	922.505	880.496	-0.698744	0.000259648
P55268	LAMB2	1249	R.N#TSAASTAQLVEATEELRR.E	4569.81	6959.75	6876.53	6472.67	6605.81	6763.46	7211.1	7820.01	8689.22	4616.68	4542.26	4527.43	4239.96	4215.2	3993.43	4344.47	3683.46	4025.61	-0.698393	6.46628e-05
A8MVW0	FAM171A2	66	R.ASVDVFGN#R.T	1243.24	2293.17	2444.68	2084.59	2271.89	2227.54	2320.25	2182.57	2810.45	1016.91	1264.56	1427.81	1421.11	1406.89	1447.24	1392.45	1479.71	1394.49	-0.698279	0.000191262
Q12879	GRIN2A	340	K.ASCYGQM*ERPEVPM*HTLHPFM*VN#VTWDGK.D	1373.62	2845.21	3042.84	3168.14	3187.73	3546.24	3565.17	3496.13	3288.42	2043.76	1961.12	1909.31	1767.07	1382.14	1983.8	2089.47	1849.89	1989.72	-0.69662	0.000651267
Q9UBS5	GABBR1	514	R.AM*N#SSSFEGVSGHVVFDASGSR.M	1036.01	1895.06	1798.74	1586.14	1873.49	2130.15	2159.95	2010.88	2186.14	1057.06	1249.25	1046.55	1130.85	1171.99	1206.87	1047.29	1224.78	1159.09	-0.696056	0.000312213
Q86VH4	LRRTM4	58	K.IVYCESHAFADIPEN#ISGGSQGLSLR.F	271.39	963.903	891.986	765.62	1160.22	970.78	1040.44	753.4	1150.27	418.46	468.659	556.61	562.989	607.992	680.54	546.64	581.554	501.382	-0.694146	0.00557921
Q13255	GRM1	98	K.INADPVLLPN#ITLGSEIR.D	1082.62	2052.66	2039.17	2059.59	1999.39	1984.73	2493.59	1969.76	2189.01	1177.59	1222.2	1116.06	1065.33	1353.5	1298.96	1130.96	1261.74	1420.81	-0.693911	0.000212047
P55289	CDH12	545	R.DFRN#NTAGIETR.R	919.296	1234.38	1220.72	1283.42	1469.16	1298.59	1338.37	1347.92	1526.07	668.121	791.85	844.985	834.008	944.469	852.406	732.711	784.747	742.864	-0.693532	7.23294e-06
O60486	PLXNC1	871	K.ENDNFN#ISKK.D	1851.93	3721.89	3191.01	2985.79	3291.1	3528.4	2359.82	2814.1	4324.74	1419.07	2015.13	2291.14	1889.02	1092.75	2339.63	1937.47	2342.57	2032.36	-0.693269	0.00105573
Q9HCM2	PLXNA4	1135	K.TN#FTYYPNPVFEAFGPSGILELKPGTPIILK.G	7622.97	18920.2	19110.2	19259.7	23413.5	23288.9	26989.8	24988.8	24348.9	11742.1	13623.1	12280.6	14585.4	11575.6	13293	14479.2	12110.1	12544.9	-0.693263	0.00300209
Q8N3T6	TMEM132C	74	R.N#SSLQAR.V	313.637	996.088	759.326	808.061	831.759	776.289	882.386	753.968	886.874	404.53	561.762	561.082	536.607	487.866	453.481	466.355	432.395	431.472	-0.692867	0.0013634
Q07954	LRP1	3858	K.THN#TCK.A	368.924	840.82	674.459	756.052	770.86	861.825	784.215	819.972	867.778	461.432	563.341	493.657	534.005	228.722	464.842	391.958	551.529	484.742	-0.692289	0.000412895
Q9NQS3	NECTIN3	125	K.N#YSLNDATITLHNIGFSDSGK.Y	1260.93	4388.24	4365.76	3821.32	6101.88	4975.92	4406.98	3636.88	5601.09	1927.83	2536.15	2485.26	2891.75	3175.69	2754.47	2563.75	2696.75	2849.13	-0.691217	0.00751578
P01903	HLA-DRA	143	K.FTPPVVN#VTWLR.N	13914.7	13426	13983.4	11472.6	11600.5	12424.6	12326.8	20904.8	19213.1	12479.5	16911.6	8613.21	8988.14	7833.55	7327.11	10057.3	8502.64	10742.6	-0.499205	0.0131218
O15230	LAMA5	3107	R.LN#TTGVSAGCTADLLVGR.A	5050.14	6778.31	6723.81	6759.89	6153.42	6680.72	7691.73	7026.06	7154.24	4715.28	4520.2	4087.99	3897.03	3793.36	3986.03	3967.18	3885.28	4352.15	-0.689925	1.30625e-06
Q7Z3B1	NEGR1	73	K.GAWLN#R.S	575.236	1430.59	1153.11	1126.68	1255.77	1267.54	1197.33	1102.1	1439.79	572.856	713.336	842.501	685.612	565.066	835.29	854.077	792.611	682.398	-0.6888	0.0005579
P25942	CD40	180	K.DLVVQQAGTN#K.T	1653.33	1799.27	1909.99	2054.28	1754.03	1531.78	2248.12	3017.47	2307.71	1276.63	1534.21	1476.48	1169.48	961.096	1143	1232.9	1342.26	1203.95	-0.688524	0.000688749
Q96PB7	OLFM3	95	K.VQN#MSQSIEVLNLR.T	6869.61	11473.9	10669.7	10757.5	12085.3	12449.6	12146.7	11304.3	13205.7	6028.31	6465.31	6725.66	6984.12	7065.27	7848.49	7423.45	7023.94	7082.93	-0.688489	7.22955e-05
Q8IWT1	SCN4B	113	K.MNN#ISIVLR.D	6023.22	10225.2	13046.4	10043.8	11372.9	9570.59	13352.9	15836.7	12880.3	7995.56	7955.46	5723.16	7174.75	6127.39	6533.81	7959.78	7085.29	7059.67	-0.686102	0.00159922
Q92823	NRCAM	1019	K.NLN#FSTR.Y	452.853	1140.89	838.391	864.611	950.504	992.049	835.442	900.273	1033.8	371.792	545.784	637.892	575.528	601.178	530.088	612.091	556.433	548.427	-0.68567	0.000557131
P98160	HSPG2	3780	R.SLTQGSLIVGDLAPVN#GTSQGK.F	7624	12174	15957.1	10575	9795.14	13269.3	12314	13573.4	16251.8	7374.6	9187.8	8077.57	8142.14	7982.72	8674.32	6413.49	6667.24	6826.92	-0.685582	0.000808994
Q07699	SCN1B	93	R.VVWN#GSR.G	1554.88	2609.18	2740.3	2453.11	2848.57	2830.4	3173.8	3449.36	3072.48	1541.32	1829.66	1584.79	1929.28	1274.68	1766.52	2075.78	1811.62	1565.08	-0.685445	0.000254691
Q9HC56	PCDH9	450	K.IVASDSGKPSLN#QTALVR.V	1155.4	2338.47	2406.99	2104.66	2525.74	2068.4	2615.54	2785.81	2943.84	1389.36	1687.83	1608.66	1433.56	1371.33	1376.72	1570.21	1323.2	1271.21	-0.684529	0.000869747
Q9BY67	CADM1	67	K.DVTVIEGEVATISCQVN#KSDDSVIQLLNPNR.Q	24144	51484.4	47399.9	41161.8	53943.7	56779.4	49207.6	48574.1	58501.1	28765.3	28741.9	28627.5	28679.7	32283	31018.5	30190	31652.2	28388.6	-0.684246	0.000717966
Q13634	CDH18	455	K.VLDREETPWYN#ITVTASEIDNPDLLSHVTVGIR.V	190.572	331.116	343.461	336.085	399.227	391.719	401.949	369.619	425.397	187.148	230.107	214.181	215.698	223.211	260.004	213.371	196.582	244.512	-0.684166	0.000302352
Q8N3G9	TMEM130	300	R.LKPECLPLEEGECHPVSVASTAYN#LTHTFR.D	1053.84	2448.88	2384.13	2256.58	2297.07	2476.19	2257	2495.53	2598.49	1234.15	1472.58	1456.21	1280.66	1384.91	1487.5	1414.15	1464.36	1419.41	-0.684165	0.000509857
P11047	LAMC1	576	K.QVLSYGQN#LSFSFR.V	5071.84	8054.59	7343.09	7114.46	7060.31	7540.68	8318.07	8262.11	8457.88	5048.02	5099.08	4438.19	4393.57	4809.73	4728.38	4370.47	4174.08	4811.24	-0.682944	2.1251e-05
O95490	ADGRL2	731	R.SLGQFLSTEN#ATIK.L	2680.91	7109.19	6429.48	6339.99	8308.39	7619.49	6929.25	7330.42	8205.19	3299.83	4182.72	4210.32	4483.45	4834.89	4379.91	3941.11	4425.06	4211.69	-0.682859	0.00167129
Q6PIU2	NCEH1	287	R.LN#WTSLLPASFTK.N	32277.3	73112.8	67883.2	50723.7	78861.4	72055.7	62843.4	79082.8	80292	33115.8	28830.7	37818.6	45462.4	40234.1	45206.6	44437.2	47291.3	49693.8	-0.682397	0.00119708
Q9UM22	EPDR1	182	K.DCYPVQETFTIN#YSVILSTR.F	627.168	921.554	931.087	874.247	848.046	933.302	1014.97	992.754	957.543	642.943	708.187	618.075	614.692	685.785	613.585	636.516	608.026	630.649	-0.492359	8.82319e-05
O60242	ADGRB3	828	K.TN#ESLGTWSTQGCK.T	2399.83	6007.83	5512.89	5123.99	6797.14	6070.84	5599.77	5172.32	6634.6	3127.27	3640.05	3564.1	3779.82	3436.46	3259.92	3394.68	3408.6	3189.16	-0.679217	0.00133104
O96005	CLPTM1	295	K.DYYPIN#ESLASLPLR.V	5737.92	8005.39	9097.59	7199.03	9871.79	8913.62	7008.99	10105	10063.2	4047.37	6053.47	5771.37	6389.44	4771.46	5350.31	5135.38	5901.64	4044.76	-0.679177	0.000145878
P05026	ATP1B1	193	R.VLGFKPKPPKN#ESLETYPVM*K.Y	91582.4	181460	158180	171664	207181	223308	172426	176009	203203	99930.5	109489	110282	110750	107633	115335	119210	109046	108569	-0.678638	0.000738122
P18507	GABRG2	52	K.SDDDYEDYASN#K.T	1890.34	3862.59	4767.31	3863.97	4371.94	5471.52	4827.14	4638.07	5797.15	2139.75	2873.03	2830.15	3347.67	2313.89	2790.72	2627.62	3117.23	2633.75	-0.678508	0.0021942
Q15223	NECTIN1	72	K.STN#GSK.Q	564.523	1144.26	974.963	1356.55	1216.41	1524.89	1147.59	1071.6	1361.5	516.059	708.522	1019.65	695.338	631.618	639.516	695.82	922.556	652.553	-0.676914	0.0013906
Q9Y5G7	PCDHGA6	419	R.LVTNAALDREEVFLYN#ITVTATDK.G	187.221	319.574	320.816	250.964	305.498	284.511	323.759	291.281	424.971	248.307	313.988	266.046	251.006	280.787	276.753	246.704	252.932	246.3	-0.184873	0.139289
Q75V66	ANO5	366	R.LN#STCLASK.F	1763.21	2704.67	2549.52	2837.61	2243.81	2902.94	2302.08	2584.02	3548.31	1708.78	1927.36	1988.18	2072.05	774.418	1272.75	1719.84	1692.23	1507.29	-0.676565	0.000350645
O75094	SLIT3	72	R.LDLDRNN#ITR.I	294.263	319.96	365.203	353.2	391.297	333.954	357.282	313.218	386.383	197.801	214.752	235.21	229.63	205.859	213.898	191.801	221.65	238.84	-0.67606	2.71096e-07
Q9BY67	CADM1	165	K.DTAVEGEEIEVN#CTAMASKPATTIR.W	2629.84	6271.26	7209.85	5558.66	7703.81	8051.19	6357.72	6182.13	7726.74	3593.78	3747.36	3757.87	3808.8	4386.19	4199.79	4332.21	4190.46	4091.33	-0.676041	0.00231103
Q16827	PTPRO	712	R.GSN#TSM*LR.L	1482.69	2524.68	1991.23	1981.25	2146.73	2152.52	2274.05	1969.52	2395.23	1165.24	1445.17	1305.56	1414.4	1319.2	1305.03	1151.69	1386.03	1371.68	-0.673162	2.58721e-05
Q15904	ATP6AP1	261	K.QPVSPVIHPPVSYN#DTAPR.I	3261.84	4705.37	4422.29	4647.91	4044	4714.36	7094.19	4496.8	4653.9	2845.14	2969.01	2776.42	2888.79	3242.23	2975.68	2871.94	2852.98	2955.66	-0.672459	0.000872368
Q9UMF0	ICAM5	195	R.REDHGAN#FSCR.A	3238.92	7667.21	6913.41	6599.53	8399.64	7322.05	7381.94	6315.77	7956.66	3146.31	3692.38	4377.26	4017.75	2818.78	3703.93	3505.54	3773.38	3421.32	-0.92898	0.000127352
P11047	LAMC1	1107	R.VN#NTLSSQISR.L	1791.68	2613.55	2659.37	2426.69	2290.05	2501.43	2562.41	2738.55	3247.31	1930.67	1847.38	1758.17	1641.84	1175.6	1409.18	1564.44	1477.26	1532.88	-0.671211	2.74805e-05
Q15303	ERBB4	358	K.FIN#CTK.I	469.461	1199.57	1197.97	899.375	1301.73	1102.66	1176.21	1260.47	1301.2	810.773	775.302	738.554	669.122	584.044	661.626	664.55	630.395	688.241	-0.671171	0.00154873
Q13433	SLC39A6	67	R.YGEN#NSLSVEGFRK.L	2417.55	3158.76	3138.52	2992.68	3381.68	3337.44	3104.53	3074.46	3758.22	1802.15	2032.83	2059.46	1921.33	2042.97	1982.06	2005.32	2027.41	1942.78	-0.670855	5.99799e-06
Q9NZR2	LRP1B	2488	R.VN#CSCR.G	2509.34	6565.73	4666.43	4774.53	4705.39	5588.03	4873.45	5385.83	5196.18	2751.93	4226.69	3494.54	3253.11	3112.12	2783.29	2787.31	2886.24	2520.25	-0.670276	0.000726665
Q16620	NTRK2	178	K.SSPDTQDLYCLN#ESSK.N	7699.21	17328.4	17588.5	15977.7	17501.8	20089.4	17609.3	16720.7	18117.2	10576.1	11630.6	9431.74	10873.7	10165.5	9697	11267.9	10517.6	9258.28	-0.669965	0.000642389
Q96FE5	LINGO1	144	K.LIPLGVFTGLSN#LTK.L	10385.9	25699.6	21702.2	19831	25322.6	25797	21662.3	21384.4	25992.3	9523.59	13424.5	14650	14390.7	15352	15670.4	13298.2	14316.1	13713.5	-0.669601	0.00087954
P11047	LAMC1	1395	K.IPAIN#QTITEANEK.T	15239.4	19943.5	20683.3	18365.4	19910	21887.2	21361	24948.3	26608.8	16526.9	14730.1	14005.6	13404.5	11633	12335.6	12724	11627.9	11803.6	-0.669555	4.91437e-05
Q8IWU5	SULF2	132	R.TFAVYLN#STGYR.T	1101.94	1687.85	1813.08	1717.47	1602.84	1740.83	1909.81	1681.7	1733.16	1152.17	1039.03	1115.11	1052.53	1034.84	997.841	971.681	1004.35	1058.5	-0.669146	2.50128e-05
Q92542	NCSTN	435	R.N#ISGVVLADHSGAFHNK.Y	2605.15	3143.59	3189.06	2957.87	2974.41	3037.75	2762.26	3318.24	3384.05	2768.16	3049.83	2745.97	2934.75	2575.96	2576.81	2888.79	2910.79	2713.9	-0.121304	0.0280406
Q96T83	SLC9A7	145	R.AFSTLLVN#VSGK.F	3544.41	6998.99	6601.21	5630.49	7333.4	7616.57	7343.32	6366.59	7783.47	4086.79	3904.19	3823.59	4245.74	4525.04	4445.99	3890.59	3970.49	4446.66	-0.665361	0.000491776
Q9P2E7	PCDH10	582	R.N#GTPAR.E	71.7812	178.416	142.512	128.465	156.786	143.585	133.958	149.67	137.526	67.0384	112.732	96.0603	89.4173	90.3178	71.7322	84.0871	91.814	80.7686	-0.66461	0.000509411
O15394	NCAM2	445	K.N#TTNLK.T	364.381	1123.84	614.274	654.913	867.08	776.603	714.942	829.454	885.199	377.049	620.033	578.144	500.101	552.902	382.515	454.634	420.164	424.854	-0.66421	0.00380585
Q92563	SPOCK2	287	K.YEVCIRPFFN#SCDTYK.D	5596.62	7890.66	8580.95	7284	7548.24	7953.69	9194.63	8162.38	9001.41	7142.47	4529.09	4268.27	4671.51	4002.26	5097.74	5020.36	4788.09	5446.19	-0.663298	1.42614e-05
P42262	GRIA2	256	K.IQFGGAN#VSGFQIVDYDDSLVSK.F	18655.5	40820.7	40517.7	36120.2	42398.8	44800.4	42208.8	40107.8	45972.4	20605.4	24537.4	22818.9	23827.7	28191.7	26871.8	24470.4	25088.2	25633.4	-0.663094	0.000603938
Q9HCM2	PLXNA4	1007	R.RSPSYIVCN#TTSSDEVLEM*K.V	13567.2	26258.6	27097	26035.6	30280.9	31989	30463.7	32015.5	32662.5	15464.1	18078.2	15931.4	18835.2	17671	17973.2	17999.7	18308.8	17998.8	-0.661762	0.000758201
Q7Z408	CSMD2	680	K.RGFN#ITFTTFR.H	1412.63	3577.84	2759.2	3616.51	3875.77	3111.91	3963.97	3098.03	3637.39	1706.54	1940.95	2127.25	2042.07	1647.19	2337.87	2356.52	2102.13	2108.39	-0.661433	0.00167922
P42261	GRIA1	363	R.TN#YTLHVIEMK.H	6736.62	17722.9	16130.6	16064.9	17942.6	18140.8	15933.5	16246.5	17774.6	8569.84	10578.9	10187.6	10009.9	10476.6	10231.5	9946.77	9900.54	10343.9	-0.660989	0.00105645
Q05586	GRIN1	239	R.AAAM*LN#M*TGSGYVWLVGER.E	3884.77	5810.02	5532.67	5700.84	5551.81	5566.27	6469.74	5727.91	5866.38	3427.57	3438.44	3291.52	3379.77	3669.18	3800.05	3534.66	3352.09	3800.34	-0.660918	1.12039e-05
Q86VZ4	LRP11	291	R.SSDN#VSVTVLR.A	1946.86	4552.01	3620.05	3316.68	3755.51	4108.97	3304.38	3906.77	4018.36	1974.39	2841.9	2467.7	2422.67	1419.42	2554.34	2315.1	2294.6	2284.49	-0.660887	0.000441051
Q12866	MERTK	170	R.SDN#GSYICK.M	2618.9	4777.78	5111.38	3669.76	4523.1	4509.09	4554.54	4101.27	5786.64	2978.59	3622.33	2784.5	3222.38	2459.96	2743.69	2692.35	2409.69	2172.71	-0.660516	0.000422162
O15031	PLXNB2	1068	K.VVFLSPAVPEEPEAYN#LTVLIEM*DGHR.A	1313.47	1846.92	1862.86	1755.62	1759.25	1853.97	2281.25	2007.92	1832.25	1848.25	1765.11	1606.93	1581.48	2026.34	1752.46	1545.02	1519.22	1600.88	-0.115247	0.186227
Q9UMF0	ICAM5	137	R.TFQRPDRVELM*PLPPWQPVGEN#FTLSCR.V	14668.1	28214.5	26063	24477.6	27673	26567.8	28315.9	25308.5	28758.2	14477.1	15563.2	15467.8	15052.3	19474.6	17616.6	15619.7	15061.9	17245.8	-0.660122	0.000110186
Q96PZ7	CSMD1	2470	R.M*VGHSN#ATCR.R	1082.52	2464.74	2404.76	2201.61	2657.4	2252.71	2447.9	2370.37	2758.84	1361.11	1529.86	1637.96	1657.72	1283.19	1416.72	1417.71	1433.09	1334.78	-0.659005	0.00070034
A7MBM2	DISP2	792	R.SN#SSLVR.D	2476.16	6464.67	6353.62	5458.46	8413.61	6006.68	5925.95	7546.14	7206.99	3334.94	4871.96	3440.29	4491.19	3540.88	3386.34	4026.81	4102.81	4184.36	-0.6587	0.0032417
Q7Z407	CSMD3	1536	R.DPGVPM*N#GTR.N	982.209	1269.01	1298.78	1147.66	1367.68	1277.5	1399.42	1236.45	1532.52	838.889	839.534	854.225	899.808	609.017	907.075	728.3	862.34	753.279	-0.658561	2.99563e-06
O60503	ADCY9	964	R.NPCN#SSVPR.D	1859.67	3333.98	2968.58	2623.1	2818.53	3456.45	3160.95	3299.28	3229.92	1646.48	1916.59	1994.45	2286.38	1590.42	1860.46	2008.68	1947.31	1716.62	-0.656798	8.65638e-05
Q8IWV2	CNTN4	858	R.TVGN#QTSTK.I	1025.47	3082.75	2424.47	2892.32	3098.35	3227.73	3273.33	3066.63	2630.89	1432.18	1973.63	2041.14	1937.89	1850.9	1643.12	1513.31	1661.68	1629.5	-0.656559	0.00239316
Q9Y4L1	HYOU1	869	K.N#ATLAEQAK.L	362.924	1038.75	813.072	816.636	958.968	860.692	709.585	968.07	913.704	405.411	664.21	588.447	625.808	535.99	523.752	527.086	412.233	441.626	-0.655587	0.00164386
P11117	ACP2	177	R.QTPEYQN#ESSR.N	1166.95	2070.12	1971.89	1547.4	1894.14	2181.12	1585.81	2381.76	2119.68	1142.69	1478.05	1371.95	1634.25	1117.58	1054.81	967.369	984.724	991.661	-0.655226	0.000465565
Q8IWV2	CNTN4	954	R.QSSTSVIETN#K.T	715.726	1960.2	1493.8	1361.01	1700.49	1591.2	1838.27	1579.05	1661.04	781.489	1102.47	1033.53	951.791	1085.53	943.134	932.366	970.845	1032.07	-0.654154	0.00130521
O14773	TPP1	286	R.AGIEASLDVQYLMSAGAN#ISTWVYSSPGR.H	3207.39	5231.42	4563.26	4359.41	4477.64	4863.53	4751.44	5143.7	4802.77	4725	5079.36	4539.8	4234.52	4785.38	4359.81	4349.64	4521.59	4594.51	-0.00737033	0.915808
A2RU67	FAM234B	237	K.MLSAFN#ATSGK.A	10249.3	22021.4	20050.7	19460.6	21352.3	21292	21632.7	21140.1	23011.6	12087.9	13160.8	12165.3	12661.6	13102.1	12997.8	12857.9	12543.3	13233.2	-0.650437	0.000420328
Q8IWV2	CNTN4	466	R.IIN#VTK.S	583.638	1652.74	1629.44	1477.55	1923.16	1623	1625.19	1532.02	1683.18	785.397	965.367	973.554	971.356	1056.17	969.813	1023.43	985.756	1020.79	-0.649698	0.00202923
Q9UPZ6	THSD7A	679	R.CPN#SSALQEVR.S	468.974	966.995	867.116	744.195	1164.28	907.858	842.421	1284.65	982.936	667.771	728.801	629.291	517.551	572.721	484.467	521.965	514.53	612.557	-0.648569	0.00259797
O15230	LAMA5	2501	R.LVEAAEAHAQQLGQLALN#LSSIILDVNQDR.L	22.5711	26.4885	34.0227	35.889	36.1899	32.7642	35.9804	38.8149	35.7228	21.4393	21.1168	24.219	20.7073	23.4565	18.1779	18.4715	21.3357	21.553	-0.647841	6.97567e-05
Q07954	LRP1	114	R.ELQGN#CSR.L	988.597	2096.95	1964.49	1683.91	1860.94	1994.18	2087.87	2113.23	1976.79	1221.37	1557.58	1436.75	1284.8	989.936	1130.7	997.148	1063.83	1021.45	-0.647531	0.000282953
Q9NT68	TENM2	1773	R.NSYQLCNN#GTLR.V	464.346	1810.36	1476.3	1505.02	1498.8	1682.07	1223.48	1398.09	1755.19	767.462	999.022	1044.22	907.58	896.111	942.592	948.541	888.006	794.204	-0.646145	0.00489503
P58417	NXPH1	146	K.IVDHGN#GTFSVYFR.H	1119.11	1795.65	1889.71	1921.44	1702.54	1875.87	2394.09	1787.97	1918.73	1138.19	1178.65	1086.3	1065.18	1112.48	1198.05	1220.32	1211.46	1286.02	-0.644217	0.000269492
Q9UPZ6	THSD7A	1366	R.N#ISCVVSDGSADDFSK.V	3031.4	7487.74	8413.8	6936	8460.23	8004.36	7926.39	6733.98	8986.22	5607.21	5289.87	4441.62	3855.06	4934.94	4609.27	4117.91	4255.02	5131.23	-0.643349	0.00180222
P32004	L1CAM	490	R.DLQAN#DTGR.Y	554.698	1492.29	1867.86	1758.01	1390.47	1637.28	1592.39	1531.77	1690.36	758.741	1159	1006.28	1200.61	1054.51	955.805	836.308	855.146	826.574	-0.643306	0.00256734
P14415	ATP1B2	238	K.KFHVN#YTQPLVAVK.F	68495.3	150541	143865	145467	174970	166844	163878	176492	152273	112118	105561	102176	92022	28901.3	99920.8	120883	97624.1	101107	-0.642337	0.00156551
Q16478	GRIK5	735	R.RLNCN#LTQIGGLLDTK.G	2316.09	5423.03	5146.36	5115.15	5425.19	5229.69	5853.36	5362.51	5660.74	2875.03	3220.67	3166.97	3149.94	3510.38	3426.07	3176.47	3155.03	3520.19	-0.64088	0.000778436
Q8NBJ9	SIDT2	60	R.N#RTEGVR.V	136.947	302.012	300.777	254.791	212.729	252.928	253.746	290.914	311.76	170.013	191.942	210.775	186.563	138.14	140.459	141.019	163.605	143.465	-0.640596	0.000792338
Q8WTR4	GDPD5	336	R.EAQN#QSICSLAELLELAK.G	1774.71	4997.78	4414.37	3543.12	4802.43	4792.36	4976.02	4531.5	5350.93	2670.76	2865.7	2452.83	2615.51	3056.53	3049.56	2503.4	2804.87	3116.53	-0.6405	0.00247184
O75093	SLIT1	1306	R.LWQILN#GTGFHGCIR.N	2551.35	3243.83	3265.73	2971.12	3209.23	3203.99	3095.86	3359.27	3204.65	1743.14	1947.17	1912.42	1952.18	2338.8	2066.12	1897.9	2055.82	2116.17	-0.640452	1.35034e-08
O43173	ST8SIA3	113	K.N#FSLTK.N	502.659	1299.75	1266.27	1057.75	1237.64	1160.71	1008.48	1031.29	1374.37	591.19	728.759	698.016	801.97	679.491	691.777	720.546	733.002	731.36	-0.640413	0.00164341
Q13224	GRIN2B	348	R.N#LSFSEDGYQMHPK.L	3763.25	8486.31	7408.9	7218.27	8587.63	8332.25	6949.77	6906.09	8915.82	4083.25	4798.37	4710.72	4742.58	5724.76	4501.98	4964.48	4583.9	4603.74	-0.640134	0.000771345
P31644	GABRA5	207	K.FGSYAYPNSEVVYVWTN#GSTK.S	17.2231	32.9013	32.0258	24.6998	26.8712	37.1275	33.1976	23.6833	34.8696	16.6777	14.1912	16.495	21.1517	22.8887	20.7743	22.44	18.7464	15.1408	-0.640065	0.000984079
O60242	ADGRB3	540	K.RTPAGDLAFNQCPLN#ATGTTSR.R	2590.32	5006.75	4639.62	4505.78	5370.8	4878.04	5190.53	4891.38	5434.49	2888.16	3145.7	3024.79	3033.29	2994.92	3047.26	3046.35	3060.82	3042.14	-0.6397	0.000344581
Q15223	NECTIN1	297	K.GVEAQN#R.T	995.8	1683.79	1303.39	1281.34	1571.54	1757.16	1495.41	1629.47	1634.23	680.923	996.645	1241.31	1148.47	885.924	923.786	870.808	1048.12	776.552	-0.639277	0.000101501
O15230	LAMA5	2303	R.TLSELMSQTGHLGLAN#ASAPSGEQLLR.T	8739.51	11127.8	11588.8	10892	11262.4	13453	13040.1	14933.9	15259.7	8305.82	7979.35	7395.7	8211.16	8241.42	8256.75	7200	7383.99	7880.61	-0.638457	0.000197772
Q14831	GRM7	486	R.YDIFQYQTTN#TSNPGYR.L	900.984	1952.83	1757.79	1688.01	1900.53	1916.86	2073.59	1802.09	2156.21	1018.19	1065.82	1069.33	1099.6	1297.36	1311.06	1158.68	1131.61	1227.83	-0.637703	0.000621553
P05164	MPO	323	R.SCPACPGSN#ITIR.N	1680.29	5437.37	9306.41	8268.75	4879.8	4177.66	6182.09	4998.55	3848.97	5206.69	4342.24	6954.26	3414.07	1872.84	2212.45	2662.99	2695.03	2000.96	-0.637291	0.0612406
Q9UKZ4	TENM1	1781	K.GN#VSAFER.R	327.402	971.83	853.191	709.338	1064.03	833.976	1218.34	951.039	958.147	540.743	596.429	550.164	537.165	698.754	533.517	482.488	505.882	628.322	-0.636559	0.0055554
Q9H1V8	SLC6A17	186	R.N#GSVAVVEAECEK.S	4307.59	19702.1	12138.7	12632.4	15528	16353.6	11982	10580.9	16319.3	6951.34	7428.75	8314.96	8792.78	10006	9091.81	8639.17	8213.55	9551.52	-0.634807	0.0123962
Q07954	LRP1	3264	K.TTGTN#K.T	349.714	1022.01	931.295	1285.41	1111.75	1200.07	985.808	896.635	1168.25	732.122	811.455	726.082	636.064	433.882	563.603	541.795	720.04	599.784	-0.634764	0.00456378
P10909	CLU	145	R.QLEEFLN#QSSPFYFWMNGDR.I	3235.37	5620.59	5452.18	4876.98	4444.48	5522.75	5061.27	6347.24	5405.38	3500.01	3616.37	2955.43	3187.05	3297.61	3008.39	3441.17	3121.85	3492.16	-0.634002	0.000192796
P32004	L1CAM	979	R.THN#LTDLSPHLR.Y	8230.01	13403.5	14009.6	14121.3	13759.5	14738.2	14466.8	11946.1	15066.4	8074.18	9077.96	8443.12	9008.79	3844	10221.3	9974.33	9147.29	9398.19	-0.633451	0.0001338
P32004	L1CAM	588	R.LVIHSLDYSDQGN#YSCVASTELDVVESR.A	1763.73	2900.9	2790.37	2594.81	2851.55	3065.28	3109.1	2976.65	3021.94	1678.43	1863.33	1653.6	1721.06	2018.75	1972.09	1786.55	1716.86	1774.85	-0.631508	5.81458e-05
Q86YT5	SLC13A5	562	R.AIFDLDHFPDWAN#VTHIET.-	1390.63	3754.52	4559.86	2593.83	4179.41	4500.43	4494.93	3209.29	3754.36	2225.62	2478.02	1685.75	2659.26	2563.22	2453.55	2318.63	2430.25	2125.26	-0.631419	0.00658753
Q9Y666	SLC12A7	312	K.SAFDPPDIPVCLLGN#R.T	1604.13	1649.27	1311.53	1265.17	1297.43	1347.49	1114.85	1505.8	1458.3	787.166	960.479	936.868	895.745	963.884	861.336	1064.13	855.715	779.677	-0.631258	5.97078e-06
O75054	IGSF3	700	K.RTLTLVENKPIQLN#CSVK.S	3287.09	12163.1	10350.9	10658.6	12834.1	11364.6	10296.1	8904.33	12789.4	6122.2	6197	6774.93	6264.64	6612.64	7943.34	6704.48	6605.29	6596.83	-0.631102	0.00556747
O14522	PTPRT	547	K.LRN#ETHHLFVGLYPGTTYSFTIK.A	2707.84	4477.84	3999.72	4424.3	4591.34	4535.31	5151.94	4125.21	4768.7	2480.25	2578.82	2725.2	2505.63	2971.61	3299.3	2733.76	2806.55	2945.85	-0.630759	8.84568e-05
P0C7U0	ELFN1	122	R.LRN#LTEGMLR.G	345.985	804.188	682.756	677.268	764.977	758.776	728.828	588.899	651.07	441.83	432.521	443.624	443.236	446.412	454.352	462.531	343.144	410.367	-0.630305	0.000719718
O15230	LAMA5	3287	R.VFDLQQNLGSVN#VSTGCAPALQAQTPGLGPR.G	1609.64	2456.32	2498.7	2470.99	2198.68	2512.62	2891.39	2652.82	2910.47	1784.45	1673.28	1525.11	1522.72	1514.36	1702.72	1504.44	1392.98	1727.53	-0.629858	9.2225e-05
P11047	LAMC1	1241	K.N#ISQDLEK.Q	2788.93	4438.84	4638.54	4032.7	3948.9	4402.15	4040	5297.38	6661.76	3554.05	3591.61	3144.28	3522.05	2518.35	2374.49	2860.72	2212.6	2241.04	-0.629384	0.00190077
P24043	LAMA2	303	R.ACPLDPATN#K.S	1977.73	2375.72	2189.89	2027.64	1834.34	1797.88	2087.49	2206.97	2509.69	1595.7	1538.13	1401.76	1482.26	1285.66	1232.58	1206.82	1348.82	1196.81	-0.629244	1.66019e-06
Q9ULF5	SLC39A10	339	K.DLNEDDHHHECLN#VTQLLK.Y	955.325	2027.33	2189.49	1892.73	2314.32	2358.63	2219.71	2193.7	2422.26	1425.99	1571.82	1472.91	1526.39	852.6	1419.63	1288.35	1363.26	1087.37	-0.629211	0.000938536
Q504Y0	SLC39A12	59	R.GSSGQPADLLQVLSAGDHPPHN#HSR.S	1728.82	2170.76	2161.49	2129.91	2018.02	2366.73	2429.87	2192.76	2401.53	1681.75	1471.54	1276.65	1325.64	1263.17	1339.32	1357.86	1441.58	1514.71	-0.629178	4.84327e-07
O75899	GABBR2	453	K.VGEYNAVADTLEIIN#DTIR.F	81.401	251.324	247.369	157.743	273.535	299.947	223.411	217.441	260.263	126.969	141.966	110.234	150.377	176.112	156.115	152.784	145.939	140.749	-0.629049	0.00730407
Q13936	CACNA1C	328	R.QCQN#GTVCKPGWDGPK.H	357.051	813.189	698.48	668.376	695.632	793.843	660.191	765.684	766.562	470.446	471.192	454.676	433.304	395.818	459.947	427.22	479.48	432.638	-0.627796	0.00061257
O94910	ADGRL1	531	R.GPDLSN#CTSPWVNQVAQK.I	5694.51	11318.8	11748.5	10430.9	12973.3	12746.7	11432	11953.1	13707.7	6389.14	7549.39	7306.78	7359.3	7899.84	7632.33	7284.6	7432.88	7261.45	-0.625582	0.000820124
Q99808	SLC29A1	48	R.LDMSQN#VSLVTAELSK.D	5515.73	8994.28	7762.09	7469.31	8238.31	9637.25	8962.85	9177.92	10274.4	4677.97	4887.68	5080.52	5023.36	6632.22	6134.94	5391.06	5537.83	5932.93	-0.625066	0.000120265
P54289	CACNA2D1	324	K.DAVNN#ITAK.G	2110.32	4632.22	4046.97	3449.4	4494.55	4323	3755.8	4056.09	5008.51	2019.52	2431.47	2971.49	2800.64	2350.56	2759.93	2619.15	2836.76	2472.91	-0.625052	0.000856383
Q9Y4L1	HYOU1	862	K.VIN#ETWAWK.N	3501.67	7333.45	6981.39	6439.34	7918.35	7282.01	6009.62	7658.81	7404.86	3728.94	4996.93	4372.31	4587.83	4616.76	4539.27	4333.16	3968.87	4104.06	-0.625014	0.000609624
Q8N608	DPP10	748	K.AGVN#YTM*QVYPDEGHNVSEK.S	10032.8	23806	21172.1	19690.8	24240.7	22441.1	21772.8	21321.5	25844.2	10546.8	14872.3	13794.4	13528.3	15033.1	14908.6	13752.1	13639.6	13404.9	-0.624165	0.00102095
Q13936	CACNA1C	1436	K.IALN#DTTEINR.N	484.016	904.183	800.577	705.278	748.932	889.647	1464.95	806.985	877.708	531.21	480.731	540.119	544.113	804.606	604.346	473.461	487.998	517.808	-0.624115	0.00926292
O14786	NRP1	150	K.RGPECSQN#YTTPSGVIK.S	1267.55	2455.13	2771.24	2364.74	3165.59	2792.82	3015.77	2798.14	2966.62	1702.31	1930.31	1742.5	1688.96	1537.14	1532.82	1643.06	1933.42	1605.17	-0.623629	0.0010866
Q8TAB3	PCDH19	420	R.LDREQHDQYN#LTIQAR.D	971.347	1604.79	1610.52	1587.85	1658.14	1731.45	1662.35	1545.19	1829.23	1122.01	1094.24	1051.94	943.336	876.567	1083.98	956.509	991.114	1097.67	-0.623553	7.45477e-05
Q9H2J7	SLC6A15	424	K.EEEFPALHLN#SCK.I	2097.57	4964.78	3983.41	3796.24	4463.34	5120.66	5032.59	4536.39	5058.23	2761.89	2575.7	2204.79	2607.18	2467.05	2963.73	3216.99	3234.68	3326.33	-0.622981	0.00123232
Q9P0K1	ADAM22	519	R.ETCSGN#SSQCAPNIHK.M	9264.44	13411.2	14683.6	10374.3	11968.5	14193.9	13057.6	18167.6	15144.8	9005.95	8578.14	9142.99	9250.98	6713.13	8643.67	10160.7	9625.65	6982.42	-0.622766	0.00052131
P24043	LAMA2	2893	K.KADILDVVGMLYVGGLPIN#YTTR.R	3978.84	6700.15	5643.06	5539.9	5846.52	5548.51	6394.2	6767.48	6587.18	4573.87	4628.95	3525.37	3614.17	3607.47	3647.49	3620.38	3433.58	3804.75	-0.621395	4.10121e-05
O75094	SLIT3	192	R.DLEILTLNNNN#ISR.I	2093.37	3876.62	3866.34	3441.61	3828.71	3623.47	3579.49	4184.57	4092.16	2324.01	2296.67	2468.37	2731.77	2571.04	2203.53	1896.53	2444.14	2253.56	-0.620909	0.000171589
Q8WTR4	GDPD5	374	R.SSFIN#VTLEAVLHSGFPQHQVM*WLPSR.Q	718.163	1236.97	1115.75	1059.86	1172.22	1164.07	1218.77	1141.63	1177.75	754.516	715.384	672.65	704.099	752.163	746.152	738.229	640.736	782.854	-0.620731	4.52205e-05
Q6UXD5	SEZ6L2	247	R.LLAN#SSMLGEGQVLR.S	3936	9368.13	9085.97	9313.08	9659.61	9092.23	9131.76	9572.49	10819.6	4540.41	6111.18	5695.5	5346.22	7030.95	6253.72	5752.44	5614.89	5670.68	-0.620664	0.0010718
O14514	ADGRB1	607	R.N#ATGLILR.R	421.229	1195.77	1087.72	1012.97	1376.31	1099.87	1081.44	952.615	1147.57	604.174	694.737	737.313	687.675	650.213	688.291	729.793	645.496	660.502	-0.620513	0.00299177
Q07954	LRP1	3953	R.GVTHLN#ISGLK.M	3726.69	6441.92	6376.95	6180.18	6765.84	6502.83	7002.58	5975.06	7103.45	4226.79	4431.08	3873.04	3928.9	3403.08	4105.62	4057.74	4120.82	4334.33	-0.62021	0.000129114
Q86WK6	AMIGO1	264	K.KLHNVFN#LSFLNCGEYK.E	6236.91	12054.2	11660	11249.2	11893.5	13174.7	12207.1	11976.1	13358.7	7246.31	7431.35	7235.13	7329.51	5740.02	8683.2	8050.58	7805.48	8018.83	-0.62013	0.000278149
Q8IWT1	SCN4B	71	R.WTYN#SSDAFK.I	3473.67	2403.65	3704.73	2426.01	2759.68	2686.08	3003.96	3834.37	3302.63	2253.53	2305.83	1487.51	2012.27	1826.01	1904.53	2067.11	2110.21	1992.8	-0.619625	0.000193221
P50897	PPT1	212	R.GIN#ESYK.K	9575.56	21600	19567	19970.5	16484.9	19804	17079.3	20075.8	27462.7	12383	13156	12652.2	11153.8	10647.7	12806.8	12273.1	13894.1	12781.5	-0.618965	0.00281355
A2RU67	FAM234B	415	R.GQN#LTPYWALR.L	1952.97	3994.62	4453.55	5247.41	4207.32	4289.82	4746.55	3953.82	4086.06	2707.16	2656.05	2772.35	2517.78	2764.54	2736.11	2528.45	2548.28	2820.74	-0.618752	0.00140049
Q16827	PTPRO	154	R.VN#ISYWEGK.D	1956.09	3434.37	2922.08	2968.08	3134.98	3196.87	3237.92	2939.72	3319.04	1684.08	1775.92	1973.68	1933.45	2208.71	2143.65	1799.4	1966	2170.84	-0.618643	3.70728e-05
Q96HE7	ERO1A	280	K.WGHN#ITEFQQR.F	6796.7	14742.8	11993.8	13115.1	14490.1	13994	12006.5	14827.6	13833.2	7145.86	9060.17	9430.44	8950.63	6724.96	8173.3	8585.62	8899.31	8477.1	-0.61809	0.000507421
P16870	CPE	139	K.GN#ETIVNLIHSTR.I	1172.7	1944.63	2106.97	2081.16	1792.49	2061.97	2327.92	1940.64	2041.89	1170.73	1303.8	1293.23	1205.03	1246.95	1265.24	1303.96	1270.74	1326.02	-0.617687	0.000211545
P78509	RELN	2961	R.IGSENN#M*TSCHRPICR.K	280.38	425.261	410.865	425.015	404.887	413.945	538.606	411.527	440.32	285.502	271.141	274.237	256.9	358.541	252.653	226.729	256.165	264.268	-0.616697	7.17356e-05
Q7Z553	MDGA2	703	K.GELITYN#LTELIKPEAYEVR.L	3373.91	7866.44	7224.87	6438.23	8532.08	8236.92	8915.41	7918.31	8453.26	4609.72	4764.86	4907.95	4688.24	4702.26	5382.57	4947.92	4834.07	4832.39	-0.616645	0.00174687
Q9C0B6	BRINP2	626	R.TNVDAAAQCQN#WTITLGNR.W	1427.35	3010.9	3275.87	3036.74	3606.1	3606.09	3252.27	3355.27	3598.36	1860.42	2123.17	2050.51	2241.09	1995.14	2027.54	2065.03	2089.32	1923.81	-0.61628	0.00125401
Q13433	SLC39A6	241	R.KTN#ESVSEPR.K	1098.24	2029.59	1927.59	1730.07	1743.31	1999.55	2253.56	2098.22	2249.32	1187.86	1469.72	1467.48	1367.8	1244.94	1164.59	1123.2	1153.75	995.267	-0.616256	0.000334931
O14656	TOR1A	158	R.GN#VSACAR.S	1634.46	2863.66	2175.94	2047.12	2378.29	2769.26	2538.33	2747.2	2495.41	1352.56	1882.71	1892.09	1897.73	1237.25	1447.67	1423.82	1654.95	1338.39	-0.615872	0.000123981
P56199	ITGA1	460	R.YN#HTGQVIIYR.M	1513.12	2247.06	2346.82	2271.2	1996.98	2203.41	2063.1	2235.25	2475.51	1465.76	1833.12	1472.53	1541.09	429.508	1277.31	1544.06	1551.89	1514.46	-0.615693	0.000339127
Q9UBS5	GABBR1	409	K.IYDPSIN#CTVDEM*TEAVEGHITTEIVM*LNPANTR.S	207.374	377.231	340.182	309.524	388.388	442.367	415.458	410.169	395.179	206.03	257.939	226.935	242.987	254.234	258.323	213.559	241.977	242.954	-0.615341	0.000575799
P11047	LAMC1	1223	R.TLAGEN#QTAFEIEELNR.K	12467.7	16704.8	17499.6	16212.5	16547.9	17972.4	18211.7	20042.6	21052.7	13393.4	12692	11657.9	12010.5	10784.7	10803.8	10429.2	9993.99	10558.2	-0.614972	2.9818e-05
O60486	PLXNC1	548	R.ELCQN#K.S	939.243	1987.9	1431.54	1391.15	1376.36	1557.37	1272.43	1237.48	1649.75	786.027	1047.8	1135.31	899.379	912.843	999.358	777.103	964.939	866.42	-0.614407	0.000715537
O15041	SEMA3E	126	R.VLHHYN#R.T	263.968	491.818	420.746	392.036	405.997	439.684	469.8	458.38	451.409	280.307	273.573	306.595	283.614	192.744	258.433	285.779	312.707	284.402	-0.614392	8.14626e-05
Q16288	NTRK3	79	R.N#ITSIHIENWR.S	1130.19	1962.29	2030.69	1804.97	2174.91	2099.59	2098.09	2123.77	2093.69	1334.64	1355.59	1223.56	1257.14	1194.82	1264.45	1351.85	1237.95	1232.46	-0.613196	0.000217785
Q9NT68	TENM2	2197	K.LGPYAN#TTK.Y	762.918	1703	1180.74	1320.98	1235.06	1305.24	1195.59	1348.77	1285.74	764.75	931.139	906.919	681.665	760.974	897.039	806.178	816.692	847.469	-0.613075	0.00048107
Q86UW8	HAPLN4	132	R.N#VTLQDYGR.Y	896.404	2641.17	2575.11	2115.27	2757.77	3061.15	3584.38	2548.85	3038.51	1737.94	1479.53	1275.35	2211.98	1304.5	1772.01	1949.23	1740.39	1718.03	-0.61226	0.00751306
Q13641	TPBG	275	K.VLHN#GTLAELQGLPHIR.V	1361.04	2110.38	2041.1	1975.95	2385.3	1961.35	2677.66	1884.19	2280.46	1246.31	1269.43	1311.08	1446.76	828.162	1738.19	1580.85	1483.94	1323.64	-0.611066	0.000259777
O00533	CHL1	225	K.LTVN#SSNSIK.Q	4031.13	8331.37	8333.87	7594.87	8259.91	8957.48	7883.65	7228.94	9060.35	3651.78	4784.77	5715.28	5501.97	4919.38	5518.5	5265.96	5380.4	4888.21	-0.610913	0.000513879
Q96PZ7	CSMD1	3379	K.RQPATLTVDWFN#ATSSK.V	1237.68	3008.62	2634.4	2062.75	3448.37	2089.6	3158.24	2739.34	3346.91	1557.83	1699.49	1700.23	1322.4	1756.97	1942.49	1855.06	1803.19	1904.6	-0.610268	0.00518346
P01009	SERPINA1	271	K.YLGN#ATAIFFLPDEGK.L	2331.15	3737.04	4866.8	3476.11	3877.51	4464.68	3500.06	8843.26	5539.93	4940.68	6069.28	5942.81	3732.16	9064.86	4918.43	4128.23	3997.69	3919.59	0.201069	0.432378
P32004	L1CAM	203	R.VTM*GQNGNLYFANVLTSDN#HSDYICHAHFPGTR.T	859.862	993.91	879.12	832.694	928.449	1043.78	1080.29	1020.47	1028.07	552.67	585.951	565.294	587.837	756.147	686.895	630.337	670.544	649.11	-0.608369	2.62545e-07
O75051	PLXNA2	696	R.IN#ISEDCPQLVPTEEILIPVGEVKPITLK.A	1066.1	2367.79	2288.1	2262.13	2398.98	2597.07	2440.85	2519.65	2608.19	1592.4	1492.97	1368.79	1383.77	1507.67	1526.67	1631.08	1485.87	1493.43	-0.607954	0.000989763
Q9H1V8	SLC6A17	393	R.DLIPPHVN#FSHLTTK.D	6732.31	18297	14872.3	14709.9	17227.1	19703.1	18342.6	14746.1	19700	9329.79	9680.51	9506.28	9884.21	12469.7	12157.7	9146.95	11057.8	11483.2	-0.607693	0.0031542
Q8N2Q7	NLGN1	363	K.VGCN#VSDTVELVECLQK.K	1154.76	1619.36	1441.8	1392.87	1508.94	1454.86	1586.84	1390.49	1511.78	936.713	926.172	906.798	887.91	1046.95	997.619	935.949	938.042	996.319	-0.60756	1.06917e-06
P12110	COL6A2	140	R.GTFTDCALAN#M*TEQIR.Q	1844.9	2355.46	2190.65	2116.17	2047.97	2040.99	1978.69	2340.98	2329.07	1337.57	1412.11	1487.71	1528.6	1303.94	1560.06	1360.16	1310.92	1345.29	-0.605751	1.22611e-07
P16519	PCSK2	514	R.YLEHVQAVITVN#ATR.R	8628.27	14246.5	13694.2	12912.1	14127.3	14269.4	15352	14210.9	14991.1	8181.14	8897.13	7959.07	8522.43	9140.33	9338.79	9414.28	9343.03	9666.2	-0.60559	6.89153e-05
O75051	PLXNA2	163	K.EHYLSSVN#K.T	1559.51	3546.01	3069.09	2896.99	3074.33	3930.98	3370.61	3300.47	3940.92	2200.15	2174.97	2167.98	2201.54	942.123	2277.27	2289.3	2361.1	2262.7	-0.603853	0.00171359
O94813	SLIT2	186	R.DLEVLTLNNNN#ITR.L	1903.62	4272.5	3684.94	3476.04	3870.81	4182.69	4351.67	3781.42	4480.13	3352.93	2141.55	2114.36	2925.08	2029.48	2596.2	2152.17	2919.2	2180.29	-0.601473	0.000938626
Q14832	GRM3	414	R.TLCPN#TTK.L	2694.57	5913.91	6914.96	5345.02	7582.52	7184.75	6349.07	5827.44	7218.06	3088.77	3688.61	4041.37	4904.44	3645.98	4318.66	4166.06	4237.21	4203.8	-0.600459	0.00267598
Q86VZ4	LRP11	401	K.RN#HSAFWGPESQIIPVM*PDSSSSGK.N	865.048	1819.17	1589.6	1509.5	1757.35	1850.37	1627.26	1752.05	1805.06	1010.89	1169.49	1115.7	1103.26	759.557	1156.42	1039.75	1109.66	1148.65	-0.600422	0.000439521
Q5JU69	TOR2A	149	K.SWVQGN#LTACGR.S	985.214	1739.75	1991.46	1603.19	1703.48	1590.88	1540.01	2018.88	1964.68	1025.51	1209.07	1234.23	1241.42	1003.77	1091.32	946.927	1168.12	1069.68	-0.599569	0.000494688
Q9UHG3	PCYOX1	353	K.GELN#TSIFSSRPIDK.F	12337.3	23465.7	21998.9	20095.9	22384.4	22666.7	18785	22598.9	25052.6	11064.9	14256	14823.3	13804.9	12005.8	13679.4	14443.5	16119.2	14794.5	-0.599494	0.000276395
P10909	CLU	354	K.MLN#TSSLLEQLNEQFNWVSR.L	27500.5	46728.5	40852.5	39379.6	36751.6	42547.9	42929.9	47771.6	45933.1	30932.1	29428.3	25125.2	26235.3	28443	24913.5	27680.8	23802.5	27979.4	-0.598994	8.27723e-05
Q13255	GRM1	397	R.ICTGN#ESLEENYVQDSK.M	3202.54	7620.39	7427.53	6510.53	7915.97	7797.41	6775.39	6650.42	8695.14	3818.85	4716.32	3991	4172.54	5795.82	4772.92	4113.64	4911.56	5056.68	-0.59819	0.00168029
P98160	HSPG2	554	K.GVN#VTM*PAQPGTPPLSSTQLQIDPSLHEFQLVDLSR.R	837.098	1327.85	1274.27	1135.78	1232.83	1371.67	1317.78	1318.15	1349.76	800.248	849.416	704.979	791.282	961.308	871.436	795.153	758.776	844.233	-0.597936	2.57636e-05
Q7Z407	CSMD3	3522	R.KQPM*TLTVTSFN#ASTGR.V	3628.53	6918.95	6838.49	6547.3	7396.85	7235.26	7542.39	6838.06	8144.6	4134.81	4365.17	4417.39	4520.33	4113.6	4879.03	4504.82	4726.36	4727.54	-0.596982	0.000562211
O43424	GRID2	716	R.SN#GSENNVLESQAGIQK.V	923.376	1722.52	1959.66	1681.17	2717.97	1771.07	1769.42	2026.4	2264.38	961.401	1386.53	1422.01	1323.42	1180.75	1106.92	1089.83	1381.45	1279.55	-0.596852	0.00414455
Q8N7P1	PLD5	431	K.N#HTFPR.L	56.3027	136.589	100.893	110.641	139.482	104.053	134.473	115.049	121.775	92.6169	100.834	75.1182	75.3295	28.4275	68.3732	87.5337	66.636	79.0623	-0.596845	0.00316824
P42261	GRIA1	63	K.LLPQIDIVN#ISDSFEM*TYR.F	2109.49	3640.26	3663.74	3098.83	3576.78	3842.68	3488.3	3749.31	3627.22	1889.4	2262.14	2298.36	2226.45	2653.38	2358.25	2149.55	2255.51	2276.66	-0.596347	0.000108882
Q14515	SPARCL1	412	K.KAEN#SSNEEETSSEGNM*R.V	4592.34	8063.27	8338.29	7128.71	8617.59	8416.41	4482.96	8425.34	11042.5	5864.71	6977.14	1479.21	7047.38	5030.81	6298.37	5543.55	3475.15	4023.51	-0.595388	0.012068
Q16853	AOC3	666	R.KEEEPSSSSVFNQNDPWAPTVDFSDFINN#ETIAGK.D	347.151	405.089	482.071	381.456	340.776	413.354	451.176	529.178	509.695	284.61	289.4	357.245	282.783	328.95	290.14	215.558	246.721	259.502	-0.59531	0.000108511
P12821	ACE	509	R.N#ETHFDAGAK.F	1320.4	2890.56	4008.58	2318.96	2585.92	2840.18	3589.57	3210.82	5876.31	1671.31	3219.99	2071.96	1934.34	2421.3	2262.37	1674.71	2152.91	1551.76	-0.595089	0.0387911
P24043	LAMA2	2240	R.TGRN#GTISVR.A	178.515	332.195	311.705	293.141	288.306	345.767	242.43	275.51	362.509	213.91	243.325	209.537	173.376	165.831	191.11	182.283	172.417	189.508	-0.594943	0.000551856
P08842	STS	459	R.WHPQN#STSIWK.A	1404.37	2665.39	2364.69	2501.84	2423.24	2558.04	3003.38	2571.02	2708.71	1786.39	1651.79	1544.46	1569.25	1384.51	1697.52	1699.02	1546.19	1822.68	-0.59461	0.000342522
P10915	HAPLN1	56	R.GGN#VTLPCK.F	4800.22	8072.54	8529.99	8185.61	10201.5	9186.29	8934.41	9791.67	10478.1	6025	5485.49	6139.46	5578.99	4956.81	5697.36	5831.23	6044.52	6015.66	-0.594563	0.000703975
Q9HCM3	KIAA1549	1124	K.STQGFLN#GSEVSELLR.N	1533.48	3137.9	2599.53	2520.36	3097.44	3047.66	3286.21	2898.56	3180.23	1616.8	1714.6	1732.34	1855.86	2206.19	2133.16	1797.62	1814.72	1885.16	-0.594499	0.000603367
P55290	CDH13	638	K.IN#NTHALVSLLQNLNK.A	14717.2	35267.2	30675.1	28288.1	32106.5	34220.3	31534.2	31947.2	38427.6	15222.8	20292.5	19148.9	23157.9	22319.5	21064.8	19621	20508.9	22244.6	-0.594426	0.00135696
Q13449	LSAMP	279	K.STEGQSSLTVTN#VTEEHYGNYTCVAANK.L	1088.09	1964.5	1819.79	1605.15	1813.84	2090.46	1566.01	1938.22	2263.42	944.929	1284.43	1124.69	1154.12	1333.24	1241.03	1245.23	1273.33	1095.09	-0.594404	0.000554721
O15041	SEMA3E	330	K.NPVIFGLFN#TTSNIFR.G	729.689	1009.11	932.519	917.67	875.607	985.965	1050.31	977.489	957.996	589.608	639.705	582.675	558.773	728.044	604.263	598.887	614.762	671.642	-0.594194	9.19616e-07
P11047	LAMC1	1205	K.TAN#DTSTEAYNLLLR.T	5741.63	7026.3	7933.73	6828.51	7025.46	7792.96	7745.14	8658.27	9630.08	6562.38	6231.55	5124.09	5153.82	4463.59	4456.01	4581.35	4383.18	4342.63	-0.594152	6.52371e-05
Q9BYH1	SEZ6L	514	R.MTVHSGQTN#K.S	621.531	1531.93	1584.66	1366.75	1635.55	1749.46	1864.21	2042.34	2029.53	784.567	1151.93	1182.07	1354.97	970.985	1087.09	1006.24	1003.08	1018.76	-0.593632	0.00536875
Q9P2S2	NRXN2	841	K.SLQLSVDN#VTVEGQM*AGAHM*R.L	918.704	1035.52	978.339	930.692	1003.22	1028.27	1214.67	1040.95	1048.27	673.046	705.875	644.991	681.437	682.314	690.013	646.613	637.738	741.909	-0.591679	4.4588e-07
P24043	LAMA2	2028	K.LSAIPN#DTAAK.L	2421.34	2923.08	2475.95	2237.32	2080.98	2227.13	2450.8	2408.05	2560.47	1794.98	1824.28	1470.47	1500.73	1800.96	1489.61	1557.51	1395.12	1623.09	-0.5916	7.36343e-07
Q9BY67	CADM1	113	K.VSLTN#VSISDEGR.Y	5772.54	11773.4	11373.5	10098.5	11402.4	12705.9	11712.7	10819.9	13739.1	6771.51	7302.44	6799.02	7701.22	7808.87	7731.45	7584.78	7363.9	6900.75	-0.591538	0.000981783
Q7Z408	CSMD2	3001	R.TWN#GTKPVCK.A	522.834	1716.26	1426.58	1443.68	1629.53	1823.43	1397.41	1474.38	1759.67	727.958	948.112	1061.4	1084.23	784.133	1054.28	1198.71	1001.51	897.421	-0.591224	0.00490972
P43003	SLC1A3	530	K.KPYQLIAQDN#ETEKPIDSETK.M	794.093	1423.31	1325.98	1385.71	1732.66	1685.62	1492.09	1769.25	1734.03	1036.36	914.075	996.793	869.583	1040.01	1082.87	936.46	936.358	1053.8	-0.589651	0.00114125
O14514	ADGRB1	692	R.N#M*TEIFR.R	1763.79	3790.52	3318.63	3088.55	3765.3	3391.42	3344.08	3391.29	3573.38	1986.23	2218.31	2285.96	2243.31	2117.73	2236.29	2292.28	2047.43	2130.23	-0.589397	0.000568597
Q7Z3B1	NEGR1	275	K.LFNGQQGIIIQN#FSTR.S	18305.7	45958.6	39643	34746.8	43703.1	46440.5	37817.8	41977.3	43971	20671.5	23025.7	24434.6	23734.2	28160.5	30183.7	29317.9	26586.3	28391.4	-0.588261	0.00167066
Q92820	GGH	203	K.N#FTMNEK.L	1650.82	3858.63	2749.92	2679.9	2666.09	2678.36	2669.32	3300.83	3851.55	2219.1	2113.32	1975.67	1855.5	2308.88	1579.17	2098.27	1637.25	1578.35	-0.588126	0.00253743
O95897	OLFM2	74	K.VQN#VSQSM*EVLELR.T	3348.15	3777.37	4044.06	3851.52	4538.75	4193.29	4721.04	4122.77	4424.71	2603.38	2612.26	2766.3	2892.96	2570.03	3062.61	2714.05	2724.23	2689.03	-0.587669	3.12449e-06
P17936	IGFBP3	116	R.GLCVN#ASAVSR.L	724.453	1152.2	883.345	976.498	1126.39	824.333	1056.22	1114.78	1120.39	910.508	582.276	619.054	716.681	609.515	598.075	690.483	648.193	599.839	-0.587644	9.59817e-05
O15230	LAMA5	3257	R.LLLGGLPESGTIYN#FSGCISNVFVQR.L	3359.05	4935.06	4970.97	4480.39	4517.3	4913.59	5328.6	4631.41	5877.08	3667.74	3605.27	3244.04	2977.06	3159.18	3045.2	3003.5	2749.35	3180.73	-0.587156	5.35466e-05
Q9GZM7	TINAGL1	161	K.AINQGNYGWQAGN#HSAFWGM*TLDEGIR.Y	7374	13012.7	14747.4	12075.1	12163.2	14596.6	11715.5	13169.4	15176.7	8949.14	9831.36	7650	7886.48	7968.39	8495.56	7754.35	8550.19	8889.22	-0.58583	0.000507413
P43007	SLC1A4	206	K.VVTQNSSSGN#VTHEK.I	2373.41	4647.33	5084.74	2984	4434.51	4187.1	4090.07	3489.52	3971.94	2640.32	3006.52	2176.1	2797.44	2907.19	2162.35	2524.94	2793.46	2492.04	-0.585457	0.00139295
P32004	L1CAM	505	R.YFCLAANDQNN#VTIM*ANLK.V	380.656	689.719	622.332	619.075	627.472	644.437	667.603	670.069	613.358	397.195	428.925	399.875	381.428	419.682	420.924	405.875	384.225	451.1	-0.585191	0.000112759
P15848	ARSB	366	R.GHTN#GTKPLDGFDVWK.T	835.069	2442.85	1751.76	2092.16	1175.74	1193	1877.59	1518.45	2967.89	1487.54	909.192	1775.67	1423.61	618.053	1171.95	1599.4	811.021	778.236	-0.584281	0.0438385
Q16348	SLC15A2	472	K.YHN#LSLYTEHSVQEK.N	2752.74	4948.37	5071.77	3693.76	4696.51	5370.39	5247.2	3617.76	5288.71	4133.19	3541.76	2939.41	2975.83	1147.19	2910.65	3040.96	3030.43	3425.61	-0.583888	0.00219041
Q96JQ0	DCHS1	2761	R.EAFALN#SSTGELR.A	1084.21	996.062	1322.21	922.756	1034.65	1052.66	1066.37	904.892	1179.55	615.302	747.206	620.186	935.633	631.202	760.542	653.239	709.558	709.013	-0.583534	9.43123e-06
O43300	LRRTM2	57	K.LLFYCDSQGFHSVPN#ATDK.G	1813.82	1097.51	1140.69	931.601	994.83	1086.42	1052.92	992.471	1221.18	683.633	724.569	698.057	729.372	889.665	877.167	720.795	732.766	840.992	-0.582998	0.00224631
Q16849	PTPRN	524	R.IRHNEQN#LSLADVTQQAGLVK.S	5501.99	12006.1	12340.8	11842	11733.3	14002.7	12288.8	10251.9	13114.7	6673.51	7720.77	7451.73	7298.1	6665.43	8151.27	7747.56	8431.26	8709.68	-0.582282	0.00142336
P80188	LCN2	85	K.SYN#VTSVLFR.K	1549.69	3383.93	4492.84	4579.02	2910.16	2563.59	3620.37	2404	2695.93	2403.08	2355.45	2915.22	2138.7	1772.83	1868.61	1720.84	1847.66	1841.26	-0.580062	0.0146415
Q8WTR4	GDPD5	301	R.RPASM*LN#WTTLQR.L	4854.92	8259.15	7163.14	7084.71	7504.11	7247.93	7862.31	6892.28	8334.4	5265.65	4956.46	4442.47	4212.02	4820.76	5037.61	4818.11	4603.19	5466.33	-0.579862	6.02312e-05
Q86UN2	RTN4RL1	355	K.N#CTNPR.N	602.034	1410.27	1071.75	1172.95	1282.39	1335.03	1083.33	1232.82	1229.01	635.65	900.297	954.188	894.78	693.061	721.591	752.809	782.222	640.206	-0.579073	0.000967053
Q6IS24	GALNT17	461	R.RYN#NTVAYGELR.N	933.626	2438.07	2658.11	2575.71	2719.78	2611.61	1840.64	2278.74	3104.45	1252.91	1688.62	1580.66	1616.52	1414.55	1783.84	1444.88	1707.52	1677.62	-0.578844	0.00595629
Q86WC4	OSTM1	135	R.AAGN#TSESQSCAR.S	1167.53	1870.68	1558.48	1404.79	1636.68	1904.56	1737.31	2273.09	1525.82	1183.95	1328.05	1237.85	1272.5	1066.5	885.196	1058.13	1161.78	907.084	-0.578031	0.000605106
Q8IUK8	CBLN2	53	R.AQN#DTEPIVLEGK.C	2105.31	3276.11	3447.68	3170.09	4138.62	3356.31	4129.35	3484.91	3931.61	2149.39	2301.63	2248.06	2183.86	2446.12	2359.8	2275.4	2376.86	2453.48	-0.577918	0.000523536
P10909	CLU	155	R.QLEEFLN#QSSPFYFWM*NGDR.I	227.671	356.315	313.49	347.815	293.16	345.106	377.037	380.604	380.265	235.763	222.839	200.335	219.215	243.699	220.593	229.467	220.021	232.686	-0.577598	0.000127595
P51688	SGSH	413	K.MPFPIDQDFYVSPTFQDLLN#R.T	3618.14	3774.7	3847.23	2821.49	3257.27	4000.03	4637.79	3760.06	4061.68	2080.82	4114.68	2339.32	2648.71	2353.5	2402.02	2492.49	2117.08	2090.85	-0.57726	0.000340777
Q9UJ14	GGT7	394	R.GHLVLSPPPPHTGPALISALNILEGFN#LTSLVSR.E	1654.59	2939.87	2549.23	2447.55	2832.36	2848.28	3138.38	2911.09	3028.83	1764.79	1928.04	1751.71	1767.43	1536.03	1926.1	1923.57	1769.24	1954.38	-0.577179	0.000249469
P05362	ICAM1	267	R.LNPTVTYGN#DSFSAK.A	11492.2	15468.5	15786.8	13558.1	14602.5	17532.2	14574.3	19006.7	16419.4	13637.6	12291.3	10089.7	9491.95	8868.34	7612.19	10842.1	8956.26	11028	-0.5768	8.21498e-05
P35475	IDUA	110	R.GLSYN#FTHLDGYLDLLR.E	579.663	838.192	826.491	684.32	712.754	1047.72	1047.23	887.83	995.228	691.782	532.188	539.53	528.618	586.225	571.585	512.032	609.749	537.133	-0.576688	0.000793446
P98160	HSPG2	4068	K.SQGLNLHTLLYLGGVEPSVPLSPATN#M*SAHFR.G	1955.63	3465.46	3192.29	3196.88	2946.5	3338.78	3655.38	3316.53	3475	2107.76	2106.51	1992.04	2029.74	2369.95	2299.69	2101	1849.18	2282.24	-0.576661	0.000154384
O60241	ADGRB2	645	R.N#VTDTFK.R	885.489	2205.7	1937.42	1770.58	2303.78	2164.29	2130.76	2054.17	2341.97	1137.29	1385.33	1446.88	1446.67	1429.73	1302.07	1369.33	1222.42	1194.37	-0.576317	0.00213955
O14514	ADGRB1	844	R.N#TTVLNSK.V	1078.41	3146.17	2496.96	2460.55	3022.8	2727.46	2794.45	2463.37	2939.77	1559.02	1755.97	1834.71	1881.88	1704.7	1747.01	1702.33	1545.12	1789.01	-0.575657	0.00311089
Q9Y6N6	LAMC3	328	R.GTAEAAHECLPCN#CSGR.S	419.5	664.527	614.976	613.993	568.158	592.322	640.54	894.496	687.052	438.741	522.464	451.308	421.403	421.431	415.871	353.828	397.381	400.475	-0.575171	0.000817366
Q96K49	TMEM87B	159	R.N#VSNQER.S	427.018	1112.54	1054.79	1139.14	1119.86	1136.56	807.754	1325.46	1224.25	586.167	746.099	799.897	779.915	608.354	752.334	735.457	632.817	634.491	-0.574823	0.00488169
O75054	IGSF3	842	R.QVQLECVVLN#R.T	469.356	937.531	776.36	761.304	921.851	795.403	913.898	774.299	915.857	509.34	515.551	516.941	525.407	658.512	622.6	480.815	487.25	562.519	-0.574568	0.000429497
O60486	PLXNC1	692	R.ASN#ITMILK.G	10766.6	18776.5	16289.3	16004.1	17354.2	17405.6	15027.1	15488.3	20490.3	8928.72	10746.3	11533.1	10184.6	11709.5	12059.4	10628.6	11875.2	11473.2	-0.574192	0.000220984
Q8IWV2	CNTN4	929	K.ALDN#ESEVK.G	603.729	1526.85	1361.33	1207.5	1573.62	1528.75	1564.12	1500.56	1512.3	779.343	1006.35	919.369	910.283	999.24	948.877	857.206	979.428	916.402	-0.57382	0.00230252
P24043	LAMA2	363	R.RN#LSLNIR.G	766.004	1282.73	1335.74	1253.04	1227.57	1108.61	1155.62	1236.25	1448.89	954.07	889.871	792.236	844.692	720.228	744.784	775.43	779.037	765.4	-0.573777	0.000152917
P42263	GRIA3	266	R.VM*HGGAN#ITGFQIVNNENPM*VQQFIQR.W	9712.74	15931.2	15275.3	14969.5	15212.7	16053.7	17503	15480.7	16587	9908.25	9962.75	9419.43	9814.39	10198.5	11236.7	10419.3	10133.1	10773.8	-0.573679	0.000101118
Q9Y2I2	NTNG1	320	K.LTCECEHN#TTGPDCGK.C	276.977	470.96	497.191	354.128	545.777	555.922	582.013	611.451	704.912	288.514	404.096	335.222	437.554	356.271	374.772	287.624	343.985	262.497	-0.573567	0.00483861
Q9NV96	TMEM30A	107	K.CLSPDVTPCFCTIN#FTLEK.S	4571.32	10875.6	9028.38	7315.42	8219.79	8967.48	8350.07	8876.74	10360.5	4951.64	6637.07	6079.65	5870.77	6738.45	6166.19	5545.87	5426.83	4037.26	-0.573415	0.00151011
Q8IV08	PLD3	236	K.ELGVVMYN#CSCLAR.D	9949.89	14014.8	15458.7	12471.2	14263.3	14814.6	14561.1	14857.1	15428.2	9310.36	10194.4	9861.82	9765.43	8510.52	9083.31	8979.55	10479.1	8379.94	-0.573225	1.98221e-05
Q9P2U7	SLC17A7	92	R.CNLGVAIVSMVN#NSTTHR.G	894.571	1607.21	1413.19	1459.31	1442.61	1534.8	1754.65	1428.56	1525.21	974.467	968.73	886.616	845.091	1102.29	1012.98	1022.99	932.242	1033.24	-0.573097	0.000197633
Q9C0H2	TTYH3	144	R.VWDTAVGLN#HTAEPSLQTLER.Q	3605.4	4518.83	4546.3	4212.24	5228.42	5042.84	5334.34	4844.55	5033.35	3268.56	3280.04	2962.15	3195.31	2787.8	3417.9	3070.6	3135.14	3377.88	-0.572188	1.2417e-05
Q9P2B2	PTGFRN	286	K.N#VSVAEGK.E	1299.17	2624.59	2650.24	2367.35	2763.72	2553.59	2963.11	3283.44	3739.34	1659.1	2196.38	2092.25	2309.26	1791.55	1724.62	1752.64	1353.29	1433.99	-0.571632	0.00425231
P10909	CLU	291	R.HN#STGCLR.M	14257.7	24126.7	20356.3	19640.3	17255	21554.8	21497.1	25663.1	25883.2	18805.4	16601.7	14196.5	16626.3	10864.5	11622.1	12980.4	13049.4	13282.5	-0.571309	0.000515921
Q96ID5	IGSF21	407	R.VPAELN#GSMYR.C	8434.88	15354.9	13149.8	11426.7	11977.4	14910	11797.3	12984.9	13884.7	7071.83	9229.64	8498.25	7570.52	10032	9258.15	8791.47	7743.98	8518.28	-0.570465	0.000201056
Q8N3G9	TMEM130	58	K.DN#GSLALPADAHLYR.F	2014.77	3511.66	3498.67	3284.99	3277.8	3549.68	3379.91	3574.39	3449.14	2065.13	2293.11	2125.85	2000.74	2642.54	2238.19	2118.03	2196.4	2215.29	-0.570293	9.47033e-05
Q08722	CD47	73	K.GRDIYTFDGALN#K.S	28123.4	45762.1	43223.7	41502.1	45515.5	48300.9	41204.3	50014.3	50186.4	23649.1	29756.6	30170.5	31030.9	27616.5	30892.2	29880.3	31908.2	30348.7	-0.570215	0.000132757
Q8N126	CADM3	290	K.MTQESALIFPFLN#K.S	35885.9	64274.6	59932.1	54485.4	63552.6	66883.6	57254.7	57138.3	74502.6	28698.9	38118.2	42253.5	41111.2	45847.1	43739.8	40258	42779.2	36895	-0.569798	0.000413031
Q14832	GRM3	439	K.IN#FTAPFNPNK.D	5350.89	10796.7	11778.9	9055.49	13466.1	11499.9	11909.4	10216.9	12727.9	5941.77	6702.93	7044.9	7681.25	7860.87	7418.27	7391.31	7480.88	7698.35	-0.569714	0.00219787
Q9HCM2	PLXNA4	164	K.EHYLSGVN#ESGSVFGVIVSYSNLDDK.L	1626.99	3479.46	3424.4	3188.26	4037.49	4400.74	4241	3983.13	4296.99	2335.93	2564.2	2107.7	2591.24	1593.23	2868.31	2579.84	2622.8	2755.97	-0.569577	0.00316001
O95897	OLFM2	275	K.GQNFIQHLLPQPWAGTGHVVYN#GSLFYNK.Y	2192.86	4612.45	4400.58	4476.01	4989.81	4747.12	5736.91	4462.46	4964.32	2981.08	2947.4	2920.88	3095.81	2989.34	3395.53	3204.41	2775.71	3035.69	-0.569536	0.00166398
Q8NBI5	SLC43A3	56	K.DLCGPDAGPIGN#ATGQADCK.A	5783.32	6092.92	7165	5685.6	6161.93	6840.73	6075.97	7705.06	7422.86	4454.48	5519.99	3760.42	4388.78	4358.67	3428.82	3836.84	5442.06	4528.46	-0.569273	1.26251e-05
Q16478	GRIK5	219	K.VSTIIIDAN#ASISHLILR.K	315.918	575.365	502.831	500.345	545.539	570.01	559.985	571.098	609.66	336.385	370.622	348.542	341.764	387.03	362.773	343.473	339.995	371.695	-0.569057	0.000289496
Q7Z408	CSMD2	2809	K.RTLVGN#STR.M	1164.77	2637.47	2198.69	2467.6	2816.56	2512.9	2632.56	2314.34	2627.4	1456.5	1566.87	1758.77	1743.35	1354.68	1734.46	1750.9	1566.4	1483.89	-0.568088	0.00125505
Q9H330	TMEM245	575	K.N#VTHSGR.H	1079.4	2667.54	1762.33	2018.08	1986.53	1923.6	2189.54	2086.92	2146.95	1075.47	1637.2	1597.86	1529.78	1189.22	1214.71	1216.07	1407.53	1182.07	-0.56778	0.00148966
P16870	CPE	390	R.DLQGNPIAN#ATISVEGIDHDVTSAK.D	4393.87	9684.65	10077.2	8109.95	9382.73	11937.7	11082.3	9259.65	11246.6	6344.23	7068.75	5907.17	6343.86	6878.74	6852.19	5767.16	6334.03	5970.42	-0.567703	0.0031132
P48547	KCNC1	229	R.N#GTQVR.Y	1919.88	3805.49	4174.22	3931.21	4108.35	4350.55	4418.06	3852.55	4444.8	2761.19	2758.45	2576.42	2548.72	1869.5	2512.08	2570.66	3018.74	3012.22	-0.56707	0.000945829
Q9NT68	TENM2	482	K.FN#ISLGK.D	1213.24	2560.25	2191.74	2219.62	2040.75	2447.05	3129.33	2072.02	2480.37	1477.7	1549.11	1497.47	1292.16	1577.93	1712.01	1613.48	1372.72	1653.59	-0.56631	0.00245236
P55285	CDH6	455	R.ETLLWHN#ITVIATEINNPK.Q	1306.7	2872.46	2888.82	2366.07	3088.78	2776.17	2973.02	3625.42	3115.07	1700.95	2073.15	1703.77	2039.55	1923.03	1777.75	1891.87	1837.6	1949.35	-0.565881	0.00283949
Q9UJ14	GGT7	586	R.N#LSDSLAR.G	320.489	686.569	658.023	578.299	657.28	685.038	694.829	722.035	823.306	446.464	452.482	367.301	449.784	420.188	451.346	453.126	439.602	455.365	-0.565869	0.00174191
P41594	GRM5	210	K.RYN#WTYVSAVHTEGNYGESGM*EAFK.D	1361.03	2931.99	2536.86	2433.3	2841.9	3149.56	3142	2653.3	3227.36	1390.18	1333.82	1288.77	1294.45	1341.1	1636.87	1420.78	1456.7	1733.46	-0.912669	0.000119666
O75493	CA11	260	R.ALN#ITSLQMHSLR.L	1884.6	3173.67	3044.58	3191.54	3201.3	3048.77	3542.36	3251.97	3371.51	1967.72	2171.29	2048.11	1970.18	2007.34	2067.67	2169.25	2125.76	2202	-0.565122	0.000192821
Q13641	TPBG	81	R.N#LTEVPTDLPAYVR.N	4440.05	7061.95	6060.74	5408.88	8642.32	6145.86	7478.09	6374.86	7282.69	4087.58	4027.47	4132.03	4569.93	4565.09	5143.99	4635.5	4297.03	4364.32	-0.564556	0.000725523
A6NGN9	IGLON5	288	R.HYGN#YTCR.A	2245.21	3894.2	3853.44	3626.27	3919.32	4244.83	3943.44	4214.88	4240.49	2402.41	2630.41	2774.43	3035.55	2152.67	2642.37	2440.84	2647.46	2387.69	-0.564483	0.000203895
Q12866	MERTK	316	R.N#CSIQVK.E	659.686	1708.98	1639.32	1245.49	1416.87	1310	1297.44	1290.03	1775.96	928.657	1150.17	957.186	1241.71	804.639	779.642	921.928	823.895	743.52	-0.563702	0.0040084
Q8WXD2	SCG3	68	K.TYPPENKPGQSN#YSFVDNLNLLK.A	5561.52	8349.01	10359.4	9510.88	9156.05	10750.2	10917.1	10079.5	11308.4	5963.79	5927.54	6103.71	6321.31	7687.38	6756.24	6434.68	6449.44	6572.14	-0.562784	0.00061144
Q96JQ0	DCHS1	1996	R.DAGAN#ASILYR.L	404.023	1491.77	448.203	601.294	571.239	512.117	531.055	914.389	461.233	388.861	741.836	381.773	339.997	267.278	671.383	359.937	393.759	473.505	-0.562731	0.120408
O94933	SLITRK3	399	R.GFNN#ISELLPRPLNAK.K	797.438	1460.66	1381.91	1357.01	1491.8	1405.86	1677.63	1311.32	1580.67	909.549	865.855	851.411	889.692	967.383	1015.84	969.88	951.716	1021.71	-0.561969	0.000535972
O60245	PCDH7	747	K.N#ISYTLLPPSSNVR.T	7982.25	14894.9	14681.8	14132.7	14235.7	15973.7	16125.5	15473	16808.8	9150.14	10200.7	9476.48	9981.05	9105.57	9795.75	10352.7	9854.15	10357	-0.561879	0.000583126
Q13797	ITGA9	854	K.GN#CSFQK.N	225.962	422.361	440.925	372.466	386.638	404.08	423.035	429.977	423.89	240.564	306.659	314.011	284.457	213.084	269.007	259.435	271.711	232.143	-0.561739	0.000260219
Q08174	PCDH1	305	K.AN#DSDQGANAEIEYTFHQAPEVVR.R	531.867	868.872	934.048	788.677	1029.71	1121.68	921.199	1149.95	1016.36	583.546	646.12	653.472	706.158	592.306	643.592	611.577	654.967	573.918	-0.561666	0.00127671
A6NGN9	IGLON5	280	R.SM*LLFAN#VSAR.H	11762.6	24271.7	22009.6	23862.8	22857.6	24848.2	25631.6	24064.2	25032.7	14969.7	15074.8	14878.5	15040.9	14518.2	16626.3	15565.4	15186.4	16598.5	-0.561523	0.000782377
Q7Z408	CSMD2	1158	K.VYDGNN#NSAR.L	501.256	1320.12	1131.33	1043.55	1171.98	1295.31	1285.62	1124.62	1311.91	698.955	836.223	860.206	853.234	599.734	845.523	781.903	736.255	692.563	-0.560917	0.00243757
P32004	L1CAM	433	K.ILTADN#QTYM*AVQGSTAYLLCK.A	8358.87	17160.2	17011.3	16315.3	16872.2	18218.8	17374.6	16169.7	18996.6	9704.1	10618.7	9878.12	10688.3	12029.2	12595.5	11240.1	10708.8	11867.9	-0.560367	0.000772345
Q9HAR2	ADGRL3	804	K.QSEENFNPN#CSFWSYSK.R	4260.66	9091	7472.41	7297.99	8395.5	8020.62	7897.36	8152.64	8546.79	4832.1	5156.49	4771.52	5192.44	5677.77	5355.12	5328.85	4997.52	5585.79	-0.559901	0.000611906
Q07954	LRP1	446	R.FN#STEYQVVTR.V	3900.15	7451.03	7597.1	6530.05	7665.29	7437.12	7055.7	7171.7	8141.85	4712.14	5546.07	4686.74	4665	4103.6	4774.28	4776.16	4690.71	4747.46	-0.559897	0.000488417
Q8N608	DPP10	257	R.LAFLM*IN#DSLVPTM*VIPR.F	22671.3	46137.2	40856	39273.7	45799.9	40870.4	45426.2	42700.1	45115.8	23696.5	29697.1	28425.3	26049.9	29523.2	29609.4	27460.5	27084.5	28694.5	-0.559719	0.000517875
Q9NZR2	LRP1B	1983	R.LN#GSFR.Y	134.026	268.984	238.422	247.244	280.795	258.568	263.796	245.238	274.219	173.028	210.894	154.837	157.555	143.19	166.027	159.369	173.494	161.926	-0.559622	0.000467329
Q14416	GRM2	232	R.N#ICVATSEK.V	3550.13	8717.39	7348.11	7027.99	9647.65	8425.73	8315.35	8054.6	9022.24	4315.32	5466.84	5515.29	5385.22	4857.37	5293.92	5594.45	5513.55	5642.44	-0.559115	0.00271361
Q16348	SLC15A2	528	K.DVN#ISLSTDTSLNVGEDYGVSAYR.T	1130.67	1951.98	1927.67	1660.81	1804.28	1972.45	1854.55	1889.23	1930.81	1316.76	1334.43	1176.79	1135.37	1277.81	1127.69	1134.71	1213.51	1231.61	-0.558314	0.000127041
Q14831	GRM7	458	R.NVNFN#GSAGTPVM*FNK.N	1922.13	3736.35	3372.74	3445.85	3745.13	3781.45	3685.01	3454.09	3778.13	2194.04	2230.25	2203.15	2268.7	2502.2	2478.71	2376.19	2280.9	2481.52	-0.557117	0.00043565
O15031	PLXNB2	733	K.LSHDAN#ETLPLHLYVK.S	4409.28	2145.35	3420.79	1967.58	2182.2	2175.65	2254.21	2217.3	2431.6	2222.47	2195.11	1695.09	1783.19	975.327	1653.78	1816.65	1769.3	1664.42	-0.556699	0.0170677
P42658	DPP6	173	R.LWNVETN#TSTVLIEGK.K	31738.3	62125.3	55153.3	56361.2	64158	59902	63475.1	59353.9	67337.1	33874.5	39576.9	37797.1	39538.1	41321.6	43222.9	40127.4	37253.5	40575.5	-0.55657	0.000610991
P52803	EFNA5	37	R.YAVYWN#SSNPR.F	4671.84	6409.75	5047.93	5137.65	5268.92	5836.93	5423.58	5320.87	5830.61	3476.92	3636.65	3906.86	3455.61	3437.81	3827.07	3931.52	3893.41	3753.68	-0.554884	2.03413e-06
P23352	ANOS1	470	R.WFPEACAHN#R.T	1280.55	1693.21	1601.88	1662.46	1623.68	1619.62	1655.2	1676.85	1615.17	1220.95	1195.24	1100.2	1010.64	1017.47	1056.81	1066.19	1069.92	1086.05	-0.554628	9.8579e-08
Q7Z407	CSMD3	2711	R.IVN#GSHYEYK.T	688.739	1235.94	1193.73	1137.66	1339.82	1277.2	1217.51	1144.07	1530.86	667.965	810.634	836.512	874.821	777.736	844.527	772.011	901.576	846.537	-0.554077	0.000764368
P54289	CACNA2D1	781	K.RSLDNDNYVFTAPYFN#K.S	5814.82	12250.4	11332.2	10718.6	12506.5	12791.9	11308.8	11847.6	13584.2	6788.91	7390.63	8443.69	7664.79	7775.76	8230.16	7805.4	8059.28	7447.89	-0.553466	0.00118581
P24043	LAMA2	2360	R.WYPN#ISTVM*FK.F	5777.64	8253.76	7506.02	7073.9	7183.05	7392.37	8032.74	7916.3	8458.8	5349	5544.59	4697.89	4983.34	5439.29	4928.61	4994.86	4968.43	5157.77	-0.553275	8.29783e-06
P31644	GABRA5	145	K.SIAHN#M*TTPNK.L	3746.59	8247.77	7255.39	6680.28	6766.54	8427.45	6759.55	7714.7	7836.14	4018.7	4680.03	5256.66	4854.04	5515.43	4652.28	4094.64	5209	4974.58	-0.552387	0.00108686
Q9HCK4	ROBO2	123	R.N#ASLEVALLR.D	1325.2	3067.85	2831.19	2489.86	3268.59	2555.63	2751.78	2539.4	3134.01	1535.48	1769.83	1814.64	1887.54	2004.57	1736.99	1924.43	1688.98	1992.33	-0.551126	0.00201321
A7MBM2	DISP2	465	R.LATPWGLADN#YTSVTGM*DLGLK.Q	1514.8	775.541	1046.25	708.997	775.791	787.218	826.067	769.884	750.886	567.755	666.73	525.437	564.618	662.223	617.684	621.367	560.862	643.66	-0.5509	0.0108601
Q8IV08	PLD3	387	R.DN#HTHSDIQVK.L	6877.19	13235.2	15173.5	12669.4	15537.5	16709.1	16141	15077.4	16091.2	9599.19	10852.7	9744.65	10322.1	7382.38	10174	8693.99	11418.9	8960.83	-0.549077	0.00191839
O75899	GABBR2	298	K.YQWIIPGWYEPSWWEQVHTEAN#SSR.C	879.16	1784.98	1524.57	1471.56	1716.89	1793.79	1829.72	1634.54	1672.12	1013.12	1030.28	1016.46	996.356	1276.87	1176.76	1084.15	976.715	1210.26	-0.548706	0.000659297
Q9UK28	TMEM59L	97	R.SSKPN#ATQTECEAACVEAYVK.E	4443.9	9054.48	9368.46	8425.86	9509.9	9395.19	8276.32	9427.94	9415.59	5515.77	6261.03	5913.11	5986.94	6033.11	5875.26	5651.47	5952.37	5705.97	-0.547665	0.000971127
O75093	SLIT1	762	K.N#VTELYLDGNQFTLVPGQLSTFK.Y	1886.76	2568.68	2534.04	2280.57	2428.83	2503.42	2433.95	2509.28	2626.5	1403.83	1724.37	1503.45	1526.34	2025.97	1653.33	1538.15	1616.87	1902.71	-0.547646	1.05645e-06
Q6P4Q7	CNNM4	122	K.DLVVQQLVN#VSR.G	2720.08	5016.74	4078.72	3549.77	4758.35	4651.22	4411.03	5131.26	4493.73	2487.19	2916.94	3449.96	3089.8	3329.51	2927.9	2875.76	2895.16	2600.14	-0.546536	0.000504214
P30542	ADORA1	159	R.AWAAN#GSMGEPVIK.C	6900.04	10140.1	9228.57	7935.77	9096.3	11143.1	9730.33	10778.5	10971.8	5906.08	6346.62	6153.65	6292.49	7020.22	6473.69	6708.43	7018.19	6935.21	-0.545916	0.000165677
P08842	STS	259	R.NYEIIQQPM*SYDN#LTQR.L	2704.91	3828.77	3529.4	3478.38	3474.88	3858.6	4099.39	3977.4	3983.04	2549.91	2557.65	2412.43	2502.9	2684.72	2525.19	2460.26	2412.52	2455.32	-0.545787	3.00023e-05
Q8IYR6	TMEFF1	63	K.SIN#CSELNVR.E	1030.6	2294.35	2456.13	1933.76	2830.09	2770.66	2038.38	2144.53	2660.67	1134.69	1507.86	1710.46	1806.75	1702.94	1601.53	1365.7	1596.24	1390.47	-0.54503	0.00495605
Q14831	GRM7	98	R.LEAM*LYALDQINSDPNLLPN#VTLGAR.I	1686.81	2389.86	2165.11	1999.08	2093.38	2165.72	2251.87	2490.3	2329.03	1375.23	1587.42	1450.2	1462.5	1616.56	1464.97	1431.21	1499.86	1526.62	-0.54493	1.16522e-05
P48058	GRIA4	258	R.FIHGGAN#VTGFQLVDFNTPMVIK.L	5097.56	9701.6	10234.8	8958.83	10673.6	10278.6	11042.4	9325.52	11039.6	5969.75	6495.59	6088.36	6364.47	6118.47	7475.12	6656.34	6568.36	7459.87	-0.54473	0.000950258
Q8N608	DPP10	90	R.WIN#DTDVVYK.S	4346.85	10557.6	10014	8886.35	10413.4	10850.6	10667.2	9620.91	11138.2	5187.98	7010.63	6820.42	6055	7749.69	7533.32	5881.26	6370.85	6687.95	-0.544658	0.00218089
O94779	CNTN5	779	K.TAPTN#VSGR.S	971.815	1886.53	2000.57	1744.72	1976.61	1823.73	2195.27	1810.42	1992.38	1269.21	1382.94	1066.12	1308.32	1245.27	1286.86	1117.76	1264.23	1303.78	-0.544655	0.000917253
O95490	ADGRL2	520	K.GPDLSN#CTSHWVNQLAQK.I	2366.04	4820.31	5008.28	4472.44	5620.54	5043.69	5066.99	4980.95	5876.62	3009.56	3359.58	3046.6	3385.11	3280.98	3444.64	3251.68	3434.11	3459.7	-0.543795	0.00188004
Q9UHC6	CNTNAP2	735	R.N#CTDPK.Y	1249.93	2687.79	1952.74	1953.39	2095.81	2330.7	2491.35	2467.05	2521	1360.66	1764.46	1726.9	1500.42	1406.23	1431.44	1839.93	1318.05	1200.41	-0.5437	0.0012851
P10721	KIT	367	K.SEN#ESNIR.Y	123.732	385.58	370.38	424.063	449.359	323.124	472.63	435.089	325.819	363.304	267.173	238.983	378.596	178.36	246.729	184.28	162.291	251.092	-0.543529	0.0182454
Q92932	PTPRN2	564	K.VSANVQN#VTTEDVEK.A	5008.26	9767.29	9835.78	8891.62	9695.28	10529.3	9212.68	8654.66	10861.6	5446.07	6479.65	6114.95	6197.8	7317.68	6845.48	5786.18	6305.81	6092.07	-0.543195	0.00080793
Q6P9A2	GALNT18	320	K.LEN#STAPIR.S	136.798	288.252	228.793	251.143	259.621	294.009	252.153	225.998	288.45	130.436	178.08	184.891	189.111	163.407	202.966	135.643	198.668	144.072	-0.542987	0.00113886
Q14982	OPCML	44	K.AM*DN#VTVR.Q	2543	4347.15	4175.33	3686.04	3713.46	4486.67	4637.45	4143.31	4816.14	2466.08	3007.99	2983.27	2859.31	2077.3	3151.81	2846.36	3071.1	2624.57	-0.542829	0.000333834
Q8IWV2	CNTN4	191	K.SDVGN#YTCVVTNTVTNHK.V	4588	9468.1	9293.71	8034.39	10158.3	9815.16	9976.82	9476.75	9850.39	5115	6428.05	5756.21	6184.13	5843.8	6351.24	6407.32	6642.08	6650.37	-0.542563	0.00115037
Q9HCK4	ROBO2	782	K.IWCLGN#ETR.F	1777.5	3550	3528.53	3080.32	3880.28	3531.88	3452.64	3434.29	3896.56	1926.46	2280.79	2172.81	2481.5	2584.05	2310.93	2316.09	2194.11	2454.56	-0.540181	0.00096018
Q6PIU2	NCEH1	389	R.LESAGVEVTLDHFEDGFHGCM*IFTSWPTN#FSVGIR.T	1008.55	2003.63	1810.33	1661.64	2003.87	1915.33	2009.03	2055.1	1912.26	1234.4	1219.86	1174.2	1282.06	1209.83	1291.68	1228.45	1212.86	1412.11	-0.540007	0.00072316
Q6P4Q7	CNNM4	127	R.GN#TSGVLVVLTK.F	386.272	675.547	521.408	540.655	641.734	621.053	678.898	728.238	680.728	372.523	429.87	486.348	383.802	458.885	414.363	419.002	414.646	386.229	-0.53983	0.000538748
Q9ULB4	CDH9	437	R.IFGIHSEN#GSIFTLK.A	1323.59	2737.09	2714.98	2713.62	2992.53	2942.25	3195.55	2557.36	3124.18	1771.61	1746.19	1812.33	1732.79	2195.76	1931.53	1770.62	1730.63	2030.61	-0.539272	0.00168979
Q7Z407	CSMD3	3099	R.TCLAN#GSWTGR.Q	3289.3	7029.51	6804.24	6331.35	7452.15	7292.79	6213	6667.14	8253.55	3943.75	4541.92	4703.73	4946.05	4276	4684.16	4559.7	4681.23	4514.46	-0.538464	0.00199955
O43916	CHST1	334	R.WIQN#NTR.G	1446.99	2422.91	2182.14	1983.36	2151.09	2317.91	2245.57	2179.76	2424.76	1372.41	1509.19	1453.77	1560.57	1411.87	1610.83	1460.03	1465.35	1481.82	-0.538442	0.000108447
P17900	GM2A	63	R.SLTLEPDPIIVPGN#VTLSVM*GSTSVPLSSPLK.V	2786.72	1081.24	2163.1	2255.98	2153.92	2350.42	3472	5577.67	2597.51	1442.45	1382.28	1297.83	1279.99	2475.05	1530.07	1413.18	3384.63	2625.95	-0.538003	0.105759
P24043	LAMA2	2017	R.TLN#DTLGK.L	358.677	742.994	578.415	553.411	484.408	601.047	544.244	674.232	745.473	529.521	610.759	338.146	441.809	393.495	331.993	307.665	390.952	294.877	-0.537703	0.00416423
Q5T848	GPR158	143	R.ALDTLTHATNFLNVMLQSN#K.S	310.375	563.755	552.967	488.057	588.87	591.409	705.505	569.371	675.888	371.274	377.863	388.057	320.546	444.712	398.124	353.015	373.179	450.254	-0.537343	0.00151049
Q9NWD8	TMEM248	72	R.FNDLDLCVSEN#ETLK.H	1424.41	1791.96	2202.43	1803.49	1982.81	2183.4	2074.34	2067.77	2168.38	1295.73	1426.67	1177.88	1457.94	1161.24	1465.04	1349.33	1428.95	1434.2	-0.537142	3.65228e-05
P54289	CACNA2D1	613	R.TYTWTPVN#GTDYSLALVLPTYSFYYIK.A	108.22	261.053	226.491	183.216	233.534	253.201	201.264	231.575	252.063	138.99	138.507	170.541	144.749	140.312	160.568	156.103	150.363	144.812	-0.536385	0.00271121
Q96BZ4	PLD4	417	K.VFIVPVGN#HSNIPFSR.V	3692.62	4652.38	5231.13	4756.12	4712.04	4700.99	5152.41	4734.25	4758.1	3089.39	3449.15	3139.14	3227.62	3273.96	3228.75	3145.62	3449.22	3234.22	-0.535926	3.49171e-06
Q9P2S2	NRXN2	1236	R.SGGN#ATLQVDSWPVNER.Y	3368.48	5432.92	5281.68	5044.32	5659.58	5612.41	5688.35	5357.53	5759.27	3428.99	3657.7	3468.39	3825.1	3670.52	3707.86	3534.7	3600.22	3673.78	-0.535503	0.00014704
Q05586	GRIN1	203	K.N#VTALLM*EAK.E	6656.16	19763.1	16187.3	16248.1	20293.6	17786.7	18599.5	16736.3	19976.6	8158.1	9059.17	8792.43	8800.3	10134.1	9537.08	9733.87	8192.8	8777.31	-0.907129	0.000417938
Q15262	PTPRK	140	K.GPLANPIWN#VTGFTGR.D	10180.8	19745.8	18510.4	17374.8	21004.3	20209.2	19062.5	18828.9	21638.9	11139.7	13284.7	12629.6	12182.3	12818.9	12859	12920.7	13700.3	13441.5	-0.534663	0.000832354
P98160	HSPG2	3836	R.IQGEEIVFHDLN#LTAHGISHCPTCR.D	466.362	606.382	737.35	599.034	570.766	698.003	668.89	690.931	754.606	445.818	495.084	452.242	476.656	494.822	471.963	386.023	385.518	391.167	-0.534398	8.62817e-05
O94933	SLITRK3	430	R.SDFWN#FSSLDLLHLGNNR.I	1287.44	2397.06	2269.77	2155.98	2137.69	2557.16	2916.32	2369.67	2559.62	1493.27	1621.19	1441.5	1455.82	1553.14	1697.26	1640.83	1616.71	1739.37	-0.53431	0.00126872
Q76B58	BRINP3	609	R.TKLDLPLQCYN#WTLTLGNK.W	4498.9	9100.49	7024.22	6629.62	8178.45	8839.94	6727.14	8863.74	8349.77	4600.04	5426.99	5899.84	4723.66	5549.53	5005.73	5639.68	4942.32	5327.06	-0.53385	0.00133128
Q7KYR7	BTN2A1	216	R.N#M*SCSINNTLLGQK.K	683.229	1321.49	912.019	1104.26	1316.23	1289.65	1209.59	1566.43	1418.49	682.293	889.68	1034.39	1147.05	591.637	796.354	934.895	950.255	450.06	-0.533429	0.00581474
Q92854	SEMA4D	419	K.DVN#YTQIVVDR.T	9870.19	14857.1	14626.8	12866.4	14677.9	16334	13107.7	15595.1	18156.8	7447.68	11045.1	10907.9	10831.6	10731.1	10719.8	9597.21	10139.4	8562.06	-0.531826	0.000282318
Q9H3S1	SEMA4A	120	K.SN#ETQCFNFIR.V	1592.48	3246.48	2854.47	2677.4	3007.97	3173.86	3053.22	2799.91	3383.31	1726.48	2110.5	2017.12	2050.04	2075.62	2022.34	1749.58	2101.53	1987.3	-0.531606	0.000859329
P24043	LAMA2	1597	R.LEQM*VM*SIN#LTGPLPAPYK.M	486.654	823.94	713.144	706.365	701.132	695.53	871.861	785.104	818.132	541.601	474.297	495.847	501.386	576.638	512.115	495.105	453.726	516.683	-0.531501	0.000221196
Q5VV63	ATRNL1	898	R.TSCSN#CTSNGM*ECMWCSSTK.R	1169.39	2598.53	2444.69	2241.36	2352.73	2704.05	2385.19	2896.76	2915.9	1591.14	1824.59	1566.18	1779.46	1280.71	1656.37	1673.12	1943.56	1706.94	-0.531182	0.00245757
Q9ULB4	CDH9	536	K.FFFEPVPEFTLNPN#FTIVDNK.D	2149.9	5092.04	4853.61	4026.34	5633.61	5142.49	4978.25	4980.86	5421.22	3006.63	3096.5	3349.17	3227.36	3984.01	3275.17	2881.11	3076.08	3366.04	-0.530885	0.00308459
Q15904	ATP6AP1	273	R.ILFWAQN#FSVAYK.D	85691.9	233258	177113	179304	222022	205952	211282	198605	216112	87979.9	106610	105187	103803	110342	107931	99750.9	101295	101801	-0.903165	0.000263429
Q96BZ4	PLD4	171	R.N#ISLAVATSSPTLAR.T	341.685	315.962	444.539	334.301	403.63	356.936	292.134	396.071	371.175	246.149	322.586	265.976	314.087	206.064	195.514	223.491	268.505	214.188	-0.529168	0.000119026
Q8IWV2	CNTN4	893	K.AYNSAGTGPSSATVN#VTTR.K	1095.99	2010.76	1737.99	1679.78	1999.82	1808.79	2163.03	1906.59	1895.52	1133.87	1303.03	1257.97	1216.71	1333.91	1285.8	1145.07	1250.94	1370.26	-0.528707	0.000498847
O75051	PLXNA2	76	K.LTGN#LTIQVAHK.T	784.939	2133.22	1650.54	1861.39	1754.09	1993.34	2534.81	1943.2	2172.21	1284.22	1284.9	1224.2	1060.04	1288.08	1360.92	1436.17	1306.72	1420.12	-0.528609	0.00717055
Q9P232	CNTN3	860	K.VAGN#ETSAR.L	377.388	767.854	577.104	586.746	615.011	684.394	648.662	592.566	605.274	414.349	466.469	509.633	472.031	407.842	385.345	358.739	419.75	348.274	-0.528265	0.000493356
Q03721	KCNC4	265	R.VGN#ITSVHFR.R	725.803	863.654	859.384	858.988	796.04	923.403	988.657	736.306	940.41	538.851	584.515	613.696	567.184	556.421	664.433	603.382	616.614	589.149	-0.528195	6.89227e-06
P50895	BCAM	419	K.DSTPLGDGPM*LSLSSITFDSN#GTYVCEASLPTVPVLSR.T	628.151	945.972	973.414	849.604	906.427	938.766	881.426	1032.92	978.407	707.311	728.802	620.603	578.008	646.483	583.494	594.243	555.685	629.151	-0.527496	4.00479e-05
Q92854	SEMA4D	77	R.EAVFAVNALN#ISEK.Q	1293.86	2190.42	2144.77	1870.56	2500.48	2293.51	2361.43	2576.69	2524.67	1465.36	1826.04	1914.14	1607.03	1611.47	1630.58	1066.13	1111.45	1482.01	-0.526648	0.00108599
Q16620	NTRK2	121	K.NSNLQHIN#FTR.N	7247.37	13687.6	11668.4	12361.7	12602.8	12251.5	12445.9	11541.5	12854.3	9329.64	9090.49	7880.4	7755.83	7165.17	7525.58	8251.79	8110.41	8952.43	-0.526234	0.000222546
Q86UE6	LRRTM1	321	R.N#VCALASWLNNFQGR.Y	742.811	494.512	560.996	428.896	538.231	534.062	440.623	496.459	543.914	334.5	356.216	366.083	337.274	440.685	366.993	372.567	357.164	389.468	-0.525567	0.000539393
Q7Z3B1	NEGR1	286	R.SILTVTN#VTQEHFGNYTCVAANK.L	4901.45	11305.6	8562.85	7756.1	9439.59	10307.9	8707.21	9314.51	11073.2	3887.82	4924.44	6325.19	5497.28	5533.64	6507.28	6069.62	6229.48	5460.88	-0.690025	0.000512728
P35475	IDUA	372	R.FQVN#NTRPPHVQLLR.K	4480.39	5546.87	5510.75	5394.31	5397.32	5757.41	5992.14	5834.75	6629.38	4380.78	3979.29	3751.87	3650.86	3650.05	3814.31	3765.44	3834.23	4299.12	-0.524984	4.7737e-06
Q9NZR2	LRP1B	1089	K.GCN#GTIR.L	759.944	1488.68	1257	1195.83	1267.84	1361.9	1188.6	1392.25	1270.31	862.753	1098.16	1025.61	925.35	827.36	746.037	732.854	773.62	789.421	-0.523167	0.00039106
Q9NXG6	P4HTM	348	K.LVAN#ESVPFETSCR.Y	776.685	1375.87	1450.09	1292.49	1674.62	1603.36	1327.6	1860.19	1657.71	837.558	1181.79	1088.46	1104.81	966.289	1126.96	838.859	1101.9	813.508	-0.522972	0.00269174
Q9P232	CNTN3	489	K.AN#GTTHLVVTEPTR.I	550.948	1366.21	983.63	964.589	1121.99	1181.91	1276.47	951.508	1206.94	733.912	830.491	834.695	731.777	719.083	746.644	661.832	719.04	706.813	-0.522889	0.00358069
Q07954	LRP1	1645	K.RAFIN#GTGVETVVSADLPNAHGLAVDWVSR.N	4469.01	6272.3	5909.98	6070.38	6229.91	5816.86	7002.8	6333.51	6076.46	4130.58	4248.55	3738.31	3882.96	4525.37	4391.21	4088.44	4077.83	4626.42	-0.522859	1.32263e-05
P43003	SLC1A3	206	K.VPIQAN#ETLVGAVINNVSEAM*ETLTR.I	974.363	1659.46	1612.13	1316.36	1849.46	1749.73	1599.07	1713.07	1904.86	1327.04	1225.79	999.196	995.529	1199.29	968.123	1188.55	1060.27	1044.58	-0.522704	0.000741589
Q07954	LRP1	3839	R.FGTCSQLCN#NTK.G	3704.96	7627.01	7876.08	6362.78	7448.16	7702.13	6843.78	7321.94	8539.09	4825.14	5734.25	4971.96	4923.41	4355.05	4609.46	4866.98	5056.69	4808.08	-0.522626	0.00155023
Q07954	LRP1	4075	R.LN#GTDPIVAADSKR.G	6130.63	12372.6	13577.4	11228	13866.5	14010.9	13188.4	12862	14520.8	9179.78	10162.2	8559.28	8512.52	7887.78	8724.86	8388.93	8284.83	8102.97	-0.522469	0.00197308
Q13641	TPBG	256	R.N#LTHLESLHLEDNALK.V	2146.37	3815.02	3167.28	3036.98	4633.05	3496.31	4560.11	3383.04	4310.86	2452.83	2243.67	2306.68	2584.88	2279.88	3034.07	2771.21	2454.65	2545.35	-0.521626	0.00327012
Q6P995	FAM171B	268	K.VN#GSIQVSLPLLR.L	4927.04	9635.28	8569.81	8405.62	8878.4	9196.11	10622	9211.8	10465.2	5590.12	5931.76	5606.94	5879.64	7243.09	6610.9	5878.71	6105.13	6829.96	-0.521338	0.00104832
Q8IW52	SLITRK4	423	K.GDVFHN#LTNLR.R	1551.94	2293.42	2417.33	2247.19	2435	2489.22	2280.21	2307.16	2900.19	1421.03	1693.04	1634.01	1545.75	1590.74	1656.32	1704.93	1684.32	1647.18	-0.521274	0.000242761
Q6N022	TENM4	467	K.FN#VSLGK.A	2130.73	4948.2	4870.69	4352.7	5321.17	4960.32	5870.82	5313.01	5343.55	3442.12	3858.4	3165.97	3445.82	3319	3197.04	3522	2838.65	3250.12	-0.52122	0.00356029
P50897	PPT1	197	K.EDVYRN#HSIFLADINQER.G	10163.4	19572.6	19448.6	18358.6	16698.5	19460.9	17154.7	19156	22530.4	13736.7	13811.4	13034.7	11967.2	8359.65	13597.3	13202	12921.4	12657.6	-0.520832	0.00104194
Q9NZC3	GDE1	168	R.EAVAECLNHN#LTIFFDVK.G	9936.5	17111	19836.2	15016.6	21084.8	20216.9	20682.7	22625	18393.6	13031	15605.2	12604.2	13816.8	11692.4	12575.5	12828.7	11672.5	11109	-0.520798	0.00234447
Q9UHW9	SLC12A6	379	K.SSFAPPHFPVCMLGN#R.T	3509.91	4413.4	4260.88	4618.84	4088.31	4429.59	5318.83	4543.01	4283.97	2978.06	2935.85	2915.77	2908.44	3324.68	3118.63	3028.75	3048.59	3249.63	-0.520765	1.66288e-05
Q8IZS8	CACNA2D3	166	K.EFILAPNDHFNNLPVN#ISLSDVQVPTNM*YNK.D	562.501	1185.18	1176.05	1086.47	1197.57	1357.4	1206.63	1180.59	1444.14	757.789	805.099	806.525	752.106	861.554	922.856	744.895	797.397	800.761	-0.520251	0.00259907
O43173	ST8SIA3	206	R.KTN#LTTFNPSILEK.Y	6018.15	14875.5	15622.1	13791.1	15858.1	15259.7	13350.2	13584.3	16885.2	8110.79	9961.96	9292.69	10541.5	9517.05	10380.5	9464.73	10708	9388.09	-0.519611	0.00391692
Q96FE5	LINGO1	202	K.CN#LTSIPTEALSHLHGLIVLR.L	560.265	759.683	689.001	531.666	764.081	747.17	693.021	738.371	726.526	433.704	466.136	471.508	482.067	510.204	542.369	500.665	448.846	478.174	-0.518952	4.18152e-05
Q58EX2	SDK2	577	R.VISAGGN#DSR.S	1243.19	2169.63	2128.78	1668.29	2055.99	2050.65	1833.16	2083.51	2061.72	1099.02	1515.82	1270.25	1479.29	2030.98	1295.44	1088.33	1150.31	1145.01	-0.51839	0.000852094
Q8TCJ2	STT3B	641	K.AM*SSN#ETAAYK.I	7947.15	13898.1	12683.4	11331.4	12804.4	13158.9	10883.3	15113.3	14397.5	8052.85	10120.4	8887.74	9921.74	8609.69	8125.64	8471.38	8674.86	7499.46	-0.51804	0.000605578
P10909	CLU	103	K.ELPGVCN#ETM*MALWEECKPCLK.Q	41079.6	70592.8	69712.4	60857.1	59084.2	70957.7	63117.9	85548.4	81092.2	71691.9	48415.4	42501.9	52744.7	41950.4	34776.6	44155.3	41355	43041.7	-0.517303	0.00256
Q7L0J3	SV2A	548	R.N#CTFINTVFYNTDLFEYK.F	33532.6	91855.4	75957	76739.4	83966.1	89030.7	73101	76233.9	88602.3	40259.4	48085.8	47613.2	46464	50256.3	49593.1	48953.1	47577.9	50717.2	-0.681817	0.0010488
Q14982	OPCML	285	R.M*STLTFFN#VSEK.D	43910.4	92259.9	81783.3	79937.6	83871.9	95836.6	82840.5	86818.6	103165	38981	49259.9	51732.2	46802.3	61278.6	58298.9	53918.4	55648.2	53505.2	-0.676812	0.00032767
Q9NQS3	NECTIN3	83	K.CLIEVN#ETITQISWEK.I	517.596	431.87	438.041	329.865	447.937	417.46	477.559	432.97	450.229	295.802	300.107	283.962	285.643	367.425	327.573	286.703	303.233	305.933	-0.516711	1.4654e-05
Q99784	OLFM1	307	R.LPHPWSGTGQVVYN#GSIYFNK.F	6552.02	14108.2	10854.5	12642.9	14761	14819.9	15096.6	14753.2	15115.6	8226.2	8455.43	8808.6	9191.1	9358.88	10671.6	9316.96	9216.2	9878.65	-0.514036	0.00301854
Q7L985	LINGO2	130	K.LVPLGVFTGLSN#LTK.L	7241.76	15978.1	13103.9	13107.2	14884.6	15340.1	15152.4	14249	16531.2	7988.94	9340.9	10493.8	10039.5	10282.3	10656.7	10357.3	9512.82	9305.56	-0.513488	0.00170811
Q9HAR2	ADGRL3	746	R.VAFVLYNNLGPYLSTEN#ASMK.L	6139.77	10419.7	10199.7	9370.94	10644.1	10888.7	11443.8	10547.8	11375.6	6971.79	7426.9	6424.69	6528.56	7928.68	7155.92	6945.61	6826.88	7564	-0.513398	0.000374492
Q8IUK5	PLXDC1	115	R.ELWVDVAEAN#R.S	522.984	662.807	865.945	655.1	804.561	780.182	688.383	820.865	1055.93	500.989	582.359	611.682	534.673	531.45	557.32	457.159	546.12	483.837	-0.512812	0.00180804
O95502	NPTXR	216	R.VN#LSAAPAPVSAVPTGLHSK.M	3870.9	4947.28	4684.73	4556.94	5100.28	5108.13	4899.17	4401.86	5209.83	2832.32	3235.55	3069.65	3335.38	3793.82	3558.46	3021.24	3422.76	3733.95	-0.511794	9.89076e-07
Q96A84	EMID1	136	R.MALRPTAFSGCLN#CSK.V	7465.31	7981.7	9587.78	8250.72	8532.83	8170.66	8059.92	8107.67	8865.86	6205.22	6616.25	6541.86	6400.26	4837.75	5135.09	6948.89	5321.55	4629.18	-0.511271	5.0491e-06
Q15262	PTPRK	416	R.RIAVDWESLGYN#ITR.C	2462.07	3749.63	3821.24	3409.26	3947.4	3974.06	3813.57	3531.45	4090.52	2223.27	2981.49	2496.6	2340.38	2664.64	2666.57	2505.8	2529.97	2611.93	-0.510732	8.21015e-05
Q8N967	LRTM2	90	K.LSALPSWAFAN#LSSLQR.L	4005.99	7217.66	6413.13	6087.52	6701.85	6933.68	6854.12	6665.04	7426.07	4010.69	4399.11	4694.74	4512.55	4828.12	4841.86	4913.62	4195.66	4528	-0.510662	0.000320901
P21589	NT5E	53	K.CVN#ASR.C	1666.66	2279.23	2171.1	1027.28	1996.12	2317.76	1878.72	2526.94	2568.12	1587.57	1675.13	1860.41	1962.74	1318.16	1171.78	1189.75	1311.06	862.996	-0.510415	0.00825355
P12821	ACE	695	K.NMQIAN#HTLK.Y	818.284	1366.17	1523.37	1224.75	1280.21	1237.67	1643.58	1444.65	1988.17	860.651	1175.56	910.404	876.947	1202.4	1000.46	969.91	929.185	869.202	-0.510316	0.00464418
Q9HCM2	PLXNA4	1180	K.LN#YTVLVGEKPCTVTVSDVQLLCESPNLIGR.H	2250.15	5390.07	6123.45	4836.02	7142.6	7444.37	6027.94	6911	6689.21	3175.54	3524.65	3003.85	3772.48	4071.51	4250.75	3939.58	3792.51	3888.39	-0.660263	0.00343808
Q16620	NTRK2	95	R.N#LTIVDSGLK.F	4231.43	11012.4	9096.68	9382.61	9553.8	9963.93	8889.73	7918.6	9879.95	6197.04	6717.93	6118.54	5638.47	6130.31	5823.03	7582.81	5692.72	6260.27	-0.509149	0.0032114
Q16478	GRIK5	372	R.TN#YTLR.I	297.745	566.106	509.848	553.438	586.891	625.705	530.445	553.762	590.22	341.784	397.437	393.135	409.915	360.657	364.869	360.648	383.779	370.422	-0.509131	0.000915533
Q8TCT7	SPPL2B	97	R.GN#CTFYEK.V	1659.25	2530.89	2918.99	2172.07	2765.76	2800.62	2565.02	3105.82	3165.32	1967.74	1852.56	1831.94	2239.62	1476.31	1766.08	1743.34	2037.34	1737.17	-0.508194	0.000888146
P98160	HSPG2	89	R.ALVN#FTR.S	845.844	1530.58	1801.67	1290.68	1395.13	1684.54	1455.64	1594.66	1735.7	1218.65	1615.91	975.597	1009.97	977.302	892.836	961.175	833.395	894.355	-0.507622	0.00310532
Q13224	GRIN2B	341	R.YLIN#VTFEGR.N	4307.77	8815.39	8226.31	7768.71	8893.4	8547.91	9130.13	7924.09	9035.14	4671.56	5195.02	5044.11	5116.67	5819.41	5519.7	5320.99	5252.86	5698.29	-0.608809	0.000430593
Q9UHN6	CEMIP2	292	R.FDTHEYRN#ESR.R	478.86	936.654	1576.51	779.303	1456.27	1499.38	1327.65	1807.04	1132.91	274.166	803.383	994.361	939.369	270.872	1078.83	1138.01	967.177	1272.11	-0.506707	0.0691557
Q9P2B2	PTGFRN	525	K.QRN#NSWVK.S	945.754	2291.61	2095.31	2167.03	2329.51	2160.95	2138.08	2408.29	2867.07	1447.05	1587.2	1540.11	1759.8	1232.37	1446.41	1557.71	1557.34	1532.61	-0.506306	0.00541936
A6NGN9	IGLON5	137	R.IVN#ISSPVTVNEGGNVNLLCLAVGRPEPTVTWR.Q	2670.58	4695.44	4380.16	4645.52	4650.52	4859.42	4904.38	4536.36	4978.95	2927.87	2920.6	2925.4	3019.63	3313.43	3650.01	2986.92	3142.21	3518.57	-0.505417	0.000325827
Q9Y219	JAG2	570	K.N#CSVPR.E	663.429	1348.38	1171.27	1378.16	1330.97	1287.85	1384.65	1222.22	1238.75	852.296	938.57	993.326	905.838	778.911	808	809.572	865.004	816.854	-0.505184	0.00102814
Q9H3T3	SEMA6B	462	K.FLVRPN#ASTSGTSGLSVFLEEFETYRPDR.C	1484.4	3117	2695.07	2992.55	3139.06	2857.29	3062.7	3849.85	3166.73	1841.07	1976.11	2182.9	2023.01	2479.97	2202.2	2037.83	1841.16	1992.81	-0.505082	0.00299821
P00738	HP	184	K.M*VSHHN#LTTGATLINEQWLLTTAK.N	8680.77	12985.9	9981.52	14278	13549.4	15877	17419.5	19922.2	20141.9	11010.2	11235.6	9674.13	8949.09	13303.7	11869.8	8624.02	8823.33	10136	-0.50467	0.0120528
P05164	MPO	483	R.SYN#DSVDPR.I	667.635	1419.1	2280.86	2141.97	1248.69	1360.65	2147.64	1623.91	1230.35	1492.1	1377.43	2114.01	1035.69	674.721	862.398	830.411	848.443	720.948	-0.504164	0.0689884
Q15262	PTPRK	462	K.APQHVVNHLPPYTN#VSLK.M	4307.13	5263.63	5310.78	4933.13	5578.07	5487.85	5542.62	4932.8	6631.91	3680.16	4018.79	3680.44	3336.81	3713.23	3861.47	3776.14	3871.16	3910.2	-0.503584	4.12288e-05
Q9UHC6	CNTNAP2	436	K.VGVHIN#ITQTK.M	17722.5	25318.6	21945.5	20244.1	24096.3	23451.1	24345.1	27112.6	26095.8	16097.1	17462.9	16140.1	16821.7	14918.9	16789.5	19327.5	15569.6	15264.4	-0.503255	5.22165e-05
O14786	NRP1	522	K.IGYSNN#GSDWK.M	800.015	1681.41	2024.27	1777.47	2082.06	2227.53	1669.51	1919.03	2118.55	1127.51	1396.48	1200.45	1260.36	1335.21	1243.11	1157.5	1360.96	1423.84	-0.502544	0.00548345
P13688	CEACAM1	378	K.LSQGN#TTLSINPVKR.E	711.914	846.249	912.309	1006.22	842.305	845.975	1032.39	1158.97	885.124	681.614	647.748	672.081	641.242	551.304	594.896	670.314	694.652	663.768	-0.50247	0.000179343
Q99784	OLFM1	473	R.ALYAWNNGHQILYN#VTLFHVIR.S	4415.71	8079.75	6860.26	6896.52	8539.89	8238.63	8782.4	8067.13	8707.56	4538.23	4805.72	3914.47	5172.72	5267.15	6074.43	5458.47	5397.32	5725.48	-0.56526	0.00049468
P12111	COL6A3	2558	R.QLINALQIN#NTAVGHALVLPAGR.D	548.294	880.421	859.743	961.529	818.552	921.572	1177.89	927.272	943.752	665.451	573.816	626.016	642.143	691.001	698.031	588.022	569.729	621.267	-0.50228	0.00116357
O94779	CNTN5	931	K.TRGN#ESFVILTGLEGNTLYHFTVR.A	658.995	1128.14	1141.19	1273.51	1047.43	1168.84	1623.67	1205.53	1232.24	925.411	842.644	711.158	676.156	984.044	825.566	791.236	725.466	917.399	-0.502159	0.00314873
Q8IWU5	SULF2	198	K.DYLTDLITN#DSVSFFR.T	2629.23	2789.55	3405.87	2447.67	2897.99	3298.44	2626.61	3303.99	2894.03	2419.96	2372.28	2184.09	1983.68	2396.39	1910.75	1639.32	2013.4	1668.07	-0.500334	3.89113e-05
P00738	HP	241	K.VVLHPN#YSQVDIGLIK.L	5776.62	7587.93	4896.38	8121.45	7583.69	9269.78	9191.1	15030.5	13485.3	5977.65	6676.38	5614.22	5580.17	8466.86	7621.79	5210.3	5864.81	6234.72	-0.499705	0.0482906
P42658	DPP6	404	R.AQN#VSILTLCDATTGVCTK.K	12239.9	27657.9	24723	23288.2	27324.6	26961.8	26688.2	26068.8	31587.4	16334	17807.1	16992.6	17913.3	18779.9	18214.4	17193.4	16373.7	16713.8	-0.535241	0.00227421
Q92729	PTPRU	134	R.VNGGPLGSAVWN#M*TGSHGR.Q	1936.28	2844.62	2536.64	3079.88	3197.24	2720.59	2972.28	2685.44	2823.57	1933.71	2071.95	1949.37	1952.74	1861.53	1958.64	1929.21	1940	1958.52	-0.498202	0.000158749
Q99884	SLC6A7	182	K.DGNGALPLN#LTCTVSPSEEYWSR.Y	1577.08	2062.68	2032.88	1823.25	1855.51	2168.02	2115.72	2294.7	2236.52	1327.94	1395.84	1366.01	1473.83	1720.12	1462.39	1313.86	1480.22	1326.1	-0.497671	1.62523e-05
Q8IWV2	CNTN4	911	R.KPPPSQPPGNIIWN#SSDSK.I	3407.51	6582.04	6494.87	6172.7	7131.51	6844.64	7165.27	6417.07	6951.03	4376.49	4588.17	4375.42	4364.82	4573.24	4445.62	4295.72	4565.37	4904.91	-0.497617	0.00124658
Q9UIW2	PLXNA1	1043	K.YN#YTEDPTILR.I	5661.26	10494.1	10609.8	9310.31	11139.7	11571.4	11026.5	10731.7	12038.4	6427.61	7178.48	7469.54	6844.93	7852.04	8003.79	6903.73	7497.84	7400.39	-0.49753	0.00125622
Q99784	OLFM1	288	K.SMVDFMNTDN#FTSHR.L	13565.4	26378.2	24511.4	24500.9	26087.8	31096.4	28598.3	26130.2	29903.1	15760.8	16965.5	17445.2	19058	18242.2	19863.3	18994.8	18513.2	18622.7	-0.497478	0.00203065
P50895	BCAM	439	R.TQN#FTLLVQGSPELK.T	7749.54	19384	20771.1	16744	19354.2	20458.8	20899.4	18650.5	24082.8	15356.1	14779.4	12034.6	12224.2	12568.2	14188.7	12953.2	11875.1	13120.8	-0.497091	0.0069399
Q504Y0	SLC39A12	134	K.LN#M*SNK.E	1515.16	2397.42	2133.78	2039.34	1882.42	2467.91	2515.21	2134.68	2913.73	2289.48	1926.99	1353.76	1474.82	979.129	1205.8	1394.35	1834.51	1715.33	-0.49671	0.00373299
Q13003	GRIK3	278	R.YSGVN#LTGFR.I	457.904	1265.92	1065.48	1023.58	810.055	1087.39	1068.78	1082.01	999.821	672.942	815.294	666.589	674.032	751.184	641.114	703.915	654.329	706.563	-0.49533	0.00555287
Q92823	NRCAM	223	R.FN#HTQTIQQK.Q	3326.39	5892.35	5209.23	4709.15	5233.52	5576.26	4596.36	5316.43	6034.38	3404.9	4253.27	4100.98	3923.12	1403.84	3725.25	4276.76	3870.64	3608.53	-0.494885	0.00196513
P35498	SCN1A	1403	K.LIERN#ETAR.W	519.602	740.353	849.17	775.412	936.609	1049.63	1091.92	1028.6	1036.25	737.62	705.129	540.408	638.777	588.415	653.748	656.661	583.774	593.717	-0.494441	0.00303509
O00533	CHL1	1026	K.ISGVN#LTQK.T	4255.7	9102.2	8651.6	8089.43	8671.61	9536.23	8426.47	7537.85	9953.07	4477.27	5290.38	6001.12	6151.31	6483.28	6360.85	6039.08	6186.78	5713.49	-0.493989	0.00227372
Q86WK6	AMIGO1	315	R.VLDEVTN#GTVSVSK.D	2198.06	4395	4387.73	3781.55	4217.24	4931.44	4462.3	4689.07	5106.82	3053.78	2957.08	2643.37	2930.28	2925.72	3172.26	3131.28	3150.69	3144.95	-0.493615	0.00250242
P26006	ITGA3	926	R.AHCVWLECPIPDAPVVTN#VTVK.A	533.557	976.141	761.65	807.559	801.343	786.565	867.948	868.855	822.595	714.974	678.165	492.499	516.591	480.447	578.893	550.016	511.677	610.601	-0.493195	0.000265367
Q9Y4L1	HYOU1	515	R.VFGSQN#LTTVK.L	5128.33	10679.6	9952.35	9877.14	10855.8	10302	9155.61	10798.1	10765.4	6274.26	7595.61	6994.74	7236.81	7145.36	6835.22	6909.72	6417.52	6773.6	-0.493003	0.00147752
Q96JJ7	TMX3	258	K.N#TSVEHTR.L	3107.65	5340.83	3365.28	3247.71	3269.31	3608.7	3807.39	4000.8	3701.34	2440.92	3121.97	2826.76	3256.55	2573.87	2403.93	2249.84	2657.7	2243.86	-0.492494	0.00116934
Q6ZMG9	CERS6	18	R.FWLPHN#VTWADLK.N	5689.43	12136.7	11227.3	9972.67	11634.1	12979.4	10266.9	11077.9	12749	6592	7614.88	8121.63	7656.37	7478.3	7860.69	8568.48	7803.54	7775.22	-0.492439	0.00240605
P42261	GRIA1	406	K.FVPAATDAQAGGDNSSVQN#R.T	431.043	613.658	592.847	590.093	581.182	603.728	540.209	603.462	576.155	373.484	412.865	413.231	413.123	382.856	395.177	373.207	375.47	413.608	-0.53058	5.72261e-06
Q16620	NTRK2	241	K.HMN#ETSHTQGSLR.I	8670.49	15184.8	14397.2	14097.4	13721.5	14881.8	15847.8	14209.1	15465.8	10246.2	10915.7	9772.59	10225.7	9711.81	9143.23	9677.94	10495.6	9731.27	-0.492144	0.000362133
Q07954	LRP1	1511	K.WTGHN#VTVVQR.T	1033.21	1729.32	1850.84	1628.41	1815.76	1709.79	1744.05	1790.33	1939.04	1178.43	1278.93	1212.26	1441.21	1004.95	1113.9	1143.39	1296.19	1171.65	-0.491447	0.000338226
Q9NY72	SCN3B	95	R.LQWN#GSK.D	3559.16	8088.61	6543.38	5793.8	7137.49	7371.74	5756.16	6511.92	7618.78	3439.81	4692.11	4942.04	4432.57	5077.61	4943.21	4517.7	4784.56	4709.78	-0.49102	0.00291891
O95196	CSPG5	57	K.GSPAWEPPAN#DTR.E	651.272	1676.5	1675.64	1273.95	1957.68	1849.9	1607.34	1407.88	1833.7	814.729	1100.04	1009.43	1356.44	1362.7	1234.79	1129.92	1123.29	783.85	-0.490883	0.0115288
O60486	PLXNC1	553	K.SQPN#RTCTCSIPTR.A	2900.61	4726.99	7511.71	7046.81	7231.2	8104.94	5885.53	6060.37	8710.59	4184.13	4961.91	5097.04	4097.78	4989.25	3568.71	4144.52	5254.42	5106.03	-0.490729	0.0150748
Q9HCB6	SPON1	214	R.LTFYGN#WSEK.T	9394.05	12096.9	12377.6	12244.8	12789.4	13161.9	12986.6	14129.2	14777.9	8682.7	10216.6	9208.85	7853.26	9883.08	8687.85	8328.02	8962.48	9295.13	-0.490413	3.37633e-05
Q9NXL6	SIDT1	136	R.TLCPSEATN#ETGPLQQLIFVDVASM*APLGAQYK.L	335.88	639.283	753.964	653.139	649.053	719.076	644.286	772.176	695.532	407.085	558.308	416.604	501.001	504.467	465.265	404.078	437.612	479.433	-0.490109	0.00201176
P02730	SLC4A1	642	K.VSN#SSAR.G	1307.44	1827.45	1082.78	1028.03	1719.7	2093.22	1077.11	2407.2	2067.72	809.474	591.168	1863.73	1302.65	1940.73	1347.65	721.574	1146.49	690.539	-0.488495	0.0698732
Q8TAB3	PCDH19	485	R.DPDLGLN#GSVSYQIVPSQVR.D	2215.14	3532.21	3782.65	3731.76	3250.64	3677.02	3655.58	3523.43	3598.5	2288.65	2620.07	2522.76	2661.34	2406.35	2504.79	2310.65	2591.06	2173.99	-0.48801	0.000187581
O75899	GABBR2	404	R.IILNAMN#ETNFFGVTGQVVFR.N	1729.28	3047.94	2782.26	2697.95	2915.31	2893.77	3054.74	2891.2	2826.23	1907.94	2092.52	2024.36	1810.86	1982.71	1969.73	2059.65	1874.11	1999.97	-0.487061	0.000303303
O95490	ADGRL2	744	R.N#STIAVNSHVISVSINK.E	1247.13	1938.23	1757.23	1881.94	2063.23	1891.97	1889.31	1982.17	1992.51	1229.74	1370.77	1308.46	1341.92	1335.54	1253.13	1337.79	1302.06	1405.6	-0.485835	0.000136921
Q9GZM7	TINAGL1	78	R.ADDCALPYLGAICYCDLFCN#R.T	2617.17	4676.42	4650.38	4477.53	4568.4	4725.74	5087.04	4971.19	4402.16	3463.26	3655.34	2940.51	3012.69	3349.16	3103.67	3028.18	2920.39	3228.82	-0.485183	0.000572642
Q96FE5	LINGO1	542	K.TFAFISNQPGEGEAN#STR.A	2669.08	4045.35	3891.04	3586.73	4292.17	4708.09	4353.95	4194.92	4123.62	2462.73	2763.85	2755.55	2934.68	3304.28	3090.25	2685.27	2804.26	2832.95	-0.484526	0.000239523
Q9P232	CNTN3	913	K.KTPPSQPPGNVVWN#ATDTK.V	981.756	1801.69	1036.45	1425.9	1568.44	1751.59	1539.28	1401.42	1637.83	952.647	1046.02	1088.71	1109.34	1048.47	1091.79	963.875	1069.35	1025.53	-0.484366	0.00235242
P16284	PECAM1	453	K.VLEN#STK.N	758.124	1351.96	971.789	934.526	712.146	969.002	992.309	1700.57	998.893	745.989	918.328	718.639	691.314	692.566	713.103	829.224	648.126	755.052	-0.484205	0.0196286
Q6N022	TENM4	1705	R.LTN#VTFPTGQVSSFR.S	1248.94	2753.8	2601.38	2535.94	2742.29	2692.3	2979.87	2816.7	2722.81	1799.46	1842.79	1670.55	1894.56	1963.29	1848.64	1905.92	1697.9	1887.83	-0.484098	0.00245825
P05186	ALPL	230	K.N#KTDVEYESDEK.A	1101.61	4981.39	8762.6	6296.79	5219.79	5356.64	3089.52	3977.7	4806.81	3833.63	3221.64	2621.03	5630.98	3086.24	3207.52	3525.27	3275.6	2768.93	-0.483895	0.0989772
Q9P232	CNTN3	931	K.AMEN#ESEVTGYK.V	847.395	1793.16	1307.91	1565.94	2079.29	1705.7	1809.13	1496.43	1772.41	993.748	1105.46	1158.82	1221.51	1292.66	1126.93	1077.2	1136.47	1170.6	-0.483482	0.00481105
Q07954	LRP1	2117	R.THAN#GSIK.R	3327.5	7249.33	6930.68	6739.43	6608.06	7471.11	7154.63	6764.36	7129.05	4948.92	6428.53	5086.47	5553.98	1334.05	5114.05	4579.78	4583.45	4857.29	-0.48283	0.00850179
Q9P232	CNTN3	765	R.YVFRN#ESIVPYSPYEVK.V	3276.49	6280.07	5241.39	5193.59	5535.62	6107.86	5165.24	5139.97	5992.19	3231.7	3800.14	3818.48	3856.92	4183.59	3967.94	3714.02	3943.43	3808.87	-0.481738	0.000750151
Q9NZN1	IL1RAPL1	122	R.N#STYCM*K.V	1513.36	4033.67	2945.12	2939.43	3345.56	2934.47	3212.2	2891.61	3653.72	1915.05	2192.22	2749.04	2487.06	1871.43	2114.91	2369.91	1951.6	2020.39	-0.481697	0.0056743
Q9UBV2	SEL1L	217	K.AASM*N#HTK.A	3288.21	4524.29	3821.67	3679.05	3890.93	4088.68	4181.7	4762.74	3939.96	2348.89	3622.97	3485.5	3518.9	2319.2	2671.88	2541.81	3117.21	2282.69	-0.481625	0.000220696
Q16620	NTRK2	254	R.ITN#ISSDDSGK.Q	7303.85	15773.1	15409	14606.1	14483.8	17627.1	14582.8	13182.4	15937.7	10757	11629.5	9062.73	10631.3	10294	9548.97	10628.6	10005.9	9790.65	-0.481155	0.00279643
P00738	HP	207	K.NLFLN#HSENATAK.D	862.766	803.456	741.866	838.297	752.037	804.868	786.501	1124.97	971.549	594.044	603.396	584.824	554.596	749.516	626.796	642.323	583.408	567.762	-0.481112	0.000202293
O60637	TSPAN3	167	K.N#QSVPLSCCR.E	2412.52	4524.98	3891.33	3796.6	3904.67	3821.15	3143.14	4619.58	4490.42	2922.71	3470.38	3308.44	2744.15	2608.64	2165.82	2710.48	2573.96	2289.86	-0.480937	0.00164702
Q07954	LRP1	1825	R.N#STTLVMHMK.V	10459.4	12711.5	12546.5	12194.3	12591.8	11991.2	12551	12497	13447.1	8871.89	9767.59	9011.86	8942.3	7546.15	8218.97	9027.35	9028.17	9147.08	-0.480286	3.45163e-08
Q495W5	FUT11	166	R.LFN#LTSTFSR.H	4246.78	5888.33	6266.26	5454.4	5946.21	5968.78	5937.88	6342.62	6277.24	4137.11	4543.83	3897.55	4315.02	4030.53	4039.71	3937.62	4331	4282.73	-0.480126	3.20355e-05
Q15223	NECTIN1	139	R.ESQLN#LTVMAKPTNWIEGTQAVLR.A	4295.34	8033.38	8810.6	7106.72	10653.7	10562.3	7626.27	9444.84	9388.05	4422.72	5561.68	6467.46	5787.58	5805.22	6373.85	6038.24	7174.12	6798.55	-0.480115	0.00672059
Q14832	GRM3	238	R.LRN#ICIATAEK.V	2177.49	4369.46	4145.05	3567.67	4737.89	4345.52	4481.47	3738.19	4359	2402.24	2719.94	3122.48	3120	2992.83	2872.74	2935.74	2722.3	2868.46	-0.479908	0.00206224
Q99519	NEU1	343	R.VN#LTLR.W	1050.55	1901.4	1740.26	1694.47	1479.53	2484.24	2296.98	1889.63	1854.85	1310.41	1460.99	1330.95	1209.86	1224.58	1254.75	1327.79	1262.8	1372.72	-0.47973	0.00608175
P24043	LAMA2	1614	K.M*LYGLEN#M*TQELK.H	821.059	1274.21	1241.18	1223.37	1158.52	1136.61	1295.87	1275.94	1248.22	927.761	927.83	860.235	813.168	768.863	807.395	886.32	812.092	851.551	-0.479718	6.94124e-05
Q9NV96	TMEM30A	294	R.YSLN#VTYNYPVHYFDGRK.R	7789.97	14374.2	13034.4	13480.3	12545.4	13960	14855.8	12914.7	14344.2	8622.33	9409.89	8687.89	8630.34	10699.8	10008.7	9259.29	9088.68	9746.21	-0.479101	0.000607946
Q9UQ52	CNTN6	865	K.N#ITGLK.A	244.616	591.648	979.24	660.731	850.712	600.002	663.689	725.197	855.974	362.753	611.045	360.465	600.593	522.812	382.227	478.222	492.117	617.737	-0.479048	0.0301072
Q16853	AOC3	592	R.YLYLASN#HSNK.W	1050.85	1033.9	1079.95	1017.61	828.881	1008.85	1115.03	1135.36	1118.82	772.996	749.491	852.483	816.717	701.945	734.292	674.021	709.988	724.963	-0.478924	1.60838e-06
Q9NY47	CACNA2D2	202	K.VN#YSYAAVQIPTDIYK.G	5260.87	5795.86	5643.71	4832.02	5192.35	6026.23	5714.01	5358.31	5898.37	4085.68	3853.14	3598.74	3476.16	4262.75	4494.25	3852.38	3665.33	4398.61	-0.478476	1.63048e-07
Q13443	ADAM9	231	R.N#QTAVR.E	274.544	408.639	285.046	314.698	344.524	291.947	321.311	424.757	367.294	203.583	258.989	303.754	313.256	279.068	181.832	226.367	236.835	173.95	-0.47787	0.00140806
Q6UXK5	LRRN1	611	K.SCVN#VTTK.N	664.067	970.079	1205.85	1452.04	1130.04	1105.48	1281.28	1037.3	1215.39	745.013	886.151	721.523	839.745	735.997	761.334	782.108	865.92	890.03	-0.477216	0.00243444
Q9NY47	CACNA2D2	386	K.AGFEYAFDQLQNSN#ITR.A	2677.42	4602.49	4754.08	4009.19	4460.06	4983.06	4566.29	5198.68	4843.53	3139.73	3008.54	2902.99	2877.53	3502.67	3573.94	3075.47	3121.36	3607.15	-0.476877	0.000775016
P04275	VWF	1574	R.YQGGN#R.T	564.257	650.603	951.001	964.5	587.983	963.978	690.319	892.662	1454.85	605.213	665.633	809.347	649.458	606.553	518.314	538.103	665.124	490.61	-0.476569	0.0339922
Q9HAR2	ADGRL3	737	R.VAFVLYNNLGPYLSTEN#ASM*K.L	1155.14	1994.8	1951.17	1864.24	2075.74	2104.77	2118.04	2071.18	2215.28	1364.6	1410.81	1280.72	1317.43	1554.46	1434.35	1324.98	1386.17	1542.83	-0.476206	0.000639402
P07686	HEXB	142	K.TQVQQLLVSITLQSECDAFPN#ISSDESYTLLVK.E	234.53	620.628	554.105	440.405	566.851	596.365	486.25	597.168	596.855	305.978	450.623	404.871	418.404	359.683	371.092	373.75	393.747	296.665	-0.475752	0.00717225
P14136	GFAP	249	R.TQYEAM*ASSN#M*HEAEEWYR.S	1760.97	2664.89	2647.17	2564.36	2525.44	2641.71	2880.47	2709.23	2820.32	2118.58	1947.14	1748.01	1761.54	1715.52	1851.69	1854.95	1777.3	1921.12	-0.475539	8.7542e-05
Q6ZN44	UNC5A	218	R.LADTAN#YTCVAK.N	490.691	982.258	946.304	947.774	900.771	1083.78	986.897	1017.63	1116.86	625.411	661.893	700.656	687.682	535.446	735.365	681.098	733.224	735.403	-0.474962	0.00215578
P24043	LAMA2	2648	R.YM*QN#LTVEQPIEVK.K	1532.04	2731.25	2283.48	2537.7	2591.47	2278.46	2566.66	3188.7	2891.25	1912.96	1993.61	1648.06	1987.03	1551.28	1836.78	1707.12	1776.32	1847.93	-0.474962	0.00162028
Q96NI6	LRFN5	339	R.SLVYDN#GTLDILITTVK.D	5008.61	9179.22	8810.52	7983.78	9635.82	9900.02	10054.3	9646.75	10290.9	5575.74	6588.47	6194.6	6203.82	6981.91	6952.28	6285.66	6555.72	6603.11	-0.474574	0.00156202
Q9UHN6	CEMIP2	1092	R.QN#GSLSK.I	640.304	928.183	876.11	829.721	741.85	867.011	834.05	1056.74	716.358	579.901	716.089	692.055	767.254	542.623	518.448	494.058	562.883	521.07	-0.473572	0.00047743
Q16787	LAMA3	242	K.N#FTFSHTLR.E	585.408	881.593	933.888	841.565	878.559	967.417	802.643	861.855	1032.66	664.828	629.395	683.852	590.456	540.859	618.684	630.556	635.124	615.772	-0.472926	0.000298695
Q9UQM7	CAMK2A	312	R.KLKGAILTTM*LATRN#FSGGK.S	1371.35	1179.86	2945.6	670.957	1493.53	2730.86	930.311	1751.53	889.656	903.871	1188.79	1858.97	1350.65	702.009	717.547	2138.81	648.052	554.133	-0.472641	0.206149
Q00975	CACNA1B	256	K.ACFPN#STDAEPVGDFPCGK.E	450.86	694.11	646.382	606.108	627.83	685.393	666.139	736.49	724.869	447.947	474.413	463.602	448.477	542.83	454.42	448.363	468.974	461.107	-0.471654	0.000139606
Q8TAB3	PCDH19	546	K.DGGLPSLQSN#ATVR.V	2739.04	4638.52	4260.16	3950.21	4172.4	4394.55	4573.91	4632.03	5059.79	2998.07	3431.22	3113.73	3166.73	3075.76	2977.91	3102.15	2935.92	2913.09	-0.471235	0.000522142
O14522	PTPRT	208	R.LQNVEVNVGQN#ATFQCIAGGK.W	325.849	582.103	534.947	562.707	535.444	581.861	629.615	578.526	623.26	348.518	378.574	381.449	365.059	408.123	471.768	386.943	401.375	432.472	-0.471032	0.000707375
P0C7U0	ELFN1	349	R.M*YTLEHFN#NSK.A	1311.53	2385.82	2109.89	2013.58	2210.75	2234.68	2375.25	2259.61	2275.01	1552.95	1569.3	1469.84	1530.81	1616.19	1547.93	1538.68	1432.14	1577.31	-0.470971	0.000577316
O75493	CA11	118	R.HVSFLPAPRPVVN#VSGGPLLYSHR.L	1212.42	1953.86	1897.62	1957.84	1958.89	2004.34	2231.02	1999.12	2087.45	1356.14	1377.7	1309.62	1270.08	1475.7	1468.12	1384.2	1312.81	1530.79	-0.470772	0.000353103
Q9P2C4	TMEM181	299	K.GMN#FTWK.T	2785.28	6175.43	5157.27	4937.16	5722.26	5509.15	5189.11	5250.87	6018.2	3700.2	4181.91	3628.29	3437.88	3561.04	3799.62	3754.8	3655.8	4011.03	-0.470747	0.00220957
Q9NT68	TENM2	1712	R.LTN#VTRPTGVVTSLHR.E	2552.99	5453.56	4826.19	5327.12	5281.08	5445.55	5167.24	4743.72	5408.91	3358.67	3717.43	3796.48	3121.74	3208.39	3767.51	3703.97	3632.51	3599.93	-0.470397	0.00192684
P29320	EPHA3	232	R.GSCVN#NSKEEDPPR.M	834.075	2030.92	1946.39	1810.02	2477.02	2186.54	2386.98	1924.63	2109.35	1342.31	1230.07	1511.85	1408.51	1547.43	1823.72	1300.84	1296.64	1318.71	-0.470333	0.00892726
Q16827	PTPRO	227	R.TAPYPPQN#ISVR.I	1584.28	2979.96	2886.15	2888.07	3021.71	3079.84	3068.69	2820.63	2970.55	1858.15	2034.65	2031.66	2208.79	2087.64	1992.06	1885.18	2107.63	2059.19	-0.470054	0.000913682
Q76B58	BRINP3	168	K.RAEGSDSTTN#SSSVTLETLHQLAASYFIDR.D	227.619	445.802	362.759	360.545	407.896	425.239	444.582	438.993	428.88	283.811	286.574	279.95	265.151	324.655	298.998	264.396	254.567	299.612	-0.469837	0.001362
A6NL88	SHISA7	97	R.APPPAELCHGYYDVM*GQYDATFN#CSTGSYR.F	130.356	219.201	261.913	210.281	248.695	286.9	268.592	235.415	275.321	138.384	150.104	155.41	194.313	203.561	196.738	160.589	185.016	158.818	-0.46969	0.00301648
Q8WXD2	SCG3	346	K.N#ATDNISK.L	1784.52	2947.62	2695	2632.88	2704.24	3153.67	3018.92	2497.2	3208.64	1874.86	1997.28	1983.46	1964.39	1903.72	2164.94	1894.29	2005.28	2015.41	-0.468987	0.000671847
Q9UHC6	CNTNAP2	630	K.VYCN#M*TEDK.V	10089.8	16273.9	14905.7	11831.3	15422.1	16313.8	14359.8	16705.8	16538.4	10054.2	11434.9	10944.5	11757.3	9530.39	11564.8	12113.6	9908.08	8399.15	-0.468651	0.000508671
Q07954	LRP1	1575	K.DN#TTCYEFKK.F	7449.08	16372.3	16748.4	13821.6	18644.2	17114.7	16102.4	16544.9	18318.5	11345.9	12824.4	10821.3	11524.9	9441.47	11640	10985.3	12294.5	11126.4	-0.468255	0.00461391
Q7Z408	CSMD2	3175	R.TCLPN#LTWSGTPPDCVPHHCR.Q	540.774	1130.65	965.416	964.836	990.837	1057.63	984.881	972.256	1070.87	606.146	670.236	706.656	762.033	672.59	784.464	729.493	676.144	667.628	-0.467683	0.00122745
Q07954	LRP1	729	R.IETILLN#GTDRK.I	6850.2	13597.1	12975.2	12108.5	13673.9	13278	15689.6	12649.9	14590.7	9324.21	10098.5	8817	8526.96	8900.56	9891.04	9027.49	9162.87	9723.33	-0.467445	0.00245983
P54289	CACNA2D1	824	K.IDVNSWIEN#FTK.T	6788.23	13640.4	12529.5	11024.5	13463.4	13850.9	11818.9	13096.4	14697.1	7199.75	8330.4	9521.14	8920.94	9343.34	9867.52	9162.13	8968.27	8904.18	-0.467387	0.0021632
Q9BZR6	RTN4R	179	R.DLGN#LTHLFLHGNR.I	500.255	954.995	778.886	745.191	1023.85	1083.05	944.857	943.931	1059.05	481.754	680.706	709.001	627.344	622.79	709.704	628.674	698.854	652.735	-0.467204	0.00388
Q13433	SLC39A6	266	R.NTNENPQECFN#ASK.L	2713.78	5609.45	5374.83	4622.06	5589.68	5532.51	5148.71	5372.98	6332.21	3341.71	3944.6	3783.35	3824.24	3564.66	3631.77	3749.82	3983.84	3667.51	-0.467099	0.00284848
Q16853	AOC3	618	R.IQM*LSFAGEPLPQN#SSM*AR.G	2464.64	3132.83	3332.26	3420	2846.75	3232.91	3766.7	4170.5	3384.95	2476.89	2307.37	2377.25	2363.58	2653.34	2377.25	2284.93	2205.44	2478.81	-0.466961	0.000417619
P24043	LAMA2	1901	K.VSQAESHAAQLN#DSSAVLDGILDEAK.N	1991.68	3531.22	3370.36	2763.81	3646.26	3909.88	3472.46	4019.21	3961.33	3297.77	3558.29	1887.11	2291.17	2659.99	2192.35	2131.11	1985.23	2185.58	-0.466831	0.00556814
Q8N766	EMC1	913	R.FINYN#QTVSR.M	4064.82	6586.11	6184.92	5643.4	6383.75	6207.1	6181.96	6886.58	6873.01	4307.71	4788.04	4416.96	4519.26	4106	4340.13	4468.42	4514.71	4346.31	-0.466695	0.000301641
Q9UHC6	CNTNAP2	546	R.KPGSFAN#VSIDM*CAIIDR.C	45336.1	76493.7	67315	61257.4	70256	70723.2	70333	72971.9	72139	44969.5	49741.9	47054.4	47851.3	49118.1	51291.9	55250.5	47148.6	46736.2	-0.466526	0.000214934
Q8NFP4	MDGA1	235	R.LTN#TTAPPALK.L	1260.28	2389.72	2219.89	2009.64	2441.15	2332.22	2426.86	2203.17	2596.02	1606.85	1709	1538.66	1486.6	1705.65	1575.65	1429.38	1674.31	1663.81	-0.466184	0.00146557
Q07954	LRP1	4364	K.QSGDVTCN#CTDGR.V	458.756	1235.29	1124.87	841.705	908.873	1200.6	873.154	1027.88	1069.24	610.253	963.545	837.421	795.114	695.392	703.434	553.399	621.686	547.061	-0.466102	0.0120413
P54764	EPHA4	408	K.VSITDLLAHTN#YTFEIWAVNGVSK.Y	2457.08	4762.82	4356.06	4002.18	4562.38	4769.71	5221	4673.65	4932.81	2753.46	3269.48	3141.37	2940.07	3132.47	3508.91	3588.2	3110.07	3323.89	-0.466048	0.00171771
Q8IWT6	LRRC8A	66	K.DSCN#DSFR.G	1389.64	2397.37	2459.86	1893.42	2168.37	2461.1	2403.94	2835.59	2464.96	1739.41	1962.13	1761.79	2044.5	1432.02	1498.79	1510.46	1569.18	1304.95	-0.465951	0.00187708
O60486	PLXNC1	86	R.DQAGN#CTEPVSLAPPARPRPGSSFSK.L	2281.22	4211.4	4275.62	3673.69	4405.79	4403.7	2902.45	3631.67	4820.31	2076.24	2759.49	2984.11	2649.15	2567.29	2914.72	2492.13	3472.99	3140.87	-0.465803	0.00453165
P56199	ITGA1	1113	R.SEN#ASLVLSSSNQK.R	3082.87	4790.72	4394.88	4748.56	4101.52	4762.31	4154.48	4615.94	4693.59	3164.02	3684.14	3165.32	3302.52	2746.33	2819.9	3234.74	3253.37	3128.71	-0.465262	8.06378e-05
Q9NT68	TENM2	948	R.GQVVTTDGTPLVGVN#VSFVK.Y	2608.05	5084.74	4579.04	4730.17	4827.69	5026.33	5282.53	4611.49	5099.49	3235.87	3366.69	3275.11	2988.23	3737.93	3767.48	3329.76	3113.1	3500.55	-0.465193	0.00113579
P08581	MET	106	K.AN#LSGGVWK.D	1380.4	2480.38	1662.44	1919.86	1706.89	2529.76	2047.55	1816.11	1912.55	1406.38	1352.79	1823.59	1298.7	1275.86	1476.74	1302.57	1462.89	1245.78	-0.465117	0.00236879
Q7Z3B1	NEGR1	294	R.SILTVTNVTQEHFGN#YTCVAANK.L	1526.1	3025.11	2709.48	2441.91	2875.77	3271.69	2977.89	3039.23	3353.86	1545.47	1734.15	2235.89	1904.8	2008.88	2487.56	2118.32	2244.4	1992.82	-0.46497	0.00286975
P56199	ITGA1	418	R.N#TTFNVESTKK.N	3014.62	6101.89	6191.17	6099.54	5591.58	6006.45	5249.33	5580.6	6747.3	4084.9	4867.94	3983.6	4222.74	3341.79	3475.74	4527.74	3876	4284.19	-0.464248	0.00219477
Q86WK6	AMIGO1	72	K.QQLPNVPHSLPSYTALLDLSHNN#LSR.L	1333.99	1779.79	1617.97	1673.58	1570.12	1758.62	2033.74	1720.62	1778.15	1188.23	1214.32	1106.12	1062.45	1472.05	1335.97	1186.24	1095.31	1407.93	-0.463901	3.04099e-05
Q8NBJ4	GOLM1	109	K.AVLVNN#ITTGER.L	3476.79	6128.35	7098.67	6038.84	6160.43	6313.48	5530.38	6649.45	7437.68	4123.81	4753.48	4237.91	4490.62	4361.32	4644.02	4323.19	4633.83	4198.8	-0.463502	0.00210157
Q5JRA6	MIA3	250	K.TSN#SSQVSNEQDKIDAYK.L	2334.11	6048.37	6203.65	5521.15	6694.64	6794.68	5227.85	6966.57	6349.37	4098.1	4797.59	4254.7	4446.66	3892.58	4278.58	4468.95	3862.06	3715.11	-0.463469	0.00974294
Q9Y6N6	LAMC3	631	R.LLAN#LTSLR.L	844.675	1447.78	1516.71	1233.23	1205.67	1176.82	1265.87	1598.43	1868.32	1337.38	1281.67	995.118	1044.44	977.334	870.814	785.798	817.174	709.102	-0.463188	0.00832759
Q9P273	TENM3	419	K.FN#ISLQK.D	999.481	2542.66	2023.53	2068.33	1876.63	2122.04	2261.14	1860.32	2258.8	1420.4	1438.27	1508.97	1191.16	1647.27	1481.19	1474.98	1391.51	1513.03	-0.46313	0.00481168
Q14956	GPNMB	275	K.DLPIMFDVLIHDPSHFLN#YSTINYK.W	15653.6	20575.8	15209.2	14751.8	15987.3	12358.1	16443.4	19240.1	21009.8	24573	18307.6	8716.8	9440.23	8947.57	10288.2	10504.1	8288.34	10643.2	-0.463054	0.046521
P55290	CDH13	86	R.N#ITAVGK.T	1568.68	2435.88	2503.57	2501.47	2586.18	2540.12	2481.25	2439.7	3020.91	1459.36	1586.79	1755.52	2050.76	2024.05	1760.27	1700.7	1812.95	1869.51	-0.462729	0.000464019
Q7Z553	MDGA2	92	R.FQDSSVFN#ETLR.I	908.315	1826.69	1657.29	1442.16	1778.98	2024.41	1785.52	1875.37	1908.84	1188.71	1325.19	1156.32	1250.16	1041.69	1360.33	1271.06	1209.28	1232.96	-0.462612	0.0030132
Q16288	NTRK3	388	K.NPLGTAN#QTINGHFLK.E	7124.22	11698	10821	10487	12018.8	11112.9	12225.3	11201.3	12451.4	8076.31	8171.51	7783.64	7583.45	8251.06	7906.46	8449.9	7682.5	8044.48	-0.462486	0.000424079
Q9ULF5	SLC39A10	218	R.GEPSNEPSTETN#KTQEQSDVK.L	795.291	1820.01	1979.92	1663.31	2196.5	2233.84	1845.2	1769.77	2086.14	1154.49	1267.01	1257.88	1340.41	1429.39	1288.57	1417.12	1529.54	1212.76	-0.462196	0.00827237
B4DS77	SHISA9	116	R.RLN#QSTCTNYDTPLWLNTGKPPAR.K	3840.07	9619.89	7337.48	7477.3	7537.27	8101.32	7634.26	6776.22	8372.77	4932.33	5435.37	5624.68	4530.7	5387.72	5708.61	5424.67	5129.6	6246.03	-0.462019	0.00428063
P51688	SGSH	264	R.DAGVLN#DTLVIFTSDNGIPFPSGR.T	3093.15	4596.65	4224.98	4006.3	3799.84	4242.39	4579.99	4479.24	4522.91	3393.23	3280.25	3063.24	2837.42	3436.41	2877.03	2851.8	2584.08	2950.84	-0.461096	4.15949e-05
P24387	CRHBP	204	R.N#CSFSIIYPVVIK.I	2358	7870.56	5482.82	5582.71	5819.99	5585.19	6550.76	6136.82	6496.46	3890.12	4006.47	3543.07	4284.06	4417.6	3903.88	3950.54	3841.66	5874.7	-0.460243	0.0140745
P26012	ITGB8	456	K.NYAIIKPIGFN#ETAK.I	10249.4	24632.6	21340.8	20611	26619.3	21535	23026.2	21679.7	25651.2	17708.8	17610.8	14599.8	14409.8	13562.3	14484.9	18723.7	14850.5	16056.3	-0.460065	0.0057147
P55283	CDH4	661	R.KN#WTITR.L	2410.4	4746.15	4418.36	3894.37	4332.5	3960.65	3685.18	4153.29	4445.63	3130.73	3160.93	3115.22	2845.44	2595.88	2505.62	3346.04	2836.43	2668.43	-0.460033	0.00104389
Q96PZ7	CSMD1	2894	R.GSESLIGN#DTR.V	1473.78	2242.88	2126.27	1964.28	2237.58	2138.31	2307.69	2067.65	2472.52	1510.6	1613.9	1591.99	1574.39	1296.74	1573.76	1573.01	1543.77	1561.6	-0.45953	0.000180255
Q13641	TPBG	124	R.RPPLAELAALN#LSGSR.L	14892.2	24976.9	22100.8	21534	21418.8	22268.8	29428	23126.7	25937.2	15824.3	14946.3	15344.2	16342	16822.7	19250.2	17644.5	16220.4	17209.6	-0.459274	0.00125783
P12821	ACE	146	K.RQQYNALLSN#MSR.I	1319.92	1976.14	2330.27	1782.58	1974.18	1921.15	2461.74	2126.76	2939.83	1556.76	1855.88	1556.17	1372.92	1476.36	1550.96	1393.84	1466.94	1470.68	-0.459002	0.00537182
Q13449	LSAMP	300	K.LGVTN#ASLVLFRPGSVR.G	44733.4	84777.4	70767.1	69700	77270.2	81296.1	67449.6	88557.8	91638.4	42982.7	52219.4	52629.9	46187.2	54656	53072.9	52871.9	58098.4	57160.9	-0.525139	0.00106464
P78348	ASIC1	368	K.DQEYCVCEMPCN#LTR.Y	1867.59	2723.96	2861.89	2539.48	2713.25	2903.15	2793.31	2711.51	3033.26	1928.43	2019.33	1863.84	2105.53	1829.63	1947.31	1961.18	2041.42	1880.34	-0.458179	0.000133073
P43146	DCC	478	R.ALN#TTQPGSLQLTVGNLKPEAM*YTFR.V	4610.66	8562.02	8098.85	7650.34	8207.3	8649.45	8009.7	8650.46	9586.05	5026.47	5291.02	6120.21	5328.77	5854.81	6823.94	5811.64	6025.66	6160.54	-0.457742	0.00123555
Q9UIQ6	LNPEP	834	R.SALLEFACTHNLGN#CSTTAMK.L	7589.16	16502.9	15491.9	14260.7	15756.6	16844.3	16291.5	18199.8	16858.4	11127.1	11848.7	10635.7	10934.4	11076.4	11033.8	11385.5	11210.2	11085.1	-0.457676	0.00368383
Q96KA5	CLPTM1L	229	K.DLMVIN#R.S	1498.91	2740.36	2796.85	2263.82	2833.87	2691.45	2455.53	2903.73	3061.61	1601.94	2156.76	1829.82	2160.31	1622.24	1915.12	1724.21	2172.33	1748.52	-0.457303	0.00181509
O60486	PLXNC1	407	K.VILGEN#LTSNCPEVIYEIKEETPVFYK.L	6670.57	11688.6	11331	10055.2	12370.7	11951.7	10116.7	10591.3	12592.7	6814.7	8232.78	8447.57	6802.12	9043.61	8521.27	7106.54	8103.91	7876.14	-0.456681	0.000973725
Q8WYK1	CNTNAP5	535	K.DLISVQQGSLGN#FSDLHIDLCSIK.D	447.378	948.602	891.479	774.373	1028.92	1000.15	1082.83	914.068	1108.03	615.735	680.376	601.635	623.889	741.711	753.999	691.532	592.515	674.913	-0.455637	0.00613459
Q9UIQ6	LNPEP	145	K.KN#QSIGLIQPFATNGK.L	3555.91	8381.91	8160.12	7609.04	7725.85	8081.48	7651.26	8951.06	8679.94	5334.57	6107.31	5544.21	5441.55	5385.44	5212.39	5782.28	5981.2	5408.1	-0.454734	0.00457136
P57087	JAM2	187	R.LGSQSTN#SSYTM*NTK.T	10878.3	11279.3	10886.4	8797.54	12420.8	10704.5	12706	12078.7	12011.7	10529.6	9316.84	7209.55	8335.14	6050.21	7740.87	8725.06	7612.28	8743.78	-0.454496	8.6892e-05
P78324	SIRPA	270	R.AENQVN#VTCQVRK.F	71493.4	116506	108459	99838.2	114472	117412	111279	121101	124494	73461.7	83514.1	84153.1	79800.8	74988	80308.1	81016.1	81776.3	80079.4	-0.454017	0.000455805
Q5R3F8	ELFN2	117	K.LSN#LTEGM*LR.G	1233	2751.79	2633.47	2684.98	2566.98	2741.53	2714.22	2489.63	2874.41	1661.43	1941.34	1766.36	1695.73	2204.86	1865.84	1816.8	1758.47	1855.75	-0.453783	0.00307397
Q9P1W3	TMEM63C	16	R.LQN#MTVDECFQSR.N	4840.66	6050.23	5377.3	5265.9	5428.58	6218.33	5494.98	5390.12	6223.72	3942.52	3956.1	3914.62	3739.48	3932.37	4451.71	3940.69	4384.37	4460.38	-0.453612	1.7374e-06
Q99784	OLFM1	394	R.LDPVSLQTLQTWN#TSYPK.R	7009.35	15458.2	13954.9	13837	16275.9	17737.1	17142.8	16004.2	17750	9038.63	9728.07	10203.9	10816.1	11960.5	13218	11178.2	10923.4	11669.6	-0.453115	0.00643063
Q53EL9	SEZ6	289	K.VQN#ISLR.E	757.382	1488.44	1375.58	1416.97	1446.03	1510.48	1319.1	1167.27	1606.86	828.918	1025.88	1035.08	1084.48	932.321	984.254	975.633	984.367	979.107	-0.453098	0.00237327
P24043	LAMA2	55	R.GLFPAVLNLASNALITTN#ATCGEK.G	2088.6	3401.28	3193.04	2840.44	2753.58	2772.8	2764.55	3263.9	3990.56	2558.2	2935	1801.64	2099.83	2160.75	1915.18	2104.47	2089.75	2109.87	-0.452973	0.00190438
Q16515	ASIC2	365	R.TPCN#LTR.Y	2634.7	6235.65	5985.31	5490.14	7015.09	6511.98	6229.53	5996.83	6609.15	3630.41	4173.73	4081.01	5509.13	4988.04	4023.31	3800.29	4294.72	4010.76	-0.452746	0.00631555
Q8NFP4	MDGA1	826	R.LVSPLYN#ASAK.F	1982.17	3600.31	3419.84	2903.69	3453.83	3557.82	3591.24	3296.04	3617.21	2491.67	2383.09	2327.62	2151.78	2652.52	2294.97	2266.23	2297.79	2646.75	-0.451732	0.000905311
Q6UWY0	ARSK	108	K.GLDPN#YTTWM*DVM*ER.H	210.217	384.936	331.495	355.156	360.401	416.084	393.18	380.093	373.278	251.472	247.291	238.883	218.318	291.521	279.157	256.974	253.119	307.972	-0.450845	0.00108496
Q8IZS8	CACNA2D3	553	R.RKPN#YSSVDLSEVEWEDRDDVLR.N	593.466	957.671	950.589	972.048	859.045	984.973	1042.04	918.82	1037.72	744.525	713.372	657.651	617.18	656.829	674.049	682.041	609.901	729.282	-0.450738	0.000439283
Q92729	PTPRU	548	K.LRN#ETYHVFSNLHPGTTYLFSVR.A	685.246	993.538	962.37	956.574	876.005	976.805	1090.03	947.161	988.132	720.878	674.683	619.232	620.414	768.797	743.182	677.968	647.461	731.023	-0.450246	5.92998e-05
Q92854	SEMA4D	191	R.N#SSHSPLR.T	1860.69	3704.51	3281.99	3318.25	3500	3610.31	3226.09	3773.57	4142.66	2154.45	2834.24	2799.14	2824.46	2083.83	2453.68	2286.63	2577.17	2252.82	-0.450059	0.00251419
Q9UBD6	RHCG	48	K.N#LSDMENEFYYR.Y	993.455	1587.36	1293.61	1176.17	1164.75	1971.81	1415.44	1338.19	1403.6	1111.76	1004.58	688.264	924.056	1591.68	770.935	992.732	922.589	1030.39	-0.449944	0.010785
Q9Y5H3	PCDHGA10	51	K.GSFVGN#ISK.D	1733.92	2040.05	2085.57	2131.02	2178.38	2082.54	2246.95	2254.11	2690.23	1574.02	1759.89	1928.13	1629.27	1500.9	1444.79	1508.21	1570.6	1319.9	-0.449718	5.55023e-05
Q8WYK1	CNTNAP5	622	R.HQGNTAGFFYIDSDGSGPLGPLQVYCN#ITEDK.I	168.824	315.638	286.585	258.536	298.961	290.328	304.08	290.899	325.291	207.653	222.731	193.11	202.169	218.876	221.909	206.548	195.794	190.548	-0.449553	0.00106682
Q5VV43	KIAA0319	262	K.ASQLQEQSSN#SSGK.E	355.913	598.432	761.208	612.92	587.322	650.664	595.453	715.48	698.95	377.923	545.167	537.025	517.766	443.382	448.245	351.188	473.264	391.442	-0.448841	0.00285895
Q96PZ7	CSMD1	1572	R.EACFDPGNIMN#GTR.V	1543.77	2221.54	2193.55	1972.58	2139.35	2100.15	2304.56	2145.21	2335.35	1526.71	1587.06	1460.42	1415.97	1612.23	1614.41	1599.63	1492.12	1589.19	-0.44781	6.07945e-05
Q14DG7	TMEM132B	85	R.TPPIIN#ASYGPFSVEK.I	3173.23	8096.27	8559.36	8176.92	9414.95	9819.69	9174.28	8507.37	9720.8	5468.41	6117.52	6081.84	6171.58	6438.03	6930.65	6030.81	5889.11	5597.05	-0.447804	0.0111357
Q8WYK1	CNTNAP5	635	K.IWTSVQHN#NTELTR.V	3035.36	4572.28	4263.02	4402.22	4504.17	4495.31	5063.24	4284.38	4782.92	3274.14	3296.36	3153.94	3029.74	3045.04	3373.06	3311.01	3053.44	3354.69	-0.447661	0.000191381
Q9P232	CNTN3	65	R.WQLN#GSDIDM*SM*EHR.Y	3059.16	2934.9	2616.6	2575.23	2543.55	2841.04	2869.29	2680.28	2792.34	1890.11	2047.26	2031.99	2060.65	2170.35	2124.09	1945.6	1929.31	2067.79	-0.447611	9.97767e-08
Q08722	CD47	111	K.SDAVSHTGN#YTCEVTELTREGETIIELK.Y	23877.4	34147	32779	30978.6	32801.5	40343.8	33627.7	37643.3	36677.9	22078.7	26554.4	25563.2	25540.1	20527.3	25369.3	24536.8	26202.8	25796.3	-0.447072	0.000264117
O60486	PLXNC1	686	K.SNVIVTGAN#FTR.A	1345.93	2391.63	2319.5	2404.42	2437.27	2390.24	2335.26	2160.12	2747.69	1469.42	1815.11	1782.48	1547.27	1669.71	1717.76	1694.94	1675.12	1693.49	-0.446649	0.00123993
Q12866	MERTK	442	K.ELLEEVGQN#GSR.A	1613.43	3006.03	2952.89	2531.36	3072.68	3149.97	3161.12	3201.31	3298.84	2369.04	2308.7	1936.22	2076.47	2126.31	2121.54	2143.51	1846.74	2151.61	-0.445755	0.00210014
Q07954	LRP1	3333	R.TCVSN#CTASQFVCK.N	6324.15	13133.8	15301.7	11761.3	14846.8	14452.8	12709.4	14077.3	15433.7	10310.3	11296.1	8978.96	10820.9	8137.81	9532.19	9792.38	10574.6	7232.93	-0.445579	0.0062363
O60486	PLXNC1	715	K.DVIQVSHVLN#DTHM*K.F	6404.08	10549	9398.8	8908.57	9893.49	10922.7	7803.19	8685.05	12011.3	5380.82	6925.29	7644.57	6639.63	7570.35	7596.8	6132.17	7463.05	6762.57	-0.445303	0.00195177
Q9UJ14	GGT7	283	R.ALAEQLPPN#M*SER.F	3463.69	4845.75	4950.24	4610.23	5177.67	5128.11	5466.09	5637.9	5622.41	3566.4	3827.89	3388.05	3674.08	3643.92	3683.26	3598.93	3777.98	3817.06	-0.445297	0.000295566
Q16787	LAMA3	2265	K.EVIDTN#LTTLR.D	735.272	1066.25	1156.61	1042.77	1041.38	1184.72	1051.69	1300.41	1806.11	1152.27	941.086	820.539	723.728	1029.56	750.368	737.895	687.913	784.933	-0.445097	0.0158701
Q9UKZ4	TENM1	2145	R.VGVDAN#ITR.Y	815.747	1305.73	1365.47	1096.87	1458.54	1267.71	1352.23	1443.64	1505.45	949.932	973.367	952.621	1032.1	1150.97	829.903	807.153	976.21	859.094	-0.444696	0.00114603
P02749	APOH	162	R.VYKPSAGN#NSLYR.D	2468.94	3201.62	5016.43	2928.74	3741.95	5402.77	3908.68	2565.3	6687.13	3335.99	3283.23	2823.55	2605.51	2702.44	2841.9	2011.38	3012.38	3779.61	-0.444531	0.0636132
O60245	PCDH7	79	K.IDN#LTGELSTSER.R	1757.62	2983.94	3845.62	3104.09	3599.03	4488.48	4110.59	3942.4	4240.28	2567.75	3147.62	2469.2	2824.57	2592.51	2629.95	2552.97	2543.13	2240.3	-0.444488	0.00968427
Q9Y653	ADGRG1	234	R.IN#ATVWK.L	2742.15	4155.45	4368.38	4384.72	4255.62	4904.67	4170.73	4823.88	5317.39	3086.7	3501.74	2440.47	2710.08	2934.84	3622.37	3096.47	3366.24	3993.96	-0.444311	0.00132415
O76024	WFS1	661	K.VYN#STLTWQQYGALCGPR.A	2539.19	2995.74	2712.74	2711.25	2826.49	2831.57	2619.92	2858.02	2767.46	1981.62	1982.84	1920.95	1957.74	2111.14	2092.29	1975.3	2136.85	2114.93	-0.444198	3.24749e-09
Q16787	LAMA3	2728	R.ERFN#ISTPAFR.G	1121.23	1676.82	1514.5	1652.27	1591.25	1981.61	2035.95	1575.62	2192.43	1419.3	1268.01	1261.57	1059.29	1118.72	1608.63	1170.41	1090.59	1282.86	-0.443768	0.00297333
Q9BQS7	HEPH	758	R.EWHN#QSEK.D	319.659	426.324	416.763	366.078	359.928	445.055	378.063	397.31	463.146	391.795	423.17	292.57	329.413	116.962	260.555	281.087	251.835	279.3	-0.443618	0.00795196
Q96PZ7	CSMD1	955	K.SGTVLSPGFPDFYPNSLN#CTWTIEVSHGK.G	826.404	1487.95	1388.06	1368.09	1450.85	1399.58	1619.06	1530.95	1555.87	985.077	1015.74	1000.95	1008.47	1103.68	1076.73	1033.75	987.447	1073.58	-0.44345	0.00124527
Q07954	LRP1	3048	R.KLNLDGSN#YTLLK.Q	6498.79	12628	16428.9	12424.3	14214.4	14990	13679.1	13045.8	15184.8	10166.4	10666.8	8872.76	8872.84	10213.9	9803.61	9542.58	9349.01	10093.2	-0.443411	0.00592182
Q9NYB5	SLCO1C1	533	K.SGN#SSGIVGR.C	460.389	885.151	961.709	887.737	996.379	899.486	767.737	999.217	1083.08	702.835	809.525	609.98	805.599	542.521	627.7	628.295	603.478	509.83	-0.44339	0.00549111
O43155	FLRT2	202	R.IAVISDM*AFQN#LTSLER.L	3638.45	5922.72	5524.09	5088.05	6048.33	5959.31	6138.7	5555.57	6060	3820.78	4160.03	3974.33	3792.44	4500.87	4371.75	3941.92	3978.32	4189.07	-0.443118	0.000409781
Q5T848	GPR158	215	R.ILLQDLSSSAPHLAN#ATLETEWFHGLR.R	1489.68	2576.48	2605.08	2371.34	2744.51	2907.76	3116.52	2662.38	2866.28	1702.98	1811.55	1706.3	1760.48	2193.36	2134.37	1947.92	1866.47	2047.5	-0.442839	0.00196793
Q9NT68	TENM2	2648	K.VLESGVN#VTVSQPTLLVNGR.T	439.728	832.303	717.916	712.114	747.639	815.745	904.342	773.864	832.412	507.848	519.683	516.399	528.401	640.829	594.784	519.186	556.558	603.394	-0.442251	0.00173664
Q5T848	GPR158	333	K.CHLN#NSECM*PIK.G	161.698	220.592	202.365	175.437	238.361	227.119	224.88	248.556	236.631	166.518	175.674	174.944	184.962	112.153	149.552	160.67	154.477	146.193	-0.441702	0.000333541
Q6MZW2	FSTL4	615	R.FGFIFN#K.S	813.568	1435.38	1318.25	1340.08	1271.32	1553.12	1254.86	1468.8	1604.59	874.833	977.873	1038.71	919.986	961.934	1158.64	951.122	1056.89	939.815	-0.441626	0.0015468
Q9NY47	CACNA2D2	696	K.DLN#ASDNNTEFLK.N	2060.11	3467.8	3597.25	3106.17	3381.92	3798.91	3790.29	3860.77	3823.2	2895.74	2554.49	2398.44	2371.62	2550	2810.45	2403.54	2344.74	2415.18	-0.441474	0.00120554
Q9P0X4	CACNA1I	324	R.YYN#VCR.T	616.81	1233.2	905.989	945.813	905.423	958.044	930.884	1059.38	971.51	687.19	772.638	756.044	729.086	653.055	686.871	670.323	659.492	666.198	-0.441075	0.00145715
Q13586	STIM1	171	R.LAVTN#TTMTGTVLK.M	9871.81	18038.4	15802	15161.2	16391.7	17353.6	15840.6	18510.6	18808.3	11286.8	12352.5	11898.7	11596.4	12372.9	11851.2	12016	11886.4	12146.9	-0.440677	0.0014132
P52799	EFNB2	36	K.SIVLEPIYWN#SSNSK.F	4456.44	8594.4	8043.82	7350.82	8279.56	8908.46	8566.59	8440.75	9009.16	5232.96	5835.79	5294.22	5565.35	6521.65	6281.91	5812.83	5962.5	6284.48	-0.440656	0.00179817
P05026	ATP1B1	158	R.FKLEWLGN#CSGLNDETYGYK.E	99226.4	175406	174717	150659	188082	214554	171956	188467	198591	103679	119951	118198	131914	137549	136530	130726	136659	135782	-0.440205	0.00301845
Q9Y4L1	HYOU1	931	R.AEPPLN#ASASDQGEK.V	6891.6	12021.4	11866.4	10535.4	13385.6	12909.6	11066.1	13651.9	12392.9	8454.33	10442.8	9357.18	9948.36	8671.91	8188.42	7756.24	7584.32	6797.2	-0.439862	0.00194129
Q6UX06	OLFM4	136	K.LLN#LTVR.I	450.215	501.132	1598.11	2196.81	1569.77	427.519	700.228	611.518	933.438	834.381	1009.23	430.158	570.36	711.385	699.695	1075.99	736.274	559.895	-0.439683	0.268116
Q86YD3	TMEM25	205	R.SLAHN#LSVVATNDVGVTSASLPAPGLLATR.V	547.018	418.414	488.094	419.056	436.588	406.893	469.263	453.678	443.587	314.355	316.138	305.295	308.271	416.63	355.057	320.926	316.763	357.71	-0.439173	1.21391e-05
P02745	C1QA	146	R.RNPPM*GGNVVIFDTVITNQEEPYQN#HSGR.F	2672.97	3461.13	3475.03	3336.07	3011.53	3635.51	3254.52	5887.32	3807.15	2858.56	3058.85	3010.44	2455.81	2823.57	2364.45	2462.74	2408.35	2558.62	-0.439152	0.0147132
Q96PB7	OLFM3	179	K.EEIRN#LSAVLTGIQEEIGAYDYEELHQR.V	1016.41	1534.52	1388.51	1339.08	1471.1	1491.7	1587.37	1637.9	1541.68	985.088	1046.53	1010.45	1076.56	1161.15	1110.88	1136.48	1015.41	1056.61	-0.438448	0.000192183
O75976	CPD	978	R.HIWSLEISNKPN#VSEPEEPK.I	681.316	1722.4	1682.4	1614.1	1701.5	1952.1	1700.57	1937.42	1972.52	1028.51	1383.18	1331.91	1316.16	1093.77	1458.39	1206.17	1133.86	1100.12	-0.437211	0.0107099
O00468	AGRN	135	K.NELMLN#SSLM*R.I	6175.17	8896.48	9417.38	8229.94	8718.76	9914.78	9029.31	8761.66	10378.1	7331.34	7591.33	6199.35	5937.61	6434.51	6075.31	6907.03	5653.73	6602.08	-0.437192	0.000238068
P51688	SGSH	41	R.NALLLLADDGGFESGAYN#NSAIATPHLDALAR.R	873.455	1350.3	1224.91	1135.01	1075.52	1281.33	1368.97	1385.41	1341.75	1011.8	983.777	866.438	825.978	1060.83	894.101	877.466	760.359	870.701	-0.437176	0.000310198
Q96BZ4	PLD4	403	R.SLQALSNPAAN#VSVDVK.V	2179.04	2986.77	3393.19	2779.23	2806.78	2736.69	3153.48	2868.43	2818.07	2116.75	2403.41	1950.98	2262.86	2123.88	1983.04	1863.97	2219.01	2074.72	-0.437092	6.16707e-05
Q9UKU6	TRHDE	684	K.GSWLLGNIN#QTGYFR.V	3131.29	6139.91	5141.96	5314.11	6049.68	5517.21	6153.02	5635.4	6493.1	3708.76	4010.33	3820.68	3981.65	4369.17	4443.86	4083.25	3812.01	4388.38	-0.437076	0.00223937
Q5VV63	ATRNL1	778	K.LYCYN#LSGNLASLTTSK.E	1626.49	2924.42	2643.96	2592.87	2642.64	2856.23	3161.92	3018.8	2969.92	2006.13	1956.38	1791.55	1828.97	2267.9	2074.21	1953.46	1972.48	2200.41	-0.436963	0.00125968
P50454	SERPINH1	120	R.SLSN#STAR.N	439.882	723.829	509.911	541.673	451.527	457.2	497.321	1266.52	560.283	456.143	544.235	624.939	475.716	510.504	411.69	353.547	322.882	325.338	-0.436779	0.122426
P35052	GPC1	116	R.SFDDHFQHLLN#DSER.T	4658.31	7145.17	8407.7	7320.96	9136.2	10332.1	9072.36	8971.51	9325.93	6646.91	7006.86	5833.75	6470.56	3950.59	6295.09	6073.82	6487.74	6197.82	-0.436262	0.00504227
Q9UQ52	CNTN6	860	R.VSGN#VTTK.N	281.223	478.343	589.514	462.457	497.187	502.201	653.031	533.673	534.638	333.859	479.956	339.861	393.038	414.958	342.171	310.614	340.138	395.363	-0.43609	0.00502504
P48058	GRIA4	407	K.LVLIQDVPTLGN#DTAAIENR.T	1905.67	2844.95	3186.99	2585.1	2976.54	2864.3	3237.21	2947.46	3045.85	1950.41	2081.83	1879.12	1997.43	2324.22	2147.91	2041.51	2199.62	2316.6	-0.434476	0.000384491
Q9ULK0	GRID1	422	K.GLN#GSLQERPM*GSR.L	2119.6	3718.61	4018.46	3456.71	4154.81	3573.19	3930.22	3865.58	4310.45	2601.5	3003.24	2759.63	3056.71	2254.11	2603.61	2811.63	2784.88	2653.81	-0.434411	0.00184281
Q6AZY7	SCARA3	224	K.AAVHQIN#FTVGQTSEWIHGIQR.K	472.789	723.531	740.37	759.749	700.105	758.636	855.02	894.469	850.644	597.082	615.535	490.078	468.106	577.306	571.477	538.118	531.884	610.115	-0.43418	0.00119555
Q96PB7	OLFM3	299	K.WAGTNHVVYN#GSLYFNK.Y	3101.57	6046.65	5393.84	5781.97	5665.03	6138.15	7043.41	5946.69	6194.19	4051.37	4038.35	3921.81	3996.98	4409.56	4627.9	4331.88	4039.85	4565.19	-0.433933	0.00310266
P56749	CLDN12	47	K.N#LTVYTGLWVK.C	1331.78	3263.61	2624.47	2643.75	2957.01	2917.97	2756.81	2633.46	2979.22	1922.66	1998.1	1973.43	1812.98	2173.09	1915.26	2116.14	1883.27	2059.76	-0.433212	0.00498524
Q9C0B6	BRINP2	185	R.KTETTGGASIIGGSGN#STAVSLETLHQLAASYFIDR.E	1595.47	3174.59	3002.26	3015.47	3456.81	3391.08	3439.06	3144.33	3333.6	2110.56	2351.72	2115.5	2198.16	2531.32	2361.05	2248.07	2185.82	2307.7	-0.432923	0.00308929
Q9NZR2	LRP1B	2105	R.AHAN#GSVR.R	807.513	1171.4	997.691	1020.95	969.175	1028.14	993.587	1192.69	913.226	667.39	851.792	843.32	947.165	608.229	675.902	635.44	811.226	696.351	-0.432908	0.000234551
P00533	EGFR	352	K.DSLSIN#ATNIK.H	6384.43	11483.6	10763.5	9846.69	11723	12961.7	14185.9	10118.5	11457.5	10528.4	10411.5	8447.27	7189.05	5388.89	7876.62	8336.75	7954.09	7161.51	-0.432638	0.00680751
Q9P273	TENM3	1640	R.LTN#VTFPTGVVTNLHGDM*DK.A	3026.82	6690.68	5761.75	5508.59	5522.87	6599.76	4930.6	5715.11	6593.09	3537.98	4227.35	4101.62	3718.86	4735.66	4382.93	4159.1	4270.86	4170.37	-0.432613	0.00475653
Q07954	LRP1	3089	R.MHLN#GSNVQVLHR.T	1065.13	1997.64	1918.78	2069.17	2100.71	2035.93	2289.94	1855.74	2044.68	1530.09	1643.01	1516.82	1335.5	893.362	1463.92	1377.31	1487.27	1631.46	-0.432249	0.00282505
P43003	SLC1A3	216	K.VPIQANETLVGAVINN#VSEAMETLTR.I	137.454	217.735	218.766	179.526	260.071	248.624	227.053	208.543	238.094	210.424	198.209	156.872	144.193	163.118	127.818	156.27	135.777	142.653	-0.431592	0.00279365
O14522	PTPRT	133	K.VNGGPQGNPVWN#VSGVVTEGWVK.A	431.91	761.41	674.353	701.507	650.242	714.662	818.519	700.606	780.099	480.852	526.442	468.894	462.987	569.013	557.939	503.409	499.968	552.941	-0.431342	0.00106139
Q6UXD5	SEZ6L2	641	K.EVPRN#DTCPELPPPEWGWR.T	3426.21	5655.94	6015.24	5623.45	6207.97	6059.97	6017.03	6410.39	6497.61	3972.85	4620.55	4183.62	4099.89	4695.17	4521.29	3990.34	4092.76	4324.68	-0.431217	0.00110782
O75882	ATRN	383	R.EWLPLN#R.S	262.929	314.998	322.772	275.823	311.158	316.439	341.367	342.144	334.974	192.979	246.063	245.947	233.814	240.899	214.886	260.484	259.621	199.403	-0.430698	7.34302e-06
Q16348	SLC15A2	435	K.VTVVGNEN#NSLLIESIK.S	11959	24719	26776.4	21432.1	25854	29191.2	27006.3	22191	27336.5	20114.3	18461.5	15022.8	16003.9	19403.1	17390.8	17195.3	17837.9	19256.9	-0.429889	0.00684217
Q9HCM3	KIAA1549	1226	R.RATVAAGNSVVQVVN#VSR.L	4918.53	8342.17	7863.09	8155.31	8066.28	8160.42	9266.76	7886.52	8407.8	5914.69	5858.43	5939.61	5628.77	5596.64	5974.96	5980.32	5707.89	6157.17	-0.429774	0.000849058
Q9Y334	VWA7	772	R.TFVNPSFSLTSN#LSR.A	3704.49	9872.82	10009.8	10553.6	11293	9862.82	11984.9	7531.19	8603.1	6397.32	6945.5	7447.61	8264.13	7255.66	8303.66	6310.4	3410.88	7610.43	-0.429317	0.0272388
Q8IWV2	CNTN4	705	R.RTEEALPEVTPAN#VSGGGGSK.S	5094.38	9913.22	9679.5	9740.54	10927.6	10368.3	10990.7	10130.5	10400.4	6541.6	7423.35	6807.24	7550.02	7855.89	7116.26	7188.71	7094.21	7241.06	-0.428672	0.00289151
Q9H8M5	CNNM2	112	R.VYGQNINN#ETWSR.I	521.271	900.39	853.638	800.45	890.499	965.942	859.851	853.806	1015.11	570.047	684.395	584.288	674.397	598.255	631.436	637.714	722.022	592.246	-0.427879	0.00127003
Q9UHC6	CNTNAP2	289	R.SIN#LTLDR.S	2569.11	3814.43	3417.86	3200.19	3566.69	3775.18	3646.87	3988.44	3755.29	2357.12	2800.03	2826.45	2691.08	2559.96	2747.92	2797.74	2492.42	2323.38	-0.427483	0.000115747
Q9NZR2	LRP1B	725	K.VFLN#GTHR.K	687.602	1481.4	1275.76	1278.65	1326.31	1340.44	1319	1299.07	1439.07	918.018	1070.3	923.739	868.288	948.43	903.411	956.18	927.384	995.984	-0.427482	0.00257977
P23229	ITGA6	323	R.AN#HSGAVVLLK.R	3724.72	4162.81	5077.63	3709.1	4869.1	4261.3	4045.39	5597.99	4889.77	4069.3	4717.36	3311.26	3462.08	1230.46	2721.59	3541.39	3463.68	3486.97	-0.426974	0.0101152
P39086	GRIK1	276	R.YSGVN#M*TGFR.L	2109.93	4390.44	3857.09	3439.93	4113.78	3993.62	4087.62	3982.77	4457.26	2690.16	2916.51	2845.47	2941.36	2887.29	2785.88	2677.57	2863.46	3006.15	-0.426845	0.00310992
Q9BY67	CADM1	304	R.VDDEM*PQHAVLSGPNLFINNLN#K.T	4243.36	8280.25	8025.82	7473.62	8446.67	6699.57	9288.97	5816.1	7212.92	5216	5498.52	3908.91	5660.64	6314.22	5628.96	5859.6	5355.18	5300.98	-0.42602	0.00653869
Q96G97	BSCL2	88	R.TDCDSSTTSLCSFPVAN#VSLTK.G	9037.4	19130.9	17373.9	16296.3	18013.6	20130.9	16414.7	19640.7	20044.9	10607.6	13037.3	13194.9	14227.1	12860.2	12545.6	12860.7	14408.2	12451.9	-0.425786	0.00455947
Q9UQ52	CNTN6	468	K.IYN#ITR.S	586.665	1020.2	1448.03	1174.64	1364.82	1109.52	1208.88	1111.95	1304.32	743.146	1001.81	686.971	886.951	875.338	807.075	870.336	845.179	972.585	-0.425765	0.00795793
P21728	DRD1	5	R.TLN#TSAM*DGTGLVVER.D	292.674	375.227	356.625	377.255	365.4	391.119	437.505	375.104	406.72	271.247	280.91	268.175	271.032	275.578	278.521	272.671	296.742	299.678	-0.425708	5.13936e-05
Q9HC56	PCDH9	630	K.SN#VSFDR.E	3202.19	5746	6644.92	5493.18	6792.65	6300.53	5664.54	7148.95	7033.68	4046.41	5147.61	4522.05	4716.45	4704.35	4113.2	4225.72	4546.88	4205.49	-0.425465	0.00508227
Q96J42	TXNDC15	278	R.FN#HTDR.T	386.517	708.178	664.413	611.855	672.081	719.678	654.313	779.211	733.626	443.16	625.629	600.712	594.91	168.262	539.664	511.128	482.69	449.375	-0.425414	0.0124414
P35354	PTGS2	130	K.SWEAFSN#LSYYTR.A	1069.06	2521.24	2091.51	2037.09	2852.41	2600.34	2301.54	2349.91	2542.09	1447.44	1549.88	1597.42	1900.31	1846.06	1856.49	1765.11	1463.74	1740.49	-0.425175	0.00992155
P43004	SLC1A2	216	K.VLVAPPPDEEANATSAVVSLLN#ETVTEVPEETK.M	128.002	301.281	299.242	189.641	302.228	340.314	282.176	288.651	303.045	206.253	191.086	144.994	211.782	246.466	202.342	224.526	192.493	194.656	-0.424023	0.0163528
Q9P273	TENM3	1735	K.RN#M*TLPGENGQNLVEWR.F	2351.55	3303.92	2810.24	2748.37	2787.09	2870.35	2659.45	2823.83	2900.36	1968.19	2234.36	2084.98	1961.19	2256.2	2078.1	1972.16	2046.64	2222.12	-0.424008	6.46007e-06
Q9UHC6	CNTNAP2	346	K.GCM*ESINYNGVN#ITDLAR.R	8825.48	13395.2	12674.5	10574.6	12867.4	13689.1	12792.6	13827.8	14337.5	8262.39	9553.74	9025.9	9652.15	9310.15	10221.7	10412.6	9278.51	8531.26	-0.423399	0.000428147
Q6UWY0	ARSK	498	K.QSIGQN#YSNVIANLR.W	1103.59	1563.56	1468.45	1481.75	1449.63	1550.55	1753.93	1568.57	1595.9	1136.54	1013.89	1064.43	1035.5	1232.93	1230.3	1084.56	1046.45	1250.82	-0.423094	8.2565e-05
P78324	SIRPA	245	R.GTAN#LSETIR.V	11002.1	16489.8	14775.9	13787	15425.4	15981.4	15756	16175.2	17284.3	10496.5	11521	11994	10971	11667.3	11202.5	11078.7	11450.1	11582.1	-0.422721	0.000199794
Q8N3J6	CADM2	291	R.ELNILFLNKTDN#GTYR.C	1627.42	2965.11	2829.94	2503.74	2860.74	3675.22	2673.63	2954.09	3443.17	1891.1	2143.88	1833.68	2286.09	2433.62	2229.26	2188.99	2114.69	1931.45	-0.422367	0.00569685
P06756	ITGAV	74	K.AN#TTQPGIVEGGQVLK.C	4003.21	5796.18	5240.47	4853.06	6432.37	5422.84	5945.28	5793.31	6135.73	4836.73	4820.93	4126.64	3910.69	3536.17	3781.68	4249.1	4048.67	3719.47	-0.422295	0.000308445
P55290	CDH13	671	K.ANYNLPIM*VTDSGKPPM*TN#ITDLR.V	24596.6	51993.9	45423	43580	45596.1	50430.3	47718.5	45916.6	55220.1	26540.2	32815.1	31252.8	34642	42368.2	35691.8	32510.5	32847.3	37762.1	-0.421737	0.00404803
P04114	APOB	3224	K.SYN#ETK.I	220.09	233.54	458.786	258.325	221.89	441.812	370.679	506.261	499.678	295.439	254.001	306.008	294.837	305.751	209.134	153.731	284.121	294.962	-0.421228	0.0692166
Q12913	PTPRJ	525	K.GPN#GTEGASR.T	317.324	522.776	401.296	352.845	490.644	455.936	495.465	617.17	439.739	384.03	416.771	423.331	358.372	326.898	275.531	298.848	288.776	284.469	-0.421099	0.00663535
Q3T906	GNPTAB	829	K.TIGGN#VTK.E	773.795	702.445	739.456	682.443	814.866	750.793	632.647	904.512	791.477	572.764	610.38	620.295	573.482	628.291	507.615	521.913	522.23	516.647	-0.420914	3.31661e-05
P28827	PTPRM	92	K.EN#DTHCIDFHYFVSSK.S	801.369	1416.87	1265.19	1411.62	1295.04	1462.47	1535.15	1319.91	1485.06	1020.24	1075.18	1007.58	966.515	792.419	1031.37	1018.17	1009.14	1038.32	-0.420756	0.00142507
P10909	CLU	374	R.LAN#LTQGEDQYYLR.V	9367.3	15440.2	13821.4	12530.2	11435.7	16240.9	12460.4	16054.5	15953.2	13235.7	10133.7	8708.4	10152	11060.6	8713.77	9969.44	8991.09	11157.3	-0.420601	0.00273491
Q8IZS8	CACNA2D3	793	R.RAAEQIPGSFVYSIPFSTGPVN#K.S	2733.7	4845.3	4396.85	4373.16	4379.14	4714.58	5497.29	4783.66	5108.26	3283.22	3203.1	3096.37	3149.66	4030.73	3729.89	3281.18	3088.88	3644.84	-0.420517	0.00180996
Q92854	SEMA4D	49	R.EVHLVQFHEPDIYN#YSALLLSEDK.D	5976.7	10761.6	10365.4	9738.95	11251.5	12523.8	10849.2	12079.3	13367.3	7112.6	9413.05	8919.95	8518.43	4589.26	9310.82	8189.99	8507.28	7899.18	-0.419506	0.00691246
Q9NY47	CACNA2D2	786	K.AAEDWTENPEPFN#ASFYR.R	2142.79	3567.7	3378.98	3135.78	3314.22	3634.51	3675.04	3632.71	3638.75	2518.92	2456.26	2195.68	2278.34	2624.74	2870.75	2527.41	2350.28	2710.79	-0.418694	0.000605312
Q13003	GRIK3	752	R.NCN#LTQIGGLIDSK.G	1725.87	4408.3	3509.35	3121.72	3210.43	3763.62	2808.83	3237.74	3743.41	2209.94	2657.91	2396.34	2306.66	2427.42	2421.29	2514.66	2247.56	2915.01	-0.418309	0.0104727
P08195	SLC3A2	424	K.SLVTQYLN#ATGNR.W	12311.4	20798.9	21054.5	18723.5	21473.4	22101.3	20673.4	20539.5	21524.5	16698	16090.1	13857.4	15012.6	14735.5	13766.9	14863.3	14432.7	14670	-0.41798	0.000847033
P54289	CACNA2D1	348	K.KGFSFAFEQLLNYN#VSR.A	8822.62	17453.6	15939.1	15967.4	18654.4	16781.2	17164.7	17714.4	17591.9	11822.3	12321.1	12531.9	11441	12687.4	12223.5	12011.2	11880.3	12517.6	-0.416759	0.00290546
Q6UXG2	ELAPOR1	672	R.TFNYN#FSALANTVTLAGGPSFTSK.G	10279.4	20437.3	19786.9	19594	22291.7	21670.9	19830.6	22957.7	22075.1	12689.4	15636	14448.9	15364	13282.8	16363.5	15629.2	15837.9	14840.2	-0.416123	0.0041163
Q9HBW1	LRRC4	363	R.DLN#ISEGR.M	2366.97	5047.85	3231.23	5796.56	5259.66	3765.42	4143.27	3522.5	3785.34	3251.37	3117.13	3189.82	2972.1	2780.66	3072.42	3174.38	2925.53	3190.3	-0.415839	0.0219424
O75051	PLXNA2	655	K.FYN#CSAHQLCLSCVNSAFR.C	3232.36	6267.28	5574.38	5474.27	5362.18	6530.6	7230.76	6306.91	6520.96	4308.93	4161.74	3946.21	4085.49	4391.83	4933.2	4366.25	4407.88	4752.82	-0.415786	0.00483839
Q9Y4L1	HYOU1	830	R.LSALDNLLN#HSSMFLK.G	14926.3	26315.2	25351.8	24835.1	26782.9	27283.2	25871.5	28338.1	27449.1	17251.2	20961.7	18263.4	19142.4	20672.8	19140.6	18039.3	18213.5	18609.1	-0.415638	0.00128578
P55285	CDH6	437	R.IFNIDSGN#GSIFTSK.L	3807.42	7401.61	7151.37	6517	6877.91	7504.01	7336.43	8428.66	8212.42	4688.1	5453.11	4660.92	5239.03	5768.93	5344.37	5421.14	5317.26	5517.51	-0.415562	0.00418745
O15394	NCAM2	219	K.SFN#ATAERGEEMTFSCR.A	9828.32	17398.3	17336.8	14125.3	20328.7	18721.6	14949.1	17999.5	19686.1	12423.8	14333.6	12631.6	12018.8	14172	11057.6	12006	11930.2	12178.3	-0.415399	0.00475735
Q9Y5F6	PCDHGC5	443	R.LN#ISDVNDNAPR.F	2823.61	2455.3	2959.42	2211.22	2724	2729.54	2564.08	2979.04	3098.65	1826.68	2328.14	2128.02	2091.56	2264.39	2057.65	1871.94	1975.31	1862.03	-0.415268	2.9107e-05
Q96PZ7	CSMD1	3386	K.VN#ATFSEASPVELK.L	1525.12	2809.45	2770.52	2798.11	3035.72	2776.81	3413.64	2853.82	3215.33	2246.36	2072.31	1964.34	2002.68	2194.22	2129.54	2160.75	2057.73	2070.16	-0.415099	0.0039691
Q9BY67	CADM1	302	R.VDDEMPQHAVLSGPNLFINNLN#K.T	633.688	1002.74	945.597	961.386	943.445	913.102	1166.25	887.32	993.856	668.016	675.2	586.654	676.233	874.144	742.83	727.076	640.346	746.266	-0.414758	0.000800064
P16112	ACAN	126	R.SN#DSGVYR.C	1977.8	2410.05	2778.53	2402.79	2254.38	2517.65	2723.7	4246.31	2843.76	2980.71	2703.03	1890.92	2378.32	761.04	1748.95	2133.32	1812.01	1713.24	-0.414613	0.042838
Q8WY21	SORCS1	765	K.DCSLGQSYLN#STGYRK.V	982.586	1490.5	1642.3	1379.77	1530.24	1556.42	1476.11	1512.62	1648.69	959.971	1072.99	1089.02	1153.19	1116.18	1108.91	1068.01	1166.58	1183.49	-0.414467	0.000425519
Q96BZ4	PLD4	281	K.TWPQN#FSSHFNR.F	2120.56	2274.05	2488.25	2339.55	2366.41	2442.12	2492.51	2576.83	2434.57	1909.28	1807.3	1764.04	1787.41	1781.79	1807.55	1666.62	1764.75	1876.91	-0.413743	7.07537e-08
Q9H3S1	SEMA4A	496	R.AN#CSVYESCVDCVLAR.D	1414.18	2446.82	2582.6	2387.31	2172.02	2368.33	2621.28	2450.3	2696.89	1725.21	1785.03	1563.4	1657.28	1876.86	1888.07	1668.52	1796.39	1908.93	-0.413684	0.00155884
P16284	PECAM1	301	K.AVYSVM*AMVEHSGN#YTCK.V	1781.98	2948.94	2654.77	2677.38	2493.95	2701.45	2907.16	3228.51	2850.05	2068.69	2095.13	1986.07	1792.26	2233.65	2002.59	2025.04	1882.46	2115.46	-0.413593	0.00084113
O14594	NCAN	1223	K.KGTVLCGPPPAVEN#ASLIGAR.K	4546.15	8526.2	8095.27	7910.3	8554.09	9735.29	9345.38	9786.32	8734.63	5633.05	5738.03	6046.97	6776.15	6440.07	6837.29	6258.45	6204.74	6549.61	-0.413526	0.0039387
Q8NAT1	POMGNT2	276	K.LN#VSHTGVPLGEEYILVFSR.T	4130.46	7523.54	6980.39	6617.03	7518.31	7584.78	7368.11	6997.56	7133.47	4491.96	5218.91	4930.88	5285.66	5755.44	5396.94	4975.42	5440.42	4947.21	-0.413402	0.00116206
O76024	WFS1	746	R.CLYGEAYPACSPGN#TSTAEEELCR.L	204.096	272.899	285.157	228.756	266.43	305.635	204.295	286.269	339.498	215.954	224.61	195.77	199.052	183.043	177.796	180.544	232.329	188.632	-0.412665	0.00223554
Q07954	LRP1	4125	K.FGHSPLVN#LTGGLSHASDVVLYHQHK.Q	1847.68	3505.3	3299.58	3537.06	3352.5	3500.35	4073.35	3423.21	3666.75	2532.35	2633.7	2280.39	2338.99	2037.79	2824.63	2573.71	2575.09	2900.1	-0.412337	0.00316272
Q9Y334	VWA7	781	R.AHLELN#ESAWGR.L	501.842	836.143	792.106	837.161	1026.24	838.66	1054.81	650.313	753.169	582.833	650.774	672.229	685.324	454.427	731.832	587.268	452.568	661.25	-0.412225	0.00923732
Q6P995	FAM171B	213	K.LPDNHHISN#VTGYLTVLQQFLK.V	4160.54	7623.9	7030.18	6588.37	7722.53	7769.83	7998.87	7635.03	9153.33	4594.73	4809.89	4577.84	5054.41	5600.76	5553.64	4799.27	5364.46	5546.72	-0.516962	0.00110877
Q969V3	NCLN	428	R.VIYN#LTEK.G	3406.09	6761.04	6799.13	6168.35	6921.97	7289.18	7347.84	6933.78	7897.12	4790.72	5499.19	4890.94	4784.83	4996.69	5195.67	5029.7	5020.04	4540.72	-0.411644	0.00500589
Q13308	PTK7	116	R.SAN#ASFNIK.W	2254.43	2733.66	3395.67	3024.11	3903.33	3288.89	3214.13	3254.97	4099.75	2479.88	2674.33	2219.07	2624.55	2302.57	2345.79	2426.67	2489.69	2369.77	-0.411375	0.00228463
Q9NZR2	LRP1B	1754	K.LYWISSGN#GTINR.C	3301.36	7291.27	6466.25	6388.85	6388.96	6773.06	6642.61	6611.43	6728.96	4485.93	5029.93	4457.55	4333.45	5177.41	4800.57	4671.69	4481.4	5160.21	-0.409826	0.00346103
P43004	SLC1A2	206	K.VLVAPPPDEEAN#ATSAVVSLLNETVTEVPEETK.M	422.588	1196.91	1411	783.298	1574.22	1675.49	1025.14	1269.09	1400.05	947.13	882.082	571.268	1055.69	1180.3	844.626	991.807	822.003	807.673	-0.408927	0.0660814
P12109	COL6A1	212	R.RN#FTAADWGQSR.D	2948.9	4243.54	4458.11	4386.86	3676.07	3930.59	3929.09	4818.17	4228.03	3413.7	3357.44	3462.15	3890.48	2803.19	2994.68	2551.02	2567.25	2549.69	-0.408482	0.00077283
Q9NT68	TENM2	443	K.N#SSIDSGEAEVGRR.V	933.498	1815.21	1794.23	1751.2	1750.2	1784.85	1841.33	1636.47	1965.57	1624.38	1527.87	1368.57	1202.75	1114.47	1184.32	1179.62	1175.58	1131.13	-0.408218	0.00332257
Q8N3J6	CADM2	287	R.ELNILFLN#K.T	14485.9	21030.7	19865.7	18073.3	21550.8	23948.3	21557.9	21147.4	23565.3	14955.1	15014.5	14764.1	15561.5	17346.6	16305.8	15595.6	14982.8	15076.7	-0.407954	0.00060706
P78310	CXADR	201	K.N#ASSEYSGTYSCTVR.N	1455.74	3581.74	2636.17	2853.99	2988.13	2956.25	2464.03	2519.79	3198.4	1856.07	2067.34	2106.7	2047.17	2040.66	1953.81	2087.85	2090.98	2335.09	-0.407646	0.00919403
Q58EX2	SDK2	1670	R.GN#LTER.V	704.674	1543.43	1386.05	1412.72	1525.76	1465.67	1573.19	1331.65	1413.27	994.875	1176.21	1075.56	1120.12	1069.41	993.787	991.796	920.68	973.216	-0.40753	0.00458865
Q9NXL6	SIDT1	83	R.VYVN#SSSENLNYPVLVVVR.Q	2433.98	4398.79	4312.54	4577.9	3881.73	4326.69	4975.41	4230.38	4467.56	3039.46	3317.08	2898.13	2987.24	3463.19	3290.9	2978.76	3029.78	3348.61	-0.407416	0.00234646
P15328	FOLR1	201	K.VSN#YSR.G	1077.75	2593.99	1749.85	1097.91	1495.47	1825.52	1688.88	2680.24	2082.08	1460.76	2141.95	1486.47	1547.01	1337.74	1130.19	1120.66	969.952	1096.2	-0.406541	0.0680696
O43508	TNFSF12	139	R.IN#SSSPLR.Y	846.013	1406.11	1388.96	1195.27	1327.6	1411.68	1221.95	1367.22	1581.73	930.116	1145.17	1076.06	1022.72	1007.47	954.691	897.242	899.115	933.357	-0.40589	0.00132974
O00468	AGRN	250	R.DPCSN#VTCSFGSTCAR.S	3138.44	4872.96	4922.9	4509.1	4171.13	4760.46	5331.43	5119.42	5664.91	3777.67	3959.12	3485.38	3618.96	3356.42	3284.2	3464.74	3581.47	3543.01	-0.40588	0.00130877
P50897	PPT1	232	K.FLN#DSIVDPVDSEWFGFYR.S	7075.8	12367.3	12461.1	11199.5	10648.8	13494.2	11352.9	12850.6	14898.5	9717.83	9475.28	8983.62	7666.1	9807.53	9086.12	8524.42	8879.82	8167.67	-0.405178	0.00393926
O14786	NRP1	261	K.EGFSAN#YSVLQSSVSEDFK.C	1161.44	2050.34	2106.16	1974.35	2287.65	2325.07	2208.29	2225.95	2306.32	1522.74	1649.72	1472.67	1510.57	1713.79	1597.66	1490.2	1576.2	1552.03	-0.404616	0.00282262
Q8WWZ7	ABCA5	190	K.TN#VSLWK.E	2651.52	3730.98	2385.98	4367.7	3491.07	3648.45	3569.52	3521.76	4156.37	2393.07	2600.62	2665.75	2946.09	2747.85	2689.7	2723.03	2427.84	2625.07	-0.404307	0.00348071
P51805	PLXNA3	59	K.LAPN#LTELR.A	956.991	1321.83	1396.27	1254.38	1437.42	1268.2	1467.98	1258.23	1419.99	833.155	922.093	969.194	1009.13	947.202	1126.69	783.823	1141.4	1170.39	-0.404121	0.000282092
Q96PQ0	SORCS2	362	K.ATSAN#QTK.Y	424.064	799.288	705.294	908.046	628.625	754.728	619.509	642.971	707.992	587.101	681.653	734.624	489.496	399.385	429.402	422.693	525.209	409.459	-0.403853	0.0142249
P54289	CACNA2D1	675	K.ISDN#NTEFLLNFNEFIDRK.T	3637.14	6631.42	6417.56	6013.05	7274.37	7349.32	6355.65	6858.76	7195.77	4544.3	5038.34	5187.05	4912.6	3816.73	5423.85	4784	4970.57	4971.61	-0.403447	0.00302673
Q12879	GRIN2A	444	K.INN#STNEGM*NVK.K	1012.47	1281.74	1312.43	1155.49	1429.07	1333.9	1290.11	1335.65	1525.74	1295.77	1209.46	875.082	869.031	860.211	887.8	965.195	869.272	1000.39	-0.402773	0.000539965
Q9BU23	LMF2	616	R.SAN#STLAQALHWTR.S	2505.73	3551.72	3934.05	3389.77	3766.19	4157.03	3404.16	3711.51	4031.84	2593.17	3066.29	2493.46	2993.21	2414.96	2780.34	2521.92	3109.44	2575.78	-0.402669	0.000466488
P14415	ATP1B2	153	R.ACQFN#R.T	4689.72	8124.12	8329.67	7891.47	8644.71	8677.32	9337.62	8969.21	8057.41	6702.6	6786.85	6469.12	6219.83	5067.74	5658.62	6415.58	5961.11	5736.9	-0.402465	0.00210804
P08294	SOD3	107	K.LDAFFALEGFPTEPN#SSSR.A	6938.99	11642.7	13849.1	8646.22	12544.9	12722.2	15476.1	12765	12751	10490.1	11032.6	8113.73	7910.09	9976.45	8570.5	8235.19	7020.13	9874.56	-0.402173	0.0118676
P23229	ITGA6	966	R.KYQTLN#CSVNVNCVNIR.C	4513.16	5459.25	6353.94	5226.19	6316.27	5472.62	5331.94	7001.36	5763.66	4896.5	5428.89	4248.62	4220.08	3395.86	3616.58	4298.16	4392.2	4429.6	-0.402094	0.000529337
Q96K49	TMEM87B	68	K.TM*FN#STDIK.L	2408.91	4697.36	5138.69	5018.51	5078.75	5403.84	4210.56	5417.95	5481.28	3496.44	3984.45	3631.58	3545.76	3008.44	3642.77	3887.06	3659.58	3578.28	-0.401969	0.00696633
P98172	EFNB1	139	K.HHDYYITSTSN#GSLEGLENR.E	1899.55	1568.18	1854.36	1556.49	1438.29	1639.25	1585.7	1532.24	1588.64	1225.13	1317.68	1302.91	1165.62	1154.15	1217.2	1282.07	1191.38	1241.3	-0.401922	2.05554e-05
Q96PZ7	CSMD1	1015	K.AGLFGN#FTAQLR.F	2217.12	3750.72	3438.95	3631.47	3697.44	3400.4	3990.67	3469.52	3732.45	2552.27	2517.04	2500.07	2465.81	2865.3	2797.81	2670.2	2552.08	2791.73	-0.401851	0.000884165
Q96PZ7	CSMD1	3260	R.TCLAN#LTWSGIQTECIPHACR.Q	3530.6	3621.81	4064.24	3383.57	3687.63	3582.62	3276.55	4080.02	3751.09	2578.23	2748.93	2736.75	2932.12	2942.69	2723.39	2948.03	2882.16	2476.99	-0.401355	1.22544e-06
Q99784	OLFM1	431	K.VHYAYQTN#ASTYEYIDIPFQNK.Y	4040.01	7689.78	7136.62	7192.36	8057.73	8655.25	8698.04	8135.41	8754.22	5169.39	5468.41	5480.2	5846.29	4852.57	6814.2	6075.47	5956.73	6132.08	-0.400318	0.00536711
P06756	ITGAV	554	K.N#M*TISR.G	949.24	2126.25	1781.07	1729.59	2187.24	1804.81	1902.43	1832.42	2018.79	1723.56	1751.68	1329.33	1404.39	1063.19	1146.17	1432.51	1202.82	1321.9	-0.400195	0.00873284
Q9UMR5	PPT2	206	R.DHPN#ATVWR.K	936.244	667.707	674.935	607.7	676.723	586.136	608.348	745.326	744.709	550.337	686.561	607.87	570.004	171.777	561.344	568.358	583.761	435.271	-0.399904	0.0148639
Q9P2C4	TMEM181	185	K.VIQTSAAN#FSLNNSK.K	3143.17	6077.96	5455.87	4950.61	5364.24	5963.49	5684.59	5065.82	6000.67	3430.68	3990.66	3910.15	3641.56	4563.36	4289.26	3927.16	4099.46	4308.46	-0.399758	0.00247776
P56199	ITGA1	840	R.SQNDKFN#VSLTVK.N	3372.02	5214.16	5335.58	5470.93	5046.41	5459.4	5022.37	5517.93	5721.18	3962.11	4277.02	3766.74	3876.1	3449.67	3668.44	4036.31	3835.51	4130.6	-0.399184	0.00051487
Q9P0K1	ADAM22	675	R.CLPVASFN#FSTCLSSK.E	9339.77	10076.4	9472.64	7579.01	8869.29	9563.92	9590.92	9911.32	9713.24	6648.09	6922.9	6649.1	7222.69	7600.81	7447.03	7826.79	6540.52	6964.63	-0.398322	2.882e-06
Q8N2K0	ABHD12	123	K.KPQDQGLN#HTCNYYLQPEEDVTIGVWHTVPAVWWK.N	4152.64	5847.07	6068.44	5213.07	6347.2	6164.27	5132.23	6830.69	5055.92	3602.43	4825.51	4484.56	4429.52	4160.52	4210.15	4365.62	4407.77	4086.36	-0.397586	0.000854091
Q9Y4D7	PLXND1	696	K.AN#FTIYDCSR.T	1277.32	2123.22	2043.59	1656.21	1957.62	2001.48	1931.57	1759.73	2275.98	1162.42	1432.24	1351.74	1439.05	1737.16	1531.88	1508.04	1327.88	1437.38	-0.397325	0.00143179
Q8IUK8	CBLN2	110	R.STNHEPSEM*SN#R.T	4365.44	7421.6	8469.68	7546.35	9257.15	9145.73	9676.5	9206.64	9180.54	5262.31	6246.06	6123.13	6551.79	7925.72	6000.6	5540.47	6765.56	5974.72	-0.397324	0.00732911
Q13002	GRIK2	73	R.TLLPN#TTLTYDTQK.I	2828.16	4992.37	4898.76	4545.96	5095.18	5436.66	5373.64	5032.97	5421.06	3552.23	3723.22	3408.43	3611.94	3820.81	3864.31	3544.84	3629.26	3979.99	-0.39679	0.00237056
Q8TDW7	FAT3	800	R.EHTDLYLLN#ITIYDLGNPQK.S	385.178	758.54	754.568	706.345	765.973	851.528	947.987	820.085	822.136	539.198	628.346	540.274	576.098	543.932	624.124	599.607	532.498	592.293	-0.39621	0.00797218
Q07954	LRP1	1763	K.LYWISSGN#HTINR.C	3775.32	5338.22	5405.21	5339.34	5085.43	5361.81	5821.15	5264.98	5389.61	4116.64	4129.94	3800.59	3565.02	3901.98	4082.17	3885.22	3932.55	4175.02	-0.394488	0.000104985
P55268	LAMB2	1348	R.RAN#TSALAVPSPVSNSASAR.H	11124.7	12382.8	12909.4	11462.7	11220.9	11869.8	12325.4	13615.4	15593.7	12717	11639	8797.73	8270.85	8147.61	8184.91	8912.73	8365.46	10577.2	-0.394091	0.0010004
Q96JQ0	DCHS1	217	R.LETRPGPDGTPVPELVVTGELDREN#R.S	403.189	325.231	401.226	372.183	387.379	419.304	405.963	415.855	411.119	269.977	314.949	234.501	326.675	327.975	321.628	278.488	305.642	316.441	-0.393372	7.70026e-06
Q9NZ53	PODXL2	480	R.SLEEIGIQN#YSTTSSCQAR.A	2643.13	5307.71	5464.76	3876.92	5559.5	5819.39	4847.91	6802.95	6382.92	3640.45	4367.09	4428.78	4390.15	3931.23	3602.81	3672.41	4191.22	3335.8	-0.39333	0.0201847
Q96QE2	SLC2A13	443	R.YSYCN#ECM*LDPDCGFCYK.M	371.882	775.776	716.072	650.641	605.371	736.422	692.639	682.282	873.74	469.31	539.252	479.727	480.45	559.94	578.699	453.666	559.494	528.487	-0.393022	0.00785063
Q5HYA8	TMEM67	179	R.CEPTFVN#TSR.S	312.902	459.55	453.755	402.284	434.007	461.607	434.961	455.205	484.989	359.633	374.383	317.056	310.387	383.747	281.303	289.719	336.08	318.138	-0.39252	0.000184644
Q8IZS8	CACNA2D3	632	R.GN#VTIEEGLHDLEHPDVSLADEWSYCNTDLHPEHR.H	675.316	1048.06	980.049	981.845	999.569	1032.74	1179.3	993.243	1035.67	757.08	709.405	665.598	692.987	850.157	868.694	727.154	674.401	857.284	-0.39186	0.000545677
Q8N7P1	PLD5	302	K.KLQLQLN#ETK.S	1371.7	2735.53	2470.11	2427.15	2630.61	2338.61	2563.86	2372.57	2657.58	1963.25	2057.18	1684.82	1712.52	1669.49	1659.12	1823.53	1842.92	2026.64	-0.391709	0.00270923
Q9NT68	TENM2	1993	R.NIYNPPESN#ASVIFDYSDDGR.I	1322.8	2357.62	2207	2219.87	2261.24	2551.35	2403.44	2311.06	2380.21	1635.5	1755.08	1628.63	1562.43	1977.7	1814.62	1623.94	1547.95	1710.8	-0.391614	0.00176254
Q16363	LAMA4	465	R.LHN#ETR.T	806.036	946.493	971.301	841.958	860.245	938.41	1023.75	1276.61	1215.26	785.643	966.141	1106.73	940.064	395.736	598.953	671.182	708.951	598.333	-0.391045	0.0219355
Q07954	LRP1	2502	R.INNGGCQDLCLLTHQGHVN#CSCR.G	1061.33	1772.53	1640.49	1603.58	1639.49	1786.64	1708.34	1697.31	1900.7	1163.54	1496.28	1218.48	1195.46	1024.17	1287.95	1322.04	1262.05	1324.15	-0.391038	0.000907538
O00478	BTN3A3	115	R.IHN#VTASDSGK.Y	1300.02	1964.62	2131.03	1708.27	1719.7	2232.84	1971.21	2560.67	2096.51	1490.49	1914.31	1516.78	1759.66	731.873	1609.75	1574.41	1345.12	1548.33	-0.390548	0.0114349
Q6UXD5	SEZ6L2	373	R.IVSPEPGGAVGPN#LTCR.W	1793.23	2821.85	2903.78	3017.08	2946.21	3173.1	3034.02	3292.51	3307.23	2133.05	2352.37	2334.05	2331.68	2255.21	2163.22	2139.86	2191.3	2157.41	-0.390271	0.00170498
Q6N022	TENM4	2188	K.VGPYAN#TTR.Y	901.18	1807.09	1777.69	1824.88	1807.08	1760.56	1929.3	1748.65	1846.67	1369.95	1434.1	1364.08	1391.89	1186.1	1239.48	1276.89	1177.43	1317.38	-0.389664	0.0040489
O00533	CHL1	87	R.IIPSN#NSGTFR.I	2372.84	4546.11	4290.85	4097.78	4802.27	4707.19	4328.14	4036.11	5173.98	2778.27	3181.27	3237.45	3555.21	3307.97	3279.93	3095.87	3747.3	3095.48	-0.389571	0.00496266
Q96FE5	LINGO1	293	R.FLN#LSYNPISTIEGSM*LHELLR.L	3995.53	7512.19	6847.89	6372.81	7123.54	7873.17	7879.99	7504.49	7538.48	4895.68	5350.3	5023.78	5066.03	5999.19	5619.46	5310.03	4954.64	5607.34	-0.389462	0.00331621
Q86VH5	LRRTM3	319	R.N#ICSLVNWLK.S	94.8045	195.633	146.001	155.258	148.968	160.183	163.513	167.409	168.228	106.863	122.569	135.001	105.142	126.742	119.683	116.556	124.345	112.229	-0.388988	0.00319894
Q92854	SEMA4D	379	R.AAN#YTSSLNLPDK.T	1056.17	1755.73	1689.6	1609.61	1721.67	1858.85	1716.08	1822.95	2201.52	1103.69	1346.54	1395.43	1304.14	1400.39	1385.69	1285.74	1278.38	1288.94	-0.388508	0.00337744
P05106	ITGB3	125	K.N#FSIQVR.Q	1177.7	1309.51	1144	1219.99	1196.58	1074.75	1177.12	1176.65	1353.22	870.533	855.88	994.653	1002.96	929.294	921.085	925.393	863.948	909.571	-0.388432	7.63893e-07
Q5UCC4	EMC10	182	R.GHEVEDVDLELFN#TSVQLQPPTTAPGPETAAFIER.L	762.426	1173.71	1088.95	970.787	1303.57	1212.51	1157.57	1353.9	1204.11	990.196	1061.01	846.017	903.316	514.375	943.901	867.943	852.782	837.519	-0.38776	0.00365822
P01876	IGHA1	340	R.LAGKPTHVN#VSVVMAEVDGTCY.-	3504.59	7454.03	7782.66	4095.32	4138.05	10452.6	6807.77	14788.9	5789.97	5261.4	7092.5	5779.33	5369.24	5146.61	5031.87	3869.45	4070.17	3677.5	-0.516853	0.115367
P11279	LAMP1	322	K.AAN#GSLR.A	1323.41	1552.46	1055.11	883.749	974.525	1001.16	983.143	1641.43	1155.8	782.456	1192.95	1127.45	1059.77	706.532	624.858	803.313	963.255	823.208	-0.386978	0.0261725
Q07954	LRP1	3662	R.TCPLDEFQCN#NTLCKPLAWK.C	1189.89	1694.62	1838.63	1474.98	1807.96	1889.5	1991.82	1654.99	1707.67	1567.85	1300.5	1081.31	1229.71	1372.9	1327.03	1366.1	1142.53	1274.43	-0.386958	0.000907834
Q9P0K1	ADAM22	208	R.LFEFSLDDLPSEFQQVN#ITPSK.F	2836.01	4604.41	2921.28	3600.6	3741.79	4922.34	4433.81	5011.5	4756.4	2677.11	2942.82	3067.79	3010.81	3653.4	3206.61	3649.56	3083.02	2872.96	-0.386952	0.00913802
P19022	CDH2	692	K.SN#ISILR.V	880.814	1671.85	1523.1	1487.58	1548.7	1528.64	1316.19	1417.66	1688.83	1271.41	1244.29	1212.81	1068.8	855.342	961.873	1218.26	1131.62	1028.12	-0.386606	0.00304461
Q9NY47	CACNA2D2	928	R.FFSEVDANLM*LALYN#NSFYTR.K	124.821	246.113	211.589	201.683	200.353	218.179	216.433	211.795	198.024	161.085	165.464	157.863	141.071	159.339	162.815	143.22	145.495	162.721	-0.386576	0.00210797
P28827	PTPRM	249	R.FIASFNVVN#TTK.R	2077.07	2865.94	2449.82	2423.74	2559.89	2527.79	2771.31	2838.43	2888.36	2104.46	2112.01	1880.64	1797.26	1988.56	1980.17	1962.54	1974.89	2105.24	-0.386228	6.72918e-05
Q9UIQ6	LNPEP	682	K.SGVIN#LTEEVLWVK.V	2976.32	6370.37	6025.17	5261.97	5694.12	6157.9	7097.88	7201.13	6331.19	4709.86	5043.24	4401.41	4341.39	4636.62	4325.44	4446.62	4400.34	4358.26	-0.385425	0.0106966
Q9Y6N8	CDH10	456	R.ELSQWHN#LTVIAAEINNPK.E	1106.46	1709.28	1604.77	1595.51	1868.7	1875.72	2047.67	1864.59	1941.27	1264.93	1313.37	1245.86	1332.29	1495.2	1364.39	1270.08	1280.08	1395.34	-0.384433	0.00220895
P00533	EGFR	361	K.N#CTSISGDLHILPVAFR.G	6473.93	7894.58	7673.04	7464.53	7536.16	8134.42	9104.53	7522.99	8006.37	6110.52	6225.2	5529.78	5586.28	5706.66	6227.48	6017.93	5929.9	6175.03	-0.38367	2.18368e-05
O75882	ATRN	1082	K.CEN#LTTGK.H	210.481	428.221	321.674	203.507	300.144	342.596	295.15	363.825	385.195	167.701	309.777	336.122	304.15	227.837	200.938	254.932	206.708	177.617	-0.383215	0.0367095
Q07954	LRP1	2127	R.GSKDN#ATDSVPLR.T	2646.51	5779.44	6193.72	5269.24	6432.66	6833.78	5874.99	6155.3	6094.94	5094.35	4958.16	4326.79	4100.78	3813.93	4349.76	4266	4053.55	4355.03	-0.38321	0.0117545
Q8NFZ3	NLGN4Y	102	R.N#ATQFSAVCPQHLDER.F	1535.52	2184.91	2739.92	2543.58	2836.37	2860.13	2999.36	2252.42	2350.42	1915.58	2077.68	1551.05	1927.09	1864.48	2020.66	1895.76	1915.99	1933.47	-0.383069	0.00495956
P04275	VWF	2635	K.EEN#NTGECCGR.C	2137.78	1940.91	4578.77	2780.75	1888.49	3122.43	1813.2	3199.34	5853.83	2413.49	2907.86	2761.41	2343	1836.24	1702.25	2361.9	3106.73	1523.34	-0.382342	0.182746
Q86UX2	ITIH5	231	R.GEDDSGPPPSTVINQN#ETFANIIFKPTVVQQAR.I	324.155	476.551	489.3	427.673	511.465	663.787	583.564	591.105	627.611	436.634	486.489	411.369	368.779	370.66	397.179	369.21	382.799	380.039	-0.381928	0.00933149
Q9C0H2	TTYH3	351	R.VQEVLN#GTEVNLQHLTALVDCR.S	581.255	674.431	676.495	613.247	666.507	732.389	798.985	661.687	711.304	527.35	507.373	483.521	505.759	601.603	547.354	470.318	502.939	548.477	-0.381628	2.40835e-05
Q9UHC6	CNTNAP2	1116	R.NM*ANGQPHSVN#ITR.H	6361.77	11705.6	10689.1	9862.47	10555.8	10592.9	10341.3	11329.1	11936.5	7703.42	8593.25	8091.4	8579.67	7062.64	7740.81	8815.58	7822.14	7271.12	-0.381459	0.00200989
P08069	IGF1R	900	R.LNPGN#YTAR.I	332.66	481.864	491.478	413.838	443.693	438.595	442.256	503.202	613.171	356.152	427.104	380.43	327.572	281.802	303.373	375.828	408.475	334.197	-0.381061	0.00314352
P52803	EFNA5	162	K.VFVRPTN#SCM*K.T	684.004	1257.99	1015.6	1092.77	1107.38	1266.73	1037.51	1039.67	1178.05	742.014	806.895	901.474	889.552	679.25	845.197	827.775	895.622	845.005	-0.381058	0.00228118
Q13433	SLC39A6	283	K.LLTSHGMGIQVPLN#ATEFNYLCPAIINQIDAR.S	1097.36	1186.43	1105.3	1044.63	1053.89	1133.45	1261.63	1184.54	1169.06	861.006	859.299	840.511	773.487	1010.4	964.568	851.656	768.597	930.913	-0.381012	1.83216e-06
Q8TB96	ITFG1	95	K.N#HSALITSVVPGDYDGDSQMDVLLTYLPK.N	949.524	2028.86	1870.68	1813.79	1849.35	1935.03	1810.46	1784.98	2048.25	1154.31	1510.94	1358.24	1315.73	868.757	1547.98	1601.4	1452.26	1546.89	-0.380972	0.00785696
Q14112	NID2	703	R.IHQN#ITYQVCR.H	1798.26	2106.71	2326.74	2055.99	2167.87	2219.53	2676.04	2549.15	2393.25	1987.39	2100.87	1685.97	1593.55	957.504	1614.27	1812.98	1899.17	1937.08	-0.38051	0.00234939
Q9UHG3	PCYOX1	323	R.KMSN#ITFLNFDPPIEEFHQYYQHIVTTLVK.G	4191.02	7885.17	7848.58	6838.19	8287.32	7952.17	7207.37	8500.3	8088.16	4779.34	6069.09	5973.41	5475.23	5492.47	6031.83	6060.37	5623.74	5821.08	-0.380105	0.00416796
P11117	ACP2	267	R.KN#LTLM*ATTSQLPK.L	8648.89	16434.6	16245.7	14666.2	16747.5	17276.7	14829.3	17611.3	17535.1	12369.9	12718.5	12106.2	12786.9	11067.1	11032.5	12082.3	11854.5	11580.2	-0.379725	0.00465489
Q7Z7M0	MEGF8	2248	R.N#CSTECR.C	664.063	1129.04	941.573	782.598	724.382	977.357	795.166	1047.91	1036.64	715.342	839.307	948.998	788.145	571.97	510.464	773.877	700.734	377.81	-0.379238	0.0195919
O43657	TSPAN6	134	K.QYN#STGDYR.S	1210.34	1552.85	1698.28	1347.32	1280.43	1430.93	1414.49	1660.74	1611.84	1307	1347.6	992.949	1072.38	870.837	1072.25	1060.41	1306.13	1125.59	-0.379114	0.000544093
Q9NZN1	IL1RAPL1	264	K.LTIQETQLGDSAN#LTCR.A	1046.82	1689.24	1678.22	1354.87	1903.7	1902.42	1542.8	1634.37	2023.41	955.012	1145.16	1487.66	1343.55	1266.18	1313.55	1348.92	1396.95	1104.92	-0.379038	0.00607931
P48723	HSPA13	184	K.QRN#STIEAANLAGLK.I	2739.05	5268.51	4351.01	4469.94	5042.74	4698.31	4450.73	4659.87	4744.53	3204.83	3524.82	3470.08	3515.64	3263.14	3565.71	3538.63	3288.35	3717.05	-0.378867	0.00233136
Q9UPX0	IGSF9B	639	R.TQQGVLLSWLPPAN#HSFPIDR.Y	9004.35	16618.8	15411.8	17294.1	15609.7	16995.2	19279	16387.1	17364.7	11419.4	11396.4	10795.8	11163	15280	14175.9	11750.4	11040.1	13725.6	-0.378453	0.00521747
P54709	ATP1B3	241	K.KLHVGYLQPLVAVQVSFAPN#NTGK.E	1991.97	3587.13	3433.64	2874.77	3024.05	3526.02	3686.88	3520.29	3461.57	2580.8	2573.39	2391.72	2113.25	2093.81	2529.24	2629.46	2538.81	2941.41	-0.378356	0.00294486
P06756	ITGAV	704	K.TEN#QTR.Q	1254.52	2408.79	2072.3	2584.92	2856.94	2653.52	2655.05	2255.82	2577.84	2512.86	2440.75	1853.7	1786.44	1480.47	1496.36	1747.32	1733.96	1363.02	-0.377183	0.019355
Q58EX2	SDK2	1575	R.N#LSRPSLTQYELDNLNK.H	1387.58	2983.24	2741.6	2618.11	3079.44	2808.51	2710.21	2586.13	2921.65	1775.06	2086.03	1789.18	2123.93	2570.7	2058.79	2009.7	1837.06	2102.69	-0.377145	0.00682084
Q9C0C4	SEMA4C	419	K.KGTN#FTHLVADR.V	2749.42	3623.55	3088.94	3206.8	3279	3252.12	3215	3699.31	3578.3	2393.51	2682.44	2803.05	2444.89	2256.69	2450.06	2900.61	2596.4	2339.1	-0.376845	1.98897e-05
P04004	VTN	169	K.N#GSLFAFR.G	1106.75	1831.66	2053.82	1962.35	2000.3	2064.42	2121.4	1928.24	2331.18	1699.51	1402.59	1540.25	1844.81	2343.32	1316.66	913.906	1148.36	1191.7	-0.376745	0.0277359
Q9Y5L3	ENTPD2	294	R.GFSTQVLLGDVYQSPCTMAQRPQNFN#SSAR.V	5817.62	7244.75	6501.54	6748.95	6748.34	6652.12	7555.82	7079.37	7301.99	6154.74	6317.85	4557.58	4286.95	5187.05	5245.17	5272.84	5202.79	5259.36	-0.376661	4.06167e-05
Q8N0V4	LGI2	271	R.SYDN#ITGQSIVGCK.A	833.836	1349.43	1250.21	1051.58	1338.17	1338.93	1483.93	1478.26	1557.53	923.314	1023.79	992.072	1060	1178.62	1008.44	928.492	957.612	929.069	-0.376049	0.00425888
Q12866	MERTK	454	R.ISVQVHN#ATCTVR.I	1487.92	2605.07	2524.32	2268	2474.37	2563.53	2623.71	2483.78	2864.81	2166.63	2123.48	1696.79	1890.25	1692.37	1746.75	1820.13	1775.44	1961.24	-0.375912	0.00228101
Q16620	NTRK2	205	K.NIPLANLQIPNCGLPSANLAAPN#LTVEEGK.S	3653.52	7392.64	6920.25	6770.54	7271.41	7611.27	6520.16	6207.96	7100.93	4866.58	5188.75	4331.24	4725.3	5549.13	4873.12	5764.51	5029.68	5487.15	-0.37581	0.00489176
Q07699	SCN1B	135	R.LLFFENYEHN#TSVVK.K	377.016	498.4	544.402	477.097	514.146	643.788	796.482	752.395	641.204	463.719	445.751	363.968	431.435	447.152	522.698	480.445	462.099	427.87	-0.374735	0.019537
Q9P273	TENM3	2124	K.IGPFAN#TTK.Y	641.112	1418.52	1169.42	1219.3	1275.45	1288.33	1334.4	1267.48	1401.94	961.984	976.243	963.905	798.958	1023.37	969.441	932.636	881.761	988.052	-0.374679	0.00670481
A2RU67	FAM234B	254	K.AIWTLNPNYLSN#GTLAAPVVVLPDLDEDGVR.D	988.914	1687.61	1429.45	1422.78	1534.88	1543.6	1675.12	1592.8	1596.71	1126.63	1183.64	1047.76	1065.24	1369.9	1211.49	1134.55	1032.33	1219.51	-0.374609	0.0010139
P02788	LTF	156	R.TAGWNVPIGTLRPFLN#WTGPPEPIEAAVAR.F	8711.51	16059.7	16138.7	20465.9	16722.4	12619.8	17154.1	7342.32	10369.9	20581.2	14082.4	12133.7	10422	7733.49	7784.56	7453.92	7725.55	8959.41	-0.374444	0.141488
Q8IZY2	ABCA7	98	R.LSNFN#DSLVSR.L	1289.51	1974.82	1940.1	1867.25	1966.97	2193.29	2179.54	2052.98	1896.81	1206.05	1549.88	1444.95	1564.76	1432.37	1444.43	1538.64	1461.64	1762.31	-0.373095	0.000881054
Q9BVK6	TMED9	125	R.FTFTSHTPGEHQICLHSN#STK.F	347.761	519.099	486.301	467.722	487.184	575.35	508.415	625.546	615.813	388.505	390.407	393.207	427.649	337.549	388.061	368.23	492.254	391.598	-0.37307	0.00314008
Q13002	GRIK2	412	K.IGTWDPASGLN#M*TESQK.G	393.463	723.801	656.47	640.033	729.191	729.703	753.128	718.15	704.038	512.326	539.391	456.418	477.54	546.785	566.42	502.939	500.113	568.794	-0.372806	0.00291492
P16284	PECAM1	551	K.EGKPFYQM*TSN#ATQAFWTK.Q	4242.99	8541.42	8011.57	7459.26	6809.39	8007.55	7881.36	10340.2	8411.28	6598.21	6376.62	5997.45	4869.38	5623.75	5891.02	6404.1	5329.21	6744.67	-0.372734	0.0121644
Q8NBJ9	SIDT2	165	R.TGEQFSFN#TTAAQPQYFK.Y	1972.51	3406.87	3608.85	3170.03	3244.76	3383.69	3540.67	3798.81	3856.91	2558.6	2619.89	2326.71	2599.49	2763.18	2583.61	2537.43	2634.52	2533.42	-0.372711	0.00343017
Q8NFP4	MDGA1	655	K.N#YSYVLQWTQR.E	660.923	927.635	822.227	811.969	835.128	873.659	972.018	934.977	919.025	659.948	659.578	618.138	604.979	786.897	713.413	601.522	601.439	745.84	-0.372625	0.000149784
Q96JQ0	DCHS1	1521	R.ETTPALLLLVEATDRPAN#ASR.R	891.023	1434.33	1607.19	1377.44	1562.14	1585.34	1650.27	1475.04	1719.48	1069.09	1140.15	955.033	1316.76	1158.25	1215.05	1090.16	1125.65	1204.25	-0.372618	0.00307074
Q495W5	FUT11	318	R.DWM*PNN#HSVILIDDFESPQK.L	557.507	820.135	901.118	804.706	870.673	889.295	891.011	978.978	899.727	597.763	685.751	661.197	691.215	701.754	679.657	571.603	655.399	637.271	-0.372282	0.00103408
Q9UQ52	CNTN6	895	R.AYNTAGTGPSSPPVN#VTTK.K	876.296	1148.48	1595.89	1283.81	1421.46	1215.11	1351.83	1299.97	1436.67	880.296	1117.76	759.039	1046.85	1112.33	960.82	971.396	971.273	1166.06	-0.37207	0.00275025
Q9NZR2	LRP1B	1502	K.WTGQN#VSVIQK.T	2102.6	4050.96	3794.41	3600.49	3829.15	3942.08	4065.98	3956.64	4310.43	2751.18	3195.57	2643.36	2588.35	3316.96	2854.09	2753.82	2812.79	3089.39	-0.371906	0.00397791
Q99250	SCN2A	1393	K.ALIESN#QTAR.W	612.396	1239.85	1111.92	1124.42	1060.74	1447.18	1683.1	1245.06	1171.23	768.117	964.146	886.618	897.936	1057.79	943.356	956.836	922.996	867.879	-0.371852	0.0244198
P19022	CDH2	651	K.RN#WTITR.L	1342.2	2129.04	2064.2	2022.89	2064.87	1928.92	1995.57	1891.06	2218	1656.66	1558.36	1703.17	1445.41	1207.09	1347.25	1602.26	1599.17	1531.05	-0.371275	0.00056751
P06756	ITGAV	615	R.TAADTTGLQPILNQFTPAN#ISR.Q	9881.03	17989.1	16179.7	16201.7	18514.7	17327.4	17922	17414.1	18683.8	13841.4	14126.5	11472.6	12592.2	12727.1	12434.8	13288.5	12620	13004.4	-0.370594	0.00274378
Q86WC4	OSTM1	263	K.AEPGTHLCIDVEDAM*N#ITR.K	3549.68	5871.35	5729.3	5875.17	6047.12	6330.56	6493	6512.15	6177.23	4725.3	4593.3	4260.08	4354.56	4615.3	4620.72	4443.42	4220.77	4846.35	-0.370354	0.00213002
Q9UHN6	CEMIP2	739	K.TTN#SSAADPR.E	1497.81	2802.86	2429.08	2246.78	2314.95	2666.61	2567.93	3116.92	2042.07	1778.16	2315.24	2020.29	2005.63	1825.55	1645.68	1606.46	1817.1	1763.71	-0.370142	0.00862061
Q9UI40	SLC24A2	111	K.EGESEN#STDHAQGDYPK.D	5317.79	8772.92	8020.3	6295.36	7600.81	12059.1	9481.82	11126.4	9818.61	7294.56	7226.86	6251.41	7572.75	6436.79	7076.98	6271.76	6317.09	6311.32	-0.369455	0.0271525
Q13438	OS9	177	K.RYHSQTYGN#GSK.C	2414.84	3197.45	3176.26	3034.04	3051.58	2970.34	2858.88	3686.65	3191.15	2443.44	3338.57	2893.6	2725.89	1024.25	2260.66	2298.78	2308.71	2060.06	-0.369181	0.0139208
P40189	IL6ST	83	K.EQYTIIN#R.T	3281.88	4204.69	4506.49	3108.07	4169.35	3859.41	4476.52	4313.46	5029.61	3200.72	3692.89	3287.64	3361.3	3204.55	2866.96	3365.79	3070.05	2562.54	-0.368912	0.00157585
Q8NFP4	MDGA1	331	K.N#ATFQITPDVIK.E	548.08	999.979	922.997	789.725	936.584	937.233	1084.49	900.709	1022.04	720.699	743.42	643.512	681.582	817.805	621.86	663.931	664.633	750.471	-0.368191	0.00442221
P26012	ITGB8	466	R.N#CSCQCEDNRGPK.G	3320.11	9499.15	6054.77	5798.14	6718.28	6669.72	7920.79	6483.8	8083.9	5828.86	8835.09	5781.6	4609.08	4309.91	4177.17	5927.92	3455.13	4005.24	-0.367584	0.073949
Q92854	SEMA4D	139	R.VLQPLSATSLYVCGTNAFQPACDHLN#LTSFK.F	5761.73	11135.2	11137.7	9604.38	10622.1	12595	9314.4	11621.1	13944.7	6218.41	8855.83	8327.36	7872.83	9317.57	8605.13	8142.76	8790	8073.52	-0.367581	0.0154559
O15031	PLXNB2	1002	R.SIN#VTGQGFSLIQR.F	10379.7	15423.8	14104.1	13483.1	13860.5	13421.4	13577.2	15202.8	15786.7	12698.2	12759.3	10426	10355.6	9727.72	9629.82	11056.6	10385.8	10035.8	-0.367517	0.000288085
Q8TDW7	FAT3	3619	K.YVLN#VSVSDGR.F	1553.53	3121.01	2899.62	2988.76	2969.67	3170.48	2960.34	2858.88	3187	2020.05	2269.03	2095.25	2210.25	2080.06	2381.18	2368.76	2134.66	2370.25	-0.367383	0.00474643
P54289	CACNA2D1	184	R.QISYQHAAVHIPTDIYEGSTIVLNELN#WTSALDEVFKK.N	323.922	703.392	617.724	536.265	726.027	767.815	687.876	652.578	690.368	435.319	504.825	495.478	444.828	517.569	550.055	467.322	490.427	518.145	-0.36713	0.0128971
P12821	ACE	445	R.VTN#DTESDINYLLK.M	1934.04	2903.94	3227.15	2700.48	3099.86	3058.83	3585.75	3194.47	4120.56	2302.99	2667.65	2259.71	2246.87	2677.47	2552.51	2200.9	2277.59	2389.92	-0.366984	0.0081816
P56199	ITGA1	1102	K.SYFSSLN#LTIR.G	4171.04	7214.2	6720.65	7150.09	6395.42	7132.26	7453.16	7022.19	7045.67	5186.96	5449.54	4920.95	4987.42	5183.2	5176.91	5284.87	5082.43	5491.35	-0.366883	0.00179233
Q9UBV2	SEL1L	195	K.ILN#GSNK.K	740.849	1241.2	1141.79	1079.35	1123.56	1180.91	1096.49	1242.61	1178.49	686.754	1039.43	891.706	956.19	772.756	835.908	846.005	938.786	807.15	-0.366784	0.00111252
O75509	TNFRSF21	278	K.VLSSIQEGTVPDN#TSSAR.G	1101.82	2100.63	2177.9	1979.71	2230.65	2475	2205.21	2208.91	2507.87	1386.88	1711.83	1630.63	1630.52	1741.97	1701.18	1623.42	1724.87	1578.91	-0.366287	0.00873238
P22304	IDS	115	R.VHAGN#FSTIPQYFK.E	6343.54	10385.1	9368.15	9470.1	9252.52	9966.6	11021.8	10787.7	10981.6	7527.28	7853.51	7489.28	7280.61	6595.77	8044.41	7645.72	7369.5	8136.69	-0.366234	0.00168071
Q24JP5	TMEM132A	280	R.HN#FTASLLTLR.I	506.259	1214.58	1019.33	1009.89	1208.45	1153.27	1154.92	1099.17	1226.88	808.928	806.986	823.36	869.123	823.926	775.511	831.711	848.556	856.119	-0.365824	0.0127964
Q13454	TUSC3	83	K.APPRN#YSM*IVM*FTALQPQR.Q	5775.3	9262.39	9091.42	8423.77	8974.83	9137.95	9532.78	9844.26	9212.01	6330.69	6869.38	6359.23	6915.89	7060.83	7050.52	6801.47	6908.57	7219.45	-0.365534	0.00100221
Q9C0B6	BRINP2	354	R.FLN#STAISQFWAM*DTSLQHR.Y	2191.69	3598.1	3327.18	3390.47	3344.34	3548.89	4322.82	3413.53	3598.09	2530.26	2595.45	2403.44	2378.15	3028.88	2872.8	2755.1	2360.58	2935.62	-0.365276	0.00291048
Q8IZF2	ADGRF5	315	R.YEEQQLEIQN#SSR.F	283.596	464.839	504.305	457.386	552.228	516.608	415.508	586.351	577.285	297.184	443.921	413.527	402.651	416.678	339.287	354.125	397.584	318.593	-0.365163	0.0101276
O14525	ASTN1	984	K.AAPIYELVTNN#QTQR.L	1783.33	3166.67	2626.85	2589.21	3025.94	2896.13	3202.83	2605.36	2838.93	2211.23	2098.62	1960.42	1890.9	2340.09	2194.16	2190.84	1945.72	2372.1	-0.365157	0.0023677
O96005	CLPTM1	241	R.AEDYGPVEVISHWHPN#ITINIVDDHTPWVK.G	992.805	1470.17	1531.68	1352.42	1750.84	1716.32	1556.61	1739.25	1774.41	1123.31	1381.12	1106.86	1249.23	1009.69	1297.22	1204.76	1239.78	1169.17	-0.364965	0.00321324
Q13308	PTK7	283	R.ATVFAN#GSLLLTQVRPR.N	4163.49	7100.4	7062.26	7122.76	7563.14	6871.24	8275.85	7198.13	8048.98	5490.09	5581.36	5073.76	5187.96	5570.15	5707.1	5640.96	5258.72	5724.2	-0.364961	0.00378621
Q9UHN6	CEMIP2	914	R.NN#ISLVK.F	1051.67	2693.77	2431.07	2090.09	2302.49	2231.71	2112.12	2482.1	1845.21	1800.87	2082.94	1623.79	1434.15	1683.63	1426.41	1557.86	1476.01	1854.55	-0.364925	0.0192182
Q96NI6	LRFN5	73	K.DFAN#MTSLVDLTLSR.N	2313.35	4390.75	3861.97	3784.08	4420.17	4516.52	4452.62	4451.65	4551.93	2517.33	3096.46	2905.48	3059.87	3630.27	3522.13	3510.6	3107.36	3185.41	-0.364744	0.00538366
Q8IWV2	CNTN4	65	K.LN#GTDVDTGMDFR.Y	996.881	2061.17	1990.64	1929.91	2199.06	2141.92	2311.03	2017.73	2145.63	1411.01	1566.13	1400.13	1485.97	1747.28	1610.4	1531.08	1466.51	1602.44	-0.364533	0.00877459
P13521	SCG2	376	K.TGEKPN#GSVEPER.E	168.214	398.31	397.552	400.69	463.729	614.35	426.958	386.074	423.281	225.155	266.3	313.927	307.843	297.317	316.613	299.452	459.609	371.797	-0.364362	0.0590182
Q96PZ7	CSMD1	2605	R.CQAN#GTWNIGDERPSCR.V	687.204	986.598	881.862	710.117	953.276	880.186	942.31	1007.44	1059.44	716.81	775.228	732.087	756.865	791.486	705.784	708.563	573.607	538.537	-0.364307	0.00159853
Q9UHN6	CEMIP2	248	R.TLN#SSGLPFGSYTFEK.D	1934.93	4413.99	4417.73	3717.76	4342.66	4501.74	4043.42	4779.36	3537.29	2862.16	3335.9	2979.38	2854.23	3505.33	3047.48	2863.28	2949.39	3337.9	-0.363766	0.0150338
P78536	ADAM17	103	K.VVVVDGKN#ESEYTVK.W	734.589	1279.57	993.677	1002.77	997.518	1043.71	1071.68	1299.33	1081.05	850.702	920.768	834.31	814.564	801.874	713.396	909.642	777.722	762.996	-0.363728	0.00261373
O94856	NFASC	1133	K.WAN#ITWK.H	7298.85	17313.3	16697.8	14858.7	18658.1	19246.6	17601.4	18308.7	22560.7	11115.9	13446.9	13128.4	13355.9	12000.3	14109.4	14554.1	13835.9	13042.1	-0.363257	0.0274826
P15144	ANPEP	735	R.N#NTNNWR.E	269.879	528.506	553.562	457.174	416.424	566.091	366.414	435.803	647.141	374.914	410.694	452.429	451.989	302.257	308.408	325.315	344.052	327.757	-0.362892	0.0318191
P06756	ITGAV	945	K.ENQN#HSYSLK.S	2793.43	4491.06	4303.6	4401.9	4848.93	4440.25	4696.7	4260.52	4527.14	3673	3796.53	3424.26	3216.12	2776.99	3077.74	3213.01	3514.03	3452.46	-0.362822	0.00108079
Q9NZR2	LRP1B	1636	K.RAFIN#GTGLETVISR.D	3184.82	6589.24	5576.31	5621.64	5642.98	6105.82	5772.84	6110.54	5797.57	4014.75	4744.83	4175.5	3944.76	5147.86	4319.81	4230.38	4164.67	4461.12	-0.362485	0.00445654
P36269	GGT5	347	K.LQN#ASR.D	105.64	184.295	162.623	166.455	158.936	182.297	140.968	193.754	254.678	131.68	150.469	236.473	153.773	116.689	107.451	154.212	40.9832	113.987	-0.362048	0.102741
O15031	PLXNB2	328	R.N#ACYTGTR.E	671.187	1031.63	939.957	779.743	714.457	844.638	845.401	879.573	936.287	740.565	898.914	660.532	753.108	528.277	538.291	666.451	653.407	507.736	-0.361884	0.0044161
P12110	COL6A2	785	R.N#MTLFSDLVAEK.F	3391.02	4944.45	4769.14	4431.87	4441.62	4444.63	4628.14	5147.32	4584.63	3843.4	3656.76	4112.49	4507.42	3379.37	3869.04	2820.17	2717.41	2846.06	-0.361108	0.00186147
P00734	F2	121	R.GHVN#ITR.S	85.1729	142.384	124.591	153.258	253.238	234.562	200.225	150.378	255.131	179.525	202.109	180.066	150.799	37.1919	173.05	95.9269	128.987	97.4357	-0.360864	0.163424
Q9NT68	TENM2	925	K.DSTHIIPGENPFN#SSLVSLIR.G	2326.9	3757.29	3643.51	3699.73	3493.5	3821.67	4045.17	3601.92	3900.25	2836.61	2892.68	2576.11	2509.31	3020.24	2991.84	2742.9	2671.24	2907.63	-0.360609	0.00117788
Q8N0W4	NLGN4X	102	R.N#TTQFAAVCPQHLDER.S	1381	2549.4	2234.97	2088.47	2203.97	2276.28	2589.52	2315.87	2607.79	1907.65	1963.02	1525.35	1832.54	1830.37	1652.94	1660.43	1638.87	1763.38	-0.360128	0.00379028
Q9Y6C2	EMILIN1	766	R.ETN#TTSQM*QAALLEK.L	2839.65	1657.11	1669.45	1501.03	1318.56	1629.42	1380.88	1829.5	1590.06	1830.24	1557.01	1241.22	1373.85	1150.73	1143.78	1237.47	1185.39	1290.74	-0.360112	0.0440923
Q9H2J7	SLC6A15	187	K.N#ASHTFVEPECEQSSATTYYWYR.E	479.626	1030.57	842.168	807.701	808.173	1041.59	856.212	891.789	960.338	608.463	574.503	517.432	629.428	624.87	668.47	786.159	732.55	872.437	-0.359859	0.013396
Q8WY21	SORCS1	775	K.VVSNN#CTDGVR.E	295.46	326.793	300.197	287.227	316.261	328.383	308.423	304.611	326.946	194.456	238.921	265.457	256.83	281.527	233.551	222.619	245.719	239.158	-0.359326	9.07788e-06
Q9H1U4	MEGF9	305	K.NGCLPCQCNN#R.S	306.156	621.615	573.769	529.826	598.768	598.186	571.478	610.727	645.794	500.424	467.615	426.898	436.95	404.097	382.283	466.081	430.508	426.913	-0.359245	0.00622123
Q14112	NID2	693	R.DYSLTFGAIN#QTWSYR.I	2944.83	4233.81	4465.17	3950.31	4508.26	4533.83	5460.59	4837.68	4755.45	3386.4	3667.55	3013.32	2917.84	3682.39	3454.78	3325.74	3370.69	4124.3	-0.35916	0.00281352
O60939	SCN2B	53	R.LPCTFN#SCYTVNHK.Q	2325	4314.43	3608	3500.15	4029.38	4290.59	3856.44	3727.33	4159.36	2649.33	2841.21	2988.2	2905.23	3180.33	2971.88	2858.85	2946.05	3024.94	-0.358799	0.0034021
Q07954	LRP1	3788	K.LTSCATN#ASICGDEAR.C	1516.89	2925.98	3354.55	2654.44	3111.61	3333.65	3351.63	3222.64	3519.39	2543.56	2803.21	2222.74	2294.24	2308.46	2194.86	2135.84	2327.26	2222.82	-0.358443	0.0124638
Q9NRN5	OLFML3	248	K.FHLAN#R.T	1083.53	1152.65	1571.51	1286.5	1408.06	1341.2	1285.91	1424.56	1438.7	2119.64	970.495	1263.6	1537.96	221.03	707.158	736.645	829.168	968.781	-0.358418	0.154638
Q14643	ITPR1	2484	R.LPN#ETAVPETGESLASEFLFSDVCR.V	664.158	1131	1094.05	924.304	1182.4	1099.66	1242.85	1182.03	1140.23	778.377	855.021	800.139	808.302	988.789	816.984	825.717	837.801	826.442	-0.358025	0.00369999
P78310	CXADR	106	K.SGDASIN#VTNLQLSDIGTYQCK.V	1501.59	3132.43	2768.29	2496.49	2908.27	3051.37	2755.01	2535.74	2976.9	1901.27	2123.38	1949.26	2030.12	2070.83	2264.6	2068.99	2129.13	2286.53	-0.358013	0.00691561
P05026	ATP1B1	265	K.YLQPLLAVQFTN#LTM*DTEIR.I	78118.1	134213	133433	128099	138966	156292	143728	145521	147519	87640.9	99419.6	95017.2	103725	118198	112043	106378	110099	108494	-0.357808	0.00431534
O60486	PLXNC1	920	K.TASTIAN#SSKK.V	3099.93	4945.74	4929.58	4891.9	4379.43	5217.93	3813.06	4250.74	5111.92	3000.36	3817.47	3897.13	3621.45	3114.15	3631.64	3052.35	3716.65	3868.6	-0.357525	0.00269922
Q12913	PTPRJ	142	K.SN#DTAASEYK.Y	1537.33	2375.16	2429.14	1829.05	2278.54	2262.46	2688.9	3425.02	2361.02	2257.72	2783.83	2259.88	2071.05	630.314	1700.49	1686.82	1568.88	1577.58	-0.357495	0.0720214
Q9H4D0	CLSTN2	98	K.IHGQELPFEAVVLN#K.T	2606.66	4437.35	4327.95	3960.08	4271.89	4537.1	4668.37	4446.73	4699.01	3046.25	3604	3213.95	3245.38	2837.9	3628.07	3305.65	3409.81	3334.29	-0.357465	0.00226736
Q6UXG2	ELAPOR1	717	K.M*SVCTDN#VTDLRIPEGESGFSK.S	569.803	1073.62	1059.52	997.904	1061.56	1131.06	1028.8	1070.04	1122.44	669.742	866.532	769.98	774.408	768.346	840.233	753.322	818.778	855.554	-0.356955	0.00434931
P01903	HLA-DRA	103	K.RSN#YTPITNVPPEVTVLTNSPVELR.E	12518.5	13389.3	13896.1	12444.2	11472.9	11887.2	13004.4	20569.6	18919.6	13737.4	17176.5	9664.07	9588.61	9045.57	8388.26	11030.6	9335.18	12081.8	-0.356599	0.045074
Q8N967	LRTM2	117	R.SIFGDLTN#LTELQLR.N	1369.63	2657.48	2381.83	2229.6	2377.1	2591.11	2800.31	2379.52	2674.33	1615.36	1860.68	1753.42	1795.7	2191.68	1972.84	1901.19	1704.86	1968.52	-0.356325	0.00591784
P55285	CDH6	536	K.ADQLIQTLHAVDKDDPYSGHQFSFSLAPEAASGSN#FTIQDNK.D	265.037	552.371	560.78	461.478	566.172	620.436	617.272	728.025	648.596	441.826	486.26	346.269	473.353	460.144	417.526	464.636	396.199	436.373	-0.35593	0.0258073
Q9H1E5	TMX4	46	R.VQPM*TASN#WTLVM*EGEWMLK.F	9492.36	13821.9	15001.9	12837.6	14898.2	14809.8	14208	14538.9	14464.2	9671.65	11330.9	9916.3	10997.5	10568.5	11273	10959.4	11092.6	11139.5	-0.355884	0.000643336
Q9NZQ7	CD274	192	K.LFN#VTSTLR.I	4310.68	5813.6	5312.56	4595.18	4638.01	5323.51	5452.39	6362.31	6014.27	3726.98	4014.14	4076.15	4182.35	4296.38	4387.2	4244.56	4264.42	4183.06	-0.355607	0.00084969
P27037	ACVR2A	66	K.N#ISGSIEIVK.Q	1205.8	2609.03	1970.17	1883.94	1979.52	2092.63	2313.74	2352.41	2498.32	1547.18	1641.42	1823.83	1446.31	1855.78	1647.26	1772.56	1468.21	1578.98	-0.355016	0.0114375
Q6UXK2	ISLR2	121	R.N#LSALQLLK.M	1077.13	2409.65	2088.56	1905.3	2006.97	2390.3	2281.01	2012.66	2423.02	1460.08	1631.21	1622.31	1490.56	1916.88	1470.8	1588.25	1596.78	1764.62	-0.354709	0.012569
O43300	LRRTM2	243	K.ISN#LTCGM*EWTWGTLEK.L	955.578	1702.47	1603.24	1512.58	1526.05	1619.33	1812.66	1704.96	1772.03	1212.3	1237.18	1180.01	1134.35	1381.16	1235.65	1212.88	1176.89	1342.15	-0.354602	0.00344437
P07686	HEXB	84	K.M*TPNLLHLAPENFYISHSPN#STAGPSCTLLEEAFR.R	326.828	705.595	592.513	504.033	607.054	699.914	603.157	685.177	778.146	442.821	449.11	469.357	461.81	443.964	531.833	477.175	549.973	479.435	-0.353893	0.0178803
Q6AZY7	SCARA3	257	K.IVTDWQN#YTR.L	139.205	259.553	329.046	400.472	261.379	331.099	553.252	344.409	382.713	297.23	356.41	218.28	201.101	286.951	237.344	227.712	237.291	287.262	-0.353101	0.108155
P14415	ATP1B2	159	R.TQLGN#CSGIGDSTHYGYSTGQPCVFIK.M	26261.7	35478	39688.5	30367	40366.8	49766	43327.8	48658.3	41110.4	32300.1	32616.7	27505.8	29962.5	31553.7	30773.7	29233.8	34116.9	29930.4	-0.352868	0.0106911
Q7Z407	CSMD3	2932	K.VVN#CSDPGIPANSK.R	1406.43	1884.53	1751.51	1658.16	1755.49	1780.59	1767.81	1695.91	1985.57	1395.75	1381.41	1383.92	1373.52	1360.69	1340.82	1335.97	1364.12	1347.66	-0.352714	9.16696e-05
Q8N7P1	PLD5	521	K.LKPLSN#K.T	405.737	635.566	610.128	578.504	677.634	554.511	653.701	667.845	593.354	485.086	472.484	463.016	461.06	419.239	430.309	521.938	482.063	479.891	-0.351234	0.00134074
P04156	PRNP	197	K.QHTVTTTTKGEN#FTETDVK.M	5620.55	12662.9	12427.6	9187.35	12056.3	14732.9	9422.04	12339.8	13301.9	6794.49	9130.56	9767.79	9581.1	6218.29	10099.9	8544.47	10344.9	9291.12	-0.351084	0.0363344
P26006	ITGA3	656	K.LLLSIN#VTNTR.T	9160.07	14778.9	13005.2	13048.5	13607.3	14000.1	14795.9	15023.7	15436.5	14752.7	13101.1	8334.13	8828.85	9493.47	9637.69	11270.5	9291.87	11682.2	-0.349976	0.00737226
Q96ID5	IGSF21	165	R.YQAQN#FTLVCIVSGGKPAPM*VYFK.R	6067.29	14225.5	13530.2	10873.1	13217	15486	11430.9	14404.4	13284.6	7234.72	9369.93	8593.93	7647.37	8606.12	9623.78	8964.08	8756.34	10385.4	-0.506931	0.00388514
P04216	THY1	79	R.TN#FTSKYNMK.V	28108.1	46207.2	46411.6	41744.8	44984.8	57588.4	41340.9	50334.8	47555.9	26480.8	33869.8	41021.9	37719.7	29626.8	36291.3	34859.4	38919.1	38581.3	-0.349177	0.0078808
Q6UXH9	PAMR1	451	K.IEN#ITAPK.T	473.365	689.597	801.649	731.58	744.205	690.434	652.322	907.226	793.4	551.738	564.798	676.034	600.343	535.696	512.798	525.36	608.775	514.89	-0.349046	0.0046281
Q86WC4	OSTM1	216	K.N#YSEVCK.N	980.555	1813.77	1560.11	1356.55	1502.47	1671.8	1915.24	1833.48	1646.32	1502.27	1482.08	1231.64	1330.35	1150.7	1085.79	1157.89	1104.37	1166.99	-0.348972	0.00846871
Q9Y5L3	ENTPD2	378	R.TSM*GLPVATLQQLEAAAVNVCN#QTWAQLQAR.V	54.6692	96.2444	91.7246	85.2318	92.4527	100.71	131.225	88.0303	93.4167	80.8471	81.3925	64.935	59.2786	81.7782	73.9656	70.0528	73.2454	69.0991	-0.348936	0.0172761
Q9NZR2	LRP1B	443	R.FN#GTDIHSLIK.I	2161.61	3819.95	4309.27	3506.92	3612.31	4211.95	3373.27	3502.3	3781.45	2505.33	3194.74	2714.69	2571.43	3063.55	2609.35	2934.72	2864.95	2890.5	-0.348654	0.00577672
O95302	FKBP9	174	R.YHYN#GTFLDGTLFDSSHNR.M	982.273	1097.02	1369.82	1243.83	1315.57	1353.28	1340.59	1371.99	1504.4	1002.83	1262.21	951.042	1044.03	847.807	1086.6	893.151	1013.36	993.743	-0.348374	0.000824588
Q13873	BMPR2	55	R.ISHEN#GTILCSK.G	1901.78	3476.47	3352.11	3314.74	3300.69	3619.43	3383.16	3582.91	3537.14	2690.82	2846.33	2526.49	2622.96	1656.99	2626.05	2682.29	2684.81	2811.11	-0.348292	0.005159
Q9HC56	PCDH9	754	R.LVVN#ISDLGYPK.S	3842.94	6041.48	6202.11	5605.01	6383.25	5749.76	6642.29	6683.7	6799.52	4268.8	5210.78	4883.01	4470.41	5384.8	4553.5	4739.01	4477.4	4395.66	-0.348126	0.00250639
Q6UXK2	ISLR2	364	R.AHNELGAN#STSIR.V	671.598	1044.24	1291.77	1232.73	1148.9	1250.63	1245.02	1221.38	1182.1	945.948	951.893	1020.34	954.946	597.814	818.559	864.777	964.115	964.81	-0.348016	0.00642707
Q7Z553	MDGA2	213	K.NLRPQDYAN#YSCIASVR.N	361.408	729.769	695.142	682.757	657.533	718.548	730.146	740.401	732.451	536.224	522.979	519.914	492.308	529.964	534.345	534.199	528.085	555.437	-0.347519	0.0068304
P51805	PLXNA3	1073	R.GIETTNTCQVIN#DTAMLCK.A	547.773	855.459	879.717	739.437	917.89	845.383	816.29	792.412	862.791	541.376	610.886	602.324	670.265	698.451	712.638	528.608	663.73	675.994	-0.347361	0.00139589
Q3V5L5	MGAT5B	127	R.IQAIAQN#VSDIAVK.V	732.456	1403.24	1124.12	1037.06	1270.58	1259.27	1325.68	1215.73	1324.81	852.491	961.569	950.803	907.562	984.028	1063.63	897.026	887.215	902.74	-0.346986	0.00543603
O95157	NXPH3	62	K.SRPM*AN#STLLGLLAPPGEAWGILGQPPNRPNHSPPPSAK.V	1285.56	2410.05	2708.54	2913.1	3003.96	2955.99	3303.73	2993.32	2809.73	1998.74	2120.11	2053.8	2264.78	2081.93	2256.73	2160.19	2085.37	2150.41	-0.346927	0.0181076
Q9Y487	ATP6V0A2	505	K.M*VLWN#DSVVR.H	1491.59	2080.27	2124.97	2214.93	1939.65	2162.5	2600.46	2280.79	2081.18	1875.45	1677.09	1509.89	1496.01	1496.46	1681.46	1734.12	1627.22	1835.44	-0.345683	0.00155965
P02786	TFRC	727	R.KQNNGAFN#ETLFR.N	2914.7	4241.7	6236.25	5134.47	5423.99	5193.67	4826.07	5263.55	6020.89	3666.18	3758.73	3791.71	4199.06	3640.6	3715.57	4200.97	4473.91	4170.3	-0.34552	0.0118286
Q9BZR6	RTN4R	372	K.GRVPPGDSPPGN#GSGPR.H	12039.2	18183.3	17282.3	16313.9	20329.5	20677.2	19040	17991.2	19454.2	12558.4	14241.3	15290.6	15797.9	13946.7	14662.5	13460.9	14534.6	12470.9	-0.345425	0.00205614
Q15262	PTPRK	101	R.LQLPTM*KEN#DTHCIDFSYLLYSQK.G	1173.83	2123.02	2089.66	1968.11	2178.68	2382.38	2213.55	2137.8	2323.26	1454.38	1619.85	1507.21	1489.13	1733.08	1805.6	1612.15	1639.06	1780.68	-0.34452	0.00591653
O95196	CSPG5	355	R.DLASSEN#GTECR.S	4151.23	9784.1	10730.7	8831.14	10371.6	12099.6	9754.2	9099.44	11528.6	5990.78	8195.06	6247.5	9419.3	9002.5	8112.05	6922.26	7674.28	6483.22	-0.343674	0.0371544
O96005	CLPTM1	245	K.RAEDYGPVEVISHWHPN#ITINIVDDHTPWVK.G	580.274	673.648	736.253	694.978	740.715	747.449	735.877	821.793	815.42	530.222	636.499	521.187	590.256	516.766	638.388	592.094	577.394	557.701	-0.343191	0.000119601
Q6NSJ0	MYORG	398	R.VTLWVHPFVNYN#SSR.F	3062.66	4601.23	4099.86	4260.07	4294.3	4205.46	4322.72	4494.34	4374.04	3301.19	3458.11	2965.73	3302.94	3484.86	3367.16	3236.33	3222.99	3412.11	-0.342168	0.000237275
Q9Y653	ADGRG1	324	K.VAN#LTEPVVLTFQHQLQPK.N	4688.94	9028.65	8558.83	7872.95	8895.07	9307.84	9234.13	9270.65	10005.7	6648.31	7087.16	5141.72	5788.83	6955.07	6959.21	6553.01	7520.39	8000.06	-0.341688	0.00992937
Q9Y5G2	PCDHGB2	545	R.DQGSPALSAN#VSLR.V	1788.12	1947.38	2646.22	2153.84	2364.44	2548.64	2162.05	2314.51	3129.99	1717.59	2579.16	1962.99	2150.35	1624.29	1630.37	1546.74	1938.81	1469.93	-0.341234	0.0138964
O75051	PLXNA2	1180	K.LN#YTVLIGETPCAVTVSETQLLCEPPNLTGQHK.V	1165.17	2364.71	2129.6	2064.5	2222.99	2567.66	2292.83	2278.69	2421.3	1602.77	1677.04	1539.92	1507.81	1877.27	1864.28	1741.58	1759.66	1832.37	-0.340842	0.00971001
P33908	MAN1A1	513	R.TCHESYN#R.T	1071.31	1153.42	1219.13	1034.78	1012.81	1131.32	1102.6	1365.1	1144.13	815.679	975.98	1011.24	1256.38	647.587	787.245	758.406	1055.24	775.294	-0.340484	0.00603687
Q6P179	ERAP2	714	R.N#ISDISENLKR.Y	697.056	828.588	630.075	577.581	770.039	890.981	911.771	1099.66	588.632	655.947	446.35	773.514	773.01	617.6	582.747	628.815	425.658	621.667	-0.340141	0.036086
P56199	ITGA1	699	K.ETVCIN#ATVCFDVK.L	123.245	207.51	184.88	166.262	189.257	208.606	176.884	225.977	203.396	148.61	173.481	145.168	122.65	169.523	137.638	146.375	130.932	157.539	-0.340114	0.00480872
Q9H5K3	POMK	67	K.N#CSPWLSCEELR.T	331.163	452.997	448.546	438.344	464.455	461.035	448.425	416.377	486.09	344.509	366.965	363.087	316.492	317.212	348.329	374.956	349.137	338.295	-0.339839	0.000140831
O14495	PLPP3	170	R.LRPHFLSVCNPDFSQIN#CSEGYIQNYR.C	7392.21	10588	12191.9	9690.94	11946.8	11024.6	10604.5	11799.1	13916.7	9764.34	9083.18	9009.54	8697.12	8381.95	7884.95	8567.81	8562.28	8412.58	-0.339497	0.0049526
Q92823	NRCAM	83	R.N#GTHFDIDKDPLVTM*KPGTGTLIINIM*SEGK.A	9921.11	25933	21328.1	20966.4	24108.3	25755.5	20924	22799.3	24774.5	15001.1	17498.9	16723.5	15435.8	19240.8	18027.1	21006.9	14775.3	17644.5	-0.339047	0.0255454
O95461	LARGE1	122	R.AGIVAGN#SSECGQQPVVEK.C	241.533	372.721	343.592	314.77	330.329	407.798	382.751	399.981	382.823	268.779	286.437	246.417	280.575	299.256	290.184	263.044	272.21	304.648	-0.338768	0.00254938
Q9P273	TENM3	380	K.LGGFTQEN#NTIDSGELDIGRR.A	1112.02	1981.86	1794.15	1686.8	1753.45	1975.32	1688.83	1772.54	1853.79	1328.93	1420.87	1324.29	1251.62	1642.36	1390.89	1298.29	1340.7	1352.59	-0.338707	0.00260281
Q8N608	DPP10	342	R.AQN#ISILTVCETTTGACSK.K	3340.31	2389.4	5870.74	2419.05	6045.71	5837.64	10312.3	10097.3	2380.78	3380.97	6440.43	4395.56	5678.57	2162.7	3936.94	2090.44	4073.02	2214.67	-0.502433	0.197363
Q9H330	TMEM245	551	K.VN#NTAVIEK.Q	9856.98	20677.1	18319	17191.5	19895.5	19737.2	19121.9	19288	21640.1	13448.4	15134.1	14397.6	13139.4	12682.2	15103.1	15496.7	16585.4	15115.4	-0.338119	0.0104199
Q8NFP4	MDGA1	90	K.FQETSVFN#ETLR.I	979.851	1811.67	1623.69	1402.81	1943.45	1804.21	2039.97	1793.26	2034.61	1555.78	1533.95	1267.54	1257.64	1615.06	1206.48	1116.05	1310.98	1346.33	-0.338025	0.0158481
Q8IZU9	KIRREL3	324	R.TTVDYTYFSEPVSCEVTNALGSTN#LSR.T	1944.92	2649.53	2607.77	2425.27	2770.48	2873.67	2708.18	2816.73	2865.29	1911.47	2200.05	2104.06	1944.51	2231.42	2169.55	2094.19	2072.92	1995.95	-0.337663	0.000343162
P16284	PECAM1	52	K.N#LTLQCFADVSTTSHVKPQHQM*LFYK.D	948.071	1509.68	1198.86	1279.67	1105.02	1259.01	1309.6	1585.43	1401.69	1074.45	1061.55	950.588	854.487	1012.92	977.919	1172.63	879.823	1195.21	-0.337256	0.00377048
P08582	MELTF	515	K.DCDVLTAVSEFFN#ASCVPVNNPK.N	1298.33	1596.07	1361.66	1094.01	1361.87	1630.58	1252.96	1500.99	1393.97	1402.87	1251.55	1003.3	1085.28	726.379	1069.9	1038.79	1124.68	1188.37	-0.336619	0.00336324
Q9UJA9	ENPP5	292	K.EGKFDEVYEALTHAHPN#LTVYK.K	1274.2	1962.82	2033.66	1928.43	2181.11	2391.48	2359.21	2163.12	2317.58	1684.82	1582.99	1585.76	1870.67	1603.42	1846.02	1526.82	1525.13	1516.99	-0.336211	0.00530115
Q9UQ52	CNTN6	956	K.THILETN#NTSAELLVPFEEDYLIEIR.T	351	594.334	709.367	603.983	667.372	623.962	662.303	699.481	650.789	441.802	560.96	423.225	546.03	439.721	508.312	453.626	514.916	518.961	-0.335779	0.00757788
Q3T906	GNPTAB	1129	R.TN#VSHVVGQLDDIRK.N	1269.03	1590.52	1658.23	1510.5	1630.8	1720.08	1540.04	2037.23	1635.12	1261.82	1364.76	1289.8	1541.44	1263.37	1193.48	1210.73	1246.1	1191.58	-0.335608	0.000842055
Q8TDW7	FAT3	1368	K.KPPPSPIPLTFDEPFYN#FTVM*ESDR.V	1111.02	2144.5	2000.26	1872.07	2071.8	2104.6	2316.54	2041.34	2194.94	1509.94	1609.68	1400.12	1578.43	1594.91	1769.95	1560.56	1481.13	1647.2	-0.335497	0.00763503
Q5ZPR3	CD276	309	R.DQGSAYAN#R.T	802.297	1126.83	939.595	826.252	1024.11	1007.08	1077.53	1447.14	1062.23	1071.47	1248.31	810.528	922.601	779.474	600.509	645.572	687.328	616.966	-0.335095	0.0433204
O15031	PLXNB2	528	K.SCVAVTSAQPQN#M*SR.R	3515.56	5408.16	6049.61	5189.21	4443.53	4904.55	5990.32	5210.59	5572.92	4780.34	5162.63	3953.4	3885.31	3328.43	3475.2	4200.54	4025.74	3901.84	-0.33422	0.00547143
Q9NTU7	CBLN4	88	R.STNHEPSEM*SN#K.T	945.902	1814.88	2272.3	1928.58	2623.31	2597.07	2736.03	2314.98	2495.47	1329.91	1630.92	1714.2	2009.96	2382.99	1976.87	1399.95	1838.54	1371.51	-0.333674	0.0603853
P14415	ATP1B2	197	R.VINFYAGANQSM*N#VTCAGK.R	7393.13	13350.8	13256.9	12754.8	15864.7	15145.6	13647.1	14117.6	13148.7	11892.3	10799.7	9557.19	10048.9	9971.48	9804.75	10979.1	10393.1	10753.3	-0.333273	0.00919838
P54289	CACNA2D1	136	R.EDFASNEVVYYNAKDDLDPEKN#DSEPGSQR.I	3402.66	7759.15	7067.47	6124.47	7022.9	8687.43	6140.15	7464.72	7810.18	5240.41	5655.52	6004.16	5960.68	4957.04	5595.25	5460.21	5145.96	4806.91	-0.332443	0.0249617
P55290	CDH13	530	K.DPAGWLNINPIN#GTVDTTAVLDR.E	4277.71	8353.3	7547.71	6952.8	7763.7	8125.81	7583.54	8030.73	8759.63	5055.77	6249.44	5707.63	5907.57	7156.17	5840.79	5587.88	5799.78	6225.74	-0.332272	0.00806724
P01033	TIMP1	53	K.FVGTPEVN#QTTLYQR.Y	661.542	851.417	875.876	849.394	800.78	852.653	938.442	955.529	842.864	664.783	709.419	628.91	672.581	720.074	680.617	681.729	606.097	697.106	-0.331767	0.000154135
Q15303	ERBB4	138	K.N#LTEILNGGVYVDQNK.F	1340.06	2669.47	2558.33	2350.64	2582.36	2570.98	2545.93	2407.35	2700.94	1965.82	1992.8	1811.84	1693.65	2151.88	1999.41	1907.87	1693.54	2050.27	-0.331402	0.0074023
Q9NZR2	LRP1B	1549	K.GPCSHM*CLINHN#R.S	2552.29	3057.76	2989.28	2996.71	2851.75	3013.99	3039.78	3075.84	3005.26	2241.17	2529.3	2424.19	2544.55	2230.23	2216.68	2208.15	2478.47	2267.21	-0.330513	3.57915e-07
O43493	TGOLN2	39	K.QEEAGVRPSAGN#VSTHPSLSQRPGGSTK.S	193.455	290.677	327.803	274.175	302.096	342.334	300.149	341.58	356.352	199.625	259.607	248.139	229.185	237.672	266.577	209.957	294.178	225.601	-0.330117	0.00646294
Q9BQS7	HEPH	714	R.AIYN#VSQCPGHQATPR.Q	363.361	469.033	474.717	460.509	415.998	461.555	489.333	444.16	446.561	396.93	404.376	346.985	353.924	286.049	336.673	354.761	358.948	363.338	-0.330104	6.35941e-05
Q9P273	TENM3	860	R.ISFLIGSDSTHVIPGESPFN#K.S	776.766	1454.88	1299.09	1281.76	1206.07	1422.6	1542.56	1397.35	1394.71	1016.28	938.83	919.714	954.928	1221.25	1108.54	1011.04	1020.51	1177.27	-0.329956	0.00741281
P11117	ACP2	167	R.YEQLQN#ETR.Q	1384.51	2383.63	2477.44	2089.87	2418.18	2578.08	2171.97	2588.95	2814.64	1980.87	2131.33	1872.75	1964.66	1734.99	1726.44	1708.59	1777.96	1736.66	-0.329847	0.00888025
P12821	ACE	111	K.ELYEPIWQN#FTDPQLR.R	887.058	1433.42	1580.4	1258.85	1426.56	1458.7	1793.47	1647.15	1780.13	1094.08	1315.06	1067.78	1100.88	1502.5	1237.43	1042.72	1079.98	1118	-0.32931	0.0149898
Q5JPE7	NOMO2	618	R.ENVGIYN#LSK.G	4086.44	7259.01	7323.78	6296.51	6773.63	7450.86	6807.89	8068.79	7827.28	5419.95	5908.24	5542.47	5519.01	5128.05	5601.9	5619.58	5619.57	4920.68	-0.328818	0.00719683
P54709	ATP1B3	240	K.LHVGYLQPLVAVQVSFAPN#NTGK.E	13527.4	24061.1	23522.1	18935.6	21039.9	25315.8	22651.5	24584.7	24305	18787.4	17578.2	16199.8	15325.6	11230	18456.8	18665.5	19906.5	21499.4	-0.328368	0.0131811
Q12913	PTPRJ	231	K.AALSWSNGN#GTASCR.V	2247.74	2846.25	3205.13	2268.72	3198.43	3212.99	2965.99	3773.72	3153.22	2253.86	2579.94	3192.13	2227.4	2300.93	2165.85	2152.56	2307.4	2222.64	-0.328322	0.00757397
Q86WC4	OSTM1	93	R.ELLLDFAN#SSAELTGCLVR.S	1953.34	2638.14	2549.54	2163.63	2527.34	2556.73	2731.7	3081.38	2375.99	2181.86	2142.34	1878.05	2083.87	2026.46	1822.21	2021.22	1964.1	1863.77	-0.328199	0.0012362
O60477	BRINP1	631	R.TRLPTLLRN#ETGQGPVDLSDPSK.R	8397.35	13807.2	14061.6	13811.3	15759.3	16872.1	15039.3	14458.6	15484.9	10909.6	11896.4	10886.6	12128.7	11240.3	11282.8	11500.3	10642.2	11245	-0.327889	0.00674709
Q9NYQ7	CELSR3	2196	R.ELSLLLDGLELN#K.T	132.822	196.123	183.585	174.036	196.723	180.839	196.795	202.779	193.895	127.529	143.8	139.451	144.766	166.473	154.449	157.236	151.695	135.278	-0.327816	0.000556167
Q9HCU4	CELSR2	1076	R.GNELSLVLLN#ASTGELK.L	1325.02	2224.79	2482.92	2133.62	2757.19	2479.9	2141.46	2370.71	2777.38	1661.42	2177.71	1843.13	1842.14	2083.84	1765.53	1730.83	1743.54	1641.86	-0.327548	0.0131661
Q9NZR2	LRP1B	2892	K.SAEQSCN#SSFFM*CK.N	1822.06	3255.34	3093.28	2968.48	2939.81	3321.77	3082.89	3071.26	3256.87	2379.94	2633.19	2444.41	2213.61	2436.65	2298.05	2306.11	2284.95	2374.01	-0.327216	0.00370472
P02679	FGG	78	K.DLQSLEDILHQVEN#K.T	2045.39	3750.49	6252.1	4505.81	4172.96	3179.93	3645.36	11465.8	5718.3	3179.54	3868.25	4429.6	3434.19	8216.94	4026.8	2658.59	2687.04	3160.64	-0.327069	0.365582
O00451	GFRA2	357	R.NAIQAFGN#GTDVNVSPK.G	1833.18	3617.63	3729.03	3422.9	4040.49	4151.94	3313.65	3880.55	4484.23	2116.91	2859.36	3017.98	3055.69	3179.81	2946.56	3020.38	2866.43	2827.46	-0.32684	0.0221178
Q15223	NECTIN1	202	R.NPN#GTVTVISR.Y	7983.59	13454.9	14266.9	12064	14854.7	15232.6	12098.3	14455.8	16274.6	7098.91	10148.1	8556.01	10646.2	9573.54	10672.6	10664.6	11089.4	9378.19	-0.458505	0.00191845
P56199	ITGA1	317	R.GN#LSTEK.F	2205.58	4825.25	4386.06	4218.82	3495.2	4103.57	4160.56	4160.49	3918.14	3410.18	4308.71	2757.29	3073.72	2770.17	2800.54	3243.43	2459.01	3494.59	-0.325047	0.0210405
Q13308	PTK7	405	R.RQDVN#ITVATVPSWLK.K	2207.28	2473.85	2999.52	2871.66	3147.22	2935.75	3179.9	2951.66	3255.99	2270.51	2286.47	2168.31	2231.55	2285.77	2418.89	2348.32	2263.11	2501.69	-0.324954	0.000761894
Q9GZU1	MCOLN1	230	K.LVN#VTIHFR.L	2217.97	2772.21	2551.34	2509.4	2796.63	2710.23	2943.09	2705.67	2988.95	2308.13	2161.37	2029.59	2269.78	2016.34	2198.68	2154.94	2046.8	2131.22	-0.324878	5.92623e-05
Q9Y5G4	PCDHGA9	47	K.GYIVGN#ISK.D	663.141	991.545	1072.65	1021.01	1096.39	1104.26	1180.51	1023.55	1376.25	740.304	1074.79	753.24	953.058	859.31	780.903	881.354	839.322	725.832	-0.324833	0.0119716
Q5BKX6	SLC45A4	547	K.APSN#STAWQAYNAGVK.M	849.977	1497.28	1419.21	1380.76	1450.53	1514.38	1612.23	1574.18	1603.6	1215.89	1198.27	1057.14	1069.96	1148.5	1108.94	1117.04	1169.57	1216.77	-0.324676	0.00569738
P26006	ITGA3	511	R.RN#ITLAYTLEADRDR.R	793.838	1254.3	1206.66	1455.08	1257.97	1363.15	1538.16	1209.48	1398.27	1420.29	1303.01	890.154	833.959	652.493	913.305	1143.42	878.32	1131.71	-0.324264	0.0315933
Q6N022	TENM4	2646	R.TLENGVN#VTVSQINTVLNGR.T	3035.04	5494.57	5316.11	4992.45	5819.14	5821.67	5975.66	5723.15	5650.19	4259.33	4473.04	3790.79	4188.39	4562.73	4305.19	4316.36	3872.34	4436.88	-0.324091	0.00744407
Q9UHN6	CEMIP2	980	R.HPSCVN#VSK.W	418.753	667.032	650.5	637.244	706.562	709.103	670.853	723.287	602.642	518.578	575.88	522.042	545.18	446.69	473.226	478.3	541.049	522.34	-0.323642	0.00274406
Q14118	DAG1	649	K.LAFAFGDRNCSTITLQN#ITR.G	3308.06	5579.63	4997.22	4446.02	4833.9	5015.42	5302.86	5395.73	5198.9	4044.1	4238.72	3552.17	3642.92	3891.1	3756.88	4116.53	3929.54	4051.81	-0.323501	0.00225096
Q96HD1	CRELD1	205	R.GGSGHCDCQAGYGGEACGQCGLGYFEAERN#ASHLVCSACFGPCAR.C	2104.1	3476.2	3440.15	3252.36	3545.03	3321.4	3004.26	3903.77	3914.17	2659.75	2875.01	2827.22	2713.6	2600.58	2464.47	2696.46	2778.65	2343.16	-0.322545	0.00602162
Q9UKZ4	TENM1	2602	R.ILENGVN#VTVSQMTSVLNGR.T	345.726	556.303	519.262	526.008	510.62	560.742	688.139	561.257	545.309	408.655	398.554	425.133	378.949	468.077	508.529	415.787	389.552	459.206	-0.321273	0.00697429
Q8IWF2	FOXRED2	143	R.VQYN#TTIAHVTLDK.D	1053.13	894.621	921.445	869.846	1003.44	1004.52	852.275	941.448	1045.17	705.053	919.613	780.913	740.146	817.008	789.551	634.575	825.263	660.388	-0.321131	0.000171867
Q9BYT9	ANO3	866	K.GYVN#NSLSFFDLSELGM*GK.S	735.443	1729.6	1833.34	1713.87	1747.3	1691.39	1889.98	1651.95	2021.81	1045.11	1352.21	1393.49	1130.32	1475.64	1329.48	1271.46	1529.02	1492.82	-0.320991	0.0306643
P54289	CACNA2D1	985	K.QSCITEQTQYFFDN#DSK.S	376.09	596.03	564.326	483.521	553.99	604.491	588.676	627.95	662.297	403.694	431.792	454.103	450.301	484.704	488.774	438.205	439.505	458.497	-0.320617	0.00418735
Q8TB96	ITFG1	482	K.N#GSAGQLSQSAHLALQLPYNVLGLGR.S	4060.23	6366.42	5652.13	5454.92	5643.9	5972.79	6273.51	6270.55	6127.45	4259.2	4679.68	4258.6	4286.58	5419.81	4954.94	4405.11	4280.56	4966.61	-0.320065	0.00115391
Q6NSJ0	MYORG	511	R.VGYQSQN#ISCFFR.L	1635.04	2286.87	1962.67	1589.93	2198.66	1898.99	1333.89	2396.84	1791.07	1727.13	1786.71	1165.82	1887.34	1291.62	1516.77	1382.31	1631.34	1304.38	-0.320003	0.019589
P55058	PLTP	64	K.EGHFYYN#ISEVK.V	1770.74	2679.98	3145.44	3265.75	2542.45	2821.94	2665.15	4782.12	3051.95	2959.77	3163.57	2656.95	2305.03	1027.31	1964.03	2792.29	2402.78	2141.76	-0.319698	0.105983
O15031	PLXNB2	759	K.LHVTLYN#CSFGR.S	1431.54	1851.65	1778.25	1545.24	1218.22	1748.72	1314.09	1466.37	1912.27	792.12	1612.62	1400.23	1484.37	801.983	1075.58	1128.17	1696.08	1440.96	-0.319524	0.038688
O94910	ADGRL1	801	K.NHFNAN#CSFWNYSER.S	1057.76	1646.45	1489.86	1516.58	1460.76	1490.58	1691.62	1470.53	1513.54	1263.76	1185.62	1156.52	1182.1	1118.09	1181.72	1202.22	1166.26	1237.34	-0.318757	0.000982707
O94933	SLITRK3	596	R.SPEN#LTHR.D	280.869	389.308	406.215	416.466	401.104	430.304	425.684	397.085	412.644	332.861	310.394	335.791	328.194	334.144	295.267	296.421	323.467	297.954	-0.318512	0.000589275
Q9P2B2	PTGFRN	300	K.ELDLTCN#ITTDRADDVRPEVTWSFSR.M	3517.62	6139.43	6649.13	6307.96	6803.04	7384.75	7104.77	7525.93	7894.61	5186.46	5905.93	5359.47	5807.84	5031.16	5457.28	5216.68	4815.95	4793.87	-0.318502	0.0163693
P54764	EPHA4	334	R.ADNDAASM*PCTRPPSAPLNLISNVN#ETSVNLEWSSPQNTGGR.Q	95.5423	157.764	150.725	152.322	171.163	179.383	159.843	179.238	175.558	116.889	110.617	116.1	118.515	142.567	140.99	129.653	130.167	135.025	-0.317757	0.00705005
P56817	BACE1	153	K.WEGELGTDLVSIPHGPN#VTVR.A	2314.01	4125.63	3868.42	3738.32	3910.38	4077.03	4160.65	4046.46	4263.08	2955.24	3120.2	2702.28	2880.06	3470.76	3233.28	2987.44	3055.88	3281.36	-0.317581	0.00477092
A7MBM2	DISP2	349	R.TAANQCCPSWSLGNYLAVLSN#R.S	2247.56	4024.39	3653.99	3689.14	4047.3	3722.02	4272.72	4153.62	3881.91	2909.87	3106.27	2672.44	2780.36	3452.53	3084.11	3007.8	2812.59	3209.83	-0.317563	0.00602197
Q86VZ4	LRP11	164	R.RPAPPAAVLGCYLFN#CTAR.G	6703.62	11676	10735.2	11135.7	9929.1	10921	12116.2	11235.1	10935.1	8365.06	8520.24	7966.13	7565.63	9380.24	8827.86	8585.31	8113.8	9222.49	-0.31745	0.00385009
O43909	EXTL3	290	R.KSDTQNLLYN#VSTGR.A	2276.39	3680.03	3874.09	3902.97	3848.34	3976.07	3801.06	3849.55	4059.02	3031.94	3299.35	2987.37	2896.32	2477.97	2844.13	2910.19	3203.58	3061.31	-0.316619	0.00359768
P23470	PTPRG	444	R.SDFSQTMLFQAN#TTR.I	5640.13	8801.71	8265.96	8373.09	8002.74	8439.62	9503	8159.84	8926.06	6981.51	6906.99	6251.16	6407.25	6620.54	6568.04	6526.46	6437.69	6828.63	-0.316135	0.00178839
Q16288	NTRK3	163	R.ELQLEQNFFN#CSCDIR.W	1018.7	1454.94	1387.77	1337.84	1447.34	1431.08	1601.88	1572.21	1515.08	1152.32	1212.49	1064.41	1060.86	1354.21	1118.25	1112.28	1075.93	1105.24	-0.315935	0.00100426
Q96PZ7	CSMD1	3105	K.AVLCPQPPPVQN#GTVEGSDFR.W	415.232	446.674	448.022	439.765	458.421	431.945	503.024	472.607	486.719	376.742	347.083	335.245	323.032	337.912	365.643	376.429	376.731	457.186	-0.315753	6.52465e-05
Q16620	NTRK2	67	R.LEPNSVDPEN#ITEIFIANQK.R	5256	8774.18	9367.68	8222.3	9811.83	10758.1	8884.4	8339.53	9192.91	7923.35	7605.98	6120.04	6630.1	7721.29	6692.01	7308.48	6647.17	6510.6	-0.315667	0.00983139
O14494	PLPP1	142	R.LRPHFLDVCDPDWSKIN#CSDGYIEYYICR.G	3951.21	4599.88	5368.84	4358.05	4587.41	5270.71	4451.23	5795.65	5260.92	4880.73	4549.95	3473.5	3622.22	3832.88	2924.55	3806.05	3989.09	4004.56	-0.314987	0.00330918
A6NE02	BTBD17	61	R.QGN#ASDVVLR.V	1240.27	1862.01	2383.02	1799.34	2213.58	2391.95	2119.18	1879.62	2247.08	1615.92	1693.42	1569.52	2005.15	1524.77	1480.21	1609.32	1481.05	1599.6	-0.314971	0.012796
Q9HC56	PCDH9	306	R.LFALN#NTTGLITVQR.S	13707.7	21274.7	22255.1	20988.2	22370	20039.5	23762.8	24013.1	23690.6	16443	18397.5	17454.5	16091.8	17525.1	16972.6	17573.3	16038	17952.7	-0.314743	0.0039695
Q6UXZ4	UNC5D	117	K.VREVFIN#VTR.Q	2089.92	3771.19	3435.64	3828.15	3764.87	3671.29	4391.22	3432.78	3924.48	3191.32	2968.73	2857.24	2693.02	2657.35	2930.81	3002.3	2687.92	3010.95	-0.313469	0.0102601
Q8N3J6	CADM2	51	R.VDQNDN#TSLQWSNPAQQTLYFDDK.K	7639.24	15458.9	15574.8	13995.5	14958.7	19144.1	13027.9	14618.3	19494.2	8630.07	10908.5	10867.3	11896.5	14488.7	13457	12709.6	12342.9	12559.3	-0.312123	0.0454065
Q5VV43	KIAA0319	498	R.LSNLDPGN#YSFR.L	623.581	949.475	1132.1	1027.48	975.303	1043.83	1057.72	1067.45	1095.82	763.737	812.855	771.614	774.938	879.026	823.291	735.166	827.876	839.284	-0.311996	0.00458563
Q6PCB0	VWA1	386	R.N#CTTLQGLAPGTAYLVTVTAAFR.S	935.68	1557.02	1441.67	1377.09	1369.82	1400.74	1556.94	1490.66	1423.97	1120.23	1176.65	1078.06	1034.17	1146.2	1134.4	1143.96	1040.52	1240.22	-0.311686	0.00208273
Q8TCJ2	STT3B	627	R.TTLVDNNTWN#NSHIALVGK.A	6018.7	11601.1	11123.6	10503.5	11346.9	12501.5	9258.67	13126.8	11844.8	7786.61	9622.2	8447.05	9707.76	8632.69	7971.28	8637.37	9315.01	8297.33	-0.31165	0.0182902
Q6UXH9	PAMR1	614	R.SPGFKN#DTLR.S	234.232	309.739	435.771	355.791	399.737	341.324	293.938	400.195	406.9	293.695	306.725	324.754	340.086	242.65	243.528	250.159	326.705	232.688	-0.311247	0.0192611
Q8WYK1	CNTNAP5	1125	R.LSYN#FSPEVEFR.V	182.337	329.126	314.799	295.033	312.45	316.118	363.592	311.369	325.148	230.552	232.019	235.308	240.815	252.626	267.747	252.237	232.72	274.103	-0.310076	0.00731072
P78324	SIRPA	292	R.LQLTWLENGN#VSR.T	32885.4	56513.9	52309	48961.7	52625.4	57396.6	55534.4	54900.6	59542.1	39002.6	41584.8	40047.3	39997.6	47241.2	45074.6	41782	40724.8	44478.5	-0.308967	0.0048591
Q99519	NEU1	352	R.WSFSN#GTSWR.K	1510.56	2551.1	2398.63	2397.61	2148.69	2302.31	2707.11	2624.34	2440.65	1966.18	1977.91	1779.31	1814.77	1876.32	1966.83	1863.37	1750.2	2023.72	-0.30883	0.00482963
P08473	MME	285	K.EIAN#ATAKPEDR.N	353.351	479.307	451.285	391.857	416.554	410.929	479.882	393.415	447.301	396.767	355.205	364.604	299.852	345.039	375.643	288.923	349.373	312.16	-0.308568	0.000486784
P25391	LAMA1	665	R.DQLM*TVLAN#VTHLLIR.A	1267.33	1408.28	1472.79	1311.64	1345.87	1326.23	1296.76	1629.91	1442.93	1217.12	1571.74	1055.42	1097.99	906.14	973.089	1217.86	1075.56	980.606	-0.308413	0.00402425
P04004	VTN	242	R.N#ISDGFDGIPDNVDAALALPAHSYSGR.E	157.413	203.699	292.607	240.058	285.392	322.536	263.238	313.735	354.687	192.41	242.665	203.912	324.385	279.144	222.772	125.267	178.161	196.534	-0.308241	0.0850952
Q9HC56	PCDH9	48	K.DLN#ISHINAATGTSASLVYR.L	3198.22	3128.33	3155.39	2976.02	3105.97	3292.79	3318.08	3550.75	3520.31	2529.48	2646.24	2589.6	2604.21	2772.32	2619.63	2613.86	2598.8	2652.23	-0.307833	3.50212e-06
P40189	IL6ST	553	R.N#YTIFYR.T	345.085	638.995	785.88	633.689	697.637	692.933	800.166	653.533	889.557	544.564	635.464	591.174	611.731	468.998	487.845	601.825	534.431	487.055	-0.306407	0.0376144
Q9P121	NTM	152	K.IVEISSDISINEGNN#ISLTCIATGRPEPTVTWR.H	1866.22	3114.44	2850.28	2476.87	3112.43	3219.05	2834.47	3068.26	3219.91	2098.36	2320.56	2212.61	2231.16	2530.33	2530.31	2423.02	2260.53	2227.6	-0.306269	0.00573092
Q6P4Q7	CNNM4	85	R.LYGYSLGN#ISSNLISFTEVDDAETLHK.S	1355	2271.01	2208.64	2134.29	2253.59	2453.87	2677.85	2552.22	2322.33	1513.89	1443.38	1881.79	1731.95	2668.11	2093.89	1569.58	1672.2	1786.29	-0.306142	0.0276211
Q50LG9	LRRC24	363	R.LLVN#ASR.Q	450.908	909.04	900.298	882.383	951.213	914.916	897.339	814.946	969.452	584.18	713.357	721.947	683.224	707.974	711.081	646.185	703.658	749.108	-0.305996	0.0147406
P0DOX2	0	246	R.LSLHRPALEDLLLGSEAN#LTCTLTGLR.D	6545.15	12808	12333.9	7586.74	6888.33	11635.4	12248.8	19878.2	9915.47	10061.1	12277.6	8771.39	9642.83	8648.11	9280.11	7722.2	6844.65	7526.25	-0.305724	0.179847
Q96AP7	ESAM	169	R.LQGVPHVGAN#VTLSCQSPR.S	1883.01	2707.61	2752.51	2803.01	2759.52	2855.72	2921.19	2956.43	2901.51	2139.88	2145.49	2106.28	2092.25	2346.26	2222.32	2054.1	2338.17	2422.38	-0.304782	0.0011551
Q9HC56	PCDH9	511	K.NADIVYQLGPN#ASFFDLDRK.T	2101.95	3564.13	3801.18	3369.51	3854.33	3483.36	3885.08	4004.25	3889.49	2904.11	3273.17	2903.28	2899.58	2396.59	2863.68	3091.8	2634.6	2901.7	-0.304768	0.00866469
Q9UBS9	SUCO	236	K.SALN#ASDNLK.N	2126.9	2312.12	2207.73	2110.56	2152.97	2275.55	2186.68	2428.72	2534.65	1674.42	2053.55	1808	1925.19	1784.68	1725.11	1770.74	2015.76	1712.65	-0.304178	7.52715e-06
Q9UHG3	PCYOX1	196	K.LLHALGGDDFLGMLN#R.T	8317.67	14092.3	13921.7	13056	12997.6	14794.6	13417.9	13725.1	15538.1	10071.2	11408.8	10859.1	10508.9	6887.12	12257	12036.2	11215.1	11839.4	-0.304073	0.0107317
Q9NZR2	LRP1B	3164	R.VGM*DGTN#QSVVIETK.I	1978.96	2889.43	2664.56	2379.91	2463.16	2799.64	2670.63	2851.35	2808.67	2083.79	2334.53	2027.68	1933.68	2347.21	2160.38	1988.51	1990.75	2178.33	-0.303646	0.000733222
Q8N6Y1	PCDH20	803	K.TGN#ITLEEALLQTDYGLHR.L	231.153	444.226	400.433	399.69	426.684	440.223	440.859	442.514	493.727	321.064	313.895	314.864	321.718	386.201	346.041	333.624	314.199	362.072	-0.303587	0.0131221
P30825	SLC7A1	235	R.LCLNN#DTK.E	1962.92	4271.71	5190.76	3700.88	4487.59	4272.22	3989.54	4184.48	3976.32	3930.47	3278.6	1946.69	2657.99	2796.23	3425.97	2822.28	3447.33	4901.11	-0.303158	0.0789664
Q3V5L5	MGAT5B	236	R.SN#LSHLLDLM*GSGK.E	491.54	1120.02	971.969	925.548	1054.36	1110.23	1034.93	1114.12	1099.39	699.985	850.339	795.348	792.467	818.358	921.91	768.332	809.117	776.794	-0.302861	0.023232
Q13332	PTPRS	733	R.KVEAEALN#ATAIR.V	1531.37	3002.88	2989.7	2658.02	3083.98	3111.45	3557.05	2687.45	3289.12	3121.17	2504.22	2047.12	2042.67	1681.39	2182.76	2426.96	2492.81	2506.87	-0.302766	0.0356526
Q8IV08	PLD3	284	R.YNQETPMEICLN#GTPALAYLASAPPPLCPSGR.T	1892.58	3238.62	3364.32	2911.73	3169.73	3450.11	3469.41	3254.15	3511.48	2352.91	2573.6	2279.06	2410.1	2856.64	2794.63	2416.73	2513.62	2725.46	-0.302089	0.00775274
Q9P0T7	TMEM9	38	R.N#ISGHIYNQNVSQK.D	1008.38	1825.39	1622.81	1569.21	1668.39	1953.83	1656.94	1686.65	1894.82	1363.78	1364.36	1220.58	1379.91	1229.4	1260.54	1348.56	1472.28	1435.49	-0.301985	0.00917076
O15394	NCAM2	474	R.YN#CTATNHIGTR.F	8456.96	13888.2	12358.7	11711.1	13307.4	13480.5	12648.8	14468.7	14867.8	9735.47	11133.9	11006.5	10106.4	10656.3	9520.38	10096.2	11053.1	10137.8	-0.301788	0.00506512
Q92823	NRCAM	716	K.LSPYVN#YSFR.V	92.5059	164.33	144.156	144.391	143.676	149.84	150.818	159.382	170.174	112.811	127.27	109.437	116.681	129.551	127.27	119.935	119.038	108.33	-0.301696	0.00579346
P04839	CYBB	240	R.GQTAESLAVHN#ITVCEQK.I	680.49	765.171	761.319	729.836	666.412	795.757	896.467	1044.57	860.019	894.087	728.113	584.838	542.152	593.373	541.138	595.904	637.583	725.225	-0.301442	0.0144694
Q96AP7	ESAM	213	R.GSLSLTN#LSSSMAGVYVCK.A	1915.99	3234.25	2895.62	2968.83	2919.6	2999.22	3564.73	3142.23	3067.1	2325.83	2399.33	2153.15	2096.12	2807.03	2633.51	2408.73	2127.06	2731.36	-0.300743	0.00648422
Q8NFP4	MDGA1	307	R.DSGYYN#CTATNNVGNPAK.K	915.5	1768.53	1684.32	1277.03	1736.68	1648.48	1729.77	1708.57	2010.19	1426.93	1465.8	1250.14	1275.2	1419.49	1115.57	1115.65	1328.67	1357.33	-0.300721	0.024492
P14415	ATP1B2	118	K.FLEPYN#DSIQAQK.N	10246.7	18698	19743	17749.1	21478.1	23870.5	20924.4	22477.7	19580.8	17384.5	16859.1	15275.8	14439.4	16475.2	16025.5	16622.7	14092.9	14784.7	-0.29996	0.0246715
P05164	MPO	355	R.N#M*SNQLGLLAVNQR.F	1498.71	3018.51	3471.64	3514.21	2694.89	2672.77	2895.6	2606.44	2573.16	2513.95	2334.85	2894.28	2145.26	1844.27	2062.73	2236.24	2015.95	2220.39	-0.299606	0.0379554
Q9BXX0	EMILIN2	745	R.QMN#GTLR.S	791.435	1072.76	1227.77	1100.94	928.568	1090.46	1019.2	1040.79	961.776	876.002	1028.91	780.527	987.456	597.67	664.516	751.667	985.364	831.01	-0.299419	0.0093358
Q9ULB5	CDH7	449	K.SLDRETNAIHN#ITVLAM*ESQNPSQVGR.G	179.603	328.169	337.896	348.272	311.735	335.282	399.815	388.154	346.8	265.728	255.662	224.593	265.087	291.107	304.596	252.708	268.66	290.029	-0.299326	0.0200213
O00533	CHL1	513	K.TAVTANLDIRN#ATK.L	816.771	1466.63	2060.58	1692.95	1976.35	2245.92	1106.67	1588.86	2068.5	1122.56	1507.25	1262	1111.26	1148.89	1316.15	1208.42	1881.31	1652.61	-0.299079	0.111921
Q9HCU4	CELSR2	1501	R.FGSVLGN#YSCAAQGTQGGSK.K	1728.91	1664.14	1620.99	1615.75	1666.67	1632.45	1776.21	1612.83	1754.94	1321.99	1425.42	1268.53	1291.42	1431.19	1421.14	1365.5	1281.49	1447.68	-0.298662	4.15625e-08
O75129	ASTN2	504	K.LSLYYQIN#ATSPWVR.D	532.637	982.896	875.594	881.827	917.14	976.482	990.643	1046.1	973.57	742.624	699.095	647.608	714.224	852.268	799.944	743.896	638.067	812.15	-0.298225	0.010915
P07093	SERPINE2	159	R.NVNFEDPASACDSINAWVKN#ETR.D	1152.25	1805.81	2456.66	1743.19	2634.51	2598.14	1891.22	2428.99	2056.71	1689.23	1993.44	1623.57	2037.61	1843.08	1652.5	1515.81	1521.5	1386.37	-0.298188	0.0524658
Q15262	PTPRK	211	R.LGDVEVNAGQN#ATFQCIATGR.D	351.656	550.848	636.314	500.365	575.171	635.994	542.41	578.815	568.461	424.118	471.087	435.812	442.123	455.779	441.495	452.866	448.704	446.22	-0.29797	0.00695283
P05186	ALPL	430	K.VVGGEREN#VSM*VDYAHNNYQAQSAVPLR.H	3347.74	5912.1	10700.4	6879.32	6617.66	8437.18	4933.08	6065.53	6468.23	5328.9	5277.96	5169.48	6549.27	5395.14	5002.24	5712.24	5268.97	4589.72	-0.297679	0.118884
O75976	CPD	955	R.GLVM*NYPHITN#LTNLGQSTEYR.H	1398.51	862.133	868.618	839.47	903.229	968.967	904.986	1019.53	949.536	718.582	776.467	731.64	785.755	808.981	926.834	717.886	831.958	792.387	-0.297611	0.0139776
O95980	RECK	297	K.AN#TSTCR.E	306.124	320.738	292.367	294.558	273.052	272.564	263.729	394.829	375.601	301.792	327.044	348.42	271.204	191.388	166.404	198.539	282.118	186.088	-0.29751	0.0529381
P00533	EGFR	444	K.QHGQFSLAVVSLN#ITSLGLR.S	36.1977	45.7693	36.5538	48.8767	48.756	33.3287	47.7221	37.4187	47.4132	36.249	38.5357	35.8219	31.9713	22.0518	31.3508	48.7597	33.0537	33.1256	-0.297168	0.0244024
O75882	ATRN	428	R.VFHIHN#ESWVLLTPK.A	1039.15	1621.25	1460.79	1425.82	1491.48	1610.9	1656.32	1609.12	1701.08	1164.48	1339.97	1358.48	1322.5	926.008	1406.3	1404.74	1038.79	1121.23	-0.297009	0.00597963
Q14833	GRM4	569	K.TCPYDM*RPTEN#R.T	1006.11	1977.42	2234.99	1701.2	2171.18	2248.85	1862.8	1918.13	1989.65	1371.7	1762.07	1620.37	1634.78	1469.11	1428.92	1511.97	1592.09	1536.21	-0.296959	0.0249089
Q9NZR2	LRP1B	4017	R.YSINVGQLNGPN#CTR.L	872.614	1705.14	1495.61	1475.14	1355.66	1547.55	1655.69	1500.76	1521.25	1195.88	1296.44	1113.71	1107.34	1279.63	1177.41	1160.43	1130.41	1231.08	-0.296225	0.00995464
Q5ZPR3	CD276	215	R.VVLGAN#GTYSCLVR.N	1383.16	2327.1	2154.77	1999.87	2385.07	2190.55	2023	2409.08	2272.28	1947.83	1925.98	1548.36	1730.88	1732.82	1546.8	1674.5	1758.55	1727.83	-0.296008	0.00552174
Q92823	NRCAM	858	R.VNVVN#STLAEVHWDPVPLK.S	13656.8	26303.6	23806.3	21916	23995.6	26794.2	25337	25884.4	27234.9	17016.5	20403.3	19529.2	18457	22553.4	20490.4	20080.1	17728.1	18821.1	-0.295852	0.0139116
Q75T13	PGAP1	363	K.WTYVAYN#ESEK.I	1617.19	3276.92	3454.83	3149.51	3327.83	3729.47	2862.44	3202.01	3497.8	2168.15	2495.72	2780.89	3179.38	3005.85	2400.96	1915.36	2648.61	2313.14	-0.295638	0.0334094
O75071	EFCAB14	324	K.KAN#LSFSM*M*GDR.S	530.682	700.589	679.777	627.144	660.247	706.545	661.389	761.457	674.635	561.113	700.797	603.896	538.207	429.308	515.472	484.469	555.916	501.461	-0.295532	0.0020356
P28827	PTPRM	406	R.WEPFGYN#VTR.C	1523.39	3002.16	2923.23	2775.11	2821.13	2910.74	3374.35	2820.47	3266.89	2364.56	2492.09	2022.3	1968.68	2374.46	2308.86	2349.64	2231.25	2598.34	-0.295482	0.0193654
Q3T906	GNPTAB	699	K.IPLVN#ISLLPK.D	1555.58	2257.92	2132.83	2052.53	2263.56	2216.53	2497.67	2594.72	2248.33	1862.94	1842.2	1756.66	1696.73	1989.03	1762.73	1724.56	1671.52	1844.29	-0.295342	0.0029375
Q75T13	PGAP1	234	R.HIN#LTTLSVAGGFR.D	1232.5	2143.15	2010.47	2055.08	2090.71	2135.93	2149.14	2079.39	2163.64	1543.08	1614.48	1551.82	1679.23	1743.03	1731.74	1511.88	1624.45	1720.75	-0.294976	0.00516808
Q6UXK2	ISLR2	474	R.YVSNHAFN#QSAELKPHVFELGVIALDVAER.E	241.786	448.715	459.32	373.458	428.91	554.533	564.798	439.591	484.963	350.17	362.532	318.658	320.72	433.531	371.037	342.283	342.934	415.557	-0.294853	0.0388975
Q9NZC3	GDE1	199	K.M*YM*EFPQLYN#NSVVCSFLPEVIYK.M	681.69	1097.18	1104.71	1010.79	1067.73	1150.14	1217.47	1197.81	1128.29	876.236	994.456	823.064	860.1	854.611	860.927	899.455	794.601	908.296	-0.294714	0.00565677
Q6N022	TENM4	1884	R.LNGVN#VTYSPGGYIAGIQR.G	1335.81	2599.38	2600.11	2457.97	2637.04	2662.42	2932.19	2695.36	2728.38	2050.18	2132.75	1863.48	2033.9	2185.47	2070.97	2106.08	1899.12	2126.03	-0.294399	0.016564
Q9Y231	FUT9	153	K.SGIEHLFN#LTLTYR.R	1781.72	3287.57	3408.82	2901.07	3298.39	3387.63	3474.22	3363.29	3735.9	2394.05	2814.01	2322.02	2401.9	3029.2	2671.93	2501.61	2557.08	2663.04	-0.29424	0.015685
P06865	HEXA	157	K.SAEGTFFIN#K.T	4831.08	6835.57	7318.92	5889.63	5265.75	5258.82	5528.68	7932.8	8856.49	5341.67	6176.57	5177.5	6015.42	5187.55	4786.03	4730.41	5194.41	4466.8	-0.294012	0.0385579
A6NE02	BTBD17	307	K.FFDVN#GSAFLPR.N	1190.4	2118.93	2373.63	2176.88	2269.47	2562.79	3043.25	2316.03	2595.44	1751.29	1745.57	1532.17	2092.83	2137.44	2046.43	1842.74	1639.38	2060.19	-0.293339	0.040505
P42892	ECE1	187	R.ACM*N#ETR.I	1603.13	1828.21	1567.89	1413.86	1478.42	1547.52	1948.05	2005.38	1699.02	1747.55	1940.75	1406	1363.04	1005.22	1153.46	1163.28	1365.3	1172.16	-0.293111	0.0243688
P36268	GGT2	297	K.GYN#FSR.E	1015.73	1278.93	1201.53	1119.34	1267.15	1294.77	1236.07	1445.86	1524.92	1155.75	1219.57	1088.64	1086.88	856.495	935.396	974.586	996.943	977.765	-0.292981	0.00248326
O75976	CPD	522	R.RFANEYPN#ITR.L	3146.24	4741.92	4647.69	4889.06	4927.35	4827.93	4800.75	4906.92	5116.22	3653.72	4014.83	3915.1	3899	3409.4	3959.38	3744.86	3773.36	3921.67	-0.292686	0.00203558
O75976	CPD	811	R.GILN#ATISVAEINHPVTTYK.T	3672.55	7032.78	6640.8	6408.59	7002.75	7341.52	7148.78	7498.55	7452.04	4820.3	5500.14	5313.38	5514.17	5845.91	6144.81	5263.35	5313.1	5440.96	-0.292353	0.0150069
Q12860	CNTN1	457	K.GTEWLVN#SSR.I	11915.7	17720.8	15213.3	14995.6	15290.9	16146.3	16889.3	17246.4	18437.8	11509.9	13447.6	13437.5	13180.4	12990.5	12910.3	14065.5	13036.2	12911.6	-0.292097	0.00163951
P13598	ICAM2	153	R.GN#ETLHYETFGK.A	929.032	1535.81	1254.21	1704.26	1168.27	1236.08	1079.05	1918.54	1366.72	1137.15	1125.77	894.727	991.413	1173.17	1224.58	1086.89	1123.47	1202.45	-0.291772	0.0490042
P15848	ARSB	279	R.HHYAGMVSLMDEAVGN#VTAALK.S	473.047	1191.01	1011.71	982.647	925.881	964.047	980.482	966.132	1102.45	813.458	806.6	889.436	719.991	649.395	791.77	870.368	729.491	754.707	-0.291359	0.0327383
Q9Y6A1	POMT1	539	R.N#LSFMAR.F	1543.52	769.171	1121.5	781.126	819.236	710.871	689.56	689.474	770.359	700.692	805.585	687.452	725.301	665.858	680.299	737.528	734.75	714.813	-0.291097	0.128846
O60637	TSPAN3	127	K.TYN#GTNPDAASR.A	2874.71	4756.8	4603.96	4422.9	4280.67	5457.64	3546.66	5838.33	5131.96	4353.78	4947.49	4466.63	3733.77	3379.66	2982.91	3044.1	3423.26	3111.62	-0.290868	0.0489472
Q99574	SERPINI1	157	K.WVEN#NTNNLVK.D	2544.28	5327.05	4935.79	4396.95	5535.05	5369.13	4457.81	4776.67	5806.56	3327.06	4217.23	3775.11	3547.64	4315.43	4138.87	3508.39	4564.49	3879.84	-0.29073	0.0306021
Q58EX2	SDK2	1256	R.FWLVEGN#SSR.S	317.682	650.337	572.587	548.887	669.069	606.967	539.221	571.397	590.929	398.868	466.231	462.512	519.43	388.946	491.722	459.102	481.632	474.559	-0.290477	0.0177508
P06756	ITGAV	488	R.ARPVITVNAGLEVYPSILNQDN#K.T	480.482	781.424	665.727	612.945	781.189	740.218	757.387	789.968	784.259	597.815	602.797	527.776	555.748	587.216	606.828	581.369	550.68	618.08	-0.290284	0.00604606
P55058	PLTP	245	R.GAFFPLTERN#WSLPNR.A	3130.49	4518.62	5286.06	6090.49	4393.68	4565.16	4903.58	7402.68	5114.64	4069.77	4352.66	3992.3	3676.8	4351.04	3881.1	4452.09	4051.92	4316.08	-0.289744	0.0508699
P26992	CNTFR	190	K.VSISVSNALGHN#ATAITFDEFTIVKPDPPENVVARPVPSNPR.R	1394.21	1905.13	1874.52	1790.39	2072.82	2114.72	2472.56	2331.38	2449.41	1936.94	1656.15	1563.33	1574.55	1680.99	1732.21	1506.18	1618.44	1789.49	-0.289553	0.0131246
P06756	ITGAV	874	K.N#DTVAGQGER.D	5882.57	11000.2	10527.4	8704.15	12152.8	11909.5	10456.6	10254.7	12668.1	9844.85	10137.5	7204.19	8095.95	8224.96	7567.51	9060.43	8325.34	8094.23	-0.289333	0.0300917
P11215	ITGAM	1021	R.KAPVVN#CSIAVCQR.I	6275.28	5070.52	5595.85	4097.88	4139.89	3819.96	3540.28	5856.21	4798.37	4675.15	4449.91	4292.33	3935.16	3464.49	2931.48	3577.1	4099.7	3926.41	-0.289059	0.0350929
P23229	ITGA6	997	R.SRLWN#STFLEEYSK.L	5139.09	6535.37	7487.87	6351.26	7064.48	7073.23	6929.87	8186.38	7229.82	6033.7	7024.32	5064.26	5209.28	5281.84	4943.78	5535.67	5500.01	6157.87	-0.288779	0.00321429
Q16363	LAMA4	315	R.HVNEIN#ATIYLLK.T	3029.57	3763.29	3903.54	3649.18	3808.07	4172.77	4697.66	4652.3	5195.83	3273.36	3535.72	3631.39	3152.4	3526.87	3317.08	3298.19	3110.02	3356.89	-0.287894	0.00950981
O95631	NTN1	95	R.SCHLCN#ASDPKK.A	665.014	832.927	985.717	932.651	838.729	880.834	1216.27	919.63	958.159	1171.56	1089.89	591.52	459.967	212.777	680.783	683.301	1220.55	635.1	-0.286965	0.21106
O95297	MPZL1	50	K.EIFVAN#GTQGK.L	1261.73	1600.49	1582.94	1298.57	1625.67	1518.13	1344.96	1747.32	1680	1313.99	1337.72	1143.81	1263.63	1167.13	1151.43	1141.11	1440.31	1237.77	-0.286841	0.00142878
O15031	PLXNB2	127	R.ALSN#ISLR.L	497.882	549.207	588.562	503.33	525.995	509.251	527.404	562.323	645.264	561.023	574.634	427.869	429.778	383.866	352.084	444.932	442.399	410.399	-0.285794	0.00515097
Q9UQ52	CNTN6	765	R.FVYRN#ESIIPLSPFEVK.V	1668.11	3106.02	4042.23	3284.62	3841.54	3299.5	3536.3	3400.32	3775.52	2346.85	2846.78	2136.04	2793.3	3321.82	2814.45	2609.48	2551.96	3152.67	-0.285663	0.0409047
Q9NRA2	SLC17A5	95	K.VHHN#QTGK.K	704.356	1279.82	1135.45	1218.09	1202.57	1364.87	1124.66	1364.75	1147.15	1073.31	1143.29	1116.11	1229.63	397.506	869.632	915.888	1022.93	879.952	-0.28563	0.062911
O15394	NCAM2	177	R.FAMLANNNLQILNIN#K.S	25227.7	52536.5	44073.5	44602.5	53615.8	53078.6	44490.9	51958.9	55848.4	33611.1	39483.2	38241.1	34757	50190.5	35945	38838.6	37263.4	40692.6	-0.28561	0.0331759
Q6UXK2	ISLR2	52	R.EVPEGLPAN#VTTLSLSANK.I	3666.64	5807.97	5728.65	5511.13	5508.36	6043.74	6416.22	5742.1	6311.14	4577.25	4582.73	4258.75	4248.83	4959.53	4652.88	4667.29	4593.74	5089.26	-0.285375	0.0052617
P14415	ATP1B2	250	K.FLN#VTPNVEVNVECR.I	29925.4	45727.2	48081.1	42898.9	49151.3	54624.9	49220.2	52529.8	48265.2	36987	39029.3	34251.1	37973.9	43042.8	37468.9	40743.9	37547.3	37994	-0.285089	0.00791356
Q86VB7	CD163	105	K.APGWAN#SSAGSGR.I	755.078	1142.87	965.461	1305.07	577.396	656.458	756.593	2921.89	1016.79	1446.67	800.454	934.13	801.741	1286.96	710.648	1121.69	523.857	661.498	-0.28498	0.45452
O14498	ISLR	120	K.SLDLSHNLISDFAWSDLHN#LSALQLLK.M	567.227	883.253	864.963	685.926	581.352	1271.71	799.785	1088.32	900.019	660.66	867.491	656.055	700.671	641.443	661.684	628.914	734.449	721.839	-0.284852	0.0881833
Q9UQ52	CNTN6	659	K.TYN#ATVVGLSPWVEYEFR.V	1086.48	1955	2736.94	2106.13	2476.06	2175.81	2368.68	2390.19	2346.84	1570.72	1974.52	1411.47	1898.63	2096.21	1772.73	1731.91	1707.68	1970.35	-0.283827	0.0441443
Q6P995	FAM171B	108	R.QYLSQAVVEVFVN#YTK.T	1520.62	2725.58	2505.07	2329.74	2502.59	2536.5	2688.75	2594.37	2803.38	1767.68	1912.19	1739.82	1762.33	2117.23	1847.88	1837.36	1778.38	1925.34	-0.412159	0.00111382
P40189	IL6ST	157	R.ETHLETN#FTLK.S	2025.81	2832.22	3122.41	2240.88	2845.83	2829.18	3425.93	2931.97	3371.03	2916.26	3030.35	2554.72	2396.29	1001.44	2168.26	2621.22	2227.81	2139.43	-0.283351	0.0613686
P00533	EGFR	568	R.EFVENSECIQCHPECLPQAMN#ITCTGR.G	170.995	221.785	272.759	212.588	221.759	283.65	249.577	221.693	258.692	215.25	220.281	182.051	173.953	174.479	194.249	207.65	190.469	178.586	-0.283063	0.0075142
P05186	ALPL	140	R.CN#TTQGNEVTSILR.W	1751.29	5143.82	7666.93	4905.84	4900.77	5189.74	3350.15	4174.82	2654.92	3706.37	3691.63	3060.93	4859.48	3461.65	3350.31	3502.19	3941.79	3085.25	-0.283023	0.220513
Q5ZPR3	CD276	104	R.TALFPDLLAQGN#ASLR.L	4606.29	7350.48	6190.08	6620.27	7226.57	7431.28	7813.75	7764.75	7398.75	6320.26	6058.38	4966.6	5277.36	6383.28	5724.47	5465.33	5178.05	5915.2	-0.282949	0.00698191
Q06828	FMOD	166	R.LYLDHNN#LTR.M	745.581	882.842	881.867	1055.14	911.684	908.955	1012.35	939.659	923.363	751.26	748.31	813.344	944.531	624.237	852.482	702.385	638.928	718.774	-0.282078	0.00226818
P20645	M6PR	83	R.EAGN#HTSGAGLVQINK.S	6454.5	6280.62	6155.14	5330.89	5959.59	6235.3	5607.43	6608.12	6384.08	4643.53	5347.11	5172.11	4968.35	4990.09	4976.62	4903.27	5459.37	4792.8	-0.281821	1.31982e-05
Q9HCU4	CELSR2	2024	R.GWLPPNLFN#CTSITFSELK.G	2672.71	4696.92	4814.89	4360.33	5001.56	4540.29	4441.06	4862.22	4962.07	3345.26	4255.44	3532.62	3588.04	3688.24	3583.39	4001.5	3573.87	3623.51	-0.281812	0.0105982
Q3V5L5	MGAT5B	666	R.APDPALPEAHAPQSPFVLAPN#ATHLEWAR.N	390.85	739.752	718.459	650.993	713.639	731.839	738.082	709.129	728.628	527.726	553.601	527.447	505.579	596.977	600.561	556.407	539.766	627.566	-0.281682	0.0122701
P10586	PTPRF	721	R.KVEVEPLN#STAVHVYWK.L	1717.07	3030.75	3168.71	2854.16	3511.33	3438.35	3572.64	3039.17	3814.53	2387.42	2451.2	2601.01	2507.89	2564	2776.91	2601.38	2754.36	2519.19	-0.281122	0.0269622
Q92542	NCSTN	530	K.AN#NSWFQSILR.Q	2291.56	3197.03	2930.22	2763.86	3019.21	2693.36	3015.96	3410.13	3278.28	2353.03	2650.82	2452.44	2620.07	2209.91	2268.2	2499.95	2547.96	2292.89	-0.280785	0.00144052
P56199	ITGA1	883	K.DSCESNHN#ITCK.V	778.654	1139.97	1325.69	1157.49	1024.63	1347.37	1180.72	1335.96	1509.39	1010.9	1135.88	1008.42	988.092	968.197	972.61	909.893	990.152	905.875	-0.280756	0.0182976
Q9H8L6	MMRN2	261	R.N#LSLDVEANR.Q	790.714	1456.54	1242.6	1298.09	1083.58	1565.65	1224.59	1978.62	1681.64	1276.47	1130.86	1093.26	1131.33	1112.84	1013.72	1162.3	1008.68	1217.56	-0.280186	0.0745234
P13591	NCAM1	347	R.N#ISSEEK.A	2491.8	6494.64	5013.47	6291.42	4793.44	6854.61	5179.82	5306.47	6307.72	3642.27	5193.68	5004.27	4413.44	4815.79	4372.26	4093.36	4200.25	4396.3	-0.280171	0.0684638
P04839	CYBB	132	R.VN#NSDPYSVALSELGDR.Q	455.301	701.259	631.654	660.385	624.593	647.921	778.948	660.764	671.881	551.708	540.099	469.199	514.296	576.145	559.523	530.797	480.059	581.526	-0.280123	0.00379121
Q6AZY7	SCARA3	430	R.N#LSMIVEEMK.A	124.508	168.764	156.587	174.587	161.799	146.68	151.213	195.858	225.191	157.544	192.802	110.459	97.9476	150.189	119.695	139.917	130.001	141.102	-0.280003	0.0445896
Q13449	LSAMP	40	R.GTDN#ITVR.Q	2208.53	3323.33	3377.74	2982.71	2881.01	3577.04	3056.29	3212.04	3473.9	2507.08	2859.14	2566.8	2484.39	2256.79	2496.87	2430.97	2790.02	2745.85	-0.279931	0.00379011
Q7Z408	CSMD2	2430	K.ALSGN#YSAPLIVTSSSNSVYLR.W	1273.38	2286.3	1996.33	2123.66	1978.97	2084.82	2473.55	2267.4	2253.26	1708.7	1669.6	1589.52	1615.17	1825.58	1826.99	1753.88	1608.72	1838.17	-0.279612	0.0122758
Q6IEE7	TMEM132E	70	R.EARPPSPAVAN#SSLQR.S	1708.49	1407.78	1434.33	1250.52	1552.13	1311.05	1641.19	1432.4	1517.27	1185.26	1212.82	1364.92	1412.02	1033.9	1222.3	1145.35	1239.54	1106.39	-0.279252	0.000909347
O15031	PLXNB2	795	R.CVYEALCN#TTSECPPPVITR.I	500.393	546.979	584.969	511.855	545.218	579.502	616.584	637.598	620.111	537.661	496.963	460.049	490.571	467.969	452.872	448.541	421.228	462.454	-0.279181	0.000152835
Q15768	EFNB3	210	K.ENLPGDPTSN#ATSR.G	902.987	1954.68	2107.28	1965.99	2015.81	2297.67	1670.03	1859.44	2431.89	1450.61	1723.77	1502.1	1611.49	1843.62	1647.5	1413.54	1508.11	1481.01	-0.278857	0.0553796
Q9H156	SLITRK2	366	R.KFTN#ISDLQPKPTSPK.K	1713.7	3497.58	3533.73	2858.17	4325.98	3866.29	3845.83	3440.06	4124.21	3138.86	3057.39	2739.89	2867.19	2333.99	2620.7	3049.72	2968.96	2945.65	-0.27878	0.0519431
Q86UN2	RTN4RL1	303	R.N#CTGPASPHQIK.S	503.744	1213.22	972.212	978.35	1221.69	1302.86	1129.19	1143.76	1186.27	750.35	900.796	922.367	959.448	825.479	890.167	928.135	878.116	901.016	-0.278704	0.0480103
P18084	ITGB5	200	R.YQTN#PCIGYK.L	476.679	647.56	798.534	829.426	788.435	905.843	807.982	902.1	910.424	571.69	654.03	567.467	656.585	666.391	597.172	649.649	754.317	708.733	-0.278581	0.0216552
Q9H6U8	ALG9	593	R.AFYVPFLSDQYTVYVN#YTILKPR.K	1026.42	1371.91	1225.49	1039.8	1183.59	1225.31	1253.04	1459.23	1280.74	969.498	1107.49	1045.17	1003.56	994.384	980.154	1068.77	982.051	971.625	-0.278542	0.00139363
Q9NZR2	LRP1B	3316	R.TCLSN#CTASQFR.C	2553.01	5266.6	5232.81	4444.05	4695.34	5282.39	3993.56	4982.81	4949.23	3556.21	4584.16	3635.89	3946.65	4336.07	3413.72	3755.68	3788.48	3124.04	-0.278124	0.0305767
Q9P273	TENM3	1677	R.EEDVSITSN#LSSIDSFYTM*VQDQLR.N	167.044	344.15	305.543	292.568	320.955	369.966	359.665	334.737	336.047	254.113	285.009	255.098	254.358	284.351	263.163	251.866	235.355	252.312	-0.277338	0.026647
Q9UBS9	SUCO	530	K.SISEN#ATATAAPK.M	3026.59	4073.96	3975.41	3320.51	3986.28	3944.53	3779.7	4406.09	4375.7	3137.67	3539.61	3187.8	3313.84	3109.44	3109.82	3043.64	3354.58	2993.71	-0.27719	0.00172044
P22304	IDS	280	R.QREDVQALN#ISVPYGPIPVDFQR.K	2150.73	3332.02	3040.73	2997.66	3023.14	3194.92	3268.98	3458.37	3439.4	2409.45	2719.44	2565.07	2474.72	3040.24	2586.42	2435.73	2271.12	2535.33	-0.276587	0.00354878
O60477	BRINP1	156	K.SGN#ATQSVEALHQLASSYFVDR.D	1597.3	3160.97	3253.6	3587.26	3987.98	3800.2	3925.49	3633.26	3981.76	2856.61	2820.61	2743.17	3035.5	2845.24	2885.64	2949.52	2797.78	2610.21	-0.275904	0.0447896
Q92896	GLG1	786	K.KVDVVICLSTTVRN#DTLQEAK.E	920.452	2090.07	1825.23	1853.03	2162.86	2103.27	1901.65	1894.73	2138.46	1656.04	1633.14	1470.25	1490.99	1261.76	1574.53	1476.47	1677.64	1711.97	-0.275595	0.036649
Q9H1U4	MEGF9	218	R.CN#QTTGQCECRPGYQGLHCETCK.E	843.991	2550.7	2280.19	1013.02	1884.48	2174.42	1452.75	2102.62	2170.37	1415.5	1995.57	1422.05	1646.81	1402.6	1011.46	1966.22	1463.96	1287.09	-0.275263	0.180605
Q6YHK3	CD109	1355	K.LNLYLDSVN#ETQFCVNIPAVR.N	98.0584	151.372	122.851	122.662	120.83	132.303	134.343	132.028	109.091	113.593	112.141	115.106	90.334	114.173	90.5362	94.5966	97.7454	100.155	-0.275263	0.003557
P05186	ALPL	271	K.HSHFIWN#R.T	303.79	406.782	560.332	492.238	403.425	488.294	354.057	438.728	388.787	372.042	394.95	347.785	493.675	184.396	359.111	336.769	371.903	309.999	-0.274996	0.0666509
P00533	EGFR	603	K.TCPAGVM*GEN#NTLVWK.Y	6038.96	9585.11	9750.57	8565.76	9264.96	12082.2	10902.4	8771.03	9416.98	9277.66	9477.97	6978.63	6913.85	6051.12	7391.81	7802.98	7986.89	7854.4	-0.274977	0.0280588
O75129	ASTN2	1020	R.VVPLYTLIQDN#GTK.E	2778.25	5013.06	4637.01	4648.03	5012.39	5563.79	5410.44	5022.66	5314.87	4042.46	3848.96	3731.29	3735.41	4768.16	4505.86	3864.57	3344.38	4043.99	-0.274327	0.0198217
Q504Y0	SLC39A12	290	K.QNNIITHDQDYSN#FSSSM*EK.E	4138.97	7797.07	7389.88	5473.51	6379.33	8883.43	8220.03	6128.27	9346.43	8272.61	5806.54	4847.85	6215.53	4139.27	4704.56	5383.66	6949.15	6426.17	-0.273538	0.103966
Q12913	PTPRJ	937	R.ACVAGFTN#ITFHPQNK.G	3042.53	4946.13	4646.46	4411.44	5032.94	4848.33	4660.25	5500.75	5174.25	3842.49	3990.88	3964.29	3671.7	3935.6	3990.49	3935.13	3685.3	3958.24	-0.27311	0.00818258
Q9HBW1	LRRC4	388	K.WLLPN#GTVLSHASR.H	2384.14	2836.3	2648.78	2792.21	2677.59	2737.51	3275.57	2763.39	2830.61	2315.03	2278.5	2174.13	2140.9	2142.95	2398.7	2469.88	2251.99	2474.44	-0.272916	0.000148662
Q8N3J6	CADM2	211	R.VDHESLN#ATPQVAMQVLEIHYTPSVK.I	645.154	779.792	871.126	913.681	757.048	844.731	902.819	835.835	881.501	698.068	678.828	628.968	662.849	814.463	682.211	649.956	663.391	672.856	-0.272731	0.000921329
Q9UHN6	CEMIP2	1234	R.GDPSVISVN#GTDFTFR.S	1440.29	3188.3	3145.04	2517.81	2877.22	3204.24	2710.05	3229.33	2521.8	1970.44	2582.32	2003.47	2032.6	2916.17	2232.74	2109.17	2259.06	2454.38	-0.272457	0.0490967
Q9UIW2	PLXNA1	1187	R.LN#YTVLIGSTPCTLTVSETQLLCEAPNLTGQHK.V	1656.68	3040.16	2715.32	2511.04	3145.01	3175.89	2857.54	2969.66	3292.17	1772.03	1997.26	1987.9	2005.33	2593.08	2427.3	2066.05	2255.74	2288.3	-0.387217	0.00400775
P06213	INSR	920	R.GLSPGN#YSVR.I	2070.27	3175.18	2665.68	2637.52	2886.83	2711.43	2641.67	3038.05	3060.97	2203.1	2333.55	2546.51	2223.26	2028.55	2231.42	2458.87	2405.91	2176.62	-0.272237	0.00230887
P35613	BSG	302	R.CN#GTSSK.G	1015.94	2302.12	1722.43	1098.4	1840.09	2071.65	1536.97	1839.87	1560.94	1558.68	1440.15	1774.25	1604.18	1121.85	997.684	1374.79	1480.34	1061.88	-0.271902	0.106509
Q9UHC6	CNTNAP2	379	K.KLEPSNVGNLSFSCVEPYTVPVFFN#ATSYLEVPGR.L	574.186	976.112	731.197	799.941	902.428	924.784	900.949	930.399	962.4	615.579	698.214	630.187	617.85	732.378	714.512	709.869	642.665	683.941	-0.349518	0.00270268
Q92508	PIEZO1	2294	R.ELYN#GTADITLR.F	2476.84	3262.84	3067.32	2813.77	3374.65	3660.59	3851.36	3856.78	3904.13	3520.06	3038.42	2603.52	2882.62	2795.26	2658.87	2515.57	2438.55	2627.78	-0.271232	0.0127937
Q6P179	ERAP2	103	K.IEVLVSN#ATQFIILHSK.D	73.007	122.037	87.2518	93.877	119.491	110.026	114.22	134.112	87.4896	95.428	77.8272	98.6382	87.2799	103.094	80.9804	80.0525	60.3919	96.5684	-0.271025	0.0429172
P04839	CYBB	149	R.VNNSDPYSVALSELGDRQN#ESYLNFAR.K	752.595	851.416	786.909	728.465	656.588	765.769	775.736	1037.18	850.592	841.307	706.229	583.89	572.838	714.414	616.618	657.642	601.303	678.831	-0.270576	0.00856929
Q92673	SORL1	871	R.LTIVN#SSVLDRPR.A	2450.53	3744.41	3868.27	3606.56	4513.23	4031.09	3702.5	4179.03	3840.69	3223.11	3579.8	3291.28	3386.46	2816.08	2786.04	3018.56	3395.09	2637.97	-0.270495	0.0113118
O95302	FKBP9	397	K.YHYN#ASLLDGTLLDSTWNLGK.T	2228.9	2563.27	3341.52	2704.72	3133.05	3375.09	2774.24	3118.59	3544.98	2363.55	3353.88	2233.31	2505.03	1829.09	2833.39	2054.16	2489.04	2547.35	-0.270259	0.0256838
P05362	ICAM1	202	R.TELDLRPQGLELFEN#TSAPYQLQTFVLPATPPQLVSPR.V	3108.05	3810.62	3699.26	2911.47	3010.71	3922.21	3331.86	5351.88	3479.33	4568.23	3960.55	2854.72	2463.82	2663.35	1919.4	3309.91	2276.42	3038.97	-0.270081	0.115926
Q92752	TNR	299	R.QCLN#ACSGR.G	1419.05	2239.71	2281.7	1622.12	1876.62	2134.51	1640.07	2173.45	2250.13	1267.9	1783.72	2016.31	1941.87	1651.53	1476.24	1603.67	1523.68	1362.43	-0.269965	0.0282484
P05362	ICAM1	183	R.RDHHGAN#FSCR.T	3139.53	3036.43	3041.67	2791.69	2484.6	3129.1	2514.36	4140.14	3005.98	3951.67	3264.93	2573.84	2760.76	1187.09	1475.79	2438.11	2124.82	2853.09	-0.269785	0.138036
Q8NBJ9	SIDT2	54	R.TYVDEVNSELVNIYTFN#HTVTR.N	1387.53	2409.12	2407.58	2199.57	2367.86	2577.72	2609.89	2575.4	2726.57	1964.39	1954.41	1830.1	1883.66	2221.25	2052.12	1903.54	1883.25	1945	-0.269562	0.0165455
P26006	ITGA3	86	R.ELAVPDGYTN#R.T	1969.01	1890.99	1949.7	1659.27	1926.76	2130.04	1860.48	2221.67	2173.25	2597.2	2152.83	1377.74	1329.56	1293.44	1290.83	1655.56	1384.2	1669.67	-0.269536	0.0640947
P56199	ITGA1	532	K.VYVYALN#QTR.F	3798.67	4897.62	4840.83	5052.28	4401.96	4650.08	4887.34	5189.96	4897.08	4257.47	4166.16	3755.19	3812.68	3980.32	3750.8	3866.57	3709.69	4061.07	-0.269273	0.000243054
Q9NZN1	IL1RAPL1	63	R.TN#YSLAQSAGLSLM*WYK.S	130.017	298.195	243.98	264.568	304.871	256.182	239.388	252.053	276.09	200.844	217.435	251.016	212.66	120.935	193.93	252.717	221.489	208.874	-0.269074	0.0631112
Q92896	GLG1	165	K.LN#LTTDPK.F	1666.08	3208.09	3414.16	3039.91	3418.55	3347.54	2950.35	2997	3745.9	2367.17	2849.56	2488.44	2577.51	2262.47	2578.31	2452.96	2797.76	2688.39	-0.268887	0.0301155
P25391	LAMA1	1991	R.QTN#ESLLILR.A	1267.45	1657.21	1676.22	1611.39	1686.59	1586.06	1684.03	1765.82	1656.01	1455.27	1483.37	1271.02	1258.33	1358.65	1295.24	1416.78	1241.97	1333.87	-0.268324	0.000249461
Q99574	SERPINI1	321	K.DAN#LTGLSDNK.E	2347.08	4238.19	4014.68	3352.92	4649.58	4534.54	3817.05	4209.85	4566.45	2860	3891.26	3242.48	3387.73	3343.32	3438.42	2988.97	3640.06	2874.16	-0.268319	0.0293498
P78536	ADAM17	452	K.M*FSN#CSK.Q	1952.56	2719.36	2727.15	2075.98	2498.91	2441.88	2438.97	2831.65	2719.39	2580.9	2586.4	2084.55	1961.15	1716.04	1716.31	2041.43	1904.66	2012.54	-0.268265	0.0112409
Q9UIW2	PLXNA1	1098	R.ENGCLVYN#DTTM*VCR.A	5004.32	5742.38	5752.35	5787.28	5746.02	6072.2	6350.67	5628.09	6110.35	4826.91	4971.85	4771.55	4478.16	4702.62	5000.62	4821.63	4705.61	5059.69	-0.268221	1.73409e-05
P42785	PRCP	47	K.N#YSVLYFQQK.V	3989.54	6614.86	4992.02	5163.16	4246.87	5313.69	5891.09	6357.64	7274.75	6259.77	4715.67	4543.82	3913.26	4219.26	4001.25	4917.96	4114.82	4719.32	-0.2676	0.0492714
P08195	SLC3A2	381	R.LLIAGTN#SSDLQQILSLLESNK.D	1047.06	1356.2	1562.88	1177.96	1512.56	1652.69	1437.73	1448.04	1505.1	1258.96	1363.55	1008.02	1062.19	1282.9	1093.96	1120.71	1168.73	1192.06	-0.267465	0.00672166
Q5JPE7	NOMO2	50	K.SDVEIN#YSLIEIK.L	715.736	1335.29	1275.67	1200.35	1278.48	1418.83	1299.44	1422.75	1403.55	964.831	1164.48	1023.51	1033.46	1103.4	1108.86	1011.99	1029.34	991.005	-0.267238	0.0194062
P55290	CDH13	52	K.VFHINQPAEFIEDQSILN#LTFSDCK.G	212.18	292.387	319.225	308.489	299.652	331.973	336.834	321.566	344.98	244.198	271.804	269.03	276.267	208.189	250.393	250.627	265.209	264.415	-0.266755	0.00451786
P14415	ATP1B2	193	R.VINFYAGAN#QSMNVTCAGK.R	3583.01	4229.7	3992.59	3934.27	3947.02	4525.51	4291.08	4112.8	4076.74	3433.8	3352.21	3173.78	3040.18	3891.27	3441.11	3447.21	3077.69	3657.84	-0.265971	5.80048e-05
Q9P232	CNTN3	193	K.VEPSDVGN#YTCVVTSM*VTNAR.V	511.727	420.971	488.816	413.093	388.24	437.168	391.847	484.158	418.092	352.438	366.784	400.855	394.994	338.671	335.052	357.775	387.978	354.038	-0.265887	0.000877624
Q9UBX1	CTSF	378	K.VYIN#DSVELSQNEQK.L	2387.53	3421.02	3783.13	3042.15	2530.15	3858.76	3672.55	3806.27	3859.89	2890.9	3760.59	2439.48	2479.76	2624.6	3038.37	2624.81	2810.52	2582.36	-0.265877	0.0307125
Q96PB1	CASD1	241	K.IDAYNEAAVSILN#SSTR.N	2108.1	2997.29	3399.18	3024.28	3168.54	3344.72	2913.74	3163.23	3543.39	2165.61	2747.43	2271.34	2519.41	2640.72	2506.7	2414.53	2862.29	2881.3	-0.265711	0.00694671
Q9NRM6	IL17RB	197	K.KNEETVEVN#FTTTPLGNR.Y	2564.84	3214.83	2626.68	2573.58	2857.92	2519.72	2831.82	3587.84	4038.89	3672.62	2329.02	2128.94	1957.6	2096.62	2019.6	2832.31	2779.32	2491.06	-0.265597	0.0667948
P52569	SLC7A2	227	K.N#ISASAR.E	185.711	761.65	616.301	843.288	467.712	737.988	599.054	599.415	509.365	938.61	400.473	195.165	383.142	239.064	355.171	617.928	444.7	853.964	-0.264832	0.37364
Q9NT99	LRRC4B	333	K.ETVPSN#TTCCAR.C	799.007	1090.47	1164.16	1021.97	1317.32	1235.28	1009.28	1262.97	1331.45	918.427	1086.72	1121.85	1121.75	934.091	804.509	852.726	897.988	778.88	-0.264671	0.0197613
Q9UH03	SEPTIN3	293	K.TPWGIIEVENLN#HCEFALLR.D	217.038	366.662	327.393	303.832	322.712	350.039	408.011	354.073	307.525	277.607	284.213	240.706	245.687	324.952	271.956	264.253	252.03	300.378	-0.264571	0.0168148
O15394	NCAM2	562	R.SHGVQTM*VVLNNLEPN#TTYEIR.V	7071.72	10216.5	8737	8506.89	9272.88	10061.1	9676.18	10483.9	9781.25	7825.62	8281.79	7261.43	7723.12	6747.86	8231.2	7575.9	7928.96	8189.3	-0.264569	0.00205845
P52797	EFNA3	100	R.TCN#ASQGFK.R	1175.25	2334.69	2345.3	2251.49	2306.37	2762.33	2178.24	2290.6	2550.66	1552.84	1806.45	2297.91	2103.56	1324.06	1926.99	1876.75	2121.25	1808.66	-0.263947	0.0517454
O60637	TSPAN3	152	R.QLHCCGIHN#YSDWENTDWFK.E	1235.34	1851.98	1988.7	1757.56	1746.17	2185.22	1577.09	2091.89	2017.2	1563.62	1870.61	1584.75	1508.09	940.155	1480.42	1514.86	1630.01	1611.83	-0.263555	0.0298076
Q96JA1	LRIG1	74	R.SLN#LSYNK.L	3107.77	4423.79	5726.77	4925.32	5645.01	5340.72	4534.02	6290.4	5923.89	4412.68	5809.44	3821.46	4539.12	3528.04	3764.53	4280.39	4335.19	3762.19	-0.263475	0.0495655
Q8TDW7	FAT3	3202	R.EQQSSYN#ISVR.A	291.108	367.975	387.174	372.295	399.573	392.811	422.392	390.676	422.455	338.644	351.482	337.364	326.908	269.579	294.624	327.392	300.901	324.601	-0.263314	0.00115457
P47972	NPTX2	148	R.AN#VSNAGLPGDFR.E	1307.74	1617.51	1819.72	2299.66	2927.5	2708.76	2023.76	2007.79	2348.17	1493.36	1566.34	1559.68	2171.09	1826.88	1822.4	1741.23	1860.34	1847.4	-0.26259	0.0836825
Q7Z408	CSMD2	2878	R.TCQAN#GSWSGSQPECGVISCGNPGTPSNAR.V	211.145	290.754	331.777	235.914	266.376	268.343	259.415	340.497	295.045	210.623	241.159	224.92	274.123	256.735	216.626	214.366	241.618	203.223	-0.262568	0.0131994
Q6N022	TENM4	1262	R.IFPSGN#VTNILELR.N	475.029	866.579	791.066	767.201	811.901	830.481	981.255	819.832	875.75	656.823	669.256	590.417	585.129	804.493	727.533	664.496	599.051	723.399	-0.261911	0.0245365
Q8WWZ7	ABCA5	86	K.FTLSNLILGYTPVTN#ITSSIM*QK.V	2078.8	3548.71	2824.53	3457.75	2918.21	3231.14	3423.2	3323.71	3709.7	2358.15	2781.05	2546.56	2630.58	2870.24	2767.97	2650.39	2488.14	2692.47	-0.261674	0.0135234
P07996	THBS1	1067	K.VVN#STTGPGEHLR.N	347.719	634.933	649.955	494.679	506.208	524.687	739.822	524.131	693.069	458.59	508.429	445.314	495.034	553.862	558.838	434.899	411.993	400.461	-0.261428	0.0585928
Q8N766	EMC1	370	K.DSLACFN#QTYTINLYLVETGRR.L	1195.67	1841.44	1784.76	1651.1	1736.25	1795.04	1897.85	1905.28	1825.44	1404.72	1529.65	1370.18	1437.68	1428.86	1453.37	1407.43	1490.85	1519.86	-0.261347	0.00391852
O14594	NCAN	122	R.AN#ATLLLGPLR.A	22020.1	37086.1	36954.5	36775.3	41580.1	39670.8	38564	40514.4	43298.1	29037.4	29123	30473.3	30480.6	28248.3	30922.7	33254.1	33585.3	35605.1	-0.261267	0.0182645
O00533	CHL1	767	R.VTWKPQGAPVEWEEETVTN#HTLR.V	2611.81	4951.54	4938.42	4606.67	5577.49	5516.47	5233.51	4661.72	5602.04	3465.49	3676.96	3806.47	4108.37	5204.48	4145.4	3923.47	4274.04	3859.39	-0.261148	0.0396896
Q92673	SORL1	1733	R.GIGN#WSDSK.S	1930.77	2711.32	2857.87	2591.53	3169.17	3005.01	2619.03	3128.25	3035.28	2381.9	2762.05	2421.8	2516.66	2176.26	2089.2	2189.16	2363.25	2003.22	-0.260966	0.00883279
P05164	MPO	391	R.ALLPFDNLHDDPCLLTN#R.S	1166.2	2028.66	2637.24	2772.4	1769.1	1920.42	2863.82	2410.57	1897.13	1911.44	1769.59	2309.79	1511.14	1708.05	1677.63	1855.77	1675.77	1830.9	-0.260474	0.100911
Q92823	NRCAM	276	R.ERPPTFLTPEGN#ASNK.E	9974.76	19178.9	17304	16441.3	18866.6	18845.8	19033.8	17604.1	19949.1	13873.7	15803.3	15571.1	13923.2	14489.7	13947.5	15425.9	14474.2	13765.5	-0.260005	0.021437
Q07954	LRP1	2472	R.VDIPQQPM*GIIAVAN#DTNSCELSPCR.I	455.916	582.695	645.647	554.832	581.043	655.019	659.211	673.56	655.789	518.771	564.756	468.39	493.337	552.746	529.938	458.504	514.662	462.139	-0.259822	0.00280408
P20702	ITGAX	899	R.LLLTAN#VSSENNTPR.T	754.416	833.863	833.76	865.124	847.102	829.51	931.504	828.753	828.039	766.462	722.517	672.058	628.471	665.962	718.639	727.949	640.325	766.322	-0.259528	1.87165e-05
P17181	IFNAR1	81	K.LSGCQN#ITSTK.C	723.194	1010.59	1043.51	829.332	924.893	1032.89	907.73	1145.25	1171.06	858.687	904.211	853.746	825.272	772.107	713.16	795.134	827.543	792.767	-0.259313	0.0108396
Q5JPE7	NOMO2	369	R.LEN#ITTGTYTIHAQK.E	1978.81	3313.6	3153.68	3037.74	3206.06	3406.88	3250.19	3818.11	3695.34	2766.85	2942.9	2305.49	2748.18	2619.31	2714.17	2602.87	2844.69	2568.14	-0.259304	0.0175164
Q9HC56	PCDH9	368	R.YIISPIN#GTVYLSEK.D	3959.29	6783.69	7657.79	6324.92	7679.83	7197.28	7737.93	8720.05	7975.01	5774.02	6209.33	5964.46	5551.63	6673.44	5637.89	6285.38	5567.55	5848.26	-0.259017	0.0351136
Q14C87	TMEM132D	314	R.N#STEDRFTLR.A	601.304	1020.27	977.287	963.375	1040.55	971.416	1288.04	903.24	982.992	707.547	809.087	852.114	817.923	950.559	774.857	810.984	782.583	806.291	-0.258776	0.02884
Q3T906	GNPTAB	684	K.RHDVN#STRR.A	175.182	226.994	247.187	252.516	230.583	237.417	258.271	313.573	256.15	217.339	233.952	227.599	247.852	151.819	173.328	179.336	209.303	197.364	-0.258057	0.0238971
P06280	GLA	192	K.HMSLALN#R.T	179.701	199.077	192.835	216.644	195.422	180.233	178.38	166.463	197.733	181.566	181.549	155.539	152.375	134.898	162.592	167.177	143.077	148.644	-0.257624	0.000648232
P16284	PECAM1	84	K.DDVLFYN#ISSMK.S	6448.07	10015.9	8948.08	9496.43	7095.46	8745.03	8457.18	11686.3	10090.8	7900.32	8753.16	7197.46	6435.52	7562.18	7061.62	7992.01	6721.77	8118.7	-0.257556	0.0280128
Q9H1U4	MEGF9	327	K.GN#HCEECK.E	262.888	418.567	409.606	384.476	400.417	405.331	394.194	417.108	408.884	329.295	360.56	350.965	364.777	224.276	314.423	337.782	334.336	313.558	-0.257075	0.00925994
Q8IWF2	FOXRED2	502	R.N#FSGPDK.D	1802.45	2706.64	2828.19	2639.79	2976.39	2837.16	2119.97	2708.7	3027.29	1943.88	2826.78	2371.68	2300.35	1955.88	2173.4	1885.44	2236.79	2098.74	-0.256644	0.0214585
Q7Z7M0	MEGF8	1201	R.CRPGSFGN#ATGSR.G	776.423	1825.59	1224.86	1143.66	1214.45	1281.86	1439.72	1475.69	1555.07	850.243	1232.72	1473.19	1179.9	1050.34	964.704	1236.45	997.686	1010.01	-0.256165	0.0862551
O95970	LGI1	422	K.ATQLFTN#QTDIPNMEDVYAVK.H	11401.3	18246.1	17686.5	15752.4	17918	19179.4	19822.5	20685.7	20577.5	14575.3	14876.6	14204.9	14245.1	15244.1	16204.7	14790.5	14966.6	15933.6	-0.256071	0.0168657
Q8TAG5	VSTM2A	175	R.KN#VSAAIPSSIHGSANQR.T	602.477	854.238	845.322	797.1	816.326	954.86	1057.37	957.752	911.115	773.868	703.728	712.241	698.836	713.914	739.382	697.421	756.469	733.028	-0.256	0.0110055
Q9Y4D7	PLXND1	155	R.RGN#ISAVAVR.F	696.449	1240.3	1255.05	1042.89	1385.33	1166.18	1166.01	1063.22	1367.18	843.065	923.337	932.172	1019.52	959.4	1036.2	1047.12	989.673	954.636	-0.254232	0.0291535
P26006	ITGA3	573	K.LRPIIISMN#YSLPLR.M	15485	26034.3	22864.7	21290.8	25392.8	25027.5	25272.5	26835.5	28625.5	27452	24611.1	15380	16004.1	16284.4	17559.4	23222.3	18601.6	22700.9	-0.254077	0.0630265
Q6YHK3	CD109	513	K.QN#STM*FSLTPENSWTPK.A	406.562	649.503	587.725	619.524	564.293	622.458	727.276	686.991	676.561	538.901	560.421	461.866	482.101	540.118	523.524	514.523	498.759	526.478	-0.253914	0.012978
P08236	GUSB	272	K.VVAN#GTGTQGQLK.V	3562.48	3144.22	3489.43	2799.15	2788.7	3050.03	2469.95	4213.69	4464.34	3354.33	3464.07	2875.38	2707.09	2653.25	2175.89	2571.99	2894.97	2451	-0.253654	0.0603342
Q9NY15	STAB1	1727	R.RN#VTAAAQGFGYK.I	2126.36	2184.05	2389.39	2307.57	2674.69	2145.09	1845.83	3952.67	2481.02	3178.17	2490.77	2165.31	1907.19	1782.51	1828.01	1707.93	1534.38	1952.87	-0.253285	0.152784
P49961	ENTPD1	371	K.FLN#LTSEK.V	1674.17	1693.53	1907.46	1612.58	1649.62	1921.5	1871.53	1935.69	2017.24	1882.19	1755.7	1528.89	1396.33	1559.36	1331.26	1271.7	1456.74	1479.36	-0.253275	0.00297074
Q9C0C4	SEMA4C	522	R.DPYCAWSVN#TSR.C	879.142	1219	1134.06	951.866	1077.53	1153.48	1023.91	1319.77	1217.83	939.49	1051.98	998.964	848.246	829.852	884.359	1003.63	990.401	824.325	-0.253103	0.00606061
P20645	M6PR	57	R.LKPLFN#K.S	1720.43	5157.4	5941.07	4184.01	5705.18	7264.7	4702.41	6241.2	5430.05	4128.48	3988.22	3930.22	3404.73	4229.67	5038.66	5545.01	4083	4549.15	-0.252794	0.170728
O95970	LGI1	192	K.WLVEWLGHTN#ATVEDIYCEGPPEYKK.R	2506.93	3988.47	4081.1	3531.14	4331.12	4739.2	4314.55	4821.02	4636.5	3639.49	3460.01	3157.35	3095.93	3220.23	3568.98	3222.64	3628.04	4021.62	-0.252643	0.0288017
Q9P232	CNTN3	895	R.AYNSAGAGPFSATVN#VTTK.K	1191.63	1991.34	1793.35	1767.79	1801.94	1992.07	1911.5	1863.43	1944.03	1441.51	1492.43	1454.99	1501.18	2117.5	1439.88	1348.87	1415.65	1438.05	-0.252159	0.0199413
Q8IZF2	ADGRF5	301	K.EVLSSN#VSWR.Y	380.972	592.233	639.548	555.498	585.985	554.206	618.038	636.573	594.376	460.307	632.318	499.347	487.809	510.532	426.733	434.586	448.941	430.126	-0.252052	0.015613
Q9Y6A1	POMT1	471	R.FVHVN#TSAVLK.L	1192.5	2022.88	1863.4	1841.18	1920.04	2238.89	1771.32	1898.45	2205.62	1386.7	1703.55	1659.93	1749.89	1275.51	1633.73	1611.23	1737.82	1482.74	-0.25159	0.0224596
Q9HCM3	KIAA1549	1063	R.FQVQTVLQFVPPSVDTGFCN#FTQR.I	1335.16	2402.14	2270.71	2174.12	2359.37	2301.54	2588.53	2405.87	2318.74	1905.05	2040.11	1767.67	1690.49	1959.01	1937.61	1938.97	1729.23	1963.46	-0.251502	0.0176785
Q58EX2	SDK2	948	R.VTHYLPN#VTLEYR.V	816.422	1249.98	1232.81	1236.93	1205.52	1271.46	1485.05	1264.06	1234.97	1070.36	1140.27	1012.45	976.877	948.209	1065.1	1030.7	978.914	1017.91	-0.251048	0.00963497
O15394	NCAM2	309	K.N#ETTYENGQVTLVCDAEGEPIPEITWK.R	1098.44	2096.26	1743.84	1643.13	2140.03	2023.7	1982.09	2173.85	2153.97	1620.36	1841.53	1722.89	1420.76	1798.3	1489.92	1604.04	1411.47	1422.84	-0.250969	0.0390319
P35354	PTGS2	53	R.TGFYGEN#CSTPEFLTR.I	90.0079	132.127	139.403	139.237	163.271	145.057	149.756	162.444	140.88	105.901	117.213	129.482	139.136	123.889	116.768	127.817	107.793	92.6925	-0.250915	0.0210915
Q12860	CNTN1	494	R.GKAN#STGTLVITDPTR.I	15817.8	22336.7	21964.6	17891.3	21778.7	23273.9	18531.4	23039.3	23348.3	14937.6	17613.9	18198.5	17590.6	17604.1	17100.3	19422.5	18629.1	16879.6	-0.250886	0.00686353
Q9NUN5	LMBRD1	78	K.NQN#GTFK.D	1987.14	2428.96	1890.88	1772.25	1906.97	1738.74	1719.52	2553.27	1895.79	1615.07	2059.09	2025.84	2294.98	1241.78	1326.48	1577.09	1615.59	1282.92	-0.250745	0.0664504
Q3T906	GNPTAB	148	K.VPM*LVLDPALPAN#ITLK.D	287.208	381.526	345.753	355.559	350.021	353.615	451.458	387.027	372.279	317.588	304.961	299.509	256.825	361.476	304.603	299.113	288.82	329.673	-0.24964	0.00494278
Q9NZR2	LRP1B	2626	K.NCN#NTDCTHFYK.L	795.213	1648.84	1393.53	1311.18	1305.38	1494.69	1455.26	1341.3	1518.97	1153.88	1396.73	1106.61	1092.12	1078.77	1071.64	1225.9	1096.81	1094.45	-0.249461	0.030927
Q15758	SLC1A5	212	R.SYSTTYEERN#ITGTR.V	3774.63	2745.32	2172.06	1984.98	1527.03	1759.79	1393.77	3114.95	2018.96	3564.31	2478.04	1517.29	1545.23	1857.48	1305.04	1643.88	1627.31	1707.37	-0.248767	0.319026
P23470	PTPRG	113	R.VGEEYQELQLDGFDNESSN#K.T	323.595	452.973	422.052	381.721	468.1	444.331	462.355	431.521	438.413	354.069	351.634	347.054	336.49	408.908	385.178	329.197	320.411	387.854	-0.248066	0.00251967
P13726	F3	169	R.N#NTFLSLR.D	5683.36	9030.74	10455.7	8561.1	10142.4	9118.66	8121.36	9224.45	10500.2	8424.31	9851.29	6802.3	8407.87	6608.38	5688.05	8514.17	7159.09	6645.9	-0.247349	0.0478268
P26006	ITGA3	605	R.SLDAYPILNQAQALEN#HTEVQFQK.E	4693.04	7376.47	7395.02	6792.92	7521.9	8319.77	8449.08	8817.64	9081.2	9288.47	8413.61	4806.71	5273.22	5442.59	5722.53	6521.73	5391.38	6823.45	-0.246824	0.096337
P52799	EFNB2	139	K.DYYIISTSN#GSLEGLDNQEGGVCQTR.A	786.125	1659.21	2117.74	1636.25	2238.24	2608.06	2112.84	2559.67	1853.27	2226.62	1889.81	1647.81	1681.32	1456.2	1433.04	1621.51	1621.95	1231.39	-0.246694	0.167707
Q96AQ6	PBXIP1	455	K.LQGLENWGQDPGVSAN#ASK.A	4565.42	6748.1	6425.75	5152.51	5348.42	6377.86	6237.83	6407.85	6108.79	5530.4	7255.38	4867.18	4355.46	5170.05	3948.13	4681.38	4501.69	4713.54	-0.245429	0.0358016
Q07954	LRP1	4279	K.CTQQVCAGYCANN#STCTVNQGNQPQCR.C	104.876	123.718	134.928	113.706	115.809	129.914	136.618	144.308	144.908	109.847	111.321	100.014	103.232	90.832	119.363	110.771	103.568	120.276	-0.245207	0.00327587
Q8NCC3	PLA2G15	289	K.VFVQTPTIN#YTLR.D	2357.59	3446.53	3034.12	3105.49	3141.33	3305.96	3624.93	3658.75	3517.48	2734.31	2770.6	2607.06	2574.65	3026.49	2850.26	2628.38	2436.25	3002.22	-0.245153	0.00558121
Q9Y4D7	PLXND1	500	K.INLN#ESM*QVVSR.R	2169.1	2879.32	2709.47	2739.36	2778.25	2719.59	3010.58	2731.19	2906.72	2154.43	2256.02	2163.34	2179.35	2623.45	2435.94	2360.35	2095.36	2532.25	-0.244595	0.000684326
P78310	CXADR	344	K.VAAPN#LSRM*GAIPVMIPAQSKDGSIV.-	71.2697	113.569	124.062	92.4612	122.964	135.45	104.588	138.049	111.857	71.094	100.795	95.6417	105.881	88.2466	83.5848	95.8615	120.176	94.9433	-0.244379	0.0564764
Q6N022	TENM4	1799	K.RN#VTLPIDNGLNLVEWR.Q	1385.91	2402.04	2293.81	2219.02	2203.79	2357.47	2374.51	2376.68	2320.79	1759.63	1877.82	1712.88	1872.72	2086.83	1895.15	1894.26	1742.91	1986.05	-0.244347	0.0121322
P25391	LAMA1	2038	R.DVAGLSQELLN#TSASLSR.V	1721.73	2260.48	2286.28	2044.68	2086.62	2126.45	2184.18	2255.01	2231.64	1888.8	1972.19	1669.11	1636.95	1855.34	1741.48	1890.33	1784.1	1785.56	-0.242769	0.000322606
O95302	FKBP9	286	R.YHYN#GTLLDGTLFDSSYSR.N	1267.75	1590.65	1788.14	1622.62	1659.04	1702.07	1689.42	1785.28	1877.87	1404.24	1554.83	1333.54	1387.73	1326.85	1551.33	1346.42	1362.24	1396.89	-0.242571	0.00191713
Q6P4E1	GOLM2	115	K.LQNN#ISYQM*ADIHHLK.E	1786.73	2990.47	3509.5	3209.32	3160.31	3226.98	2611.42	2966.76	3557.18	2489.93	2667.46	2358.04	2517.76	2320.19	2636.91	2592.04	2554.19	2713.16	-0.241783	0.0335203
P22607	FGFR3	225	R.GN#YTCVVENK.F	808.994	1273.77	1562.19	1050.39	1454.1	1493.61	1140.5	1229.98	1662.52	1035.09	1554.75	1176.98	1161.9	1123.1	1030.66	993.536	982.762	816.454	-0.241667	0.0985055
P19652	ORM2	72	K.SVQEIQATFFYFTPN#KTEDTIFLR.E	8274.37	10367	15862.7	8985.75	13481.7	18095.3	12446.5	30061.1	21504.7	10651.1	13855.5	13903.3	14615.4	17415.6	15625.4	9269.39	12845.8	9464.91	-0.241448	0.363128
P21453	S1PR1	30	R.HYN#YTGK.L	7555.49	12110.3	11529.5	10002.8	11417.9	11038.3	11814.5	11636.7	12839.1	10357.4	11324	9918.96	10194.3	8940.39	8148.99	9003.29	8819.6	7885.53	-0.240598	0.0171133
P18084	ITGB5	654	R.DCVECLLLHSGKPDN#QTCHSLCR.D	1350.3	1775.33	1819.46	1668.24	1650	1824.42	1817.62	1859.05	1822.67	1656.13	1706.76	1341.7	1409.54	1323.48	1333	1455.14	1588.38	1384.52	-0.239963	0.00214186
Q14956	GPNMB	249	K.NDRN#SSDETFLK.D	7856.41	10864.3	8309.76	7180.94	8110.09	6234.71	8028.31	10070.1	10934.4	15899.7	12549.3	5360.16	5127.13	4601.82	5313.29	5909.13	5254.19	5697.43	-0.239693	0.383139
P26006	ITGA3	935	R.VWN#STFIEDYRDFDR.V	3509.84	4922.19	4834.56	4404.26	4652.42	5056.12	4898.3	5094.95	5329.05	5633.62	5189.89	2443.69	3485.22	3392.84	3590.18	4490.01	3499.95	4446.61	-0.239419	0.0783613
P30825	SLC7A1	226	K.NWQLTEEDFGN#TSGR.L	2006.4	2698.93	3032.48	2479.36	2915.35	2768.91	2491.26	2470.52	2479.27	2469.63	2131.89	1402.44	1813.2	1965.52	2248.65	2051.06	2391.83	3300.05	-0.239335	0.0711496
Q9UIQ6	LNPEP	448	R.EETLLYDSN#TSSM*ADRK.L	1635.94	3135.3	3157.39	3460.5	3062.96	3147.61	4015.45	3528.82	3234.74	2735.17	2867.24	2530.95	2497.79	2869.43	2414.67	2516	2811.14	2802.99	-0.23905	0.0576151
Q9HDC9	APMAP	196	K.N#MSFVNDLTVTQDGRK.I	18646.3	29350.1	26940.2	26368.1	25619.2	28919.7	23322.5	27197.4	29372.1	21188.8	23496.2	21995.5	21439	22766.1	21621.6	23492.4	21503.8	22260.2	-0.238876	0.00810253
P15586	GNS	405	R.GASN#LTWR.S	1383.87	1788.57	1930.3	1635.74	1593.79	1662.9	1683.29	2372.35	2222.27	1757.93	1713.62	1653.65	1613.96	1378.48	1257.4	1479.8	1497.36	1439.17	-0.238723	0.0384705
Q9HAT2	SIAE	267	K.HSVLWNAMIHPLCN#M*TLK.G	9693.16	13264.5	13294	12047.8	12958.9	12907.3	12631.3	14289	13622.6	10510.2	12440.9	10721.1	11734.1	9765.05	10605.1	10715.3	10378.4	10356.5	-0.238547	0.00210296
O75954	TSPAN9	180	R.N#ATTPLWR.T	1009.61	1819.02	1627.9	1871.08	1491.66	1534.2	1556.59	1513.28	2003.07	1380.78	1427.38	1380.33	1399.69	1208.14	1261.18	1512.44	1339.06	1321.05	-0.238282	0.0362262
Q9HC56	PCDH9	307	K.RLFALN#NTTGLITVQR.S	3321.45	5205.96	5195.19	4935.33	5217.81	5162.04	5809.96	5641.57	5600.06	4138.04	4389.06	4120.26	4082.8	4864.77	4518.85	4377.51	4066.34	4521.17	-0.238048	0.013129
P16615	ATP2A2	738	K.TASEM*VLADDN#FSTIVAAVEEGR.A	179.459	233.134	197.18	196.541	232.958	225.13	197.659	251.582	230.008	174.609	196.935	175.848	182.523	203.102	169.09	186.962	168.92	190.186	-0.237901	0.0031539
Q9HCU4	CELSR2	2043	R.LQRN#ESGLDSGR.S	1135.6	1493.96	1679.44	1518.1	1638.48	1511.6	1590.85	1556.2	1761.75	1242.49	1477.11	1329.84	1344.68	1430.34	1232.55	1174.31	1305.9	1238.74	-0.237784	0.00422497
Q96PB1	CASD1	187	K.M*N#ITSIAPLLEK.L	2186.45	4017.18	4332.61	3975.61	4251.96	4371.65	4109.07	4136.65	4480.27	2688	3646.82	3082.71	3216.74	3813.04	3530.89	3188.67	3425.11	3825.91	-0.237514	0.0396894
Q9NZR2	LRP1B	3682	R.ADEFLCN#NSLCK.L	2173.78	3458.21	3095.17	3110.1	3078.43	3242.08	3584.46	3316.07	3263.57	2723.02	2893.69	2494.6	2348.65	3183.64	2602.81	2608.62	2388.39	2779.82	-0.237485	0.0100344
Q14833	GRM4	98	R.INNDPDLLPN#ITLGAR.I	1395.98	2167.64	1987.92	1991.96	1991.44	1904.57	2259.2	2079.32	2081.08	1665.31	1678.37	1553.94	1613.44	1769.33	1723.59	1735.54	1601.29	1812.6	-0.237016	0.00603079
Q6UXK5	LRRN1	517	K.VN#GTLLDGTQVLK.I	1118.25	2090.06	2164.8	2106.42	2230.51	2372.67	2321.57	2029.32	2492.25	1615.3	1830.16	1511.5	1714.26	1909.78	1883.99	1729.9	1897.77	1972.68	-0.236407	0.0485498
Q9P2E5	CHPF2	121	R.ATLSTLAVAVN#R.T	1512.49	2476.18	2716.08	2579.43	2571.3	2504.68	2467.4	2515.48	2930.87	2217.48	2213.36	1982.66	2034.49	1811.63	2131.99	2117.55	2253.77	2147.66	-0.236159	0.0219576
P56199	ITGA1	341	K.HFFN#VSDELALVTIVK.T	869.33	968.794	1052.86	959.363	916.593	1012.89	1087.14	1024.75	960.369	894.307	816.521	742.817	758.652	882.995	825.103	826.12	795.371	974.354	-0.236006	0.000372842
P12109	COL6A1	804	K.N#VTAQICIDK.K	5893.4	10472.7	10858.9	10029.1	9231.17	9191.88	7051.2	11744.3	10057.9	8666.75	8701.74	10640.3	12590.4	5439.22	9566.8	5564.96	5809.81	4845.34	-0.234981	0.217562
Q92823	NRCAM	507	K.GSALHEDIYVLHEN#GTLEIPVAQK.D	18950.1	32143.3	29299.9	27685.1	31346.3	33834	36192.2	35253.8	34161.6	25782.5	29154.4	26545.8	25204.1	27634.6	26517.5	26335.2	25090.7	24704.7	-0.234872	0.0306914
P19652	ORM2	103	R.EN#GTVSR.Y	1547.68	2013.09	2091.28	1639.08	2540.21	2938.78	1989.35	4790.62	2997.3	1460.76	2287.72	3165.65	2340.74	3288.6	1943.35	1277.55	1955.83	1440.63	-0.2348	0.375527
Q9Y4L1	HYOU1	596	K.EN#GTDTVQEEEESPAEGSKDEPGEQVELKEEAEAPVEDGSQPPPPEPK.G	1671.49	3090.67	2885.82	2815.21	3207.37	3043	3355.18	3111.02	3052.05	2749.76	3088.16	2672.69	2692.9	2284.47	2244.22	2171.89	2237.79	2153.16	-0.234595	0.0442264
O75976	CPD	626	R.N#NSNNFDLNR.N	1145.14	2266.85	2363.89	2211.91	2127.17	2430.81	1925.47	2220.22	2477.68	1522.03	2126.96	1827.16	1963.46	1725.12	1858.2	1832.03	1769.71	1675.12	-0.233931	0.052854
P11166	SLC2A1	45	K.VIEEFYN#QTWVHR.Y	8436.42	13267.9	13230.7	11986.3	12630.1	14244.5	13603	12780.7	13905.5	10266.2	10777.4	9034.13	10782.3	11936.1	11376	10486.6	10113	12278.4	-0.233309	0.0138972
Q68CP4	HGSNAT	162	R.FGEFGN#YSLLVK.N	4199.57	7702.22	7102.53	6279.02	7430.31	8262.84	7470.84	7126.13	7977.69	5908.32	5799.81	4966.29	5712.18	6563.84	6192.21	5724.2	6335.18	6890.32	-0.232494	0.0376168
Q6UXK2	ISLR2	337	R.FLALAN#GSLLVPLLSAK.E	116.64	198.161	217.412	193.671	212.523	209.963	197.384	185.321	211.852	185.37	175.326	152.818	175.391	194.484	151.885	163.688	133.119	151.834	-0.232103	0.0329097
P55286	CDH8	463	R.ELSVWHN#ITIIATEIR.N	1004.43	863.852	977.009	796.55	814.072	873.448	770.378	957.852	720.266	562.784	688.514	865.37	885.784	716.102	646.248	763.202	886.274	611.702	-0.231238	0.0267418
Q9HC56	PCDH9	681	K.VTINVM*DVNDNSPVVISPPSN#TSFK.L	7543.9	12474.6	12461.2	11846.9	11826.9	12103.4	13257.6	12859.3	13836.6	9484.53	10170.9	9592.37	9563.99	11514.8	10620.5	10235.5	9950.51	11054.4	-0.231198	0.0195771
Q6EMK4	VASN	500	R.N#LSGPDK.R	644.839	486.849	473.406	424.196	389.767	445.496	309.776	705.209	415.553	385.597	504.641	441.586	621.967	207.118	288.16	401.584	463.995	344.581	-0.231148	0.240776
Q14515	SPARCL1	176	R.NYSHHQLN#R.S	39.5524	57.7359	60.6746	47.0838	42.6392	59.8386	54.1547	46.2109	73.4144	49.2424	51.0517	32.5476	57.3057	40.7666	49.8923	47.9991	44.668	36.69	-0.230751	0.0929174
Q9NS85	CA10	116	K.EHLVN#ISGGPM*TYSHR.L	879.625	1427.45	1288.07	1413.08	1487.55	1422.56	1428.24	1397.15	1463.81	1128.56	1235.49	1182.59	1155.05	942.667	1155.61	1190.68	1218.78	1194.17	-0.230689	0.0137045
Q6IS24	GALNT17	486	K.DVCLDQGPLEN#HTAILYPCHGWGPQLAR.Y	292.307	473.839	519.725	553.341	537.615	585.828	594.85	556.305	557.739	435.338	514.55	420.758	453.84	472.7	443.627	413.231	397.393	430.47	-0.230442	0.0414373
P10253	GAA	470	R.GVFITN#ETGQPLIGK.V	8921.36	10676.8	10567	8669.03	8958.85	9374.41	9187.27	13431.4	12509.9	9330.73	11164.9	9504.2	8724.36	7708.95	8959.14	8548.57	7996.33	6753.45	-0.230075	0.0492601
P04216	THY1	42	R.HEN#TSSSPIQYEFSLTR.E	54011.7	74529.3	69760.7	63466.4	70558	83673.7	76157.2	86074.5	83497.4	53112.7	60580.7	62434.7	63098.3	69024	66621	58061.9	66879.4	64684.8	-0.229273	0.0165829
Q58DX5	NAALADL2	534	R.GN#SSLYPVASPSLQQLVVEK.N	949.586	1173.46	1201.72	1123.02	1261.34	1238.13	1167.25	1285.51	1377.31	1021.01	1057.02	967.652	1045.05	1079.43	1022.91	975.414	1036.9	991.005	-0.228861	0.00199863
Q86WC4	OSTM1	128	K.M*DN#ISR.A	1354.49	1847.9	1849.18	1684.9	1675	1809.47	1906.58	2083.1	1622.92	1697.28	1709.01	1513.44	1636.97	1433.2	1321.94	1448.53	1411.18	1349.57	-0.227769	0.00840937
Q8N3T6	TMEM132C	96	K.TRQPPVLN#ASYGPFSVEK.V	1816.94	3128.21	3092.19	3281.41	3248.18	3484.63	3874.9	3642.85	3589.25	3066.02	2727.66	2182.77	2597.28	2757.26	2731.33	2844.32	2770.37	3224.41	-0.227692	0.053338
Q92673	SORL1	1706	R.AASN#FTEIK.N	2706.08	3809.6	3657	3482.09	4199.55	4075.64	4005.07	4227.19	4046.84	3603.68	3850.1	3445.16	3393.17	3049.65	2858.26	3039.29	3235.11	2747.72	-0.227317	0.0143096
Q9UBR2	CTSZ	184	K.ECHAIRN#YTLWR.V	2610.33	3488.96	3594.47	3246.14	3047.1	3002.16	2905.54	4455.8	3942.05	3604.89	3734.56	3186.57	2592.43	2092.11	2533.01	2828.06	2637	2674.89	-0.22693	0.0787148
Q9BZQ6	EDEM3	195	K.LLPAFN#TTSGLPYPR.I	4081.65	6037.34	6048.33	5844.63	6321.17	5983.78	6366.36	6510.97	6480.66	4866.24	5502.88	5005.12	4919.07	5491.67	5380.8	4775.23	4937.71	4996.77	-0.226524	0.00818406
Q9Y6C2	EMILIN1	794	R.RLGALN#SSLQLLEDR.L	2810.63	2434.14	2662.14	2540.39	2168.74	2501.53	2105.61	2459.53	2436	2939.47	2509.44	1929.08	1987.92	1870.86	1716.88	2047.01	1858.77	2048.74	-0.226258	0.0311121
P25391	LAMA1	2852	K.IGN#ITHSIPACIGDVTVNSK.Q	2308.04	3689.54	3639.44	3767.21	3507.73	3540.99	3840.93	3857.63	3785.02	2980.67	3237.22	2693.43	2920.02	3126.23	3035.8	3139.64	3232.04	2937.42	-0.226176	0.0128582
Q9UBX1	CTSF	367	K.NLGGLETEDDYSYQGHM*QSCN#FSAEK.A	224.041	379.509	377.726	304.551	301.553	394.17	396.171	385.035	410.809	324.286	373.305	303.107	270.355	266.853	293.456	280.699	313.491	287.56	-0.226155	0.0493259
P51674	GPM6A	164	R.N#TTLVEGANLCLDLR.Q	17728.4	28840.2	24747	23968.1	23412	27898.6	24286.3	26228.6	26916.5	18074.5	20530	19493.6	20871.8	24078.8	19870	21890.6	23933.1	22897.1	-0.22527	0.0147068
Q16363	LAMA4	787	R.N#LTEVVPQLLDQLR.T	1520.93	2074.25	2239	1958.06	2132.5	2208.55	2391.92	2483.54	2552.21	1887.02	2280.28	1813.09	1659.93	1737.91	1763.64	1890.97	1733.75	1973.45	-0.224672	0.0221862
Q9C0A0	CNTNAP4	1073	K.N#GSLQIR.Y	156.248	232.442	177.724	193.199	190.12	169.822	154.782	185.064	174.01	123.16	180.437	213.771	173.568	143.506	123.705	138.884	168.686	132.292	-0.224515	0.0601309
Q96L58	B3GALT6	131	R.DAYEN#LTAK.V	502.974	635.934	550.902	514.205	571.444	566.4	631.547	658.702	596.79	540.143	547.738	482.339	498.248	518.385	476.687	438.414	472.816	502.644	-0.223841	0.00172862
Q13332	PTPRS	940	R.GHPQILEAAGN#ASAGTVLLR.W	1315.46	2320.98	2183.26	2348.58	1996.84	2202.51	2254.66	2226.14	2369.81	1928.98	1947.88	1752.78	1765.52	1673.9	1712.26	1906.27	1847.23	1928.79	-0.223197	0.0240762
Q9H4D0	CLSTN2	729	R.HLDATN#STAGYSIYGVGSM*SR.Y	2457.35	2616.9	2666.41	2548.37	2532.72	2721.91	2579.96	2575.28	2890.29	2177.09	2359.61	2132.89	2350.54	2286.8	2273.96	2125.58	2272.11	2230.47	-0.223124	3.45475e-06
O94923	GLCE	225	K.N#LTEKPPHIEVYETAEDRDK.N	1001.52	1757.13	1864.36	1616.42	1911.11	1651.59	1278.29	1745.26	1518.69	1312.46	1621.53	1378.83	1438.68	1326.95	1261.21	1358.47	1229.09	1363.49	-0.222915	0.0531638
Q13308	PTK7	646	R.MHIFQN#GSLVIHDVAPEDSGR.Y	342.866	441.334	470.837	477.12	498.323	517.476	547.85	498.782	486.289	433.063	415.023	386.893	403.643	416.873	392.094	408.855	386.316	425.239	-0.222913	0.00771275
P13598	ICAM2	105	K.QESMNSN#VSVYQPPR.Q	1435.69	2511.8	2050	2707.33	1999.82	2185.64	2018.82	2930.55	2257.95	2015.7	2078.16	1881.95	1792.93	1648.92	1972.42	1937.88	1911.21	1992.76	-0.221939	0.0666142
Q15165	PON2	254	K.HTNM*N#LTQLK.V	11324.5	10455.7	10160.7	8969.92	10377.8	10296.2	9203.82	13003.4	13424	10739.2	12638.8	10428.8	7592.49	7805.45	7624.5	9881.15	9308.39	7382.17	-0.221129	0.0714277
Q7Z4H8	POGLUT3	419	R.N#LSDLLEK.V	1411.83	1142.3	1149.13	870.623	895.88	942.728	756.769	1314.73	1054.89	801.707	1069.06	941.658	1149.91	743.136	680.974	1037.11	1016.9	744.022	-0.220932	0.120622
Q8N1C3	GABRG1	50	K.ADDEDDEDLTVN#K.T	899.455	1554.29	1416.59	1282.05	1366.26	1454.93	1268.84	1433.89	1687.5	1150.27	1311.85	1308.74	1211.31	1119.65	1050.04	1136.79	1216.73	1107.61	-0.220291	0.0327429
P20851	C4BPB	64	K.TLFCN#ASK.E	1094.54	1165.75	1193.5	811.494	1164.58	1798.38	1284.66	1450.12	1853.2	1253.15	1336.48	1029.97	1099.14	1010.56	1414.57	736.335	1146.46	1117.46	-0.220123	0.177628
Q07954	LRP1	928	R.WLCDGDNDCGNSEDESN#ATCSAR.T	150.517	168.753	151.422	152.297	143.024	169.428	158.327	177.401	163.241	151.012	159.34	129.223	126.646	142.005	123.826	128.509	138.798	132.453	-0.219676	0.000807188
Q7Z408	CSMD2	2223	R.LN#LSLLQTEPSGDFITIWDGPQQTAPR.L	351.331	601.496	583.726	547.698	606.815	628.105	709.815	603.705	595.661	445.738	531.623	460.926	453.002	580.211	553.879	468.204	458.975	537.437	-0.219642	0.0435461
Q6YHK3	CD109	419	K.IN#YTVPQSGTFK.I	6671.23	6619.26	5438.07	6058.12	6648.66	6855.96	6582.81	7039.4	7105.18	7279.1	7652.76	5306.26	4897.05	5093.51	4287.81	5346.7	5997.05	4827.87	-0.219524	0.048261
Q9Y6N8	CDH10	534	K.FFFSLAAVNPN#FTVQDNEDNTAR.I	3631.42	6613.75	6181.08	6243.2	6377.44	6856.89	7043.2	6563.82	6844.29	5003	5246.83	4943.12	5312.21	6102.84	5581.27	5372.86	4939.56	5906.09	-0.219306	0.0368809
O75882	ATRN	300	R.GICN#SSDVR.G	595.208	1057.94	1127.09	904.938	1080.85	1152.36	1076.76	1121.8	1259.84	774.358	977.595	990.432	978.849	959.761	823.594	867.925	930.816	751.527	-0.219235	0.0620034
P11137	MAP2	1566	R.GVSGDRDENSFSLN#SSISSSAR.R	318.729	391.064	486.408	422.143	427.729	436.663	359.744	601.816	534.859	358.977	409.266	271.461	544.575	407.202	346.277	317.436	421.08	342.239	-0.219094	0.131426
P28827	PTPRM	131	K.VNNGPLGNPIWN#ISGDPTR.T	1155.22	1723.79	1690.95	1857.5	1598.58	1658.95	2055.48	1723.3	1803.62	1485.15	1414.85	1342.48	1355.28	1563.76	1544.53	1504.95	1341.8	1564.39	-0.218996	0.0198569
Q86UX2	ITIH5	508	K.TLFPNYFN#GSEIIIAGK.L	3004.18	3954.77	4796.2	4128.62	4210.02	5486.29	4993.94	5226	6594.09	4425.79	5064.46	4071.38	4137.4	4003.89	3955.22	3568.09	3723.76	3474.31	-0.218962	0.10852
Q9Y219	JAG2	1058	R.GN#SSLLLAVTEVK.V	226.854	387.676	326.62	361.409	341.3	363.814	410.574	338.572	355.592	283.099	276.59	292.565	304.062	313.209	304.899	307.271	277.727	315.703	-0.218426	0.0229203
Q58EX2	SDK2	936	R.ISWEEYN#RTNTR.V	1529.22	1860.32	1928.52	1914.99	2037.97	1888.5	1760.76	1761.5	1840.35	1632.19	1633.16	1509.51	1630.98	1498.54	1470.21	1561.85	1604.76	1662.53	-0.218132	0.000440534
Q92673	SORL1	2010	K.YHIIVQLGN#MSK.D	8366.58	10793	10323.6	10705.5	10658.3	10735.7	10946.2	10876.7	10685.4	9251.73	10019.5	9473.65	9038.36	6671.42	8930.2	9732.41	8845.58	8953.62	-0.217625	0.00296612
P16284	PECAM1	151	R.VN#CSVPEEK.A	1385.53	3195.23	2302.99	2085.97	1645.69	2596.18	2248.12	4088.66	2620.86	2659.13	2392.32	2190.44	1688.93	1988.03	1958.8	2541.92	1591.92	2054.77	-0.217537	0.269119
O94856	NFASC	778	R.EAWNN#VTVWGSR.Y	6661.6	9913.02	8889.44	8691.64	9605.11	9747.83	9268.86	10201.6	10786.9	6880.62	8214.09	8608.04	8043.4	7732.95	8137.87	8784.36	7872.31	7780.29	-0.217289	0.0119244
O94856	NFASC	446	R.VILYN#R.T	5710.47	7160.67	6595.8	6227.64	6376.27	6446.2	6125.76	6924.74	7402.47	5058.52	5849.36	6104.68	5710.9	4752.49	5364.86	6758.42	5837.85	5294.57	-0.217096	0.00354127
Q9NZR2	LRP1B	3034	K.ISTDGSN#YTLLK.Q	1092.88	2391.06	2264.99	2213.23	2183.76	2620.47	1984.47	2279.92	2425.5	1649.42	2158.38	1659.4	1639.43	2376	1680.17	1704.87	1920.28	1955.35	-0.216651	0.100181
Q92673	SORL1	158	K.LNFGLGN#R.S	339.371	544.66	527.16	497.38	600.413	577.288	538.316	569.24	532.631	492.538	516.653	467.012	479.952	417.826	389.821	445.417	454.301	404.095	-0.216577	0.0259072
Q9UQ52	CNTN6	931	K.TMEN#ESEVLGYK.I	4872.38	6620.81	9853.6	7462.74	8518.03	7969.17	7926.36	8240.3	8451.22	5835.58	7487.67	5254.9	7282.17	8048.89	6012.18	6253.21	6675.05	7335.77	-0.21618	0.0718828
Q6Y288	B3GLCT	124	R.N#SSWIFFCEEETR.I	2603.39	3456.38	3230.45	2737	3077.83	3377.92	2778.48	3166.17	2878.55	2509.93	2740.34	2481.21	1995.18	2637.64	2692.76	3117.1	2369.68	2968.41	-0.215815	0.0119938
Q8IZP7	HS6ST3	380	K.FISPFTQFN#ITR.A	2102.15	3339.07	3360.8	3216.62	3672.12	3601.46	3565.67	3506.24	3676.13	2770.84	2848.13	2751.03	2972.49	3149.88	2920.4	2831	2846.06	2788.24	-0.215167	0.0225576
Q9Y5L3	ENTPD2	129	R.LLN#LTNPEASTSVLM*AVTHTLTQYPFDFR.G	82.6088	125.606	118.725	127.031	115.874	125.724	149.621	130.768	119.102	123.603	132.48	96.0714	69.9406	101.739	103.545	109.249	100.876	105.889	-0.215079	0.0592334
Q9Y6M7	SLC4A7	786	K.KDN#ITAHNISWR.N	632.763	993.29	946.461	971.848	1007.45	1029.23	892.824	1071.41	1075.06	912.944	880.173	846.737	840.017	672.379	805.524	869.618	810.933	788.186	-0.215061	0.0223713
P06280	GLA	215	R.SIVYSCEWPLYM*WPFQKPN#YTEIR.Q	1889.43	3002.24	3079.86	2917.03	2707.84	2853.86	2872.52	3340.62	3102.27	2436.27	2685.22	2479.32	2321.55	2494.45	2557.88	2375.9	2308.27	2550.7	-0.214269	0.0202364
Q8TAD2	IL17D	68	R.N#ASCPAGGRPADRR.F	1231.45	1320.99	1656.99	1304.82	1268.22	1291.73	1246.25	1454.78	1762.59	1411.19	1605.08	1450.83	1392.82	931.252	934.219	985.218	1131.07	970.653	-0.213608	0.0987723
Q9UIW2	PLXNA1	1140	R.SLLVLN#STSFLYYPDPVLEPLSPTGLLELKPSSPLILK.G	246.235	486.114	448.564	425.77	463.662	474.25	550.653	505.952	477.814	421.188	413.951	397.985	339.83	408.955	378.259	377.484	384.8	395.442	-0.213508	0.0631969
Q9UJA9	ENPP5	329	R.IQPIIAVADEGWHILQN#K.S	1738.45	2759.81	2795.99	2575.25	3004.5	3201.21	3130.44	3012.09	2945.04	2421.22	2530.81	2308.39	2694.19	2460.65	2457.52	2442.31	2262.54	2124.69	-0.213441	0.0338288
Q7L985	LINGO2	188	K.CN#LTAVPTEALSHLR.S	1688.66	2274.76	2036.72	1901.93	2075.18	2023.46	2324.61	1982.54	2028.12	1785.53	1731.53	1619.68	1599.21	1830.62	1855.55	1882.72	1566.17	1944.42	-0.213345	0.00263786
Q06481	APLP2	541	R.RN#QSLSLLYK.V	3597.09	6508.47	6047.83	6451.01	6049.39	6705.02	6215.64	5921.21	6727.93	5340.08	4995.65	5214.88	5122.07	4488.78	5033.71	5396.12	5367.85	5849.41	-0.212149	0.0358565
P55285	CDH6	399	R.EDAQIN#TTIGSVTAQDPDAAR.N	1181.52	2050.58	2241.49	2307.36	2042.79	2275.47	2594.33	2414.23	2289.95	1931.02	1940.48	1828.7	1914.49	1746.65	1886.96	1857.65	1805.09	1834.89	-0.212078	0.0602169
O14514	ADGRB1	64	K.FFGYFSAAAVFPAN#ASR.C	111.187	175.26	167.78	167.251	167.156	150.308	140.056	129.239	149.103	140.045	136.995	137.144	143.307	81.8617	113.829	152.945	127.697	138.528	-0.211375	0.0555931
P08195	SLC3A2	365	R.DIENLKDASSFLAEWQN#ITK.G	17092.5	23806.3	26429.1	17759.1	25156	27631.5	25931	23295.9	24103.2	26711	22747.6	15484.6	20125.8	21144.5	17508.8	19738.1	19075.5	19951.5	-0.210844	0.067221
P11117	ACP2	133	R.FNPN#ISWQPIPVHTVPITEDR.L	1957.34	2954.76	3212.63	2866.94	2958.45	3275.86	3018.81	3107.38	3136.41	2543.55	2686.92	2484	2510.57	2843.8	2601.32	2308.82	2390.16	2523.23	-0.210503	0.0168794
P17181	IFNAR1	110	K.EN#TSSWYEVDSFTPFRK.A	779.801	1274.63	1261.94	1137.19	1262.98	1048.37	1295.89	1434.19	1428.43	1041.39	1165.22	951.383	945.168	1124.31	1039.13	1011.52	997.948	1164.42	-0.210486	0.0471284
P33151	CDH5	442	K.ELDREVYPWYN#LTVEAK.E	3209.09	4444.79	5040.11	4712.71	4340.64	4522.81	4695.71	5212.77	5332.82	3846.86	4691.34	3880.26	3798.42	4121.15	3862.04	3644.39	3825.31	4209.05	-0.210377	0.0206108
Q9H8L6	MMRN2	845	K.FN#TTYINIGSSYFPEHGYFR.A	565.337	835.305	724.33	792.802	675.782	806.344	1027.08	870.119	812.623	703.906	619.354	580.586	595.704	844.303	747.444	665.866	619.09	770.608	-0.209944	0.0603327
O60243	HS6ST1	320	K.FIRPFM*QYN#STR.A	3459.89	5114.03	4674.35	4852.38	4780.91	4673.49	5094.21	4726.55	4944.66	4137.23	4185.22	4051.14	3884.43	3777.58	4038.18	4199.93	4088.08	4238.49	-0.209501	0.00458959
Q9H8L6	MMRN2	249	R.SFN#QSLHSLTQAIR.N	3054.56	4316.81	4424.16	4337.23	3961.22	4546.28	4657.49	5018.66	4990.75	3879.5	3964.23	3527.33	3833.25	4008.2	3662.48	3585.99	3684.31	3854.48	-0.209268	0.018092
Q6P4E1	GOLM2	150	K.N#NTYLVK.R	1229.71	1976.29	2203.57	1931.74	2259.37	1895.29	1512.76	2119.88	2486.52	1824.76	1829.87	1755.86	1742.46	1434.65	1539.49	1809.56	1610.47	1691.06	-0.209123	0.0818933
Q8TCT7	SPPL2B	69	R.N#WTASLLCSAADLPAR.G	1012.95	1534.51	1412.04	1347.71	1396.26	1440.92	1526.8	1537.85	1468.44	1209.24	1167.88	1100.98	1153.05	1379.65	1341.49	1206.06	1132.52	1280.31	-0.20855	0.00999597
P01137	TGFB1	176	K.YSN#NSWR.Y	257.06	291.037	311.437	341.371	232.866	258.054	327.952	384.435	295.062	296.384	311.592	292.298	243.186	266.01	221.922	219.641	233.244	251.718	-0.208534	0.0559654
Q9UJ14	GGT7	523	R.TAN#HSAPSLENSVQPGK.R	1272.75	1983.43	2139.87	2180.98	2116.81	2332.17	2728.76	2560.38	2437.42	2230.28	2265.6	1665.65	1858.93	1492.92	1910.21	1862.61	1907.45	1904.42	-0.208205	0.090401
P0C7U0	ELFN1	391	R.HN#HTCLTICLPR.L	557.616	806.135	782.75	807.277	797.263	822.862	843.687	869.234	851.377	669.436	737.805	734.62	719.142	596.691	640.449	671.005	710.153	701.398	-0.20779	0.00973969
O75071	EFCAB14	347	K.RQSLDQVTN#R.T	624.885	642.649	651.215	593.143	618.445	549.363	600.502	733.39	603.718	538.426	679.675	637.111	616.764	537.4	419.423	475.851	564.628	395.186	-0.207598	0.0404247
P55290	CDH13	500	R.QEDLSVGSVLLTVN#ATDPDSLQHQTIR.Y	331.882	494.998	454.509	412.655	476.464	558.529	539.642	528.053	522.444	376.606	442.107	377.904	416.037	475.829	465.381	358.389	380.475	448.306	-0.207319	0.0388669
P02786	TFRC	251	K.KDFEDLYTPVN#GSIVIVR.A	6812.22	10108.5	14105.6	10920.8	12414.1	12633.3	11773.3	11967.4	13398.8	9654.32	8652.4	8380.1	10026.7	9736.84	9536.8	10912.4	11829.6	11467.4	-0.207299	0.0818682
Q7Z7M0	MEGF8	637	R.GPGTLGWCVHN#ESCLPRPEQAR.C	1939.9	1893.63	1772.87	1617.28	1538.41	1761.22	1803.49	1790.08	1978.21	1497.66	1645.84	1611.46	1497.33	1481.69	1491.46	1613.85	1537.33	1570.02	-0.206704	0.000778344
P26006	ITGA3	697	R.SGEDAHEALLTLVVPPALLLSSVRPPGACQAN#ETIFCELGNPFKR.N	373.662	653.111	632.479	531.497	671.353	688.597	656.1	714.545	713.412	821.866	747.445	390.777	449.848	457.613	427.873	553.397	458.261	577.551	-0.206103	0.198884
Q9UBS9	SUCO	928	K.ALEVN#M*SLSGR.Y	726.716	1113.72	1236.02	885.395	1233.28	1192.22	1168.06	1281.04	1305.59	1266.94	1066.14	967.087	980.404	827.671	875.455	875.76	989.255	944.405	-0.205905	0.075785
Q9H8L6	MMRN2	350	K.AQEAPGTN#GSLVLATPGAGARPEPDSLQAR.L	1316.21	1500.8	1588.98	1372.18	1231.35	1489.76	1456.65	1737.52	1614.75	1413.32	1304.69	1061.76	1095.62	1381.41	1285.5	1245.68	1211.03	1543.58	-0.205348	0.016157
P05556	ITGB1	406	K.NGVN#GTGENGRK.C	2205.05	3267.2	2456.22	2461.73	2171.59	2480.87	2450.9	3163.37	2528.86	2902.87	3400.69	2452.42	2024.44	1705.16	1587.39	2015.77	1875.65	2151.31	-0.204918	0.168201
P28827	PTPRM	534	K.AVSSFDPEIDLSN#QSGR.V	313.352	510.176	539.802	461.519	542.008	532.79	512.268	511.599	545.033	401.065	435.512	412.277	386.616	399.153	480.682	417.471	467.035	477.352	-0.204805	0.0333233
Q8IZF2	ADGRF5	820	K.VLQQQWTN#QSSQLLHSVER.F	1851.77	2933.37	2727.23	2878.02	2974.05	2814.08	3152.96	2970.76	3204.37	2370.04	2416.47	2409.1	2243.09	2783.91	2614.62	2422.82	2326.5	2545.87	-0.204709	0.0246626
P11279	LAMP1	249	R.KDN#TTVTR.L	2767.48	3288.41	2432.35	2318.21	2451.38	2514.58	2573.98	3686.6	2623.94	2581.46	3330.05	3168.94	2837.72	1950.93	1770.85	1890.5	2172.22	1692.78	-0.204689	0.178331
P55287	CDH11	540	R.FIFSLPPEIIHNPN#FTVR.D	14798.9	19828.6	20707.6	19721.4	19430.1	20278	21249.7	20682	20840.4	17380.7	17739.2	15449.3	16480.1	19645	16938.6	16954.3	15789.8	17705	-0.204419	0.0044955
Q92896	GLG1	210	R.GN#ITEYQCHQYITK.M	2600.14	4709.96	4261.91	4123.46	4564.86	4791.94	4309.72	4493.29	4887.34	3806.07	4176.64	3650.62	3592.13	3174.94	3590.02	3645.71	4235.44	3755.05	-0.204318	0.0454532
Q6P179	ERAP2	85	R.LPSVVIPLHYDLFVHPN#LTSLDFVASEK.I	1813.05	3336.7	1389.76	1546.79	2989.8	2931.8	3206.19	4801.69	1545.84	2668.86	1152.63	3644.87	3106.66	2445.54	2078.56	2213.1	921.313	2226.54	-0.203768	0.478655
O60477	BRINP1	599	R.LQNSQCYN#WTLLLGNR.W	1835.92	2903.61	2732.1	2799.87	2677.64	2761.54	3175.62	2826.13	2843.51	2336.19	2268.82	2169.91	2235.1	2687.6	2515.04	2356.86	2166.2	2612.97	-0.201924	0.0230265
P11717	IGF2R	1246	R.HGNLYDLKPLGLN#DTIVSAGEYTYYFR.V	632.711	964.956	917.101	868.683	964.315	1021.87	878.871	1030.24	963.816	769.21	809.031	782.56	749.366	774.553	869.552	834.555	764.195	813.404	-0.201839	0.0179754
O75752	B3GALNT1	198	K.YLLNLN#HSEK.F	1338.7	2182.22	1840.97	1894.38	1838.76	2004.21	1949.22	2118.24	2018.48	1707.14	1578.19	1550.54	1533.95	1882.53	1717.79	1605.39	1576.42	1792.84	-0.20152	0.0182068
Q8IYK4	COLGALT2	382	K.ALN#TSQLK.A	3421.95	3399.42	3918.38	3092.79	3819.86	3141.77	3364.93	4782.25	4345.75	3385.02	4554.63	3563.98	3266.16	2881.34	2749.06	3207.37	2765.82	2580.48	-0.201208	0.100488
Q02246	CNTN2	76	K.M*N#GTEM*K.L	7056.07	6364.48	6106.15	4651.15	4769.98	5500.59	5221.36	7822.35	5905.19	4602.94	6527.82	6170.65	5803.39	3489.11	4875.73	6196.18	4792.15	4000.58	-0.200823	0.140345
P40189	IL6ST	390	K.LTVN#LTNDR.Y	1676.04	2319.39	2438.7	2027.08	2195.69	2420.81	2551.23	2333.54	2753.43	1953.77	2212.79	1907.6	1955.26	2076.82	1877.5	2018.02	2020.23	2012.3	-0.199997	0.0219496
Q92823	NRCAM	433	R.SSAVYQCN#ASNEYGYLLANAFVNVLAEPPR.I	7161.28	14026.6	11747	10776.8	12435.3	12656.6	11953.8	13094.5	13405.6	9594.06	10945.8	10072.7	9841.82	11381.2	10149.6	10870.3	9873.55	10701.4	-0.199115	0.0559011
P25445	FAS	118	R.LCDEGHGLEVEIN#CTR.T	1342.51	1755.45	1626.35	1686.51	1645.64	1527.95	1755.13	1840.52	1624.03	1535.17	1600.79	1424.68	1316.25	1277.62	1318.38	1507.14	1431.01	1486.64	-0.198886	0.00344925
Q8NCC3	PLA2G15	273	R.SAVSTSWLLPYN#YTWSPEK.V	2487.79	4316.97	4231.22	4327.66	3995.43	4315.14	4830.55	4454.13	4432.21	3465.92	3914.77	3479.22	3314.12	4141.43	3694.58	3517.35	3254.51	3799.75	-0.198636	0.0488968
Q96JA1	LRIG1	318	K.LHELVLSFNN#LTR.L	1555.83	2370.02	2594.55	2403.28	2482.83	2504.05	2567.95	2816.47	2540.08	1981.29	2360.1	1859.68	2190.78	1836.8	2077.34	2348.49	2266.47	2124.06	-0.197232	0.0381815
Q9UPU3	SORCS3	789	K.DCSLGQSYLN#STGYR.R	1302.14	1492.52	1530.69	1316.57	1401.66	1585.9	1447.78	1439.95	1546.69	1193.3	1307	1313.52	1232.13	1302.23	1231.69	1316.81	1226.24	1274.83	-0.196838	0.000318965
Q9P2B2	PTGFRN	618	K.LEN#WTDASR.V	1635.63	2313.31	2335.4	2219.07	2473.09	2637.69	2403.01	2906.49	2787.29	1910.33	2271.12	1824.13	2507.92	2413.5	2060.43	2093.23	1876	2000.6	-0.195675	0.0570478
P06213	INSR	138	K.ELGLYNLMN#ITR.G	3300.65	5059.39	4187.3	4522.91	4257.2	4459.87	4993.94	4841.54	5014.17	3549.28	3853.48	4326.23	3784.64	3557.85	3926.84	3996.25	4368.09	4122.93	-0.195559	0.0191368
P15848	ARSB	188	R.CTLIDALN#VTR.C	827.363	1949.19	1814.97	1182.11	1562.32	1719.99	1552.73	1938.3	2106.69	1438.29	1446.4	1678.29	1437.68	1653.06	1234.94	1422.86	1288.64	1197.54	-0.195376	0.187794
Q96S06	LMF1	428	K.ERAEVILQGTASSN#ASAPDAM*WEDYEFK.C	240.354	253.389	256.718	287.328	258.174	266.634	295.493	311.279	282.832	241.686	265.712	240.706	231.241	240	226.034	202.707	250.281	243.391	-0.195281	0.00272469
P15529	CD46	83	K.KGYFYIPPLATHTICDRN#HTWLPVSDDACYR.E	909.408	1358.94	1344.68	1335.06	1292.78	1391.39	1503.07	1303.84	1393.12	1185.05	1125.64	1003.1	1012.71	1240.9	1197.91	1134.52	1078.39	1356.57	-0.195219	0.0248518
P02751	FN1	542	K.RHEEGHMLN#CTCFGQGR.G	1985.71	2526.12	2693.72	2215.47	2754.49	2528.27	2300.35	3137.86	3052.89	2250.77	2624.52	2836.4	2530.69	2041.49	1993.9	2136.17	2023.83	1832.18	-0.194465	0.0728393
Q16363	LAMA4	1366	K.FYFGGSPISAQYAN#FTGCISNAYFTR.V	679.185	855.177	816.958	704.249	785.421	837.47	862.108	1016.03	1050.57	710.412	805.05	733.287	663.566	772.015	732.1	757.739	674.17	802.193	-0.193891	0.0376233
Q93091	RNASE6	55	R.AMSGINN#YTQHCK.H	2760.37	2222.59	2777.65	2109.55	1951.68	1734.08	1882.32	3649.32	2701.99	2676.94	2001.53	2415.55	2268.63	1996.89	1853.59	1923.8	1893.81	2020.09	-0.193781	0.19841
Q5JRA6	MIA3	589	K.IQQESLGSAPLM*GDDHPN#ASR.D	1318.63	1845.44	1803.94	1664.6	1773.44	1797.52	1666.31	2008.88	1980.24	1428.72	1706.58	1496.38	1858.89	1544.4	1540.28	1434.64	1454.28	1402.92	-0.193636	0.0196654
Q4G148	GXYLT1	237	K.KFN#STQIAAMAPEHEEPR.I	750.47	1200.98	1212.81	1260.8	1149.45	1255.44	1274.91	1194.76	1313.15	1030.57	1061.43	1045.47	976.301	981.146	1045.06	1041.11	1054.24	1044.85	-0.193578	0.0300361
P42892	ECE1	210	R.LGGWN#ITGPWAK.D	5301.47	6394.3	6155.24	5900.83	5803.62	5921.2	6761.48	6549.12	6333.16	5650.1	6263.68	4749.54	4637.74	5581.02	5330.34	5436.55	5095.3	5461.91	-0.193368	0.0031225
P28906	CD34	194	K.LTQGICLEQN#K.T	2482.36	3846.98	4085.53	3716.75	2934.4	3969.52	2966.94	4416.58	3918.83	3742.87	3402.95	2284.37	2789.81	2191.43	2622.23	3287.21	4099.28	3868.1	-0.193021	0.175098
P16278	GLB1	464	R.NNVITLN#ITGK.A	3283.04	6528.62	5608.22	5511.03	5381.97	6575.51	5844.58	5962.13	6900.82	5736.56	5530.54	4533.93	4576.5	4580.22	4791.74	5298.78	4691.91	5420.64	-0.192185	0.0911964
P08236	GUSB	173	R.ITIAIN#NTLTPTTLPPGTIQYLTDTSK.Y	2879.38	2950.3	3029.6	2627.75	2460.39	2821.06	2697.14	3315.79	3333.35	2654.53	2786.3	2349.54	2410.92	2760.38	2338.49	2436.48	2551.16	2578.67	-0.191632	0.00730522
Q12797	ASPH	452	R.LVQLFPN#DTSLK.N	8666.53	14171.3	12557.2	12173.9	11784.4	14844.7	13788.2	14900.1	13263.1	13935.8	12523.8	10137.6	9016.3	11816.5	10876.3	12053.1	10245.1	11123.3	-0.191268	0.0668697
Q9NZK5	ADA2	127	R.N#VTYRPHCHICFTPR.G	1121.9	660.61	653.283	596.559	608.056	596.853	575.693	850.694	612.697	602.28	671.42	654.987	643.512	486.444	597.127	616.534	617.485	607.378	-0.191237	0.196924
P42892	ECE1	539	R.FFN#FSWR.V	4810.77	4642	4931.72	4317.97	4741.34	4707.41	4556.19	5469.89	4720.95	4805.55	4992.92	3736.35	3792.11	4004.64	3723.43	4285.38	4267.07	3965.58	-0.191221	0.00663639
Q9C0A0	CNTNAP4	285	K.QVN#FTVDEHR.H	518.461	606.152	546.637	483.05	608.17	552.777	530.747	675.869	522.835	406.978	633.39	635.05	537.002	530.971	417.973	395.754	488.214	373.244	-0.191187	0.0958356
P55290	CDH13	598	K.N#LSVVILGASDK.D	20877.4	48755.8	40449.4	41569.3	41342.6	45176	43567.1	41308.7	47904.3	26831.1	31456	30474.7	33594.6	40187.7	33224	31709.2	29736.5	36177.9	-0.338398	0.0152223
Q9NYU2	UGGT1	269	K.GTEVN#TTVIGENDPIDEVQGFLFGK.L	2765.1	4111.73	3943.72	3468.47	4484.66	4294.71	4219.48	4782.87	4012.65	3419.28	3917.73	3664.37	3573.6	3819.13	3422.92	3292.82	3383.72	3112.77	-0.19112	0.0413192
O14498	ISLR	309	R.FQAFAN#GSLLIPDFGK.L	3547.77	5899.84	5438.12	4693.52	3791.94	6303.59	5156.94	5805.75	5406.92	3976.95	4810.75	4527.72	4335.61	4741.33	4564.72	4238.32	4553.2	4582.93	-0.191117	0.0820474
P48740	MASP1	178	R.FGYILHTDN#R.T	606.431	454.53	470.247	531.251	420.934	466.888	629.458	467.182	409.693	349.138	491.766	415.459	431.799	493.62	431.576	397.108	394.26	499.114	-0.191053	0.0690581
P02788	LTF	497	R.TAGWNIPMGLLFN#QTGSCK.F	14210.7	30745.7	29871.8	36249.9	30224.6	25017.5	34925.8	16849.5	22379.8	48769	29915.3	22648.1	21227.1	19071.6	16765.4	16564.2	15957.9	19764	-0.190818	0.455294
Q9Y5H0	PCDHGA3	419	R.EQISEYN#ISLR.A	1884.54	1221.55	1353.03	1252.15	1409.54	1347.2	1318.8	1356.96	1357.93	1167.09	1378.32	1140.33	1216.14	1268.99	1203.95	1207.42	1103.65	1268.39	-0.19063	0.0329772
Q86UX2	ITIH5	421	K.ILN#NTR.E	1090.29	1761.46	1956.71	2140.95	1589.72	2025.4	2434.32	2017.89	2106.6	2041.49	1933.6	1672.03	1566.59	1386.28	1546.96	1604.53	1548.86	1709.6	-0.190046	0.132191
P56159	GFRA1	59	K.ETN#FSLASGLEAK.D	462.174	681.772	654.308	673.055	634.376	865.061	793.033	783.852	685.602	634.27	662.23	665.362	539.487	581.214	672.261	628.148	513.359	568.147	-0.189897	0.0714538
P18084	ITGB5	705	K.SN#LTVLR.E	974.307	1129.63	1206.97	1049.44	1204.28	1241.32	1205.74	1355.17	1288.32	1365.8	1275.24	937.271	1036.56	843.686	864.687	977.948	1163.49	876.472	-0.189883	0.0704415
P55283	CDH4	412	R.VETVVAN#LTVMDR.D	2117.6	2767.73	3023.02	2450.05	2689.9	2479.17	2717.78	2802.16	2601.93	2461.43	2280.22	2031.99	2180.16	2703.2	2148.23	2414.67	2291.17	2224.9	-0.189664	0.00933505
Q9HDC9	APMAP	160	R.AGPN#GTLFVADAYK.G	7316.54	11602.8	11365.6	10435.4	10780.3	12835.6	10412.5	12097.3	12867.1	7759.98	9275.06	8711.15	8573.56	9535.92	9092.6	8639.92	9157.67	8837.69	-0.325312	0.00381999
O75976	CPD	1070	K.DLDTDFTNN#ASQPETK.A	1469.5	2770.66	2869.39	2926.81	2642.68	3003.96	3521.83	3021.11	2938.66	2299.5	2667.63	2456.94	2426.76	2445.19	2624.4	2363.68	2404.28	2381.82	-0.189296	0.102645
O95847	SLC25A27	146	K.SVIGGM*M*AGVIGQFLAN#PTDLVK.V	540.969	871.607	728.917	754.742	760.379	773.135	896.802	803.848	801.789	652.561	641.362	616.088	640.805	730.745	717.792	686.448	623.173	772.368	-0.188922	0.0298861
Q9HCJ2	LRRC4C	390	R.ASTSLTSVSWITPN#GTVM*THGAYK.V	751.561	1278.15	1215.45	1281.38	1130.9	1198.91	1467.17	1259.34	1281.97	1043.71	1030.44	948.119	1015.63	1132.53	1153.06	1026.94	998.8	1183.01	-0.188778	0.0580495
Q9NRM6	IL17RB	183	K.AGSLWDPN#ITACK.K	731.407	1000.13	809.417	802.626	884.875	834.353	848.179	1092.44	1081.79	1032.89	738.275	687.182	643.148	794.858	706.308	814.974	819.973	856.988	-0.188565	0.0750691
Q13797	ITGA9	612	K.N#QTVFER.N	469.306	564.217	605.796	582.918	559.68	545.973	584.161	616.206	643.153	494.446	542.42	539.845	481.393	505.82	469.551	494.577	493.881	516.073	-0.188499	0.00263141
Q13003	GRIK3	415	K.VGVWSPADGLN#ITEVAK.G	1108.43	2215.95	1947	1749.57	1751.3	2155.24	1973.29	2035.35	1928.2	1663.11	1768.14	1461.08	1412.83	2022.85	1723.95	1574.93	1411.93	1765.1	-0.187996	0.0968394
P49641	MAN2A2	305	R.RAN#LTSMLIQR.V	234.121	337.264	350.898	334.097	304.32	339.893	326.3	320.306	360.31	302.165	284.436	300.822	271.714	256.742	265.027	290.724	302.523	278.268	-0.187916	0.0142572
Q8TEM1	NUP210	1441	K.GPTN#NTCVVR.T	1896.06	1499.4	1597.76	1194.87	1369.73	1422.87	1157.55	1788.57	1569.36	1501.14	1549.36	1627.11	1547.01	929.791	1063.33	1220.19	1399.99	1011.68	-0.187711	0.149107
Q9UKY4	POMT2	98	K.M*GSYYIN#R.T	670.891	626.083	837.838	698.01	745.856	697.386	662.018	757.328	785.792	573.937	818.117	606.52	922.112	427.185	532.438	523.696	748.222	538.951	-0.187534	0.160949
Q8IWT6	LRRC8A	83	R.GWAAPGPEPTYPN#STILPTPDTGPTGIK.Y	2891.55	4069.49	4344.15	3744.2	4185.31	4586.82	4250.41	4723.68	4318.39	3760.85	3655.43	3277.1	3436.73	3984.79	3565.78	3571.87	3677.87	3660.97	-0.187472	0.0256564
Q99715	COL12A1	2679	K.EAGN#ITTDGYEILGK.L	304.645	429.595	510.925	440.819	413.338	397.444	481.876	479.219	398.336	521.137	405.019	346.483	438.41	363.706	407.794	297.389	284.617	322.261	-0.187248	0.126629
P0DOX5	0	299	R.EEQYN#STYR.V	6777.67	11420.2	10746.9	6501.57	5831.14	13588	10456.3	23731.6	9732.43	9265.33	13347	12678.9	12218.7	5599.75	11457.2	6520.66	8776.02	6908.95	-0.187066	0.527321
P13598	ICAM2	47	K.GSLEVN#CSTTCNQPEVGGLETSLDK.I	1320.81	3025.72	2401.91	3422.5	2171.54	2390.94	1726.44	4164.75	2375.68	2531.74	2227.96	1741.3	1767.29	2418.7	2370.45	2466.79	2256.2	2424.66	-0.186934	0.332932
Q15223	NECTIN1	286	K.ADANPPATEYHWTTLN#GSLPK.G	2519.17	3420.57	3627.58	3107.41	3381.34	4489.57	4247.34	4282.86	4290.59	2538.99	3007.9	3006.72	3075.3	4057.65	3647.35	3010.02	3674.57	3294.89	-0.186837	0.117024
P16112	ACAN	387	R.N#ITEGEAR.G	590.805	849.041	861.301	893.342	786.307	874.432	909.906	1405.48	955.388	940.944	918.519	776.064	788.781	631.756	707.453	800.687	784.96	791.738	-0.186439	0.190659
P27037	ACVR2A	43	K.DRTN#QTGVEPCYGDK.D	1387	3136.07	2780.86	2557.97	2608.75	3324.5	2504.47	3060.75	3552.05	2193.91	2340.76	2781.98	2255.96	2929.85	2494.93	2323.24	2377.53	2208.71	-0.185481	0.171162
Q6NUI6	CHADL	52	R.YQN#LTEVPDAIPELTQR.L	1867.16	2108.49	2013.26	2003.64	1992.22	2086.44	2036.34	2138.79	2100.24	1781.07	1894.08	1781.95	1756.98	1790.72	1855.2	1825.31	1606.07	1841.95	-0.185467	9.88975e-06
Q13683	ITGA7	1045	R.AN#ITVK.S	1069.32	1371.37	1274.76	1207.18	1080.7	1083.27	1321.52	1502.88	1382.74	1699.3	1633.31	1201.14	812.076	783.843	781.557	1032.52	1089.72	897.873	-0.185463	0.261188
P14415	ATP1B2	96	K.TENLDVIVN#VSDTESWDQHVQK.L	71344.2	133242	156776	132358	175251	198539	182760	195024	140917	159370	155428	123374	127059	116870	119066	125328	108020	104236	-0.283696	0.0890709
Q6UXK5	LRRN1	69	R.IPSN#LSSDTQVLLLQSNNIAK.T	2175.36	3733.68	3797	3334.89	3701.68	4006.37	4341.15	3526.01	3868.11	3189.2	3083.18	2579.3	3145.8	3528.26	3457.18	3256.41	2966.85	3374.91	-0.18468	0.0781907
P35052	GPC1	79	R.ICPQGYTCCTSEMEENLAN#R.S	1261.62	2158.5	2267.86	2230.06	2441.46	2518.76	2227.14	2235.42	2620.86	1688.19	1951.19	1747.43	1830.93	2330.22	2028.59	1885.29	2115.81	1992.58	-0.184098	0.0939628
Q9NZN1	IL1RAPL1	213	R.EVREDDIGN#YTCELK.Y	3306.82	4352.85	4266.01	3868.56	4624.72	4553.69	4450.63	4749.32	4538.09	3593.09	3794.77	4427.12	4223.6	3265.42	3646.15	3789.14	3845.46	3506.35	-0.183337	0.0169763
Q16363	LAMA4	810	K.RPASN#VSASIQR.I	2939.65	3204.52	3501.33	3271.72	3223.63	3472.44	3854.97	3948.91	4401.82	3214.86	3457.37	3515.23	3002.42	2917.06	2728.51	2923.48	3133.76	3129.48	-0.183319	0.031363
O75976	CPD	867	K.SEGAIQVN#FTLVR.S	3336.38	6289.84	5854.12	5934.6	6126.7	6436.38	6249.43	6728.98	6115.52	4683.63	5318.27	4984.24	5163.3	5501.28	5453.96	5299.2	5085.51	5279.33	-0.182406	0.0709439
Q96PQ0	SORCS2	158	K.GDATHNQAM*VHWTGEN#SSVILILTK.Y	491.033	714.587	717.871	690.893	732.159	894.264	831.287	779.543	733.068	696.536	667.222	561.875	636.34	650.132	678.319	599.084	647.357	666.425	-0.182248	0.0522835
Q8TD84	DSCAML1	1345	R.LIHTN#GTLLLR.A	710.134	742.934	777.7	668.775	772.761	609.06	640.501	835.613	665.416	576.476	729.392	723.745	727.511	397.204	555.475	635.942	685.955	629.419	-0.182136	0.0733882
P15586	GNS	183	K.YYN#YTLSINGK.A	4088.77	4598.69	4684.52	3830.04	4003.6	4234.71	4117.99	5589.42	5314.83	4456.07	4393.88	3995.37	4106.91	3825.17	3531.88	3735.89	3750.69	3870.04	-0.182043	0.0376658
P35613	BSG	268	K.ALMN#GSESR.F	10765.6	13616.5	12722.7	10497.2	12040.9	12595.8	13246.7	13374.6	12339.6	11545.8	11607.1	11136.9	11379.5	10153.4	10189.8	10495.3	10496	11014	-0.182035	0.00403968
Q58EX2	SDK2	1205	R.ESVPSSGPTN#VSALATTSSSM*LVR.W	579.633	970.323	1033.56	959.149	956.392	998.199	1249.35	1027.43	1059.58	888.832	888.045	776.977	847.778	918.138	865.682	841.198	839.178	922.297	-0.181728	0.0861059
P19652	ORM2	93	R.QNQCFYN#SSYLNVQR.E	2563.11	3227.97	3818.39	2670.71	4160.92	3924.08	2757.11	6036.4	5150.09	2872.57	3401.39	4010.41	3796.83	4457	3383.52	2604.08	3373.97	2355.52	-0.181391	0.339478
P19022	CDH2	319	R.IVSQAPSTPSPNMFTINN#ETGDIITVAAGLDR.E	200.159	361.345	321.846	328.556	309.551	318.051	345.575	342.319	343.333	282.224	263.176	252.757	269.536	305.927	299.736	283.551	272.679	302.081	-0.181332	0.0495216
P43681	CHRNA4	107	R.WDPADYEN#VTSIR.I	154.865	235.98	215.907	187.463	204.267	220.25	253.787	213.537	223.881	190.568	177.264	182	185.471	201.554	192.826	174.458	181.815	199.481	-0.180401	0.0322287
P40189	IL6ST	131	K.N#LSCIVNEGK.K	1761.63	2617.57	3055.31	2153.07	2531.45	2347.89	2999.82	2498.4	3141.65	2215.24	2810.89	2261.24	2417.56	2167.62	1965.08	2333.08	2129.23	2091.8	-0.180331	0.102752
Q9NZR2	LRP1B	4381	K.DSEDIFCN#CTNGK.I	1417.61	2427.68	2258.94	2078.23	2118.87	2371.65	2178.4	2317.24	2332.04	1898.97	2151.83	1719.93	1856.61	2143.56	1864.95	1762.86	1791.15	2022.48	-0.18008	0.0461229
Q10589	BST2	65	R.N#VTHLLQQELTEAQK.G	2017.67	2793.62	2904.53	2430.76	2469.86	2634.97	2509.29	4263.48	3015.96	2224.37	2517.17	2274.74	2904.01	2750.46	2131.45	2674.31	2131.46	2497.28	-0.179853	0.183416
O60486	PLXNC1	386	R.VQPIASSTLIHSDLTSVYGTVVM*N#R.T	970.066	1532.77	1451.32	1472.21	1489.75	1594.04	1579.51	1447.64	1671.66	1172.9	1228.3	1203.52	1140.98	1665.57	1385.74	1189.72	1254.2	1423.12	-0.179447	0.0675399
P78504	JAG1	1045	R.DGN#SSLIAAVAEVR.V	434.355	632.927	620.188	675.256	566.345	628.571	659.167	602.676	675.711	563.618	535.477	523.175	505.037	538.11	559.655	552.291	508.366	567.286	-0.17929	0.0220106
Q6EMK4	VASN	528	R.LPASLAEYTVTQLRPN#ATYSVCVMPLGPGR.V	5819.49	7491.68	6953.01	7159.05	6927.67	7076.84	7553.82	8914.3	7494.78	7190.15	6976.87	5851.33	5698.12	6741.55	6053.07	6524.67	6036.92	6681.87	-0.17915	0.0198699
Q9NZV5	SELENON	190	R.N#WTAAASPSAVFATR.H	333.983	510.68	533.118	553.142	491.242	509.392	532.874	559.092	577.701	447.554	486.796	435.935	435.859	456.22	437.967	446.338	449.697	468.808	-0.1787	0.038776
P08603	CFH	1095	R.SPYEM*FGDEEVM*CLNGN#WTEPPQCK.D	324.758	486.098	458.485	395.229	388.625	492.07	433.063	557.619	558.347	396.52	414.157	412.353	368.402	427.694	431.734	427.7	364.976	376.213	-0.177724	0.0851746
P30533	LRPAP1	268	R.VIDLWDLAQSAN#LTDK.E	792.667	1216.98	1253	1084.36	1209.47	1285.65	1240.29	1325.89	1232.61	1025.86	1205.05	1014.11	1004.31	1163.62	1077.94	1003.99	961.549	951.987	-0.177598	0.0433371
P13591	NCAM1	459	R.DGQLLPSSN#YSNIK.I	16971.8	26443.8	25754.5	24675.8	24568.4	29102	23737.1	24683.8	29935.1	18831.8	22732.9	23269	23335.8	24606.8	21981	21812.4	22848.7	20334.4	-0.177292	0.0562618
O75063	FAM20B	193	R.TEIKPVATEQLLSTFLTVGN#NTCFYGK.C	1845.97	3056.7	3623.9	3495.02	3542.75	3510.23	2793.87	4043.87	3467.19	3045.77	3294.25	3048.77	2821.8	2985.69	2667.58	2690.49	2819.48	2611.51	-0.177113	0.124795
O94910	ADGRL1	640	K.DM*N#ATEQVHTATM*LLDVLEEGAFLLADNVR.E	19.9062	31.2835	33.2922	27.8613	28.7787	31.6584	38.943	38.8913	34.0586	23.677	35.407	30.2837	21.996	32.4598	29.0121	26.7225	22.7173	29.7226	-0.175894	0.163761
P14780	MMP9	38	R.TN#LTDR.Q	128.921	326.722	635.419	983.626	332.367	381.713	473.665	233.546	203.028	418.574	496.614	690.594	408.537	188.026	253.43	288.369	278.053	252.992	-0.17556	0.651761
Q9H8L6	MMRN2	439	R.QVEELQVN#HTALR.E	2347.09	4063.95	3841.67	3348.82	4536.91	3872.43	4232.1	3920.04	4153.83	3587.85	3434.38	3252.75	3271.09	3207.11	3452.47	3306.88	3448.31	3426.12	-0.175464	0.0761828
P40189	IL6ST	227	K.VKPNPPHN#LSVINSEELSSILK.L	2508.51	3740.44	3916.45	3370.32	3871.44	3962.56	4315.59	3774.73	4355.31	3306.63	3507.77	3006.94	3227.53	3460.92	3340.25	3482.57	3347.54	3272.26	-0.175007	0.0513716
P15144	ANPEP	234	K.AEFN#ITLIHPK.D	1059.67	1612.16	2350.69	1632.98	1627.8	1367.48	1764.92	1661.66	2010.84	1360.28	1197.37	1572.64	1830.84	1521.75	1603.84	1414.55	1107.4	1756.41	-0.174953	0.209096
Q9UBV2	SEL1L	608	R.EASIVGEN#ETYPR.A	7421.01	7835.55	8190.66	6908.44	7897.43	8711.39	7629.51	8663.68	8362.49	6289.23	8045.97	7697.22	7370.68	6464.5	6853.08	7123.62	7370.44	6245.67	-0.174509	0.00644952
Q9P2B2	PTGFRN	413	K.VAEAVSSPAGVGVTWLEPDYQVYLN#ASK.V	176.619	250.371	274.277	231.992	271.37	273.137	272.583	390.183	333.634	235.603	247.078	253.582	256.968	290.254	241.277	237.016	205.593	225.143	-0.174357	0.174801
Q9P2B2	PTGFRN	600	R.YSVLIM*AEKPVGDLSSPN#ETK.Y	3015.92	5984.63	4632.14	4684.49	4949.74	5392.61	4871.07	6070.76	5242.91	4033.81	4587.48	4013.47	4558.14	4884.3	4867.95	4380.56	3931.89	4486.28	-0.174192	0.109136
Q14314	FGL2	263	R.LDGSTN#FTR.T	510.898	584.282	580.211	550.048	467.656	532.104	512.747	835.05	643.373	1013.34	690.634	502.667	444.966	440.268	347.888	387.405	368.849	428.163	-0.17385	0.425178
Q14314	FGL2	179	K.VAN#LTFVVNSLDGK.C	2838.64	3572.13	3831.34	3602.43	3325.59	3651.46	3553.58	5296.46	4395.92	5915.92	3977.26	2663.49	2503.85	3523.87	2609.87	3054.95	2516.97	3446.08	-0.173264	0.338895
P56199	ITGA1	112	K.EN#M*TFGSTLVTNPNGGFLACGPLYAYR.C	2703.77	4074.99	3812.43	3699.72	3567	3973.55	4247.07	3992.6	4109.28	3359.35	3485.42	3012.01	3185.99	3723.38	3558.51	3184.99	3150.99	3655.47	-0.173086	0.0299036
P54762	EPHB1	480	K.EHNEFN#SSM*AR.S	3274.54	4174.8	3856.69	3894.81	3928.52	4196.16	4130.59	4191.85	3956.31	3835.4	3890.73	3482.42	3821.07	2436.89	3391.95	3508.47	3781.89	3445.56	-0.172382	0.0251015
P02750	LRG1	186	R.KLPPGLLAN#FTLLR.T	4349.61	11278.4	10627.3	8535.1	10997.8	10468.5	8991.95	17450.9	13921.7	8679.97	9575.47	10341.1	7708.02	17191.4	10381.5	8084.81	6500.29	7280.16	-0.172328	0.461714
Q15303	ERBB4	576	K.M*EDGLLTCHGPGPDN#CTK.C	827.671	1717.29	1836.5	1282.58	1783.5	1892.63	1493.26	1711.23	1950.18	1795.62	1863.51	1407.54	1356.73	886.303	1254.46	1389	1443.82	1468.91	-0.171987	0.255407
Q86VB7	CD163	1001	K.GN#ESSLWDCPAR.R	701.951	1066.62	905.931	1016.59	645.103	713.702	729.55	1911.23	908.638	1162.78	829.622	914.689	781.256	1059.3	726.67	891.165	602.413	665.41	-0.171912	0.467483
P00533	EGFR	623	K.YADAGHVCHLCHPN#CTYGCTGPGLEGCPTNGPK.I	294.095	285.616	424.825	284.99	310.229	434.532	305.362	351.597	293.094	303.903	353.997	299.786	332.022	312.158	236.743	287.162	276.512	247.447	-0.171566	0.134626
Q16363	LAMA4	531	R.EQMEVVN#MSLSTSADSLTTPR.L	467.519	679.946	616.555	650.885	655.389	649.855	702.388	706.937	744.3	534.726	593.089	530.827	550	638.545	593.259	591.913	578.918	604.546	-0.171393	0.0278394
Q9NUM4	TMEM106B	183	R.LNN#ITIIGPLDMK.Q	31954.4	52572.2	22983.7	11701.9	13055	33572	33675.1	25439.8	35312.2	8991.53	51254.3	37567	16568.6	21074.8	12852.8	24349.1	8533.64	50033.7	-0.170688	0.649332
P43146	DCC	94	R.KQQLSN#GSLLIQNILHSR.H	2258.82	3613.9	3348.59	3411.6	3351.38	3539.81	3855.49	3687.87	3693.85	2813.8	2836.84	2835.85	2773.02	3534.53	3307.07	3043.5	2816.55	3367.83	-0.170685	0.0574555
Q96PQ0	SORCS2	830	K.AM*YVN#LTLTGEPIR.H	4821.74	8430.74	8191.75	7806.38	8633.19	8557	8163.42	8995.74	8108.98	7570.05	7726.45	6567.85	6832.01	6790.29	7046.48	6978.29	7287.98	6919.58	-0.17043	0.0666967
P05164	MPO	729	R.DFVN#CSTLPALNLASWR.E	772.576	1363.15	1478.83	1577.72	1223.6	1264.83	1806.73	1567.17	1238.87	1254.71	1241.24	1307.77	1063.85	1295.02	1173.39	1171.54	1104	1312.37	-0.170406	0.170077
Q5KU26	COLEC12	416	R.LDTEVAN#LSVIMEEM*K.L	2485.87	3235.02	3582.61	3098.58	3041.61	3065.82	3278.09	4342.5	3600.63	4036.08	3373.29	3152.72	2369.15	2997.37	2566.07	2592.02	2393.16	2939.41	-0.170364	0.156586
P53801	PTTG1IP	54	K.N#VSCLWCNTNK.A	9381.99	11158.8	9517.23	8002.99	7826.54	8175.11	6304.23	12022.3	8821.27	8843.83	9608.96	9296.56	7206.35	7208.36	5280.69	9085.33	7783.14	7857.39	-0.170254	0.194639
O14498	ISLR	51	R.DLESVPPGFPAN#VTTLSLSANR.L	2545.24	4074.15	3862.09	3846.04	3750.26	3876.88	4055.86	3934.1	3980.62	3155.29	3398.65	3001.66	3195.39	3440.8	3595.73	3449.31	3395.35	3527.93	-0.169718	0.0319672
Q96JA1	LRIG1	156	R.N#TCFPHGPPIK.E	1244.14	1540.87	1675.92	1628.59	1564.76	1595.21	1645.06	1726.47	1665.28	1532.9	1713.17	1331.48	1380.81	1194.27	1326.84	1459.49	1402.23	1361.4	-0.169509	0.019573
Q58EX2	SDK2	704	R.TN#QSIMIQWQPPPESHQNGILK.G	399.601	652.758	613.951	612.163	622.613	625.878	672.596	634.782	635.474	512.479	552.276	472.202	510.213	638.391	592.731	541.158	498.633	546.949	-0.169043	0.0529586
Q9BZZ2	SIGLEC1	741	R.EAAGSPAN#FSWFR.N	940.26	1047.35	1668.74	988.862	1193.62	1167.75	1241.4	2373.47	1366.27	1257.64	1231.71	1155.7	1500.61	1188.42	1144.52	1168.09	1000.31	1015.73	-0.16898	0.371629
Q9UBS9	SUCO	524	K.TEDLTEGN#K.S	498.21	734.264	752.581	771.302	585.989	715.641	890.723	762.776	691.132	650.53	706.241	642.457	610.755	568.323	612.88	648.576	614.278	641.168	-0.168914	0.0767967
Q9H0C3	TMEM117	364	R.SN#HTNPR.T	130.356	174.625	152.493	147.206	162.442	173.884	175.958	175.846	189.402	144.398	164.077	161.703	159.659	115.379	133.21	136.581	166.961	136.55	-0.168834	0.0474043
P01011	SERPINA3	127	R.TLN#QSSDELQLSMGNAMFVK.E	19162.3	24231.1	28013.8	28743.2	17886.7	26746.8	22063.4	78917.5	30644.1	30593.7	25604	34369.7	24052.7	37100.2	24702.3	25074.5	21903.5	22527.1	-0.168571	0.611979
Q92823	NRCAM	993	K.YQPIN#STHELGPLVDLK.I	1966.9	3316.16	3085.25	2774.03	3286.55	3642.89	3288.53	3397.25	3914.94	2391.55	2860.11	2747.44	2721.96	3557.51	3070.42	2745.83	2729.77	2689.82	-0.168355	0.12672
Q5JPE7	NOMO2	218	R.VTNSNANAASPLIVAGYN#VSGSVR.S	4997.78	8874.49	8847.36	7892.4	8170.3	8926.19	8276.68	9577.58	9134.12	7742.14	7951.57	6968.71	7307.62	7273.72	7119.14	7214.79	7480.98	7416.75	-0.168227	0.0785446
Q8TDW7	FAT3	342	K.QIDWESFPYGYN#LTLQAK.D	325.594	572.992	523.255	491.944	491.388	547.886	642.363	535.981	534.835	438.831	460.319	385.86	428.727	537.703	503.69	462.267	424.848	510.488	-0.168199	0.105424
Q92673	SORL1	1164	R.SDEYN#CSSGMCIR.S	2426.26	3802.89	4341.2	3138.17	4587.02	4581.12	3054.92	4740.92	4049.33	3786.3	4687.19	3842.79	4074.17	2502.52	2647.35	3248.49	3643.36	2470.08	-0.168131	0.273573
Q6UX06	OLFM4	352	R.VN#LTTNTIAVTQTLPNAAYNNR.F	1402.63	2263.76	2313.11	2416.97	2394.31	2297.67	2384.73	2458.63	2284.11	1867.6	1904.02	1859.26	2008.99	2121.18	2086.55	2100.77	1996.92	2049.11	-0.167943	0.054874
Q8IZF2	ADGRF5	540	R.EWN#GTYHCIFR.Y	526.991	389.478	422.118	415.594	364.314	393.793	408.064	476.931	363.15	328.24	358.276	370.229	390.995	495.941	360.85	351.223	369.419	322.79	-0.167615	0.0809763
P55286	CDH8	544	K.NGHYFLYSLLPEMVNNPN#FTIK.K	376.306	587.745	498.065	462.351	502.54	519.832	527.328	535.495	528.897	433.126	457.518	435.702	400.949	472.684	484.938	453.166	431.297	472.037	-0.167372	0.0254747
Q96KA5	CLPTM1L	91	R.TVN#VSVPK.K	334.148	787.353	750.608	711.668	790.206	816.748	663.03	818.373	763.712	548.697	711.162	623.355	722.846	616.752	638.484	549.873	729.268	592.567	-0.166839	0.187167
Q13449	LSAMP	136	K.ISN#ISSDVTVNEGSNVTLVCM*ANGRPEPVITWR.H	35.9393	49.4211	60.0424	45.6893	40.5955	57.7587	46.0254	50.9109	50.1256	37.164	47.0266	35.4918	39.5031	50.3476	40.2281	40.3763	53.136	45.6069	-0.166682	0.123595
P40189	IL6ST	379	K.SHLQN#YTVNATK.L	549.521	668.078	628.852	551.895	627.665	639.761	688.61	675.063	717.237	636.976	634.752	621.675	591.367	333.991	488.65	653.759	628.856	533.086	-0.165709	0.104102
P07602	PSAP	101	K.TCDWLPKPN#MSASCK.E	30928	17658.3	22546.3	19489.1	17264.4	17421.8	14858.2	40447.9	20209.4	19098.8	21227.3	20217.2	29446.5	8366.84	15279.2	17607	27307.2	20487.7	-0.165661	0.492175
Q53EL9	SEZ6	313	R.EGETVTVEGLGGPDPLPLAN#QSFLLR.G	511.176	976.016	869.338	825.926	900.654	902.828	885.413	851.196	989.593	697.915	769.948	714.094	768.9	839.961	805.383	735.244	740.573	804.814	-0.165387	0.0896939
Q9UQ52	CNTN6	193	K.VEPSDVGN#YTCFITNK.E	437.118	679.786	887.325	702.232	788.205	729.2	827.28	774.148	813.606	707.955	705.715	570.524	636.263	729.567	614.496	648.314	610.718	698.106	-0.164943	0.118603
P63010	AP2B1	278	K.DSDYYN#M*LLK.K	738.7	974.285	975.911	997.598	1219.65	1145.53	1082.4	1011.23	1080.38	896.462	894.932	939.131	962.436	639.763	1077.85	895.37	956.34	969.276	-0.164489	0.0837146
Q6UX06	OLFM4	72	R.SLGSGGSVSQLFSN#FTGSVDDR.G	592.593	828.705	1658.29	1896.62	1427.83	875.013	1107.68	963.63	1222.11	1091.51	1205.14	747.554	878.237	1128.98	1123.83	1261.78	988.423	1007.97	-0.164461	0.41902
Q5VUB5	FAM171A1	159	R.LPEN#TSYSDLTAFLTAASSPSEVDSFPYLR.G	416.195	518.689	568.131	439.099	539.226	558.271	560.804	605.756	592.175	469.576	524.083	450.905	477.635	504.364	370.08	474.95	516.375	494.085	-0.164234	0.048748
P01008	SERPINC1	187	K.SLTFN#ETYQDISELVYGAK.L	498.462	753.157	900.738	875.5	673.5	923.366	1313	820.638	942.932	721.651	863.43	627.32	775.025	932.263	767.683	658.493	727.437	800.233	-0.164049	0.278974
Q9UPU3	SORCS3	799	R.IVSNN#CTDGLR.E	356.725	744.498	754.278	751.947	713.728	797.236	644.395	651.352	797.536	544.417	659.776	628.286	725.733	650.851	625.271	573.234	564.497	576.395	-0.162899	0.164576
P07093	SERPINE2	118	K.N#ASEIEVPFVTR.N	1544.79	2459.49	2761.49	2370.3	2901.58	2835.28	2637.61	2637.46	2543.49	2193.29	2582.14	2277.58	2567.29	2600.22	2169.4	2052.66	1928.25	1909.28	-0.162086	0.122202
P10253	GAA	390	R.QVVEN#MTR.A	1554.16	2266.89	1956.09	1876.12	1954.89	1956.38	2145.94	2617.16	2434.67	1916.48	2311.5	2099.23	1961.86	1717.41	1826.84	1759.4	1760.38	1421.01	-0.161602	0.124199
Q9UBV2	SEL1L	431	K.M*YSEGSDIVPQSN#ETALHYFK.K	6892.57	9455.49	9963.8	9076.75	10501.4	10309.1	9568.09	10796.8	10752.6	7427.4	9543.96	8385.61	8838.25	9044.89	8783.32	8886.09	9198.57	7969.59	-0.161345	0.0443922
O75071	EFCAB14	153	K.VWIN#ITEMNK.Q	694.964	825.116	737.337	772.219	729.426	746.961	845.816	814.546	788.818	683.611	737.124	657.707	645.048	802.26	699.887	633.87	648.819	712.694	-0.160942	0.00430667
P11215	ITGAM	240	R.ELFN#ITNGAR.K	746.7	940.888	1010.66	1060.15	1047.46	1089.72	1031.82	1084.14	1002.51	972.727	960.074	1031.45	913.545	797.383	840.037	793.608	901.969	851.793	-0.160932	0.0318038
A8MWY0	ELAPOR2	716	K.YFHFFN#ISLCGHEGK.K	552.832	482.597	461.59	453.442	473.044	505.849	444.095	500.843	508.191	379.364	465.026	479.469	483.585	270.975	455.831	454.798	496.547	435.014	-0.160671	0.0737856
Q92752	TNR	874	K.DITISN#VTK.D	6246.85	8836.35	8848.32	7720.05	9280.8	9326.86	8136.17	9018.07	10029.1	6364.68	8090.64	8516.51	8729.55	8072.17	7260.69	8001.58	7978.07	6274	-0.160523	0.0739262
Q9HCC8	GDPD2	424	R.QGGN#RTERPQFLNLPYQDLPLLDIK.A	496.049	726.116	826.888	590.844	726.188	588.482	602.677	713.029	615.245	667.371	789.037	495.522	614.694	657.176	488.788	529.497	504.089	521.048	-0.160127	0.172529
Q9P0K1	ADAM22	634	R.TLN#CSGGHVK.L	14539.5	17529.5	19533.2	16017.3	17453.8	20243.7	19822.7	22911.2	20596.5	15522.4	16963.3	16118.9	17899.1	14772.3	17215.8	17642.7	18599.4	16241.9	-0.159696	0.0621714
Q12913	PTPRJ	104	R.TPEQGSN#GTDGASQK.T	835.057	1433.07	1217.08	1196.68	1416.77	1501.24	1419.92	1824.81	1356.06	1297.03	1457.55	1352.57	1276.71	1294.38	1095.33	1026.13	1064.22	1062.34	-0.159159	0.19208
Q8NHP8	PLBD2	515	R.SDLNPAN#GSYPFQALR.Q	4610.49	6717.81	6769.4	6622.26	7047.08	5613.78	7357.05	7569.74	7699.15	6345.42	6477.58	5694.17	6248.78	5924.73	5061.86	5510.47	6007.24	6481.6	-0.15881	0.0836602
O76082	SLC22A5	57	R.VPDAAN#LSSAWR.N	1632.14	2328.48	2457.61	1976.27	2142.83	2470.4	2283.36	2430.51	2532.04	2179.31	2172.62	1816.34	2058.1	2113.99	1791.16	2070.91	1918.45	2024.32	-0.158592	0.0520583
P08571	CD14	282	R.CM*WSSALNSLN#LSFAGLEQVPK.G	389.81	704.456	498.38	399.096	388.287	459.793	454.17	1229.47	509.363	511.198	567.828	581.148	426.271	561.157	421.207	478.992	482.212	480.49	-0.158081	0.544059
Q24JP5	TMEM132A	71	R.VQQVGHYPPAN#SSLSSR.S	2222.85	2919.8	2857.08	2741.87	2754.15	2808	3447.96	2947.6	3128.75	2663.29	2667.03	2412.18	2530.76	2660.14	2497.32	2543.31	2526.24	2655.54	-0.157565	0.0275435
P25391	LAMA1	1717	R.DFTQLHQN#ATLELK.A	2632.54	2755.86	2989.11	2663.09	2642.42	2546.89	2558.02	2857.36	2652.2	2718.57	3016.68	2248.02	2165.67	2406.53	2136.34	2469.15	2459.47	2163.62	-0.157534	0.0254651
Q8IW45	NAXD	240	R.LSQALGN#VTVVQK.G	961.961	1649.77	1466.1	1455.09	1408.64	1422.26	1741.9	1379.21	1522.21	1334.43	1363.46	1222.87	1106.38	1404.83	1413.33	1259.9	1228.71	1332.32	-0.156965	0.087426
Q92542	NCSTN	55	R.LLN#ATHQIGCQSSISGDTGVIHVVEK.E	4949.25	5912.27	5175.13	4953.04	5626.06	5531.06	5578.18	6252.51	6687.11	4757.7	5405.64	4964.73	5573.25	5166.59	4666.28	4773.61	5538.6	4603.38	-0.156704	0.0261085
Q9UBV2	SEL1L	272	K.GQTALGFLYASGLGVN#SSQAK.A	7363.07	11530.6	10603.3	10698.5	11381.5	11213.9	10752	11869.8	11056.3	8196.13	10163.2	9414.43	9679.5	10252.6	9607.01	9899.64	10012.2	9334.95	-0.156371	0.0446628
P42892	ECE1	270	R.DYYLN#KTENEK.V	1269.84	969.997	1445.85	1093.09	1165.73	1109.57	1093.36	1329.28	1266.55	1201.36	1313.43	975.058	945.314	1005.49	960.437	1015.94	1222.58	1000.27	-0.156347	0.084405
Q9Y6C2	EMILIN1	455	R.LEQLGGLLAN#VSGELGGR.L	2123.91	2594.63	2909.96	2688.57	2069.76	2454.34	2601.78	3137.56	2757.56	2936.18	2217.86	2572.08	2519.95	2125.36	3051.76	1838.61	1664.55	2014.82	-0.156343	0.195022
P16112	ACAN	658	R.TVYLYPN#QTGLPDPLSR.H	2890.43	3700.21	3918.54	4030.69	3535.23	3849.66	4857.14	5156.16	4102.77	4605.81	4145.18	3063.1	3193.87	3108.42	3305.26	3735.99	3327.83	3854.92	-0.156296	0.171133
Q9P121	NTM	284	K.LIFFN#VSEHDYGNYTCVASNK.L	867.99	626.835	583.054	552.946	574.282	588.72	652.809	618.526	637.597	494.042	488.899	501.466	483.34	609.532	588.544	526.44	491.198	538.567	-0.272253	0.00895621
Q9BT09	CNPY3	153	K.VVM*DIPYELWN#ETSAEVADLKK.Q	4691.78	6326.65	5860.48	5400.59	6316.72	6391.96	5956.66	8883.04	6024.26	6172.37	6612.16	6321.76	5179.66	5694.25	4929.2	5084.08	5007.34	5119.52	-0.156217	0.169094
Q99435	NELL2	53	R.QVPGLHN#GTK.A	407.286	932.574	748.779	732.721	685.206	800.374	935.996	757.82	859.925	563.979	641.301	743.055	681.649	713.045	708.319	741.392	714.584	653.759	-0.155167	0.198495
Q9BYH1	SEZ6L	474	R.VLSPSYPENTN#GSQFCIWTIEAPEGQK.L	1921.5	3214.73	3461.53	3048.43	3523.66	3706.55	3410.57	3549.63	3955.23	2482.52	2870.58	2778.87	2949.7	3490.65	3269.94	2942.24	2874.72	3100.54	-0.154852	0.14692
P01871	IGHM	46	K.N#NSDISSTR.G	2300.5	3952.94	1922.36	7490.29	12352.4	5628.66	4040.31	2543.66	5711.73	3590.4	4737.93	4126.31	4161.56	14030	3609.71	2207.27	2681.05	2145.46	-0.15406	0.756087
P42892	ECE1	316	K.LLGGGDEEAIRPQM*QQILDFETALAN#ITIPQEK.R	197.988	194.818	247.563	184.669	195.359	200.258	216.953	246.07	223.166	188.128	232.767	172.495	179.002	190.137	185.3	188.543	197.211	180.45	-0.153791	0.0416648
O14657	TOR1B	64	R.EERPLN#ASALK.L	2203.57	3782.45	3122.76	2800.37	2983.43	2665.53	3619.19	3648.23	3309.58	3054.25	2652.1	2672.28	2921.23	2428.23	2681.96	2691.55	3323.85	2865.71	-0.153738	0.130825
Q12841	FSTL1	144	K.GSN#YSEILDK.Y	2704.96	3757.99	4237.92	4457.14	3227.34	3361.86	3153	5320.84	3862.08	4128.63	3916.41	3215.64	2747.83	3440.06	3076.32	3360.53	3397.93	3360.89	-0.153442	0.225671
P55283	CDH4	702	R.ILYLEAGM*YDVPIIVTDSGNPPLSN#TSIIK.V	1995.08	2434.34	2917.71	2674.5	2593.79	2382.91	2659.83	2639.61	2262.11	2266.58	2310.3	2117	2118.18	2438.59	2090.04	2288.08	2355.82	2308.54	-0.152768	0.0270654
P13726	F3	156	K.VN#VTVEDER.T	1807.23	2274.53	2580.74	2377.71	2412.74	2387.12	2381.01	2363.12	2602.17	2256.24	2470.21	1976.64	2203.02	2051.27	1733.91	2074.98	2175.72	2119.14	-0.152503	0.0347308
P25391	LAMA1	164	R.YN#ITPR.R	1090.77	1326.86	1507.48	1364.61	1348.92	1281.72	1235.08	1502.39	1362.34	1325.61	1425.72	1221.45	1217.63	1002.49	1014.3	1262.71	1294.06	1050.5	-0.152493	0.0577404
Q8NHL6	LILRB1	281	R.DFLQLAGAQPQAGLSQAN#FTLGPVSR.S	742.922	836.869	835.893	821.004	750.321	835.495	1317.88	877.422	870.669	825.657	799.053	687.479	705.965	953.58	838.218	769.68	674.991	843.262	-0.152357	0.199191
Q8IZF2	ADGRF5	339	K.LTIHN#ITPGDAGEYVCK.L	2015.34	2996.73	2972.03	2903.42	3104.81	2962.7	3147.64	3100.21	3237.31	2589.51	2864.64	2543.05	2570.54	2958.4	2617.77	2724.82	2403.15	2521.66	-0.152161	0.0493198
Q6ZXV5	TMTC3	541	R.AN#ESRLEEADQLYR.Q	997.872	1489.49	1521.44	1517.56	1532.06	1608.98	1468.56	1409.8	1554.86	1270.41	1396.01	1328.47	1265.69	1209.48	1343.44	1208.52	1370.38	1397.84	-0.152043	0.0475693
Q92673	SORL1	368	R.HPINEYYIADASEDQVFVCVSHSNN#R.T	1434.32	869.687	898.298	821.021	868.04	932.972	861.87	937.474	868.265	865.337	889.433	803.918	831.308	930.343	825.768	822.727	804.339	869.702	-0.15198	0.175988
P05106	ITGB3	397	R.DLPEELSLSFN#ATCLNNEVIPGLK.S	220.745	321.857	307.503	266.7	299.596	271.764	355.821	382.146	323.26	280.994	291.464	278.616	278.332	294.791	282.43	261.201	247.439	259.255	-0.151963	0.103863
O00755	WNT7A	83	R.WN#CSALGER.T	432.967	615.685	558.163	558.737	692.61	604.764	675.577	745.512	702.811	618.309	640.873	555.532	569.375	506.722	533.763	531.21	493.044	580.02	-0.151801	0.110427
P22607	FGFR3	294	K.HVEVN#GSK.V	265.622	379.437	533.743	329.451	394.143	498.191	331.147	367.915	490.794	334.319	543.137	364.431	431.703	328.284	317.13	313.456	360.588	240.537	-0.151027	0.352961
O43505	B4GAT1	300	K.NELVQLYQVGEVRPFYYGLCTPCQAPTN#YSR.W	2915	5863.29	4321.34	4194.61	4255.3	5375.09	4219.39	4592.99	5138.69	3442.09	3739.53	3877.23	3799.95	4385.05	4335.7	4479.78	4510.19	4262.8	-0.150272	0.176586
Q92859	NEO1	639	R.TLSDVPSAAPQN#LSLEVR.N	4364.34	5996.02	6254.6	5292.73	5921.77	7555.27	6152.39	7193.23	6723.13	6670.5	5766.4	4930.2	6383.54	5412.46	4599.66	5353.39	5208.35	5649.66	-0.150096	0.139218
Q02246	CNTN2	904	R.AGTGPASPSAN#ATTM*KPPPR.R	15505	14949.3	15144.9	12098.1	13723.2	13501.6	15763.2	20285.6	16225.7	12353.9	14436	15372.9	14681.4	10033.6	12831.2	16701.4	15167.3	12203.9	-0.148447	0.165732
P0C0L5	C4B	226	R.FSDGLESN#SSTQFEVKK.Y	17755.2	22905.3	22584.2	19237.6	20654.6	25961.8	20781.3	32154.8	29755.7	24406.8	27347.5	21309.3	19594.6	16773.3	17988.4	20264.8	22783.2	20638.7	-0.148261	0.256936
Q14517	FAT1	3640	R.QVTQEM*LN#HTIAIR.F	205.982	379.673	203.8	238.729	232.337	236.171	241.778	327.027	211.419	230.207	231.132	241.246	204.165	217.402	235.851	218.048	230.231	247.157	-0.147635	0.261896
Q9HAT2	SIAE	107	K.IN#FTLR.V	2648.98	3756.56	3562.64	3676	3784.73	3538.92	3566.77	4324.58	3926.38	2995.68	4251.29	3427.1	3739.88	3495.91	2844.05	2992.29	3310.08	2540.46	-0.147622	0.138716
Q12860	CNTN1	208	K.GN#YSCFVSSPSITK.S	13901.4	18131.5	15710.8	14569.7	15420.5	16531.1	15775.6	16772.9	18002.6	12766.2	16425.2	14411.1	14506	15296.5	13370.1	16194.7	14289.4	13535.9	-0.146912	0.0255971
O60858	TRIM13	353	K.GCLSN#FSSYLTK.T	337.02	533.341	541.619	569.399	543.389	530.158	569.802	582.637	588.293	459.562	451.796	467.006	458.564	549.795	513.788	466.474	456.356	509.14	-0.146535	0.0923956
Q13308	PTK7	175	R.DGTPLSDGQSN#HTVSSK.E	395.513	493.805	616.143	517.235	564.906	632.064	630.639	635.236	769.873	550.137	587.999	474.633	566.582	646.221	497.33	406.973	526.423	493.312	-0.145996	0.208069
Q96J42	TXNDC15	293	K.IFIFN#QTGIEAK.K	3659.46	6057.3	5912.44	5435.16	6089.87	6295.3	5860.17	6245.8	6092.22	4915.73	5451.6	5166.9	5136.13	5490.7	5242.36	5378.71	4935.48	4973.54	-0.145555	0.0829367
P39086	GRIK1	74	R.TLM*PN#TTLTYDIQR.I	161.454	224.368	219.778	227.832	236.899	232.497	244.297	239.495	217.499	206.411	207.569	183.94	209.15	200.829	191.091	219.698	192.742	200.867	-0.145148	0.0369411
P21589	NT5E	311	R.GNVISSHGNPILLN#SSIPEDPSIK.A	884.654	1157.11	1249.21	1137.76	1192.55	1398.35	1240.51	1411.83	1661.88	1352.89	1095.32	1152.69	1189.07	1187.11	1110.3	1034.09	1127.64	1000.16	-0.14512	0.158423
Q5KU26	COLEC12	386	K.HTDDLTSLN#NTLANIR.L	1141.49	1473.12	1584.09	1341.96	1371.68	1505.51	1393.45	1929.73	1556.31	1837.94	1587.49	1432.56	1143.32	1209.2	1176.93	1160.07	1131.87	1347	-0.144935	0.211921
Q6P9F7	LRRC8B	78	K.ASM*N#TSSNPGTPLPLPLR.I	3098.92	4386.55	4542.4	4031.54	4325.28	4292.21	4351.46	4628.6	4527.1	3542.36	3786.46	3760.25	3742.1	4073.31	3821.66	3807.83	4064.82	3963.13	-0.143787	0.0340489
P11717	IGF2R	1312	K.MN#FTGGDTCHK.V	2066.06	3280.76	3025.09	2991.15	3057.24	3249.66	2843.33	3643.11	3389.88	2820.07	3098.65	2816.1	2973.65	2606.69	2564.18	2735.57	2810.65	2508.47	-0.143741	0.0993232
O00533	CHL1	822	K.VQAINQLGSGPDPQSVTLYSGEDYPDTAPVIHGVDVIN#STLVK.V	2537.75	4422.3	4514.76	3959.47	4828.18	5624.24	4679.99	4522.29	5110.02	3475.93	3948.25	3851.55	4050.65	4733.91	4596.51	3763.25	4249.15	3725.52	-0.143431	0.209692
Q92854	SEMA4D	613	K.NLLIFN#LSEGDSGVYQCLSEER.V	1253.12	2267.29	2079.07	2096.63	2189.46	2382.14	2423.1	2461.12	2417.7	1839.57	2004.28	1893.26	1888.51	2327.5	2074.49	1933.39	1776.07	1983.52	-0.14319	0.158785
P20036	HLA-DPA1	109	R.SN#HTQATNDPPEVTVFPK.E	2896.05	2645.72	2832.77	3066.09	2496.55	2739.57	2952.13	4918.78	3415.58	3722.61	3862.15	2731.97	2535.3	1926.83	2233.71	2474.47	2899.34	2934.77	-0.143188	0.377172
Q15043	SLC39A14	77	R.GN#VTQHVQGHR.N	1515.12	1871.66	1715.67	1684.55	1749.21	1763.12	1718.54	2335.15	1683.44	1681.18	1715.78	1709.55	1952.13	1570.02	1330.78	1451.48	1676.3	1436.35	-0.142961	0.107471
Q92673	SORL1	1608	K.TLETHSN#K.T	2391.23	3530.02	3380.15	3303.55	3679.03	4035.62	3301.73	4013.16	3582.33	3268.83	4378.47	3618.75	3961.86	2741.48	2709.46	2691.02	2818.44	2083.53	-0.142957	0.280715
P16112	ACAN	333	R.TVYVHAN#QTGYPDPSSR.Y	4547.91	4543.03	5241.95	4730.77	4682.6	5122.74	5070.37	6741.81	5409.86	5571.32	4967.64	4507.5	4844.54	3867.58	4111.77	4737.06	4678.19	4457.31	-0.142955	0.106815
P78536	ADAM17	551	K.GVSYCTGN#SSECPPPGNAEDDTVCLDLGK.C	352.971	442.229	542.451	462.393	519.244	573.464	435.462	552.563	594.631	465.06	480.879	417.017	464.131	457.033	441.92	423.242	471.765	432.509	-0.142832	0.119537
P15144	ANPEP	818	R.N#ATLVNEADK.L	492.574	392.577	395.605	385.952	363.789	406.908	330.448	356.524	451.072	361.989	372.29	411.605	382.744	338.07	332.61	356.034	339.541	343.787	-0.142723	0.0663453
Q8WXS5	CACNG8	56	R.ALICNTTN#LTAGGDDGTPHR.G	306.015	399.732	391.247	406.447	371.611	415.042	444.641	414.775	439.231	371.707	368.464	336.647	365.101	360.442	362.287	346.238	375.144	365.646	-0.142294	0.0277531
P30530	AXL	198	R.SLHVPGLN#K.T	1866.23	2023.68	2323.44	2275.56	2212.52	2178.55	2192.12	2326.82	2295.8	2081.94	2043.73	1990	2009.89	1630.1	1881.54	2151.17	2219.21	1837.48	-0.142283	0.0187579
P11717	IGF2R	1656	R.N#GSSIVDLSPLIHR.T	1111.11	1696.81	1682.47	1703.6	1665.25	1772.15	1687.84	1803.58	1828.46	1450.02	1633.5	1387.63	1467.54	1449.13	1455.52	1622.93	1510.07	1572.33	-0.142118	0.0689777
Q13443	ADAM9	487	K.TSECDVPEYCN#GSSQFCQPDVFIQNGYPCQNNK.A	240.006	314.766	381.22	264.569	357.781	409.357	406.521	452.561	420.892	372.783	372.532	339.094	378.709	330.401	267.936	300.814	338.352	243.078	-0.141777	0.266431
Q9HBW1	LRRC4	322	R.EYIPTN#STCCGR.C	988.735	1911.79	1565.4	1505.18	1789.16	1693.92	1792.43	1868.72	1976.23	1338.32	1833.61	1655.06	1705.2	1522.61	1521.2	1508.97	1432.58	1163.83	-0.14153	0.213884
P42785	PRCP	415	K.N#ISSHTNIVFSNGELDPWSGGGVTK.D	1849.88	3032.62	2425.31	2323.14	2053.18	2754.75	2742.56	3000.23	3637.84	3195.25	2510.88	2160.95	2003.26	2347.42	2135.57	2490.82	2206.45	2550.76	-0.141021	0.277493
Q05193	DNM1	75	R.RPLVLQLVN#ATTEYAEFLHCK.G	281.289	580.438	487.379	540.804	535.843	497.28	661.706	512.502	553.789	452.767	460.618	408.572	383.716	507.564	520.884	479.854	451.034	553.525	-0.140809	0.236418
Q9C0C4	SEMA4C	121	R.FLQPYN#ASHLYVCGTYAFQPK.C	1034.16	1703.55	1574.25	1641.37	1452.21	1584	2277.96	1577.16	1590.94	1470.93	1389.32	1356.73	1310.51	1545.29	1524.11	1593.35	1359.34	1545.8	-0.140572	0.213525
O15394	NCAM2	468	K.MILEIAPTSDNDFGRYN#CTATNHIGTR.F	456.665	661.058	728.577	741.031	722.524	764.577	822.433	799.252	732.562	646.706	620.855	558.973	602.463	727.547	680.795	580.853	689.793	727.734	-0.139612	0.134883
O94856	NFASC	988	K.QIVENFSPN#QTK.F	6469.87	7191.07	6613.89	5689.89	6762.56	7018.28	6124.93	7652.4	7548.86	5484.24	6348.94	7091.31	6591.72	6203.98	5659.39	6683.55	5690.21	5687.37	-0.13956	0.0433408
P14625	HSP90B1	62	R.TDDEVVQREEEAIQLDGLN#ASQIR.E	14113.6	22856.2	21234.6	21240.8	22571.9	27272.5	21421.9	26087.4	21894.8	21575	23625.2	20646.7	22462.7	17055.3	19212.2	19372.1	18960.8	17552.8	-0.138845	0.181169
P78536	ADAM17	264	R.N#TSWDNAGFK.G	428.978	771.028	727.108	744.254	617.82	681.727	906.117	742.386	719.706	687.147	689.851	595.792	544.121	693.417	587.794	674.231	598.562	686.651	-0.138825	0.196663
P02749	APOH	253	K.LGN#WSAM*PSCK.A	664.524	985.624	1239.51	793.667	940.632	1422.64	1053.36	1192.49	1419.75	1100.78	1093.97	879.73	902.881	802.201	996.754	809.278	1002.8	1233.91	-0.138644	0.342908
P08648	ITGA5	182	K.EPLSDPVGTCYLSTDN#FTR.I	611.22	946.013	837.803	1012.97	1106.28	952.925	918.837	980.047	982.625	939.854	971.909	767.883	779.976	873.609	822.446	833.537	726.352	870.044	-0.138291	0.13697
P25391	LAMA1	2619	R.TIN#VSNLYVGGIPEGEGTSLLTMR.R	1759.38	2246.6	2338.2	2342.27	1996.05	2201.93	2678.5	2477.14	2303.29	2238.43	2263.98	1845.07	1822	2244.8	1988.73	1986.81	1995.15	2101.26	-0.138108	0.0692135
Q14393	GAS6	420	R.GLYHLN#LTVGGIPFHEK.D	2211.74	3859.25	4014.39	3505.62	3664.17	3957.2	4081.45	3861.95	4586.26	3394.35	3315.68	3191.89	3394.72	3346.03	3677.02	3385.51	3270.61	3686.02	-0.138103	0.160381
Q9Y6R7	FCGBP	2138	R.SVTLQIYN#HSLTLSAR.W	5746.5	9481.41	9129.81	10222.1	8478.06	9775.29	10985.8	12525.6	9427.47	9397.27	8545.23	8447.34	7602.35	9448.71	8414.89	9150.17	7799.74	9171.25	-0.137459	0.215082
Q96PQ0	SORCS2	328	R.YVTCAIHN#CSEK.M	893.251	1660.14	1585.83	1482.76	1624.77	1736.72	1493.94	1673.18	1611.61	1472.07	1546.54	1383.25	1341.53	1322.24	1334.83	1354.17	1455.43	1303.02	-0.137276	0.148323
Q96EE4	CCDC126	134	R.TN#VSGSIR.-	248.58	503.736	434.501	439.469	401.436	433.479	507.3	500.428	424.158	480.285	387.285	359.005	407.564	448.913	356.552	366.999	335.233	398.118	-0.137184	0.223132
Q13003	GRIK3	76	R.TLLPN#TTLTYDIQR.I	1585.7	4631.89	3881.83	3431.88	3446.95	4378.38	3677.25	4445.3	3652.43	3432.76	3891.44	2837.99	2782.11	4096.07	3279.83	3145	2805.58	3857.07	-0.137111	0.351464
Q9NZQ7	CD274	219	R.RLDPEEN#HTAELVIPELPLAHPPNER.T	94.2971	176.498	135.705	130.199	143.506	155.893	152.432	154.504	162.127	121.314	133.307	135.736	134.681	138.958	135.644	117.571	129.728	140.027	-0.136946	0.143596
Q9Y653	ADGRG1	303	K.N#SSQVLGEK.V	837.666	3247.5	4668.16	4057.38	3177.05	2934.94	3147.73	3106.28	5407.17	3780.73	2858.92	1917.79	3459.61	2051.75	2186.38	3577.62	4027.72	3961.05	-0.136568	0.558597
P25391	LAMA1	2384	R.YNN#GTWYK.I	3165.01	3609.93	3935.51	3532.31	3099.56	3188.54	2898.66	4043.49	3559.06	3587.97	4548.21	3037.34	3109.06	2433.5	2520.74	3258.94	3336.39	2403.52	-0.136241	0.254484
Q9H497	TOR3A	122	R.ISNN#FTGLEWDLNVR.L	503.351	742.842	698.115	629.125	660.007	801.84	616.961	721.162	709.775	550.546	733.624	619.428	544.744	580.717	662.749	602.29	604.142	637.117	-0.136149	0.101925
Q9HAT2	SIAE	401	K.N#LTFEGPLPEK.I	4374	5583.93	5620.64	5289.42	6488.66	5487.36	5758.62	6106.56	6369.38	5719.19	6461.59	5949.66	5470.86	5090.55	4413.6	4723.01	4387.51	4286.03	-0.135425	0.148962
Q6YHK3	CD109	247	K.HLN#GTITAK.Y	4684.56	4787.62	3346.15	4144.54	4333.48	4328.23	4250.74	4667.81	4595.02	5240.99	5503.82	3812.73	3460.8	3066.05	2956.42	3743.09	4422.74	3428.61	-0.135271	0.271382
O75077	ADAM23	263	K.N#LTMER.G	221.993	453.052	450.105	448.52	399.55	422.791	405.725	444.341	494.943	346.273	418.354	386.289	392.268	456.635	331.057	395.394	345.838	334.484	-0.135102	0.23297
P25391	LAMA1	2244	K.SPGTANVLDVNN#STLM*FVGGLGGQIK.K	526.635	764.526	755.308	698.639	699.263	759.244	725.202	839.121	727.806	672.155	781.382	549.241	615.38	681.183	697.494	627.416	652.953	638.222	-0.135013	0.0880454
O00451	GFRA2	52	R.ANELCAAESN#CSSR.Y	229.081	400.592	309.69	403.694	476.964	392.154	374.778	340.037	335.434	381.791	344	324.855	345.094	298.217	305.947	323.435	306.374	341.266	-0.135007	0.221666
P11717	IGF2R	400	R.YHN#QTLR.Y	436.28	749.201	723.951	693.947	836.682	741.377	688.312	759.092	790.476	723.208	734.669	789.512	714.528	306.334	610.851	698.352	655.002	616.649	-0.134204	0.310313
Q9HCC8	GDPD2	362	R.RPPQN#HTYYDTFVIQTLETVLNAR.V	1260.86	1835.27	1929.82	1374.05	1955.43	1500.84	1457.39	1831.52	1540.07	1611.49	1881.27	1354.76	1559.51	1689.15	1234.07	1453.94	1314.97	1286.21	-0.133711	0.21643
O60486	PLXNC1	796	K.GNIN#VSEYCVATYCGFLAPSLK.S	224.504	375.813	359.899	360.338	326.097	334.115	436.171	356.916	361.073	299.362	305.151	301.089	286.502	361.94	316.942	327.021	301.92	359.977	-0.132465	0.166574
Q9NWF9	RNF216	689	K.SEGCN#R.M	1284.93	1069.18	1238.65	1305.08	946.14	983.514	794.701	2285.38	1106.17	1116.67	1533.12	1406.79	1431.38	1067.97	957.827	838.432	973.056	722.884	-0.132378	0.543106
P15586	GNS	362	R.GPGIKPN#QTSK.M	2323.62	2747.5	2905.68	2234.13	2297.03	2461.94	2351.18	3522.17	3222.28	3142.48	2545.91	2691.73	2543.65	1799.96	2102.37	2234.44	2602.52	2295.78	-0.132166	0.259369
P42658	DPP6	566	K.CEGPGVPM*VTVHN#TTDK.K	261.257	422.624	396.89	284.596	381.271	419.786	465.585	449.87	460.77	350.725	384.899	340.121	403.329	360.251	369.278	299.594	355.082	370.043	-0.131811	0.22353
Q16585	SGCB	158	K.LSVENN#K.T	1293.28	1422.63	1309.71	1045.89	1195	1333.26	1647.4	1723.55	1341.19	1224.92	1620.71	1291.88	1252.08	1113.24	1131.07	1094.34	1352.2	1158.42	-0.131556	0.199199
Q9H6L2	TMEM231	221	R.N#VTTVLNDPNPIWLVGR.A	1464.91	2157.82	2274.29	2014.97	1988.38	2224.99	1964.84	2045.19	2291.18	1863.53	2166.02	1822.98	1884.2	2036.68	1644.34	1893.86	1675.84	1833.44	-0.131532	0.095342
Q92673	SORL1	2092	K.M*GHN#YTFTVQAR.C	1695.41	2465.78	2495.49	2364.34	2557.63	2721.66	2733.34	2587.09	2567.39	2393.02	2457.03	2321.2	2349.52	1571.08	2244.23	2253.33	2484.24	2182.6	-0.131421	0.140075
Q92673	SORL1	2054	K.HFN#ESR.G	738.258	1248.9	1264.75	1502.52	1343.63	1333.56	1249.98	1343.12	1314.77	1141.18	1308.93	1207.95	1255.28	1178.35	1050.07	1035.85	1144.78	1031.65	-0.131161	0.183959
O15455	TLR3	247	K.LCLELAN#TSIR.N	1267.25	1719.19	1751.81	1707.48	1809.11	1737.1	1877.78	2233.35	1988.05	1561.79	1745.85	1690.76	1485.1	1770.36	1623.49	1669.31	1526.55	1619.58	-0.131156	0.121152
O14917	PCDH17	453	R.DGGSPPLN#STK.S	2752.17	4690.42	5242.6	4157.87	4942.58	4687.42	4270.82	5427.89	5576.18	3991.08	5474.88	4028.05	4303.18	4451.6	3707.39	3713.22	4156.51	4298.19	-0.131003	0.251988
Q4ZIN3	TMEM259	189	K.VFKPPSSTEALN#DSQEFPFPETPTK.V	2238.87	3058.78	3284.89	3088.52	3323.21	3461.88	3115.13	3451.7	3570.46	2804.09	3124.43	2832.85	2972.24	2941.29	3000.46	2592.67	3022.22	2826.27	-0.130721	0.0795756
P13987	CD59	43	K.TAVN#CSSDFDACLITK.A	133619	155424	178581	164406	168062	210169	172211	213340	192581	166790	165889	138321	165679	160165	153916	164824	171192	164369	-0.130375	0.126182
Q76B58	BRINP3	641	K.SNGPNGN#ESIYYEPLEFIDPSR.N	82.8669	113.796	104.589	118.739	107.211	107.374	108.194	111.504	111.387	126.972	106.774	88.6494	80.5575	119.239	87.0325	86.718	87.198	99.0929	-0.130359	0.169787
Q58DX5	NAALADL2	556	K.NNFN#CTR.R	772.303	952.085	962.804	765.201	803.743	813.261	737.399	813.314	913.469	972.079	1112.67	737.565	851.483	601.868	554.669	754.223	685.386	613.395	-0.130228	0.30747
P40926	MDH2	142	R.DDLFNTNATIVATLTAACAQHCPEAM*ICVIANPVN#STIPITAEVFKK.H	1815.07	3863.45	3846.76	3489.52	3936.39	3730.64	4121.38	3775.68	3661.7	3159.65	3618.3	3308.64	3201.54	2829.54	3048.18	3468.02	3205.88	3620.21	-0.130122	0.234607
Q8NAT1	POMGNT2	337	R.LVSN#ASMLVSM*HGAQLVTTLFLPR.G	3058.01	4886.66	4203.5	4221.27	4417.79	4605.18	4964.32	4896.86	4462.12	3748.08	4094.48	3880.52	3808.02	4412.7	4097.6	4036.96	3919.71	4293.48	-0.130076	0.0962137
Q13641	TPBG	243	R.HLDLSN#NSLVSLTYVSFR.N	6416.25	10062.4	9256.52	9477.14	9473.84	9571.14	11993.3	9659.09	9947.61	9695.11	8458	7858.59	8223.45	10084.8	8963.11	8431.09	7681.48	9067.62	-0.129923	0.157586
Q13444	ADAM15	237	K.YRDFQHLLN#R.T	837.896	536.899	516.719	462.796	455.67	474.695	595.748	748.354	516.519	417.424	593.379	670.832	582.391	395.584	489.883	546.034	530.394	476.298	-0.129912	0.373484
P34059	GALNS	423	R.QGIDFCPGQN#VSGVTTHNLEDHTK.L	928.573	1077.89	1770.88	716.745	1258.47	2074.32	974.473	1466.42	1018.06	1047.72	1090.54	1709.42	1319.98	1030.16	927.611	1526.11	858.298	805.877	-0.129669	0.556621
Q9UN70	PCDHGC3	424	K.TSADLDRETVPEYN#LSITAR.D	5176.1	6054.64	8541.12	6826.39	7733.98	8025	7765.63	7652.16	8289.48	7422.1	9524.67	6404.36	7377.19	6112.56	5909.53	6456.8	6034.73	5162.84	-0.129213	0.279804
P11717	IGF2R	581	K.TN#ITLVCKPGDLESAPVLR.T	3494.15	6256.55	6135.52	5934.99	6402.02	6768.17	5739.46	7273.71	6385.82	5694.18	5714.46	5566.83	5891.62	5144.76	5433.26	5783.4	5577.81	4927.72	-0.129118	0.191383
Q9UBP4	DKK3	204	R.GSN#GTICDNQR.D	1580.54	2595.3	1864.01	1722.69	1183.27	2493.87	2282.62	2355.32	2141.32	1533.25	2050.81	2073.9	1641.25	1805.42	1642.23	1924.05	1698.74	2294.2	-0.128717	0.348564
P02790	HPX	187	R.SWPAVGN#CSSALR.W	6917.32	9051.08	8036.12	7862.94	8934.13	10244.4	9481.71	9544.12	7913.3	7658.18	9545.41	7925.51	7838.18	9661.71	7932.86	6453.02	6802.1	7512.19	-0.128708	0.159984
Q9Y6M7	SLC4A7	796	R.N#LTVSECK.K	818.109	1562.41	1347.22	1391.16	1309.83	1371.27	1152.12	1708.44	1606.53	1409.27	1405.95	1349.11	1205.5	1183.94	1097.36	1333.97	1093.47	1142.77	-0.128545	0.260986
Q92752	TNR	470	K.NNEGGVIAQVPSDVTSFN#QTGLKPGEEYIVNVVALK.E	2349.12	4178.44	4399.99	3669.28	4582.34	4429.98	3511.63	4035.41	4681.95	3115.57	3513.12	3884.18	3622.69	4108.83	3703.78	3830.12	3544.07	3467.39	-0.12825	0.222353
P22607	FGFR3	315	K.TAGAN#TTDK.E	395.066	859.773	1170.88	896.443	994.665	1340.62	726.231	758.253	1150.82	794.607	1421.35	898.587	887.056	770.073	646.637	703.628	855.075	616.441	-0.127093	0.5385
Q9UBP4	DKK3	106	K.VGN#NTIHVHR.E	2870.65	4359.6	3994.32	4039.89	3167.74	4640.67	4376.52	4241.71	4325.1	3354.88	3756.62	3745.69	3651.3	3235.32	3473.78	4217.47	4145.28	3417.07	-0.126293	0.16559
P42892	ECE1	166	K.HLLEN#STASVSEAER.K	1213.4	1530.22	1500.41	1500.63	1485.32	1883.51	1458	1811.55	1683.64	1302.89	1565.11	1499.06	1450.11	1658.14	1330.43	1409.05	1424.17	1249.24	-0.12623	0.124952
Q9NS62	THSD1	304	R.TIFN#CTLFDM*GK.N	1918.79	3288.36	2897.3	2733.45	2657.96	2944.99	3353.4	2797.34	3244.08	2337.26	3112.57	2576.41	2403.48	2823.18	2557.38	2425.83	2126.48	3312.54	-0.125991	0.233698
P19022	CDH2	325	R.IVSQAPSTPSPNM*FTINN#ETGDIITVAAGLDR.E	2631.96	4228.21	4096.48	3895.11	4020.64	4240.95	4309.74	4015.13	4377.92	3796.59	3694.88	3235.95	3358.33	4043.03	3786.93	3711.34	3303.78	3895.76	-0.125745	0.121873
Q9H6U8	ALG9	465	R.IATDPTIHTVPEGRPVN#VCVGK.E	367.809	688.954	708.152	699.596	696.605	727.634	661.285	783.441	770.087	603.328	632.791	610.733	618.15	581.226	616.345	625.657	692.427	615.755	-0.125149	0.213844
Q9HC56	PCDH9	347	R.ATVTIN#VTDVNDNPPNIDLR.Y	192.821	276.912	250.783	284.369	283.87	266.163	315.064	264.04	279.383	240.887	261.405	220.89	213.312	275.446	250.839	247.749	229.357	273.212	-0.125003	0.117306
Q5VV43	KIAA0319	733	R.HVLVLPN#NSITLDGSR.S	119.457	124.489	118.858	117.269	125.855	137.565	145.383	129.998	162.063	113.095	128.853	116.875	108.298	136.473	114.9	125.323	114.436	124.852	-0.124757	0.0822233
O00533	CHL1	1055	K.NWGDN#DSIFQDVIETR.G	333.621	397.854	685.88	431.326	705.602	666.009	372.007	601.928	755.254	473.312	464.98	414.028	755.174	559.03	429.503	406.165	689.846	347.644	-0.124687	0.533194
Q6IEE7	TMEM132E	318	R.LPDRPLKPGEVLSILLYLAPN#SSSPSSPSVEHFTLR.V	337.58	430.506	423.259	367.739	455.966	424.901	489.804	447.394	423.993	370.551	369.123	373.407	368.022	413.668	433.99	395.227	371.062	391.551	-0.124611	0.0630474
P54753	EPHB3	445	R.YAAVN#ITTNQAAPSEVPTLR.L	944.708	1459.52	1397.53	1347.36	1449.45	1410.16	1591.15	1476.88	1457.43	1243.82	1221.54	1183.69	1263	1397.66	1331.61	1253.56	1217.63	1394.73	-0.123329	0.110211
P26012	ITGB8	402	K.VQVENQVQGIYFN#ITAICPDGSR.K	3074.64	4591.02	4449.13	4399.96	4301.42	4480.29	5084.68	4655.2	4565.12	4137.61	4098.99	3680.79	3601.43	5096.52	4027.31	3847.52	3723.71	4156.49	-0.12279	0.146745
P28845	HSD11B1	162	K.QSN#GSIVVVSSLAGK.V	1470.96	2788.39	2584.44	2293.86	2729.97	2710.27	2254.52	3350.58	2188.66	2369.28	2462.75	2329.43	2359.71	1905.07	2170.1	2550.9	2374.72	2037.19	-0.121891	0.305116
P02750	LRG1	325	K.M*FSQN#DTR.C	676.394	693.926	796.748	611.629	596.758	703.002	573.873	1035.67	832.94	605.885	719.818	717.534	685.029	795.974	665.433	560.859	605.548	637.266	-0.121718	0.300846
P16144	ITGB4	327	K.HNIIPIFAVTN#YSYSYYEK.L	4698.08	6181.77	6111.01	5861.7	6126.72	5982.62	6554.7	6937.87	6287.39	5316.08	5783.76	4453.93	4792.15	5118.19	5105.14	4976.4	4690.54	5106.24	-0.271784	0.000735035
Q12913	PTPRJ	376	R.TNAIQVFDVTAVN#ISATSLTLIWK.V	15.1779	28.6676	22.3135	22.8306	24.1524	24.7503	22.5216	31.0345	23.6273	20.2994	23.5256	18.3843	19.4085	26.8169	25.1503	21.4665	21.9054	20.8769	-0.120556	0.288052
Q86VB7	CD163	123	R.GN#ESALWDCK.H	1500.34	2341.52	2031.73	2348.73	1621.57	1907.59	1923.23	3976.82	2214.88	2636.11	1903.86	2016.32	1730.34	2585.77	1901.72	2311.3	1434.24	1761.54	-0.11997	0.536088
P19440	GGT1	511	R.LHNQLLPN#VTTVER.N	2387.37	3525.27	3322.66	3364.77	3411.54	3419.08	3530.88	3624.45	3721.65	3500.42	3407.57	2929.75	2990.03	2684.81	2979.86	3117.5	2989.37	3291.35	-0.1199	0.106433
O60486	PLXNC1	141	R.GACEVRPLGN#LSR.N	1243.05	2191.23	2295.5	2126.26	1907.43	2343.02	1976.88	1868.96	2639.3	1838.05	1987.58	1871.37	1854.74	1835.95	1873.73	1830.29	2153.76	1870.15	-0.11934	0.255433
P33151	CDH5	362	R.AQVIIN#ITDVDEPPIFQQPFYHFQLK.E	335.351	509.803	483.032	483.252	453.778	495.822	513.272	617.232	532.293	444.582	539.135	420.847	415.533	504.045	443.747	438.789	426.32	443.734	-0.117885	0.197721
P55287	CDH11	455	K.TTKPLDREETAWLN#ITVFAAEIHNR.H	1361.01	2182.13	2932.09	2464.63	2820.61	3121.06	2623.56	2733.34	2616.15	2710.19	2702.8	2104.56	2323.02	2529.13	2188.81	2340.42	1929.39	2240.95	-0.117343	0.326471
Q9Y2E5	MAN2B2	748	R.RPYVSYVN#NSIAR.N	4259.46	11006.7	7984.36	7761.16	7263.1	9686.04	8340.46	7776.29	5146.93	8329.46	8962.77	5045.38	8154.2	5825.07	6314.38	7568.58	8453.15	5169.95	-0.117208	0.492147
O95754	SEMA4F	509	R.TEVTQVN#TTNCGR.L	1264.38	2494.58	1989.62	2100.03	2111.13	2261.72	2198.2	2247.03	2341.22	1699.79	2006.32	2093.31	1928.77	1937.18	1909.05	1994.83	2070.84	1884.8	-0.117193	0.210833
Q96KA5	CLPTM1L	101	R.NN#GTLYAYIFLHHAGVLPWHDGK.Q	238.737	461.452	387.434	405.601	398.456	389.783	354.572	437.698	386.277	315.212	387.963	322.895	323.879	393.963	402.569	343.658	337.117	363.009	-0.1171	0.230123
Q99715	COL12A1	2528	K.M*LEAYN#LTEK.N	840.663	923.942	1012.46	902.069	785.852	760.825	891.685	1058.73	749.355	1125.4	907.307	905.569	1178.44	586.279	961.912	548.408	499.765	595.62	-0.116903	0.479875
Q9UN70	PCDHGC3	245	K.VLDANDNAPVFN#QSLYR.A	882.189	842.601	1387.06	1002.16	1144.26	1246.15	1066.73	1198.58	1282.6	1006.01	1435.21	981.188	1159.91	1012.62	913.557	904.081	1041.82	816.329	-0.116775	0.32656
P08603	CFH	911	R.ISEEN#ETTCYMGK.W	2985.07	5066.11	4543.38	3124.27	2907.99	4997.03	3579.7	5800.18	5658.27	3560	4168.45	4133.93	3710.96	4424.42	3998.52	5232.25	3554.57	2888.4	-0.116145	0.468634
P25391	LAMA1	555	R.HQVSIN#NTAVM*QR.L	53.3859	49.7349	60.0163	56.2875	62.8148	50.7095	54.3884	66.9366	62.2466	50.4132	61.3666	61.7199	64.5202	35.0084	46.5056	56.1949	52.8613	48.0404	-0.115954	0.247026
P19022	CDH2	402	R.VDIIVAN#LTVTDKDQPHTPAWNAVYR.I	7980.9	12600	12505.7	11199.9	12918.3	12908.1	13006.8	12738	13567.5	12471	11127.1	10437.7	9623.3	12283.4	9930.91	10252.8	9584.6	10137.3	-0.191122	0.0412327
Q9Y4L1	HYOU1	222	K.DIN#TTAQNIM*FYDM*GSGSTVCTIVTYQM*VK.T	1303.51	1691.87	1731.81	1635.38	1704.69	1670.95	1632.56	1911	1652.46	1554.91	1511.93	1478.7	1470.52	1491.91	1512.47	1612.06	1524.28	1631.18	-0.115215	0.0460741
P23467	PTPRB	198	K.RSFSVYTN#GSTVPSPVK.D	468.706	773.594	714.175	857.29	814.551	810.22	807.665	877.949	881.636	780.659	687.554	667.409	629.738	665.717	730.397	686.499	808.162	811.966	-0.115205	0.237028
Q15165	PON2	323	R.IQNILSEKPTVTTVYANN#GSVLQGSSVASVYDGK.L	8159.98	5906.19	5824.55	7682.15	8608.69	6533.88	7839.66	10328.5	11071	6029.76	10510.5	9178.5	2237.7	8318.58	7633	8588.81	8557	5400.73	-0.114718	0.560114
Q9UKY4	POMT2	583	R.FSGVN#DTDFR.V	1486.71	1116.62	1598.33	1201.86	1320.14	1405.43	1147.31	1281.63	1456.18	1030.23	1573.54	1107.13	1708.01	1084.35	1135.29	1034.15	1497.72	928.528	-0.114316	0.366028
P36268	GGT2	344	R.N#MTSEFFAAQLR.S	1288.59	1994.08	1874.96	1741.87	1921.46	1975.92	1894.22	2061.3	2191.18	1955.36	1913.74	1726.32	1691.27	1639.55	1604.86	1694.32	1622.09	1807.34	-0.114128	0.158514
P08069	IGF1R	640	K.WNPPSLPNGN#LSYYIVR.W	1590.48	2684.03	2394.28	2465.77	2322.21	2426.52	2904.48	2578.98	2612.46	2214.66	2224.74	2070.44	1999.82	2670.11	2379.46	2248.27	2049.48	2452.08	-0.114016	0.211216
O15031	PLXNB2	844	R.N#CSFQPER.Y	1319.02	2055.73	1992.88	1828.06	1897.2	1796.09	1721.92	1931.21	2018.04	2017.82	2008.82	1713.1	1740.8	1474.91	1385.67	1785.59	1588.03	1587.44	-0.113978	0.198292
P11717	IGF2R	435	R.MSVINFECN#K.T	772.358	1382.71	1403.06	1371.66	1376.85	1398	1371.69	1566.69	1431.95	1272.65	1278.01	1247.25	1129.39	1285.78	1277.08	1231.93	1197.45	1240.54	-0.113672	0.21394
O95502	NPTXR	42	R.ALPGGADN#ASVASGAAASPGPQR.S	2511.57	4143.96	4261.46	3495.51	3878.04	4347.78	3280.89	3729.13	3973.25	3599.25	3610.41	3540.53	3943.91	3871.83	3428.24	3558.18	2838.75	2683.34	-0.11366	0.2549
Q9UBG0	MRC2	954	K.RSN#VTK.E	431.07	241.435	345.95	253.404	253.413	259.744	210.645	291.201	264.924	201.4	287.956	413.802	466.176	156.51	238.284	148.19	295.86	150.312	-0.113644	0.637867
P01042	KNG1	205	R.ITYSIVQTN#CSK.E	631.487	789.789	798.606	608.002	726.258	886.262	632.79	858.89	962.524	554.968	822.804	776	774.926	762.897	680.507	643.172	693.456	666.572	-0.112974	0.269606
Q15223	NECTIN1	148	R.ESQLN#LTVM*AKPTNWIEGTQAVLR.A	189.612	325.735	358.488	353.513	429.664	429.355	370.967	430.959	403.851	312.745	305.139	339.126	318.449	352.938	378.257	330.537	352.112	355.262	-0.112792	0.327686
O00533	CHL1	562	K.DGEAFEIN#GTEDGR.I	1890.38	5015.38	3452.31	3550.46	3737.46	3863.94	3335.14	4387.87	3617.39	2851.69	3868.56	3178.7	3623.89	3662.53	3488.88	2987.8	3694.89	3034.03	-0.112266	0.392705
Q8IZF2	ADGRF5	666	K.LNLVPGEN#ITCQDPVIGVGEPGK.V	431.027	684.79	638.541	656.819	695.998	699.976	707.267	796.424	734.573	617.321	620.501	568.701	579.781	739.922	643.754	615.433	555.604	655.8	-0.111235	0.217918
O15031	PLXNB2	1099	R.TEAGAFEYVPDPTFEN#FTGGVK.K	3789.52	4799.53	5856.45	4353.17	5247.03	5561.21	5470.23	5564.2	5813.48	6201.37	6187.42	4380.72	5209.45	4499.05	3723.87	4208.37	4493.64	4107.1	-0.111122	0.329803
Q9HCU4	CELSR2	2323	R.TKPICVFWN#HSILVSGTGGWSAR.G	426.071	716.366	726.354	701.778	797.275	782.246	692.706	731.066	794.802	576.58	679.576	613.64	645.327	704.374	641.695	683.734	678.356	674.238	-0.110883	0.218835
Q5VW38	GPR107	169	K.VLGQSQEPNVNPASAGN#QTQK.T	827.971	1085.97	1249.56	1062.33	1081.3	1202.29	1081.62	1264.19	1313.86	1072.27	1162.26	971.698	1010.78	961.015	1005.75	1048.69	1103.16	1081.47	-0.110836	0.148336
Q9BZZ2	SIGLEC1	1462	R.VVAEPGLDVPEGAALN#LSCR.L	358.638	480.226	573.76	404.991	492.844	584.966	615.005	674.007	532.334	506.041	533.518	421.666	494.97	622.8	512.436	408.492	429.991	439.321	-0.11042	0.358304
O14524	NEMP1	125	K.EKLN#DTYVNVGLYSTK.T	2266.19	3171.05	2939.56	2531.87	3223.27	3038.12	2536.76	3183.75	3646.3	2835.95	3058.71	3098.79	2665.16	2650.28	2393.84	2726.48	2786.33	2370.1	-0.110181	0.215554
Q9UBP4	DKK3	121	K.ITNN#QTGQM*VFSETVITSVGDEEGRR.S	5323.86	9097.1	9390.09	8865.6	6761.2	10248.5	9572.24	8909.28	9323.62	6751.05	7666.5	7660.24	7450.42	9528.19	7748.23	8468.08	8730.32	7800.7	-0.109979	0.300876
P43121	MCAM	544	R.AN#STSTER.K	1143.31	2373.45	1630.82	1712.38	1922.44	1924.03	1577.63	1867.26	1858.53	1357.71	2039.96	2618.82	1458.54	1519.45	1319.03	1537.51	1686.12	1298.46	-0.109897	0.481903
P38435	GGCX	627	K.EKVEN#GSETGPLPPELQPLLEGEVK.G	1023.4	1277.86	1324.26	855.116	1162.66	1313.51	1216.29	1546.77	1336.23	1024.78	1239.82	1220.31	1247.01	1168.07	1164.57	1018.58	1025.39	1140.45	-0.109364	0.246593
P51805	PLXNA3	1009	R.AN#ISSPGLIYTYTQDPTVTR.L	374.395	536.241	515.223	553.996	511.219	538.07	596.792	545.846	565.45	485.006	499.935	406.882	441.746	572.722	508.426	468.588	472.154	536.208	-0.109275	0.168392
Q06418	TYRO3	293	R.DLVPATN#YSLR.V	2765.49	4179.01	4424.25	3225.28	4103.24	4532.99	4291.6	4109.34	4579.24	3090.34	4283.99	3647.69	3908.22	4232.93	3592.16	3565.61	3876.83	3371.91	-0.109248	0.248594
O94856	NFASC	973	K.YVAFN#GTK.V	11392.3	17057	15054.9	15068.2	14682.9	15378.4	15149.9	16797	16976.6	12740.8	14467.6	15301.1	14277.5	12967.6	13538.5	15954.7	14384.1	13928.8	-0.108847	0.122016
P42702	LIFR	426	R.SQSTILVN#ITEK.V	5908.75	5621.47	7619.65	5237.87	7235.38	6047.72	6404.81	7290.44	7505.85	6138.54	7044.83	6224.24	6981.72	6292.83	5196.13	5496.58	6306.01	4943.23	-0.108042	0.237547
P04066	FUCA1	382	K.N#TTSVWYTSK.G	1370.96	2220.47	2202.62	1898.32	1912.48	2070.22	1765.13	2729.53	2428.17	1424.59	2465.17	2347.8	2221.47	1973.7	1534.27	1823.41	1755.7	1710.91	-0.107956	0.415626
O15031	PLXNB2	1049	R.EAESLQPMTVVGTDYVFHN#DTK.V	5564.89	6803.64	7633.38	5876.3	7001.28	7262.06	7406.09	7369.58	7681.1	9400.39	8923.44	6339.16	6214.92	5719.02	5416.14	5873.12	5485.44	4721.79	-0.107749	0.416054
Q8NHP8	PLBD2	88	R.HPDAVAWAN#LTNAIR.E	1238.46	1882.98	1798.51	1659.02	1796.33	1966.62	1934.92	2202.81	1866.8	1590.82	1920.87	1337.34	2160.88	1798.47	1498.25	1564.05	1602.5	1698.27	-0.10762	0.292078
P49641	MAN2A2	1093	K.NLGFN#CTTSQGK.V	897.421	1970.52	1776.76	1539.27	1521.02	1936.17	1581.79	1919.06	2110.92	1615.5	1633.14	1567.11	1451.46	1409.83	1495.73	1616.57	1807.27	1564.58	-0.107144	0.365973
Q9UN66	PCDHB8	568	R.VLVLDANDNSPFVLYPLQN#GSAPCTELVPR.A	299.003	466.329	487.196	443.268	447.064	476.536	534.999	453.376	511.668	409.398	414.92	382.196	394.699	476.262	474.975	435.385	387.734	449.197	-0.107076	0.219128
P22607	FGFR3	262	R.SPHRPILQAGLPAN#QTAVLGSDVEFHCK.V	3672.33	5109.34	6858.43	4893.19	5986.89	6969.04	5628.68	5610.69	6826.41	5202.01	7465.93	5308.86	5512.07	5354.32	4976.15	4645.82	5320.54	4098.89	-0.106552	0.402133
P11215	ITGAM	391	K.STFIN#M*TR.V	2719.58	4118.07	4103.33	3715.93	3421.01	3241.53	3092.56	4577.63	3769.47	3923.21	3857.68	3543.43	3338.29	3163.64	2722.44	3108.85	3267.21	3506.25	-0.106355	0.281393
Q92752	TNR	581	R.GTN#ESDSATTQFTTEIDAPK.N	14440.3	26169.2	26102.4	22963.8	26520	29000.2	25574	26425.1	29171.1	20329.5	23820.5	26082.1	23408.5	23917.2	23552.3	24190.2	22821.9	22254.3	-0.105685	0.281729
P56199	ITGA1	100	K.LDLPVN#TSIPNVTEVK.E	1149	1588.42	1803.78	1578.65	1451.45	1552.75	1520.05	1542.36	1504.13	1489.43	1564.74	1060.4	1265.14	1434.47	1330.66	1617.9	1352.02	1610.71	-0.105467	0.21649
Q8TEU7	RAPGEF6	1204	K.DPALN#TSLPQK.V	13405.2	7092.69	9308.85	6943.02	6463.57	7100.59	5679.52	12091.7	5945.72	5917.1	7324.73	8910.08	12634.4	4081.29	5590.09	7156	10668.4	6530.52	-0.105454	0.658125
Q5JTV8	TOR1AIP1	399	K.HLN#SSHPR.S	773.89	1012.73	1024.14	962.784	914	990.729	1024.72	1056.21	1035.27	884.343	980.194	1018.86	1045.65	824.415	876.364	820.246	864.384	861.373	-0.105231	0.108674
Q92859	NEO1	909	K.NAN#ATTLSYLVTGLKPNTLYEFSVM*VTK.G	5145.46	8826.96	7219.08	6495.04	7266.58	7735.35	7196.15	7999.19	7988.69	6874.21	8886.05	6482.49	6244.14	6265.61	5669.22	7340.85	6099.94	7379.67	-0.105151	0.294831
Q9HC56	PCDH9	148	K.DTNDNAPM*FPSPVIN#ISIPENTLINSR.F	1674.55	2683.14	2496.95	2307.91	2519.35	2491.98	2957.32	2887.52	2660.76	2309.04	2534.17	2230.98	2177.18	2491.92	2462.66	2350.87	2130.15	2407.49	-0.104524	0.218148
P11215	ITGAM	692	R.AVFN#ETK.N	1028.38	1545.14	1768.16	1402.06	1332.02	1400.07	1209	1981.18	1648.74	1654.27	1596.86	1606.14	1421.49	1227.11	1082.31	1144.69	1290.87	1360.74	-0.104491	0.401386
P24530	EDNRB	59	K.GSN#ASLAR.S	1219.74	2040.75	2052.61	1232.53	1551.37	1919.99	1891.44	1803.74	1816.56	1810.12	2139.95	1597.08	1840.82	1341.2	1170.24	1393.53	1693.71	1457.81	-0.104424	0.421059
P07949	RET	151	R.VYFSFFN#TSFPACSSLKPR.E	436.781	724.337	702.712	660.859	716.795	719.519	827.885	811.672	737.828	652.962	624.468	637.28	598.497	661.174	723.424	682.177	605.081	711.766	-0.104176	0.251989
O75096	LRP4	1467	K.VLIN#NSLDEPR.A	646.449	775.595	805.457	773.359	752.358	872.349	854.752	707.903	850.028	813.15	803.34	675.657	639.279	740.709	709.477	737.702	704.057	726.444	-0.103763	0.0983793
Q9NZQ7	CD274	200	R.IN#TTTNEIFYCTFR.R	590.165	835.271	751.224	735.517	705.772	808.643	833.963	891.706	835.119	655.037	702.843	707.631	698.834	793.312	763.327	689.634	712.699	779.35	-0.103721	0.139856
Q96JQ0	DCHS1	256	R.AQALLDVTLLDINDHAPAFN#QSR.Y	127.922	173.002	144.459	152.016	158.588	145.706	177.898	168.146	159.83	148.37	151.331	134.645	135.573	169.461	152.072	141	121.9	155.749	-0.103527	0.142173
O60883	GPR37L1	105	R.GN#LTGAPGQR.L	3586.16	3414.03	4096.85	2531.33	2306.44	3045.05	3033.31	3992.65	4149.25	3754.42	3840.78	3315.55	3825.9	2792.91	2299.22	2970.35	3306.55	1975.27	-0.102809	0.47754
P25391	LAMA1	2047	R.VN#TTLR.E	516.606	493.821	627.784	494.013	470.029	436.17	396.061	532.418	494.991	547.449	643.108	466.091	396.943	362.906	354.943	501.573	517.161	364.858	-0.102796	0.404332
P49961	ENTPD1	73	K.WPAEKEN#DTGVVHQVEECR.V	1405.6	1658.76	1734.43	1520.68	1637.51	1762.09	1683.79	1792.08	1774.9	1835.81	1808.88	1450.67	1526.28	1308	1364.6	1464.34	1559.58	1623.18	-0.10269	0.145317
O95754	SEMA4F	64	R.FAVPHTYN#YSVLLVDPASHTLYVGAR.D	793.297	1596.39	1430.86	1435.07	1428.82	1614.86	1706.14	1511.43	1688.77	1228.81	1338.64	1238.94	1265.92	1528.99	1507.95	1387.21	1325.68	1479.71	-0.10228	0.334762
Q8NFQ8	TOR1AIP2	286	K.HLN#ASNPTEPATIIFTAAR.E	1996.47	2796.23	2638.92	2564.52	2616.71	2815.38	2875.54	2941.68	2941	2419.9	2586.29	2260.83	2575.58	2665.89	2504.61	2464.67	2529.68	2528.49	-0.101972	0.111212
Q8IZF2	ADGRF5	256	K.ANEQVVQSLN#QTYK.M	449.558	682.21	680.281	667.248	648.905	650.459	713.914	697.641	689.501	601.656	638.43	578.333	603.416	599.947	632.231	585.76	588.695	650.154	-0.101934	0.140418
P29622	SERPINA4	108	R.SQILEGLGFN#LTELSESDVHR.G	1091.85	1270.84	1335.66	1269.62	1231.79	1321.91	1584.35	1410.58	1415.85	1222.23	1298.85	1094.45	1193.38	1336.36	1289.22	1140.54	1230.57	1317.04	-0.101389	0.116719
Q9H7M9	VSIR	49	K.VATPYSLYVCPEGQN#VTLTCR.L	1135.92	1827.78	1796.95	1774.06	1673.52	1810.14	2131.8	1897.99	1984	1752.74	1616.23	1435.35	1567.36	1901.26	1724.57	1593.56	1566	1788.78	-0.101223	0.266092
O00115	DNASE2	86	R.SN#TSQLAFLLYNDQPPQPSK.A	636.556	1031.02	928.179	876.961	833.265	967.099	1007.07	957.365	928.405	889.964	824.593	709.917	803.302	949.784	901.749	831.191	814.092	888.683	-0.101099	0.203701
P04062	GBA	98	R.RM*ELSM*GPIQAN#HTGTGLLLTLQPEQK.F	1646.31	1433.78	1911.37	1682.95	1886.74	1663.67	1640.52	2071.11	1785.31	1842.21	1833.24	1721.49	1704.32	1358.72	1453.97	1426.99	1705.98	1611.99	-0.100985	0.189987
Q969P0	IGSF8	327	R.IGPGEPLELLCN#VSGALPPAGR.H	29704.2	46439.9	44676	39521.7	43980.1	45360.1	41915.9	45630.7	51317	31080.8	40801.7	41827.7	38860	45592.9	41868.9	42027.5	41439.1	38957.8	-0.100276	0.246474
Q06418	TYRO3	63	K.LN#CSVEGMEEPDIQWVK.D	1369.35	1713.71	1674.34	1378.94	1613.89	1772.59	1855.43	1673.21	1874.68	1412.77	1645.82	1464.66	1539.04	1727.83	1570.2	1522.19	1543.44	1499.01	-0.100167	0.129744
O75077	ADAM23	76	R.AWGAAAPSAPHWN#ETAEK.N	1133.76	2014.62	2081.96	1898.37	1880.57	2235.76	1962.32	2288.62	2341.14	1721.71	2053.23	1690.09	1853.33	1881.51	1799.67	1973.08	1783.48	1886.55	-0.0999979	0.317921
Q8NBL1	POGLUT1	204	K.KN#STAYFR.G	340.567	477.592	560.586	527.601	533.145	612.679	482.703	712.456	523.266	597.511	468.203	453.213	506.8	424.033	457.41	516.521	566.206	462.504	-0.0995853	0.378713
O94856	NFASC	838	R.VM*N#STAISLQWNR.V	26146.6	20526.9	17761.4	16326.2	15099.7	16216.2	14836	24424.6	15757.3	15690	17293	19534.2	19767.2	15267	16041	19571.1	17115.7	15702	-0.0992947	0.435717
Q9Y6C2	EMILIN1	561	R.LN#LTAAR.L	238.92	187.214	228.637	231.401	156.942	197.553	179.627	236.897	234.763	266.616	216.448	240.475	231.162	124.032	202.382	173.104	161.713	150.216	-0.0992709	0.466057
Q8NFZ8	CADM4	67	R.QTLFFN#GTR.A	570.828	558.626	507.902	437.888	544.332	595.023	464.548	615.44	562.825	462.265	525.996	591.18	386.508	493.994	486.917	542.325	562.534	483.485	-0.0990202	0.221596
P11717	IGF2R	747	R.DAGVGFPEYQEEDN#STYNFR.W	17.9452	31.2336	32.3704	27.8141	25.8028	30.3342	29.664	30.2051	29.5969	24.9956	27.6721	21.3554	28.0367	33.6196	24.6468	24.4295	26.7083	26.6421	-0.0987024	0.322083
P54753	EPHB3	351	R.GVISNVN#ETSLILEWSEPR.D	156.823	230.416	205.348	192.259	195.573	208.638	226.721	234.798	226.002	219.824	193.546	156.396	177.568	238.774	192.866	174.666	172.284	226.631	-0.098645	0.285447
Q02246	CNTN2	498	K.AN#STGILSVR.D	853.041	833.289	847.048	640.178	713.783	746.443	854.393	1113.62	886.637	732.2	897.664	834.197	832.05	592.276	704.809	872.602	825.746	706.953	-0.0976189	0.340747
Q9NY15	STAB1	413	R.TMN#ASLAQQLCR.Q	3487.82	3658.98	4051.65	3921.82	3729.83	3712.52	3365.02	6011.13	3650.47	5361.39	4251.84	3628.92	3554.97	3365.91	3286.06	3264.69	2916.72	3639.82	-0.0972056	0.483271
P26012	ITGB8	648	K.ENWNCM*QCLHPHN#LSQAILDQCK.T	1592.3	2621.05	2738.3	2328.05	2592.69	2925.23	2434.69	2521.24	2937.59	2527.84	2738.12	1961.73	2262.25	1957.44	2238.04	2583.53	2499.82	2448.95	-0.0968586	0.330639
P20774	OGN	258	K.AN#DTSYIR.D	735.47	1020.58	1203.63	1015.45	1057.64	893.629	880.647	1260.84	1056.04	950.896	960.629	990.69	1460.07	650.425	1355.8	715.85	740.231	708.052	-0.0966643	0.56379
P29323	EPHB2	482	K.ELSEYN#ATAIK.S	3150.03	5062.55	4945.57	3879.4	5367.44	5228.55	5516.05	5215.73	5359.85	4005.73	4468.12	4174.82	5495.56	4667.28	4485.9	4221.01	5077.99	4310.96	-0.0961034	0.331433
P01011	SERPINA3	106	K.FN#LTETSEAEIHQSFQHLLR.T	772.996	1277.41	1235.59	1153.1	1014.52	1252.55	1224.23	2074.09	1418.81	1115.76	1090.61	1231.32	1063.57	1558.07	1225.25	1166.28	1055.93	1188.27	-0.0950339	0.541476
P22105	TNXB	3920	R.GPN#LTSPASITFTTGLEAPR.D	920.888	1067.58	1085.94	1120.12	1033.74	1079.65	1270.76	1150.28	1103.7	991.105	1044.45	924.821	965.016	1183.7	1139.14	962.4	933.503	1065.22	-0.0944815	0.131915
P11717	IGF2R	112	R.SLLEFN#TTVSCDQQGTNHR.V	1102.93	1636.09	1538.93	1560.72	1733.33	1825.91	1646.1	1980.99	1802.44	1490.61	1523.1	1546.42	1556.03	1723.85	1612.78	1411.37	1536.19	1489.62	-0.0942258	0.261587
O75882	ATRN	1198	R.DLDMFIN#ASK.N	5507.11	8677.79	7850.3	7275.4	8176	8417.58	8130.43	8359.48	8898.73	6642.79	7796.34	7421.06	7755.47	7441.67	7416.82	7587.19	7845.04	6891.5	-0.0939548	0.201431
P04843	RPN1	299	K.TILPAAAQDVYYRDEIGN#VSTSHLLILDDSVEM*EIRPR.F	8360.34	11320.7	10702.7	10035	10963.3	12041.1	12598.9	13371.2	11205.9	10934.9	11280.7	9858.58	10572.4	10861.2	10383.1	10299.5	10204.9	9934.79	-0.0928282	0.205011
Q14CZ8	HEPACAM	189	K.DGKPLLN#DSR.M	5308.91	7483.46	7706.53	6767.45	6984.35	6717.86	6566.09	8919.1	8609.69	9445.33	7972.52	7393.49	6371.86	6065.95	5282.2	6494.39	6015.94	5985.98	-0.092384	0.437785
Q7Z7M0	MEGF8	1271	R.ALLTN#VSSVALGSR.R	2196.46	4240.96	3688.27	3710.49	3751.22	4082.22	4555.24	4280.7	4559.5	3273.15	3572.78	3623.77	3393.03	4133.82	3824.01	3792.14	3579.7	3702.72	-0.0921608	0.366293
Q8NFY4	SEMA6D	51	R.GRPSGN#ESQHR.L	147.852	176.37	161.299	156.193	150.119	184.248	148.689	195.825	169.812	140.014	188.612	196.39	178.455	122.253	143.693	146.111	153.004	130.998	-0.0907662	0.349201
P13591	NCAM1	315	K.ITYVEN#QTAMELEEQVTLTCEASGDPIPSITWR.T	1592.97	2845.47	2959.9	2380.65	2807.59	3307.25	2788.13	3021.73	2986.79	2548.08	2718.73	2384.84	2386.24	3006.24	2618.97	2493.15	2466.73	2582.86	-0.089466	0.37425
P22304	IDS	246	K.LYPLEN#ITLAPDPEVPDGLPPVAYNPWM*DIR.Q	168.324	274.878	242.68	236.846	237.117	256.628	297.007	282.681	268.618	244.659	253.908	224.174	223.794	255.373	257.434	246.58	199.249	224.285	-0.0888855	0.309141
Q9UJA9	ENPP5	158	K.RFPTHYM*PYN#ESVSFEDR.V	1530.66	2357.15	2183.39	2327.07	2110.53	2517.2	2689.94	2436.61	2411.43	2378.27	2137.78	2030.27	2302.07	2211.1	2065.32	2052.09	2003.01	2156.5	-0.0887996	0.274342
P11117	ACP2	92	R.YHGFLN#TSYHR.Q	1927.04	2813.37	2725.13	2803.38	2870.16	2891.09	2810.35	2818.79	2946.13	3003.23	2844.34	2629.04	2725.95	1654.46	2416.31	2638.07	2583.95	2643.38	-0.0886668	0.33456
P56199	ITGA1	217	K.QTQVGIVQYGEN#VTHEFNLNK.Y	1817.95	4559.55	4379.44	3924.47	3444.45	4437.94	3789.01	3908.47	3481.65	3583.62	3708.65	2413.91	2801.79	3246.46	3575.91	4382.93	2917	5107.1	-0.0884036	0.57589
Q9Y6R7	FCGBP	1317	R.VITVQVAN#FTLR.L	2240.98	3495.95	3387.79	3863.46	3140.96	4064.51	3712.12	7546.04	3534.71	4548.06	3679.18	3861.92	2949.74	4006.69	3241.35	3769.19	2971.45	3881.53	-0.0883121	0.666109
Q7Z7M0	MEGF8	421	R.VN#STELFHVDR.H	1153.99	1946.44	1500.87	1646.29	1484.96	1872.7	1841.05	1906.35	2098.84	1332.1	1614.92	1736.9	1544.38	1743.84	1632.9	1707.76	1651.24	1571.52	-0.0881602	0.36244
Q6YHK3	CD109	397	R.N#YTEYWSGSNSGNQK.M	2240.38	2703.35	2158.44	2504.67	2461.48	2533.45	2479.85	2611.43	2684.43	2794.01	3016.61	2142.25	2029.93	2240.5	1964.8	2246.68	2377.59	2238.75	-0.0881516	0.28373
Q6UX06	OLFM4	193	R.N#M*TLLVEK.L	366.906	571.543	661.836	814.642	666.918	577.049	687.341	492.481	617.84	662.284	595.352	508.202	492.539	608.303	538.893	600.431	537.024	590.788	-0.0879593	0.453311
Q9NUN5	LMBRD1	457	K.GN#STLSVPK.R	2030.94	2598.41	2575.13	2229.33	2661.77	2445.35	2371.57	2896.49	2715.52	2491.54	2671.93	2431.55	2680.85	2198.87	2021.67	2226.01	2332.34	2137.98	-0.0879253	0.225066
Q9NZR2	LRP1B	3310	K.THTCACPTNFYLAADN#R.T	1067.2	1312.57	1309.44	1156.03	1132.1	1265.94	1048.15	1292.67	1224.03	1129.65	1233.39	971.352	1307.04	759.169	1006.67	1330.36	1245.85	1185.88	-0.0878905	0.335811
P05556	ITGB1	212	K.LRNPCTSEQN#CTSPFSYK.N	17145.6	18444.5	18984.3	16405.5	16798.6	18475.8	15318.3	22712.5	18698.5	21181.3	20533.1	17079.8	15285.3	14018.3	13424.4	17237.5	17177.5	17479.8	-0.08727	0.358485
Q9HC56	PCDH9	734	R.IDPVTGN#ITLEEKPAPTDVGLHR.L	2679.7	4237.17	4588.8	4051.77	4522.6	4922.98	4497.89	4837.43	4746.68	4274.18	4597.82	3899.62	3818.82	4491.11	3812	4034.27	3922.89	3948.83	-0.0869281	0.327342
P0DOX6	0	563	K.STGKPTLYN#VSLVM*SDTAGTCY.-	7578.5	13228.9	7723.07	18994.2	27983.2	16089.2	14488.1	10382.6	15886.5	12046.1	13823.6	10979.9	13136.5	29959.6	13045.6	10742	11368	9534.67	-0.086683	0.77475
Q9GZU1	MCOLN1	159	R.GGGDPWTN#GSGLALCQR.Y	1966.01	2891.39	2871.39	2488.42	2746	3000.45	2963.04	2820.87	3087.45	2740.09	2734.8	2288.52	2539.6	2676.47	2602.92	2549.65	2457.72	2807.53	-0.0860328	0.232275
Q9NZR2	LRP1B	1145	K.HPCAN#DTSVCLQPEK.L	868.502	1348.84	1394.06	1330.28	1335.94	1401.97	1310	1340.99	1339.67	1297.04	1283.17	1225.38	1191.92	1326.02	1112.78	1078.28	1164.4	1324.38	-0.0848915	0.25728
P46977	STT3A	537	K.VM*SWWDYGYQITAM*AN#R.T	22.7734	27.4473	26.4237	26.6153	24.1102	33.2131	28.332	21.8281	25.8074	25.0519	25.7628	22.1019	26.6008	26.6501	26.2819	21.0317	20.7889	28.7941	-0.0846912	0.321549
Q7Z7M0	MEGF8	1969	R.N#GSCTSENDCR.I	57.7305	121.881	88.1703	103.75	95.374	118.14	104.003	115.698	107.616	103.313	115.036	117.036	101.509	74.7675	77.3309	100.667	86.9564	84.0485	-0.0841568	0.501287
O00592	PODXL	360	K.QLVLN#LTGNTLCAGGASDEK.L	2138.29	3913.26	3454.01	3064.32	3543.55	3872.2	4147.99	3884.46	3684.53	3315.06	3387.68	3095.26	3158.53	3388.94	3507.87	3148.46	3085.91	3830.82	-0.0835625	0.383588
Q9BXX0	EMILIN2	587	K.SLN#DTMHR.K	1507.6	1881.64	2591.77	1775.68	1876.91	2089.08	2042.22	1872.82	1699.93	2219.51	2035.07	1622.62	2041.1	1542.32	1526.44	1610.69	1936.83	1829.06	-0.0834131	0.424595
Q8NE01	CNNM3	73	R.LFGPGFAN#SSWSWVAPEGAGCR.E	1376.51	2148.05	1994.03	1972.62	1873.6	2064.15	2316.91	2078.37	2143.76	1864.75	1919.14	1751.94	1701.67	2123.31	1942.36	1920.45	1717.01	2020.15	-0.083229	0.284339
P08603	CFH	1029	K.M*DGASN#VTCINSR.W	2075.75	3344.09	2826.85	1949.54	1776.43	2849.42	1864.51	3210.33	3131.52	2181.49	2522.6	2475.23	2454.41	2814.26	2240.51	2879.97	2408.31	1771.88	-0.0824892	0.562936
Q9Y6R7	FCGBP	5186	R.YLPVN#SSLLTSDCSER.C	781.413	1255.58	1324.53	1536.52	1137.9	1427.46	1605.23	2021.53	1332.92	1472.93	1345.76	1265.69	1145.94	1435.96	1243.04	1367.97	1146.99	1312.6	-0.0819745	0.53906
Q92545	TMEM131	290	R.EADN#HTAFIR.I	501.292	665.147	699.802	672.237	668.858	682.67	767.344	751.789	745.91	790.317	747.094	676.961	654.487	494.555	597.383	603.371	657.051	595.078	-0.0816699	0.353526
Q16363	LAMA4	557	K.N#ASGIYAEIDGAK.S	942.466	1020.04	1186.42	1065.74	1042.9	1091.03	1043.22	1172.31	1238.39	986.317	1254.08	1148.09	1035.07	991.965	903.139	978.895	1004.71	966.573	-0.0807654	0.227671
P04156	PRNP	181	R.YPNQVYYRPM*DEYSNQNNFVHDCVN#ITIK.Q	5626.21	10768.2	10242.6	8416.93	9423.82	11497.3	8449.49	9050.62	11453.2	6638.63	8553.26	8508.9	7791.22	10905.2	9801.9	8626.54	10089.1	9391.11	-0.080742	0.504933
Q9NY15	STAB1	1178	R.SLEAQGN#SSHLDADTVR.H	914.208	1091.55	1114.27	1097.13	1056.21	1113.84	1029.44	1476.33	1128.23	1460.5	1182.09	1037.05	988.204	932.552	922.071	937.917	911.992	1106.73	-0.080237	0.451249
P02751	FN1	1007	K.LDAPTNLQFVN#ETDSTVLVR.W	588.646	1024.14	971.38	818.866	961.681	937.083	875.826	1390.57	1194.13	832.78	1027.34	1020.66	891.486	975.118	844.46	889.752	889.929	918.093	-0.0800081	0.52161
Q8NHP8	PLBD2	465	R.RN#QSLVQDMDSM*VR.L	2119.36	3536.99	3499.78	3510.76	3369.09	3578.35	3785.24	3607.85	3664.82	3235.02	3414.06	3084.41	3237.53	3252.99	3087.34	3144.52	3184.73	3381.68	-0.0797728	0.309547
P05107	ITGB2	116	K.VTLYLRPGQAAAFN#VTFR.R	8984.26	13293.5	12039.5	11548.7	10337.9	10303.4	11622.9	16079.3	11315	13763.2	12604.9	10312.8	9909.45	11278	9557.92	10650.9	9930.26	11850.1	-0.0796375	0.458292
P09668	CTSH	70	K.INAHNNGN#HTFK.M	344.8	410.052	516.217	462.069	433.036	410.271	315.485	521.785	450.4	342.005	484.705	377.16	449.531	423.172	348.827	357.634	465.826	407.986	-0.079538	0.441062
O43157	PLXNB1	1183	R.LTLN#GSK.L	820.177	1383.09	1619.13	1208.61	1307.68	1404.73	1666.37	1310.57	1616.99	1859.64	1511.08	1176.48	1189.65	1031.78	963.368	1298.8	1301.57	1348.25	-0.0789155	0.566805
Q9HCU4	CELSR2	1036	R.NDNPPVLGNFEILFNNYVTN#R.S	428.374	690.986	652.71	649.622	581.456	622.293	754.355	665.831	616.796	587.175	645.315	564.755	551.966	669.608	584.868	616.252	514.214	633.41	-0.0771522	0.355963
Q9Y5I4	PCDHAC2	436	R.VAVYN#ITVTATDGGIPQLTSLR.T	305.004	318.789	312.589	297.117	299.708	327.683	348.179	343.459	357.328	315.679	296.508	280.895	272.474	326.251	332.58	300.242	288.18	345.804	-0.0770056	0.150474
O15394	NCAM2	557	R.SHGVQTMVVLNNLEPN#TTYEIR.V	248.583	395.992	359.307	416.001	401.693	407.457	446.374	427.171	426.48	365.458	367.251	352.934	351.32	388.745	387.444	369.52	351.557	411.551	-0.0769399	0.352044
P40926	MDH2	145	R.DDLFNTNATIVATLTAACAQHCPEAM*ICVIANPVN#STIPITAEVFK.K	624.859	1015.06	1003.43	939.335	920.018	948.189	1064.78	1065.95	945.114	886.663	962.544	859.641	904.426	933.436	874.712	909.797	826.177	927.318	-0.076797	0.314608
O00754	MAN2B1	367	K.AN#LTWSVK.H	1195.85	1290.73	1332.08	1211.7	1190.03	1343.4	1326.51	1835.61	1482.79	1393.85	1525.98	1239.96	1344.93	1235.22	1227.49	1179.84	1202.07	1233.86	-0.0758755	0.384234
P06213	INSR	445	K.HN#LTITQGK.L	924.047	1235.8	1162.17	1227.06	1215.94	1209.16	1261.02	1385.37	1306.9	1133.86	1219.89	1215.95	1123.14	1079.58	1100.97	1207.08	1122.95	1164.57	-0.0758217	0.200481
P08069	IGF1R	747	R.DVMQVAN#TTMSSR.S	2859.83	3961.54	4240.33	4044.34	3873.29	4186.5	4449.93	4418.67	4673.36	4099.1	4453.36	3762.12	3574.23	3908.99	3546.05	3895.47	3832.32	3761.02	-0.0756452	0.31127
P08648	ITGA5	773	K.NLN#NSQSDVVSFR.L	502.6	733.669	615.163	611.525	592.56	631.196	634.334	789.364	649.816	606.292	683.313	579.887	590.271	635.92	579.88	604.428	558.392	627.813	-0.0755883	0.299961
Q8NBL1	POGLUT1	373	K.FLSYN#VTR.R	1307.3	1762.52	1814.68	1954.83	1675.84	1848.64	2061.94	2000.47	1862.71	1780.15	1844.11	1656.51	1701.76	1681.63	1710.27	1602.63	1749.97	1731.39	-0.075499	0.265125
Q92820	GGH	307	K.ALIYQFSPIYTGN#ISSFQQCYIFD.-	74.3123	124.615	103.753	105.337	104.162	126.516	101.086	126.733	117.625	105.831	121.134	99.8152	87.6628	129.469	102.74	93.1148	93.5249	100.839	-0.0752405	0.452344
Q96AE7	TTC17	184	R.VN#LSAPLLPK.E	190.618	315.566	295.894	304.579	284.765	303.198	604.519	298.012	307.942	311.527	297.304	294.05	275.051	309.792	332.968	302.423	315.454	321.028	-0.0741259	0.679704
Q9UGT4	SUSD2	494	R.AQPGTM*SN#GTETR.G	555.409	608.316	683.553	535.132	557.234	535.125	597.765	1177.68	1092.07	635.633	928.697	933.433	744.426	604.118	597.21	564.659	512.546	506.625	-0.0734794	0.730174
P07998	RNASE1	62	R.RN#M*TQGR.C	1986.09	1156.47	1655.62	1504.27	1202.75	1230.97	1109.43	1828.22	1336.15	1045.33	1474.61	1935.02	1840.51	1258.89	1070.93	1258.92	1616.6	870.942	-0.0725681	0.66681
P54793	ARSF	117	R.VIQNLAVPAGLPLN#ETTLAALLK.K	801.891	1044.87	949.794	670.097	1461.01	1470.28	1470.36	1210.12	1139.59	1505.66	922.405	905.592	1345.98	1214.97	983.956	1015.29	783.371	1039.69	-0.0725435	0.663701
Q96PB1	CASD1	175	K.IHN#GSSEALSQYK.M	305.988	446.864	389.225	381.87	417.898	464.562	408.161	387.347	431.533	353.434	434.15	426.651	353.436	223.609	397.699	413.341	413.043	440.232	-0.0724059	0.482536
Q9Y4D7	PLXND1	481	R.APGLTSVAVASVNN#YTAVFLGTVNGR.L	1402.23	2467.19	2219.56	2172.74	2323.17	2304.7	2574.1	2401.64	2305.24	2075.18	2203.53	2093.83	1944.85	2322.94	2176.81	2213.46	1921.19	2233.58	-0.0722456	0.386405
Q13508	ART3	248	R.ITLIPLNEVFQVSQEGAGNNLILQSIN#K.T	249.712	380.923	394.547	326.243	398.879	443.797	372.139	366.35	534.12	319.064	366.565	439.324	278.951	353.17	362.237	406.385	394.863	379.387	-0.0711245	0.551613
Q9NT99	LRRC4B	224	K.DIPN#LTALVR.L	559.783	870.398	870.734	939.602	937.932	924.582	1172.9	1012.94	956.098	860.509	864.319	834.397	905.959	978.875	886.149	856.371	805.675	859.208	-0.0705519	0.456479
P20702	ITGAX	939	K.YLN#FSESEEK.E	3696.22	3477.1	4070.74	3281.84	3280.56	3554.13	3776.45	4182	3531.3	4437.5	4202.7	3232.42	3136.87	3002.42	2844.25	3294.43	3399.14	3737.24	-0.070347	0.422157
Q8IUK5	PLXDC1	80	R.TQLSQDLGGGTLAM*DTLPDN#R.T	1282.55	1706.38	1631.49	1553.83	1546.71	1726.71	1821.02	1777.6	1827.68	1577.94	1634.49	1391.37	1494.89	1763.59	1694.35	1492.03	1479.64	1641.54	-0.0699665	0.283908
Q9BYH1	SEZ6L	328	K.SVN#LSDGELLSIR.G	1283.63	2039.95	2030.27	1989.7	2091.87	2274.04	2444.89	2354.34	2329.06	1700.99	1923.18	1840.5	2037.67	2494.3	2087.3	1953.12	1814.34	2095.59	-0.0698833	0.485383
O75096	LRP4	901	R.QVIISSN#LTWPNGLAIDYGSQR.L	888.486	1471.57	1305.46	1308.28	1269.2	1362.14	1526.14	1389.46	1372.84	1237.55	1225.65	1142.09	1136.38	1467.19	1369.14	1236.02	1155.39	1365.21	-0.0694466	0.402696
P10909	CLU	86	K.KEDALN#ETR.E	14590.5	26251.5	25029.2	24412.4	19458.8	28110.3	22459.1	29291.7	29884.4	47557.6	23081.2	21330.9	32179.7	14860.3	13964.8	16168	18201.3	21840.1	-0.0693689	0.775353
P04844	RPN2	106	R.SNLDPSNVDSLFYAAQASQALSGCEISISN#ETK.D	419.782	618.326	671.071	584.704	566.171	709.108	651.257	750.26	597.689	585.168	634.43	568.672	608.88	656.429	550.988	568.428	559.86	576.924	-0.0686028	0.418165
Q86W47	KCNMB4	90	R.GTSQYPCVQVYVN#NSESNSR.A	2106.24	1870.51	1736.84	1525.75	1663.29	1790.14	1638.81	1718.23	1729.7	1667.58	1709.11	1679.56	1691.63	1804.15	1673.85	1572.71	1585.18	1664.75	-0.0684311	0.197531
P54289	CACNA2D1	92	K.LLSN#RSK.A	64.0255	64.7892	81.4826	69.4954	59.6593	77.6355	62.3029	86.5917	72.5548	66.296	77.2491	76.1158	73.1125	62.3413	56.1969	59.2065	75.6814	63.2261	-0.0673196	0.440655
Q12770	SCAP	590	K.LPEN#QTSPGESPER.G	232.559	358.447	362.65	377.855	374.702	372.664	388.449	378.259	354.624	393.815	358.263	363.959	336.785	307.123	354.715	331.162	313.347	295.617	-0.0670945	0.407897
P98153	DGCR2	149	R.LN#GSLATFSTDQELR.F	1106.04	1667.33	1635.11	1521.72	1413.12	1756.64	1757.58	1713.99	1777.97	1465.54	1469.91	1455.55	1541.52	1553.18	1496.06	1606.87	1568.3	1546.56	-0.0664572	0.364792
Q68CP4	HGSNAT	461	K.YPN#CTGGAAGYIDR.L	2203.3	2246.29	2669.73	1827.12	1947.48	2536.93	2144.17	2266.95	2461.71	2139.45	2148.43	1814.88	2163	1977.14	1987.21	2126.85	2707.61	2347.33	-0.0647995	0.435766
O75096	LRP4	498	R.ANLN#GSNVEEVVSTGLESPGGLAVDWVHDK.L	682.658	1091.71	1322.8	1187.23	1288.53	1572.75	824.655	1243.01	1433	1285.45	1280.83	953.479	944.377	1109.85	1092.19	1169.88	1283.96	1060.18	-0.0645896	0.628247
O76082	SLC22A5	91	R.LATIAN#FSALGLEPGR.D	3268.01	4066.74	4730.72	3373.19	4069.44	4557.01	4333.03	4554.24	4476.5	4415.48	4144.35	3402.48	4106.16	4677.91	3430.15	3809.36	3909.61	3894.76	-0.0645859	0.427869
Q9HBT6	CDH20	542	R.NGQHFYYSLAPEAANNPN#FTIR.D	1629.48	2254.32	2282.83	1995.62	1987.35	2060.3	2411.06	2338.34	2378.77	2189.15	2216.97	1921.43	2064.3	1997.34	1936.4	2146.46	1910.9	2113.28	-0.0642131	0.336657
Q8N6C5	IGSF1	607	K.N#LTLWCR.S	897.616	824.776	905.826	671.94	881.281	657.493	894.469	797.489	915.573	1102.64	758.688	942.019	896.53	702.305	683.542	688.572	694.902	653.22	-0.0641879	0.566411
Q14832	GRM3	292	R.AN#ASFTWVASDGWGAQESIIK.G	766.65	1142.74	1074.91	1074.25	1011.63	1067.83	1305.51	1194.03	1085.75	981.62	1024.5	923.517	983.336	1193.19	1056.07	1021.28	990.088	1128.16	-0.0639434	0.417967
Q16769	QPCT	49	K.NYHQPAILN#SSALR.Q	681.208	1281.04	940.053	1080.53	724.158	1153.73	1097.13	1064.75	1122.85	867.558	938.957	1001.66	979.25	597.304	1072.71	1120.12	1097.65	1074.95	-0.0637452	0.615502
Q9H6X2	ANTXR1	262	K.IN#DSVTLNEKPFSVEDTYLLCPAPILK.E	440.368	599.035	868.455	631.319	1003.16	845.766	593.094	712.084	613.735	802.69	902.601	575.639	748.047	446.891	616.499	682.12	650.997	609.546	-0.0635976	0.68577
P04196	HRG	125	R.VIDFN#CTTSSVSSALANTK.D	2264.81	2954.68	3025.6	2704.53	3148.69	3389.65	3566.28	2686.43	3570.4	2902.15	3649.72	2516.13	2549.13	3126.01	2948.92	2232.12	3297.15	2915.4	-0.0634077	0.533596
Q7Z7M0	MEGF8	217	R.ACDLHLWENQGAGWWHN#VSAR.D	1672.46	2940.47	2545.97	2567.45	2468.24	2906.58	2939.42	2868.96	3092.23	2374.42	2617.53	2429.74	2441.2	2399.71	2712.01	2721.58	2547.27	2731.11	-0.0631027	0.469052
P04275	VWF	2290	R.KVN#CTTQPCPTAK.A	973.103	893.763	974.665	1003.1	609.407	950.516	838.013	1951.68	1333.49	1103.18	996.411	1835.44	705.158	757.856	917.737	1208.63	856.3	739.483	-0.0630689	0.797629
P10619	CTSA	333	R.M*DPPCTN#TTAASTYLNNPYVR.K	3554.2	5267.13	5109.65	5086.26	4886.06	5360.61	5709.13	5566.24	5560.45	5170.55	5050.18	4410.18	4707.85	5175.95	4909.48	4731.23	4820.44	5157.23	-0.0628973	0.367386
P34059	GALNS	204	K.TGEAN#LTQIYLQEALDFIKR.Q	312.78	546.84	663.743	504.168	550.919	647.747	612.423	626.245	623.345	590.732	564.673	500.696	567.907	543.458	515.087	544.063	532.411	512.967	-0.0626455	0.536486
Q9UHL4	DPP7	428	R.RN#LSASVIAVTIQGGAHHLDLR.A	4415.1	5824.37	6201.75	6688.08	6031.96	5784.99	6736.63	6897.42	6650.53	6129.81	5878.2	5253.28	5605.6	6770.26	5986.45	5814.55	5482.72	5967.13	-0.062534	0.392
P33151	CDH5	112	R.LDREN#ISEYHLTAVIVDK.D	710.528	1070.85	1171.57	1184.79	992.644	1125.21	1371.7	1257.99	1241.44	1063.74	1121.77	928.746	957.243	1125.51	1104.23	1024.91	1122.49	1248.64	-0.0625152	0.516053
Q9H156	SLITRK2	84	R.LYPNEFVN#YSNAVTLHLGNNGLQEIR.T	208.643	371.843	346.08	384.537	337.503	382.196	616.095	353.021	402.634	380.164	356.245	286.555	300.568	420.478	406.717	366.1	339.464	402.401	-0.062325	0.686045
P01008	SERPINC1	128	K.LGACN#DTLQQLM*EVFK.F	525.157	801.604	828.47	806.833	800.594	900.673	1011.72	799.049	949.15	782.589	832.051	699.606	793.65	873.091	830.822	700.718	755.079	845.24	-0.0616242	0.503084
Q8N8D7	NKAIN3	99	K.DTDLMTFN#ISVHR.S	1019.61	1197.61	1100.04	1076.4	1003.87	1114.36	1188.13	1018.37	1087.19	1084.26	1081.78	945.996	1055.58	940.691	1040.74	1051.44	1094.35	1107.79	-0.0605401	0.169834
Q8TBP5	FAM174A	83	R.GSEGGN#GSNPVAGLETDDHGGK.A	394.451	542.156	687.921	612.268	637.551	680.664	558.894	747.95	711.106	545.385	661.863	574.706	655.853	565.194	620.221	550.274	622.291	549.873	-0.0600759	0.534039
P26006	ITGA3	969	R.TSIPTINM*EN#K.T	1938.96	3052.25	3272.86	3168.91	3245.98	3601.13	3802.78	3364.52	3331.56	5090.76	4139.68	2186.36	2410.42	2250.75	2331.43	3313.24	2623.59	3262.03	-0.0599137	0.734895
Q9Y287	ITM2B	170	K.CYVIPLN#TSIVM*PPR.N	1940.86	2543.73	2466.06	2439.92	2333.7	2395.8	2777.49	2600.42	2612.14	2327.16	2273.19	2149.74	2248.77	2711.52	2512.19	2327.51	2234.9	2435.2	-0.059269	0.323675
O75882	ATRN	416	K.IDSTGN#VTNELR.V	3143.92	4688.69	4444.77	4150.79	4262.14	4864.96	4087.71	4601.48	4959.81	3583.64	4293	4273.47	4304.09	4637.07	4156.06	4328.42	4172.5	3883.57	-0.0590576	0.416234
P23471	PTPRZ1	105	K.TVEIN#LTNDYR.V	44619.9	66039.4	65509.8	59408.9	66347.5	70071.3	69813.1	70926.9	70101.5	60891.5	69326.9	59304.1	62169.7	65731.4	60040.7	63101.1	60636.9	58487.4	-0.0584682	0.412347
P33151	CDH5	61	K.N#TSLPHHVGK.I	135	271.311	236.896	278.551	211.666	216.266	239.477	259.215	286.337	214.332	263.291	219.293	209.709	197.387	190.308	243.758	239.991	272.001	-0.0583717	0.613752
[truncated: 761 more rows]
