# Supplementary material for: Comprehensive and Site-Specific Characterization of Protein N‑Glycosylation in AD Samples Reveals Its Potential Roles in Protein Aggregation and Synaptic Dysfunction
Source: Anal Chem. 2025 Oct 3;97(40):21873–82. doi: 10.1021/acs.analchem.5c02455 (PMC12529471; doi:10.1021/acs.analchem.5c02455)
Supplement: Supplementary file 9 [file ac5c02455_si_009.xlsx]

## Sheet: Sheet1
Table S8- Identified N-glycosylation sites located within APRs
Uniprot ID	Gene	Site	Glycopeptide
P17948	FLT1	547	R.N#ISFYITDVPNGFHVNLEK.M
P47869	GABRA2	38	K.NN#ITIFTR.I
Q14956	GPNMB	93	R.VQAVLTSDSPALVGSN#ITFAVNLIFPR.C
Q9ULB1	NRXN1	125	R.N#TTLFIDQVEAK.W
P17948	FLT1	417	K.N#LTATLIVNVKPQIYEK.A
P05362	ICAM1	145	R.AN#LTVVLLR.G
Q96PB7	OLFM3	465	R.ALYAWNNGHQVLFN#VTLFHIIK.T
P34903	GABRA3	63	K.HAPDIPDDSTDN#ITIFTR.I
Q13255	GRM1	223	K.RYN#WTYVSAVHTEGNYGESGM*DAFK.E
Q12879	GRIN2A	340	K.ASCYGQM*ERPEVPM*HTLHPFM*VN#VTWDGK.D
P01903	HLA-DRA	143	K.FTPPVVN#VTWLR.N
Q8IWT1	SCN4B	113	K.MNN#ISIVLR.D
Q13634	CDH18	455	K.VLDREETPWYN#ITVTASEIDNPDLLSHVTVGIR.V
Q9UM22	EPDR1	182	K.DCYPVQETFTIN#YSVILSTR.F
Q9Y5G7	PCDHGA6	419	R.LVTNAALDREEVFLYN#ITVTATDK.G
Q92542	NCSTN	435	R.N#ISGVVLADHSGAFHNK.Y
Q96T83	SLC9A7	145	R.AFSTLLVN#VSGK.F
Q7Z408	CSMD2	680	K.RGFN#ITFTTFR.H
Q86VZ4	LRP11	291	R.SSDN#VSVTVLR.A
O15031	PLXNB2	1068	K.VVFLSPAVPEEPEAYN#LTVLIEM*DGHR.A
O14773	TPP1	286	R.AGIEASLDVQYLMSAGAN#ISTWVYSSPGR.H
P58417	NXPH1	146	K.IVDHGN#GTFSVYFR.H
Q8WTR4	GDPD5	374	R.SSFIN#VTLEAVLHSGFPQHQVM*WLPSR.Q
Q86WK6	AMIGO1	264	K.KLHNVFN#LSFLNCGEYK.E
P01009	SERPINA1	271	K.YLGN#ATAIFFLPDEGK.L
P80188	LCN2	85	K.SYN#VTSVLFR.K
O60486	PLXNC1	692	R.ASN#ITMILK.G
P55285	CDH6	455	R.ETLLWHN#ITVIATEINNPK.Q
P41594	GRM5	210	K.RYN#WTYVSAVHTEGNYGESGM*EAFK.D
Q05586	GRIN1	203	K.N#VTALLM*EAK.E
Q92854	SEMA4D	419	K.DVN#YTQIVVDR.T
Q15904	ATP6AP1	273	R.ILFWAQN#FSVAYK.D
Q7Z3B1	NEGR1	286	R.SILTVTN#VTQEHFGNYTCVAANK.L
Q9NZC3	GDE1	168	R.EAVAECLNHN#LTIFFDVK.G
Q7L0J3	SV2A	548	R.N#CTFINTVFYNTDLFEYK.F
Q14982	OPCML	285	R.M*STLTFFN#VSEK.D
Q9HCM2	PLXNA4	1180	K.LN#YTVLVGEKPCTVTVSDVQLLCESPNLIGR.H
Q13224	GRIN2B	341	R.YLIN#VTFEGR.N
Q99784	OLFM1	473	R.ALYAWNNGHQILYN#VTLFHVIR.S
O94779	CNTN5	931	K.TRGN#ESFVILTGLEGNTLYHFTVR.A
P42658	DPP6	404	R.AQN#VSILTLCDATTGVCTK.K
P50895	BCAM	439	R.TQN#FTLLVQGSPELK.T
P26006	ITGA3	926	R.AHCVWLECPIPDAPVVTN#VTVK.A
P42261	GRIA1	406	K.FVPAATDAQAGGDNSSVQN#R.T
Q8TAB3	PCDH19	546	K.DGGLPSLQSN#ATVR.V
Q9NT68	TENM2	948	R.GQVVTTDGTPLVGVN#VSFVK.Y
P51688	SGSH	264	R.DAGVLN#DTLVIFTSDNGIPFPSGR.T
Q13449	LSAMP	300	K.LGVTN#ASLVLFRPGSVR.G
Q6P995	FAM171B	213	K.LPDNHHISN#VTGYLTVLQQFLK.V
Q969V3	NCLN	428	R.VIYN#LTEK.G
Q8IUK8	CBLN2	110	R.STNHEPSEM*SN#R.T
Q8TDW7	FAT3	800	R.EHTDLYLLN#ITIYDLGNPQK.S
P01876	IGHA1	340	R.LAGKPTHVN#VSVVMAEVDGTCY.-
Q9Y6N8	CDH10	456	R.ELSQWHN#LTVIAAEINNPK.E
Q86UX2	ITIH5	231	R.GEDDSGPPPSTVINQN#ETFANIIFKPTVVQQAR.I
Q8TDW7	FAT3	3619	K.YVLN#VSVSDGR.F
Q96ID5	IGSF21	165	R.YQAQN#FTLVCIVSGGKPAPM*VYFK.R
Q9HC56	PCDH9	754	R.LVVN#ISDLGYPK.S
Q8N608	DPP10	342	R.AQN#ISILTVCETTTGACSK.K
Q15223	NECTIN1	202	R.NPN#GTVTVISR.Y
P26006	ITGA3	511	R.RN#ITLAYTLEADRDR.R
Q6UXZ4	UNC5D	117	K.VREVFIN#VTR.Q
P25391	LAMA1	665	R.DQLM*TVLAN#VTHLLIR.A
P40189	IL6ST	553	R.N#YTIFYR.T
Q9ULB5	CDH7	449	K.SLDRETNAIHN#ITVLAM*ESQNPSQVGR.G
P00533	EGFR	444	K.QHGQFSLAVVSLN#ITSLGLR.S
Q9Y231	FUT9	153	K.SGIEHLFN#LTLTYR.R
Q16363	LAMA4	315	R.HVNEIN#ATIYLLK.T
Q6P995	FAM171B	108	R.QYLSQAVVEVFVN#YTK.T
Q9H6U8	ALG9	593	R.AFYVPFLSDQYTVYVN#YTILKPR.K
Q9UIW2	PLXNA1	1187	R.LN#YTVLIGSTPCTLTVSETQLLCEAPNLTGQHK.V
Q9UHC6	CNTNAP2	379	K.KLEPSNVGNLSFSCVEPYTVPVFFN#ATSYLEVPGR.L
P25391	LAMA1	1991	R.QTN#ESLLILR.A
P42785	PRCP	47	K.N#YSVLYFQQK.V
Q9P232	CNTN3	193	K.VEPSDVGN#YTCVVTSM*VTNAR.V
Q8N766	EMC1	370	K.DSLACFN#QTYTINLYLVETGRR.L
P16284	PECAM1	84	K.DDVLFYN#ISSMK.S
P55286	CDH8	463	R.ELSVWHN#ITIIATEIR.N
P02786	TFRC	251	K.KDFEDLYTPVN#GSIVIVR.A
O60477	BRINP1	599	R.LQNSQCYN#WTLLLGNR.W
P16278	GLB1	464	R.NNVITLN#ITGK.A
P55290	CDH13	598	K.N#LSVVILGASDK.D
P55283	CDH4	412	R.VETVVAN#LTVMDR.D
Q9HDC9	APMAP	160	R.AGPN#GTLFVADAYK.G
P14415	ATP1B2	96	K.TENLDVIVN#VSDTESWDQHVQK.L
O75976	CPD	867	K.SEGAIQVN#FTLVR.S
Q96PQ0	SORCS2	158	K.GDATHNQAM*VHWTGEN#SSVILILTK.Y
Q14314	FGL2	179	K.VAN#LTFVVNSLDGK.C
P02750	LRG1	186	R.KLPPGLLAN#FTLLR.T
Q96PQ0	SORCS2	830	K.AM*YVN#LTLTGEPIR.H
Q9P121	NTM	284	K.LIFFN#VSEHDYGNYTCVASNK.L
Q96J42	TXNDC15	293	K.IFIFN#QTGIEAK.K
Q92854	SEMA4D	613	K.NLLIFN#LSEGDSGVYQCLSEER.V
P25391	LAMA1	2244	K.SPGTANVLDVNN#STLM*FVGGLGGQIK.K
Q9H6L2	TMEM231	221	R.N#VTTVLNDPNPIWLVGR.A
Q92673	SORL1	2092	K.M*GHN#YTFTVQAR.C
Q9NS62	THSD1	304	R.TIFN#CTLFDM*GK.N
Q9HC56	PCDH9	347	R.ATVTIN#VTDVNDNPPNIDLR.Y
P26012	ITGB8	402	K.VQVENQVQGIYFN#ITAICPDGSR.K
P28845	HSD11B1	162	K.QSN#GSIVVVSSLAGK.V
P16144	ITGB4	327	K.HNIIPIFAVTN#YSYSYYEK.L
Q12913	PTPRJ	376	R.TNAIQVFDVTAVN#ISATSLTLIWK.V
P33151	CDH5	362	R.AQVIIN#ITDVDEPPIFQQPFYHFQLK.E
P55287	CDH11	455	K.TTKPLDREETAWLN#ITVFAAEIHNR.H
Q96KA5	CLPTM1L	101	R.NN#GTLYAYIFLHHAGVLPWHDGK.Q
P19022	CDH2	402	R.VDIIVAN#LTVTDKDQPHTPAWNAVYR.I
P08069	IGF1R	640	K.WNPPSLPNGN#LSYYIVR.W
Q9HCU4	CELSR2	2323	R.TKPICVFWN#HSILVSGTGGWSAR.G
P42702	LIFR	426	R.SQSTILVN#ITEK.V
O95754	SEMA4F	64	R.FAVPHTYN#YSVLLVDPASHTLYVGAR.D
Q9Y6R7	FCGBP	1317	R.VITVQVAN#FTLR.L
Q9Y5I4	PCDHAC2	436	R.VAVYN#ITVTATDGGIPQLTSLR.T
P06213	INSR	651	K.WKPPSDPNGN#ITHYLVFWER.Q
P22897	MRC1	1205	K.TAHCN#ESFYFLCK.R
P15151	PVR	120	R.VEDEGN#YTCLFVTFPQGSR.S
Q5VW38	GPR107	70	K.DGYM*VVN#VSSLSLNEPEDK.D
Q9BZR6	RTN4R	82	R.N#LTILWLHSNVLAR.I
Q6YHK3	CD109	1086	R.GISDN#YTLALITYALSSVGSPK.A
Q12913	PTPRJ	431	R.SSTFYN#ITVCPVLGDIEGTPGFLQVHTPPVPVSDFR.V
P11717	IGF2R	1757	K.HFN#YTSLIAFHCK.R
P78324	SIRPA	319	K.DGTYNWMSWLLVN#VSAHRDDVK.L
Q9NZ53	PODXL2	395	K.NYIILN#MTENIDCEVFR.Q
Q96JJ7	TMX3	313	R.DFQFGHM*DGNDYINTLLM*DELTVPTVVVLN#TSNQQYFLLDR.Q
Q9UN67	PCDHB10	436	K.TEHN#ITVLVSDVNDNAPAFTQTSYTLFVR.E
P11215	ITGAM	801	R.EFN#VTVTVR.N
P24158	PRTN3	174	R.VGAHDPPAQVLQELN#VTVVTFFCRPHNICTFVPR.R
Q9NPR2	SEMA4B	69	R.FEAEHISN#YTALLLSR.D
Q92823	NRCAM	802	R.QKDGDDEWTSVVVAN#VSK.Y
Q14517	FAT1	1551	R.IVVN#VSDTNDHAPWFTASSYK.G
P23471	PTPRZ1	324	K.EEIHEAVCSSEPENVQADPEN#YTSLLVTWERPR.V
Q9H0U3	MAGT1	71	K.APPRN#YSVIVM*FTALQLHR.Q
P01042	KNG1	294	K.LNAENN#ATFYFK.I
Q92629	SGCD	108	R.N#VTVNILNDQTK.V
Q92859	NEO1	470	R.TPASDPHGDN#LTYSVFYTK.E
Q8TEM1	NUP210	926	R.EGSGYFFLN#TSTADVVK.V
Q99571	P2RX4	184	K.AAEN#FTLLVK.N
P43307	SSR1	191	K.DLNGNVFQDAVFN#QTVTVIER.E
P15144	ANPEP	681	K.VPVTLALN#NTLFLIEER.Q
O60568	PLOD3	63	R.SAEFFN#YTVR.T
Q9H2E6	SEMA6A	434	K.IAVDTAAGPYQN#HTVVFLGSEK.G
Q6YHK3	CD109	68	K.TASN#LTVSVLEAEGVFEK.G
P78357	CNTNAP1	518	K.VDGQLVN#LTLVEGR.R
O00462	MANBA	280	K.RIVELFVN#ISK.N
Q13740	ALCAM	361	R.N#ATVVWMK.D
Q10588	BST1	95	K.VALDKDPCSVLPSDYDLFIN#LSR.H
Q8NBN3	TMEM87A	79	K.FDGEPCDLSLN#ITWYLK.S
O95477	ABCA1	521	K.LEPIATEVWLIN#K.S
P01023	A2M	1424	K.VSN#QTLSLFFTVLQDVPVR.D
Q8TEM1	NUP210	337	R.LPN#STIYVVEPGYLGFTVHPGDR.W
P05155	SERPING1	352	K.VGQLQLSHN#LSLVILVPQNLK.H
P51884	LUM	160	K.LGSFEGLVN#LTFIHLQHNR.L
P23515	OMG	234	K.QN#ITYLLK.W
P54803	GALC	379	K.GGSYVALTDGLGN#LTIIIETM*SHK.H
P48551	IFNAR2	192	K.GNMSGN#FTYIIDK.L
P17301	ITGA2	1074	K.GEYFVN#VTTR.I
O15118	NPC1	70	K.DGYDLVQELCPGFFFGN#VSLCCDVR.Q
P14384	CPM	363	K.YGEYYLLLLPGSYIIN#VTVPGHDPHITK.V
P17301	ITGA2	343	R.YFFN#VSDEAALLEK.A
Q16880	UGT8	442	K.DQPGHPVN#R.T
P17301	ITGA2	1057	R.TASCSN#VTCWLK.D
Q13201	MMRN1	1020	K.KPTVN#LTTVLIGR.T
