# Supplementary material for: Comprehensive and Site-Specific Characterization of Protein N‑Glycosylation in AD Samples Reveals Its Potential Roles in Protein Aggregation and Synaptic Dysfunction
Source: Anal Chem. 2025 Oct 3;97(40):21873–82. doi: 10.1021/acs.analchem.5c02455 (PMC12529471; doi:10.1021/acs.analchem.5c02455)
Supplement: Supplementary file 10 [file ac5c02455_si_010.xlsx]

## Sheet: Sheet1
Table S9- Identified N-glycosylation sites from synaptic glycoproteins
Uniprot ID	Gene	Site	Glycopeptide
O95631	NTN1	417	K.TCN#QTTGQCPCK.D
Q05586	GRIN1	440	K.KVICTGPN#DTSPGSPR.H
P55286	CDH8	473	R.N#HSQISR.V
Q9UJQ1	LAMP5	127	K.ESHN#M*SK.G
Q9Y4C0	NRXN3	757	R.INCN#SSK.G
P48167	GLRB	242	K.KEDIEYGN#CTK.Y
P32004	L1CAM	671	K.VPGN#QTSTTLK.L
O60241	ADGRB2	560	K.CPPN#ASGSASR.R
Q9Y698	CACNG2	48	K.SVSEN#ETSK.K
P14867	GABRA1	38	K.DN#TTVFTR.I
P18507	GABRG2	129	R.LKFN#STIK.V
Q15818	NPTX1	193	K.GGPRN#DTEER.V
P32004	L1CAM	294	R.VTYQNHN#K.T
Q9UMF0	ICAM5	796	R.APPGALNIGLSSNN#STLSVAGAM*GSHGGEYECAATNAHGR.H
Q9UMF0	ICAM5	795	R.APPGALNIGLSSN#NSTLSVAGAMGSHGGEYECAATNAHGR.H
Q9UMF0	ICAM5	764	R.TVTVGVEYRPVVAELAASPPGGVRPGGN#FTLTCR.A
Q9UMF0	ICAM5	646	R.VLAPGIYVCN#ATNR.H
Q93050	ATP6V0A1	488	K.SLNIFGSSWSVRPMFTYN#WTEETLR.G
Q05586	GRIN1	771	K.QN#VSLSILK.S
P32004	L1CAM	726	K.GEGN#ETTNMVITWKPLR.W
P32004	L1CAM	479	R.FFPYAN#GTLGIR.D
P18507	GABRG2	247	R.N#TTEVVK.T
Q9UBS5	GABBR1	440	R.SISN#M*TSQEFVEK.L
P47869	GABRA2	38	K.NN#ITIFTR.I
Q7L0J3	SV2A	573	R.LIN#STFLHNK.E
O00555	CACNA1A	283	R.TCPN#GTK.C
P32004	L1CAM	825	K.GPEPQVTIGYSGEDYPQAIPELEGIEILN#SSAVLVK.W
O60359	CACNG3	48	K.STSDN#ETSR.K
Q9UMF0	ICAM5	583	R.FEEPSCPSN#WTWVEGSGR.L
P14867	GABRA1	138	K.SVAHN#M*TM*PNK.L
P32004	L1CAM	849	R.GYN#VTYWR.E
Q9UBS5	GABBR1	502	R.LEDFNYNN#QTITDQIYR.A
Q05586	GRIN1	350	K.FAN#YSIM*NLQNR.K
Q9HCM2	PLXNA4	442	K.N#HSLAFVGTK.S
Q9Y4C0	NRXN3	1257	K.IN#GSVR.L
Q9UBS5	GABBR1	482	K.RHPEETGGFQEAPLAYDAIWALALALN#K.T
P48167	GLRB	54	R.VPAN#STSNILNR.L
Q9NY47	CACNA2D2	861	K.VLASN#R.T
O94813	SLIT2	623	R.ITCVGN#DSFIGLSSVR.L
Q05586	GRIN1	368	R.KLVQVGIYN#GTHVIPNDRK.I
Q9UJQ1	LAMP5	53	R.EN#GTTCLMAEFAAK.F
Q15818	NPTX1	154	K.TRLENLEQYSRLN#SSSQTNSLK.D
Q9UMF0	ICAM5	54	R.GGSLWLN#CSTNCPRPER.G
P54764	EPHA4	235	R.GSCVN#NSEEK.D
O60242	ADGRB3	779	R.N#YTVINSK.I
P48169	GABRA4	47	K.LCTEN#FTR.I
Q9ULB1	NRXN1	125	R.N#TTLFIDQVEAK.W
Q5T848	GPR158	98	K.RAN#CSGR.Y
P42263	GRIA3	380	R.RTN#YTIDVYEM*K.V
P32004	L1CAM	247	R.LLFPTN#SSSHLVALQGQPLVLECIAEGFPTPTIK.W
Q15904	ATP6AP1	170	K.LN#ASLPALLLIR.L
Q9UMF0	ICAM5	303	R.QLVCN#VTLGGENR.E
O15230	LAMA5	95	K.LVGGPVAGGDPN#QTIR.G
Q14416	GRM2	402	R.ALCPN#TTR.L
Q9H2X9	SLC12A5	314	K.SAFDPPNFPICLLGN#R.T
Q9H2X9	SLC12A5	362	R.NN#VTEIQGIPGAASGLIK.E
Q9H2X9	SLC12A5	351	R.FLN#ATCDEYFTR.N
Q7L1I2	SV2B	516	R.FIN#STFLEQK.E
Q9HAR2	ADGRL3	830	R.LLTTN#K.T
P41594	GRM5	382	K.TCN#SSLTLK.T
Q14643	ITPR1	2512	R.VESGEN#CSSPAPR.E
Q86VH4	LRRTM4	126	K.ITYLHN#K.T
P28472	GABRB3	105	K.RLAYSGIPLN#LTLDNR.V
P42262	GRIA2	370	K.RIN#YTINIMELK.T
Q9H2X9	SLC12A5	333	K.LAWEGN#ETVTTR.L
P48169	GABRA4	157	R.N#GTILYTMR.L
P34903	GABRA3	176	R.LVDN#GTLLYTMR.L
P42658	DPP6	319	R.LAYAAIN#DSR.V
Q05586	GRIN1	276	K.N#ESAHISDAVGVVAQAVHELLEK.E
Q9BY67	CADM1	101	R.FQLLN#FSSSELK.V
O75899	GABBR2	90	R.GVLPAVELAIEQIRN#ESLLRPYFLDLR.L
Q13224	GRIN2B	444	R.IVTEN#KTDEEPGYIK.K
O94779	CNTN5	540	R.ILN#ASK.S
O15230	LAMA5	243	R.IVPLENGEIVVSLVNGRPGAM*N#FSYSPLLR.E
Q9P2U8	SLC17A6	101	R.CNLGVAIVDMVNN#STIHR.G
Q9Y639	NPTN	197	R.KN#ASNM*EYR.I
P34903	GABRA3	163	K.SVAHN#M*TTPNK.L
P24043	LAMA2	1810	K.N#M*TALEK.K
Q7L1I2	SV2B	441	K.VFFGEHVYGATIN#FTMENQIHQHGK.L
Q8TBG9	SYNPR	38	K.TESN#LSIDIAFAYPFR.L
Q96NI6	LRFN5	330	K.LISN#ATR.S
P24043	LAMA2	470	K.ACN#CSGLGSK.N
P55268	LAMB2	1308	R.LALN#LTLR.Q
Q07954	LRP1	2521	R.AVN#SSCR.A
P11047	LAMC1	650	K.LLNN#LTSIK.I
Q12879	GRIN2A	75	R.TLWGPEQAAGLPLDVNVVALLM*N#R.T
Q16827	PTPRO	733	K.SLFAVN#K.T
P24043	LAMA2	89	R.ICNQN#SSNPNQR.H
P32004	L1CAM	100	K.EELGVTVYQSPHSGSFTITGN#NSNFAQR.F
Q05586	GRIN1	300	K.EN#ITDPPR.G
P42658	DPP6	813	K.AN#YSLQIYPDESHYFTSSSLK.Q
Q8TBG9	SYNPR	33	R.LSVDCVN#KTESNLSIDIAFAYPFR.L
Q14982	OPCML	70	R.VAWLN#R.S
P58417	NXPH1	68	R.GKEN#DTDLDLR.Y
A6NL88	SHISA7	59	R.LTGALTGGGGAASPGAN#GTR.T
P47870	GABRB2	104	K.RLSYNVIPLN#LTLDNR.V
O15230	LAMA5	2196	R.GIN#ASSM*AWAR.L
Q86UE6	LRRTM1	130	K.ELTLSSNQITQLPN#TTFRPM*PNLR.S
P24043	LAMA2	1700	K.LN#ETLGTR.D
P48547	KCNC1	220	R.FNPIVN#KTEIENVR.N
Q7Z3B1	NEGR1	155	K.IYDISNDM*TVNEGTN#VTLTCLATGKPEPSISWR.H
Q9ULB1	NRXN1	190	R.VN#SSQVLPVDSGEVK.L
O95206	PCDH8	464	R.IAEYN#LTLVAEDR.G
Q9Y639	NPTN	229	K.AN#ATIEVK.A
Q7Z553	MDGA2	610	K.SLSNENYGVYN#CSIINEAGAGR.C
P32004	L1CAM	1071	K.GGASLSPQYVSYN#QSSYTQWDLQPDTDYEIHLFK.E
Q9UIW2	PLXNA1	77	K.LSGN#LTLLR.A
P48169	GABRA4	144	K.SVSHN#MTAPNK.L
Q9HAR2	ADGRL3	608	R.N#LTPGGK.D
Q9NT68	TENM2	1267	R.N#VTSILELR.N
Q9H6B4	CLMP	74	R.HVYNN#LTEEQK.G
Q12879	GRIN2A	380	K.VGKWEN#HTLSLR.H
Q7L1I2	SV2B	446	K.VFFGEHVYGATIN#FTM*ENQIHQHGK.L
Q86VH5	LRRTM3	126	R.ISYFLN#NTFRPVTNLR.N
Q5R3F8	ELFN2	371	R.RFN#HTCLTFTTR.D
P48058	GRIA4	371	R.RVN#YTMDVFELK.S
O75899	GABBR2	389	R.IQDFN#YTDHTLGR.I
Q9ULB1	NRXN1	1223	R.SGGN#ATLQVDSWPVIER.Y
Q8IZS8	CACNA2D3	1035	R.YN#ESLK.C
P32004	L1CAM	777	R.GPWQEQIVSDPFLVVSN#TSTFVPYEIK.V
Q9BY67	CADM1	308	K.TDN#GTYR.C
O94813	SLIT2	66	R.LDLNGNN#ITR.I
O94779	CNTN5	397	K.LN#DTQLDSGSPLR.W
Q13224	GRIN2B	74	R.VELVAM*N#ETDPK.S
Q9Y4C0	NRXN3	1189	R.NGGN#ATLQVDNWPVNEHYPTGR.Q
P34903	GABRA3	63	K.HAPDIPDDSTDN#ITIFTR.I
Q9UBS5	GABBR1	84	K.CLAN#GSWTDM*DTPSR.C
Q9UIW2	PLXNA1	701	R.VN#VSEDCPQILPSTQIYVPVGVVKPITLAAR.N
Q99784	OLFM1	103	K.VQN#M*SQSIEVLDRR.T
O15230	LAMA5	2707	R.GVHN#ASLALSASIGR.V
Q7Z553	MDGA2	504	R.IVN#VSR.E
P18505	GABRB1	105	K.RLSYSGIPLN#LTLDNR.V
Q9Y639	NPTN	284	K.KENGM*PM*DIVN#TSGR.F
P32004	L1CAM	931	R.GSGPASEFTFSTPEGVPGHPEALHLECQSN#TSLLLR.W
P41594	GRM5	88	R.INSDPTLLPN#ITLGCEIR.D
Q7L1I2	SV2B	491	K.N#CTIESTIFYNTDLYEHK.F
Q08722	CD47	34	K.SVEFTFCN#DTVVIPCFVTNM*EAQNTTEVYVK.W
Q7L0J3	SV2A	498	R.VEHVTFN#FTLENQIHR.G
P32004	L1CAM	1105	R.HQM*AVKTN#GTGR.V
Q14982	OPCML	293	K.DYGN#YTCVATNK.L
Q9UMF0	ICAM5	214	R.AELDLRPHGLGLFEN#SSAPR.E
O94910	ADGRL1	742	K.VVFILYNNLGLFLSTEN#ATVK.L
P78509	RELN	3015	R.HDYILLPEDALTN#TTR.L
O94933	SLITRK3	68	K.GFTN#ISQITEFWSRPFK.L
Q9NY47	CACNA2D2	624	R.N#YTWVPIR.S
Q05586	GRIN1	471	R.TM*N#FTYEVHLVADGK.F
O15230	LAMA5	1330	R.VWQGHAN#ASFCPHGYGCR.T
Q86VH5	LRRTM3	357	K.N#YSICGK.S
Q07954	LRP1	2620	R.CRDGTCIGN#SSR.C
Q16478	GRIK5	394	R.EIGVWYSN#R.T
Q16478	GRIK5	285	R.SLN#M*SWR.E
Q13224	GRIN2B	688	R.FGTVPN#GSTER.N
O15230	LAMA5	1555	K.CRPN#VTGR.R
Q13224	GRIN2B	491	K.KIN#GTWNGM*IGEVVM*K.R
P41594	GRM5	445	K.TN#FTGVSGDTILFDENGDSPGRYEIMNFK.E
Q13002	GRIK2	423	K.GKPAN#ITDSLSNR.S
Q13255	GRM1	223	K.RYN#WTYVSAVHTEGNYGESGM*DAFK.E
O15230	LAMA5	2423	K.QELSRDN#ATLQATLHAAR.D
Q9Y639	NPTN	171	R.DSPVLPVTLQCN#LTSSSHTLTYSYWTK.N
P24043	LAMA2	2868	R.SKQEGILYVDGASN#R.T
P54289	CACNA2D1	998	K.SFSGVLDCGN#CSR.I
Q92823	NRCAM	1115	K.EIVN#GSR.S
P32004	L1CAM	876	K.DHVVVPAN#TTSVILSGLRPYSSYHLEVQAFNGR.G
Q6P995	FAM171B	113	K.TN#STVTK.S
O94779	CNTN5	816	R.RHELVIAWEPVSEEFQNGEGFGYIVAFRPN#GTR.G
O15230	LAMA5	2568	R.AQQLLAN#STALEEAM*LQEQQR.L
O15230	LAMA5	2209	R.LN#ASIADLQSQLR.S
Q99250	SCN2A	340	K.SHFYFLEGQNDALLCGN#SSDAGQCPEGYICVK.A
P55268	LAMB2	1249	R.N#TSAASTAQLVEATEELRR.E
Q12879	GRIN2A	340	K.ASCYGQM*ERPEVPM*HTLHPFM*VN#VTWDGK.D
Q9UBS5	GABBR1	514	R.AM*N#SSSFEGVSGHVVFDASGSR.M
Q86VH4	LRRTM4	58	K.IVYCESHAFADIPEN#ISGGSQGLSLR.F
Q13255	GRM1	98	K.INADPVLLPN#ITLGSEIR.D
O60486	PLXNC1	871	K.ENDNFN#ISKK.D
Q9HCM2	PLXNA4	1135	K.TN#FTYYPNPVFEAFGPSGILELKPGTPIILK.G
Q07954	LRP1	3858	K.THN#TCK.A
Q9NQS3	NECTIN3	125	K.N#YSLNDATITLHNIGFSDSGK.Y
O15230	LAMA5	3107	R.LN#TTGVSAGCTADLLVGR.A
Q7Z3B1	NEGR1	73	K.GAWLN#R.S
Q92823	NRCAM	1019	K.NLN#FSTR.Y
Q9HC56	PCDH9	450	K.IVASDSGKPSLN#QTALVR.V
Q9BY67	CADM1	67	K.DVTVIEGEVATISCQVN#KSDDSVIQLLNPNR.Q
P11047	LAMC1	576	K.QVLSYGQN#LSFSFR.V
O95490	ADGRL2	731	R.SLGQFLSTEN#ATIK.L
O60242	ADGRB3	828	K.TN#ESLGTWSTQGCK.T
O96005	CLPTM1	295	K.DYYPIN#ESLASLPLR.V
P18507	GABRG2	52	K.SDDDYEDYASN#K.T
Q15223	NECTIN1	72	K.STN#GSK.Q
Q9BY67	CADM1	165	K.DTAVEGEEIEVN#CTAMASKPATTIR.W
Q16827	PTPRO	712	R.GSN#TSM*LR.L
Q15904	ATP6AP1	261	K.QPVSPVIHPPVSYN#DTAPR.I
Q9UMF0	ICAM5	195	R.REDHGAN#FSCR.A
P11047	LAMC1	1107	R.VN#NTLSSQISR.L
Q15303	ERBB4	358	K.FIN#CTK.I
Q16620	NTRK2	178	K.SSPDTQDLYCLN#ESSK.N
Q96FE5	LINGO1	144	K.LIPLGVFTGLSN#LTK.L
P11047	LAMC1	1395	K.IPAIN#QTITEANEK.T
Q92542	NCSTN	435	R.N#ISGVVLADHSGAFHNK.Y
Q9P2E7	PCDH10	582	R.N#GTPAR.E
O15394	NCAM2	445	K.N#TTNLK.T
P42262	GRIA2	256	K.IQFGGAN#VSGFQIVDYDDSLVSK.F
Q9HCM2	PLXNA4	1007	R.RSPSYIVCN#TTSSDEVLEM*K.V
Q7Z408	CSMD2	680	K.RGFN#ITFTTFR.H
P42261	GRIA1	363	R.TN#YTLHVIEMK.H
Q05586	GRIN1	239	R.AAAM*LN#M*TGSGYVWLVGER.E
Q9UMF0	ICAM5	137	R.TFQRPDRVELM*PLPPWQPVGEN#FTLSCR.V
O15230	LAMA5	2501	R.LVEAAEAHAQQLGQLALN#LSSIILDVNQDR.L
Q07954	LRP1	114	R.ELQGN#CSR.L
Q9NT68	TENM2	1773	R.NSYQLCNN#GTLR.V
P58417	NXPH1	146	K.IVDHGN#GTFSVYFR.H
P32004	L1CAM	490	R.DLQAN#DTGR.Y
Q16478	GRIK5	735	R.RLNCN#LTQIGGLLDTK.G
Q13224	GRIN2B	348	R.N#LSFSEDGYQMHPK.L
P31644	GABRA5	207	K.FGSYAYPNSEVVYVWTN#GSTK.S
O60242	ADGRB3	540	K.RTPAGDLAFNQCPLN#ATGTTSR.R
Q15223	NECTIN1	297	K.GVEAQN#R.T
O15230	LAMA5	2303	R.TLSELMSQTGHLGLAN#ASAPSGEQLLR.T
Q14831	GRM7	486	R.YDIFQYQTTN#TSNPGYR.L
Q9UKZ4	TENM1	1781	K.GN#VSAFER.R
Q9H1V8	SLC6A17	186	R.N#GSVAVVEAECEK.S
Q07954	LRP1	3264	K.TTGTN#K.T
P10909	CLU	145	R.QLEEFLN#QSSPFYFWMNGDR.I
P32004	L1CAM	979	R.THN#LTDLSPHLR.Y
P32004	L1CAM	588	R.LVIHSLDYSDQGN#YSCVASTELDVVESR.A
O14522	PTPRT	547	K.LRN#ETHHLFVGLYPGTTYSFTIK.A
P0C7U0	ELFN1	122	R.LRN#LTEGMLR.G
O15230	LAMA5	3287	R.VFDLQQNLGSVN#VSTGCAPALQAQTPGLGPR.G
P11047	LAMC1	1241	K.N#ISQDLEK.Q
P24043	LAMA2	303	R.ACPLDPATN#K.S
O75899	GABBR2	453	K.VGEYNAVADTLEIIN#DTIR.F
Q13936	CACNA1C	328	R.QCQN#GTVCKPGWDGPK.H
O94910	ADGRL1	531	R.GPDLSN#CTSPWVNQVAQK.I
Q99808	SLC29A1	48	R.LDMSQN#VSLVTAELSK.D
P54289	CACNA2D1	324	K.DAVNN#ITAK.G
Q13936	CACNA1C	1436	K.IALN#DTTEINR.N
O14786	NRP1	150	K.RGPECSQN#YTTPSGVIK.S
Q9P0K1	ADAM22	519	R.ETCSGN#SSQCAPNIHK.M
P24043	LAMA2	2893	K.KADILDVVGMLYVGGLPIN#YTTR.R
O14514	ADGRB1	607	R.N#ATGLILR.R
Q07954	LRP1	3953	R.GVTHLN#ISGLK.M
P50897	PPT1	212	R.GIN#ESYK.K
Q16827	PTPRO	154	R.VN#ISYWEGK.D
P78509	RELN	2961	R.IGSENN#M*TSCHRPICR.K
Q7Z553	MDGA2	703	K.GELITYN#LTELIKPEAYEVR.L
Q9UBS5	GABBR1	409	K.IYDPSIN#CTVDEM*TEAVEGHITTEIVM*LNPANTR.S
P11047	LAMC1	1223	R.TLAGEN#QTAFEIEELNR.K
O60486	PLXNC1	548	R.ELCQN#K.S
Q16288	NTRK3	79	R.N#ITSIHIENWR.S
Q9NT68	TENM2	2197	K.LGPYAN#TTK.Y
P32004	L1CAM	203	R.VTM*GQNGNLYFANVLTSDN#HSDYICHAHFPGTR.T
Q9H1V8	SLC6A17	393	R.DLIPPHVN#FSHLTTK.D
Q8N2Q7	NLGN1	363	K.VGCN#VSDTVELVECLQK.K
O94813	SLIT2	186	R.DLEVLTLNNNN#ITR.L
Q14832	GRM3	414	R.TLCPN#TTK.L
P10909	CLU	354	K.MLN#TSSLLEQLNEQFNWVSR.L
Q13255	GRM1	397	R.ICTGN#ESLEENYVQDSK.M
O43424	GRID2	716	R.SN#GSENNVLESQAGIQK.V
P42261	GRIA1	63	K.LLPQIDIVN#ISDSFEM*TYR.F
Q14515	SPARCL1	412	K.KAEN#SSNEEETSSEGNM*R.V
P24043	LAMA2	2240	R.TGRN#GTISVR.A
P10915	HAPLN1	56	R.GGN#VTLPCK.F
P55290	CDH13	638	K.IN#NTHALVSLLQNLNK.A
Q13449	LSAMP	279	K.STEGQSSLTVTN#VTEEHYGNYTCVAANK.L
P11047	LAMC1	1205	K.TAN#DTSTEAYNLLLR.T
Q9BYH1	SEZ6L	514	R.MTVHSGQTN#K.S
Q9P2S2	NRXN2	841	K.SLQLSVDN#VTVEGQM*AGAHM*R.L
P24043	LAMA2	2028	K.LSAIPN#DTAAK.L
Q9BY67	CADM1	113	K.VSLTN#VSISDEGR.Y
Q7Z408	CSMD2	3001	R.TWN#GTKPVCK.A
O14514	ADGRB1	692	R.N#M*TEIFR.R
Q7Z3B1	NEGR1	275	K.LFNGQQGIIIQN#FSTR.S
O95897	OLFM2	74	K.VQN#VSQSM*EVLELR.T
O15230	LAMA5	3257	R.LLLGGLPESGTIYN#FSGCISNVFVQR.L
P32004	L1CAM	505	R.YFCLAANDQNN#VTIM*ANLK.V
O43300	LRRTM2	57	K.LLFYCDSQGFHSVPN#ATDK.G
Q16849	PTPRN	524	R.IRHNEQN#LSLADVTQQAGLVK.S
Q8IUK8	CBLN2	53	R.AQN#DTEPIVLEGK.C
P10909	CLU	155	R.QLEEFLN#QSSPFYFWM*NGDR.I
O60241	ADGRB2	645	R.N#VTDTFK.R
O14514	ADGRB1	844	R.N#TTVLNSK.V
O60486	PLXNC1	692	R.ASN#ITMILK.G
P24043	LAMA2	363	R.RN#LSLNIR.G
P42263	GRIA3	266	R.VM*HGGAN#ITGFQIVNNENPM*VQQFIQR.W
Q9Y2I2	NTNG1	320	K.LTCECEHN#TTGPDCGK.C
Q9P2U7	SLC17A7	92	R.CNLGVAIVSMVN#NSTTHR.G
P10909	CLU	291	R.HN#STGCLR.M
Q96ID5	IGSF21	407	R.VPAELN#GSMYR.C
Q08722	CD47	73	K.GRDIYTFDGALN#K.S
Q8N126	CADM3	290	K.MTQESALIFPFLN#K.S
Q14832	GRM3	439	K.IN#FTAPFNPNK.D
Q9HCM2	PLXNA4	164	K.EHYLSGVN#ESGSVFGVIVSYSNLDDK.L
O95897	OLFM2	275	K.GQNFIQHLLPQPWAGTGHVVYN#GSLFYNK.Y
Q16478	GRIK5	219	K.VSTIIIDAN#ASISHLILR.K
Q7Z408	CSMD2	2809	K.RTLVGN#STR.M
P48547	KCNC1	229	R.N#GTQVR.Y
Q9NT68	TENM2	482	K.FN#ISLGK.D
P55285	CDH6	455	R.ETLLWHN#ITVIATEINNPK.Q
P41594	GRM5	210	K.RYN#WTYVSAVHTEGNYGESGM*EAFK.D
O94933	SLITRK3	399	R.GFNN#ISELLPRPLNAK.K
O60245	PCDH7	747	K.N#ISYTLLPPSSNVR.T
Q7Z408	CSMD2	1158	K.VYDGNN#NSAR.L
P32004	L1CAM	433	K.ILTADN#QTYM*AVQGSTAYLLCK.A
Q9HAR2	ADGRL3	804	K.QSEENFNPN#CSFWSYSK.R
Q07954	LRP1	446	R.FN#STEYQVVTR.V
Q14416	GRM2	232	R.N#ICVATSEK.V
Q14831	GRM7	458	R.NVNFN#GSAGTPVM*FNK.N
P42658	DPP6	173	R.LWNVETN#TSTVLIEGK.K
P52803	EFNA5	37	R.YAVYWN#SSNPR.F
P54289	CACNA2D1	781	K.RSLDNDNYVFTAPYFN#K.S
P24043	LAMA2	2360	R.WYPN#ISTVM*FK.F
P31644	GABRA5	145	K.SIAHN#M*TTPNK.L
Q9HCK4	ROBO2	123	R.N#ASLEVALLR.D
O75899	GABBR2	298	K.YQWIIPGWYEPSWWEQVHTEAN#SSR.C
P30542	ADORA1	159	R.AWAAN#GSMGEPVIK.C
Q14831	GRM7	98	R.LEAM*LYALDQINSDPNLLPN#VTLGAR.I
P48058	GRIA4	258	R.FIHGGAN#VTGFQLVDFNTPMVIK.L
O94779	CNTN5	779	K.TAPTN#VSGR.S
O95490	ADGRL2	520	K.GPDLSN#CTSHWVNQLAQK.I
Q9UHC6	CNTNAP2	735	R.N#CTDPK.Y
Q92932	PTPRN2	564	K.VSANVQN#VTTEDVEK.A
Q14982	OPCML	44	K.AM*DN#VTVR.Q
Q9HCK4	ROBO2	782	K.IWCLGN#ETR.F
Q9ULB4	CDH9	437	R.IFGIHSEN#GSIFTLK.A
P24043	LAMA2	2017	R.TLN#DTLGK.L
Q5T848	GPR158	143	R.ALDTLTHATNFLNVMLQSN#K.S
P54289	CACNA2D1	613	R.TYTWTPVN#GTDYSLALVLPTYSFYYIK.A
Q9P2S2	NRXN2	1236	R.SGGN#ATLQVDSWPVNER.Y
Q05586	GRIN1	203	K.N#VTALLM*EAK.E
O94933	SLITRK3	430	R.SDFWN#FSSLDLLHLGNNR.I
Q92854	SEMA4D	419	K.DVN#YTQIVVDR.T
P24043	LAMA2	1597	R.LEQM*VM*SIN#LTGPLPAPYK.M
Q9ULB4	CDH9	536	K.FFFEPVPEFTLNPN#FTIVDNK.D
Q15904	ATP6AP1	273	R.ILFWAQN#FSVAYK.D
Q03721	KCNC4	265	R.VGN#ITSVHFR.R
Q92854	SEMA4D	77	R.EAVFAVNALN#ISEK.Q
Q16620	NTRK2	121	K.NSNLQHIN#FTR.N
Q86UE6	LRRTM1	321	R.N#VCALASWLNNFQGR.Y
Q7Z3B1	NEGR1	286	R.SILTVTN#VTQEHFGNYTCVAANK.L
Q07954	LRP1	1645	K.RAFIN#GTGVETVVSADLPNAHGLAVDWVSR.N
Q07954	LRP1	3839	R.FGTCSQLCN#NTK.G
Q07954	LRP1	4075	R.LN#GTDPIVAADSKR.G
Q6P995	FAM171B	268	K.VN#GSIQVSLPLLR.L
Q8IW52	SLITRK4	423	K.GDVFHN#LTNLR.R
Q6N022	TENM4	467	K.FN#VSLGK.A
P50897	PPT1	197	K.EDVYRN#HSIFLADINQER.G
Q8IZS8	CACNA2D3	166	K.EFILAPNDHFNNLPVN#ISLSDVQVPTNM*YNK.D
Q96FE5	LINGO1	202	K.CN#LTSIPTEALSHLHGLIVLR.L
P10909	CLU	103	K.ELPGVCN#ETM*MALWEECKPCLK.Q
Q7L0J3	SV2A	548	R.N#CTFINTVFYNTDLFEYK.F
Q14982	OPCML	285	R.M*STLTFFN#VSEK.D
Q9NQS3	NECTIN3	83	K.CLIEVN#ETITQISWEK.I
Q99784	OLFM1	307	R.LPHPWSGTGQVVYN#GSIYFNK.F
Q7L985	LINGO2	130	K.LVPLGVFTGLSN#LTK.L
Q9HAR2	ADGRL3	746	R.VAFVLYNNLGPYLSTEN#ASMK.L
O95502	NPTXR	216	R.VN#LSAAPAPVSAVPTGLHSK.M
Q9HCM2	PLXNA4	1180	K.LN#YTVLVGEKPCTVTVSDVQLLCESPNLIGR.H
Q16620	NTRK2	95	R.N#LTIVDSGLK.F
Q16478	GRIK5	372	R.TN#YTLR.I
Q13224	GRIN2B	341	R.YLIN#VTFEGR.N
Q9UHC6	CNTNAP2	436	K.VGVHIN#ITQTK.M
O14786	NRP1	522	K.IGYSNN#GSDWK.M
Q99784	OLFM1	473	R.ALYAWNNGHQILYN#VTLFHVIR.S
O94779	CNTN5	931	K.TRGN#ESFVILTGLEGNTLYHFTVR.A
P42658	DPP6	404	R.AQN#VSILTLCDATTGVCTK.K
Q99884	SLC6A7	182	K.DGNGALPLN#LTCTVSPSEEYWSR.Y
Q9UIW2	PLXNA1	1043	K.YN#YTEDPTILR.I
Q99784	OLFM1	288	K.SMVDFMNTDN#FTSHR.L
Q13003	GRIK3	278	R.YSGVN#LTGFR.I
Q92823	NRCAM	223	R.FN#HTQTIQQK.Q
P35498	SCN1A	1403	K.LIERN#ETAR.W
P26006	ITGA3	926	R.AHCVWLECPIPDAPVVTN#VTVK.A
P42261	GRIA1	406	K.FVPAATDAQAGGDNSSVQN#R.T
Q16620	NTRK2	241	K.HMN#ETSHTQGSLR.I
Q07954	LRP1	1511	K.WTGHN#VTVVQR.T
O95196	CSPG5	57	K.GSPAWEPPAN#DTR.E
O60486	PLXNC1	553	K.SQPN#RTCTCSIPTR.A
O75899	GABBR2	404	R.IILNAMN#ETNFFGVTGQVVFR.N
O95490	ADGRL2	744	R.N#STIAVNSHVISVSINK.E
Q96FE5	LINGO1	542	K.TFAFISNQPGEGEAN#STR.A
Q6N022	TENM4	1705	R.LTN#VTFPTGQVSSFR.S
Q07954	LRP1	2117	R.THAN#GSIK.R
Q9NZN1	IL1RAPL1	122	R.N#STYCM*K.V
Q16620	NTRK2	254	R.ITN#ISSDDSGK.Q
Q07954	LRP1	1825	R.N#STTLVMHMK.V
Q15223	NECTIN1	139	R.ESQLN#LTVMAKPTNWIEGTQAVLR.A
Q14832	GRM3	238	R.LRN#ICIATAEK.V
P24043	LAMA2	1614	K.M*LYGLEN#M*TQELK.H
Q9UQ52	CNTN6	865	K.N#ITGLK.A
Q9NY47	CACNA2D2	202	K.VN#YSYAAVQIPTDIYK.G
Q9NY47	CACNA2D2	386	K.AGFEYAFDQLQNSN#ITR.A
Q9HAR2	ADGRL3	737	R.VAFVLYNNLGPYLSTEN#ASM*K.L
P24043	LAMA2	2648	R.YM*QN#LTVEQPIEVK.K
Q96NI6	LRFN5	339	R.SLVYDN#GTLDILITTVK.D
Q9UQM7	CAMK2A	312	R.KLKGAILTTM*LATRN#FSGGK.S
Q00975	CACNA1B	256	K.ACFPN#STDAEPVGDFPCGK.E
O14522	PTPRT	208	R.LQNVEVNVGQN#ATFQCIAGGK.W
P0C7U0	ELFN1	349	R.M*YTLEHFN#NSK.A
Q9NT68	TENM2	1712	R.LTN#VTRPTGVVTSLHR.E
P29320	EPHA3	232	R.GSCVN#NSKEEDPPR.M
Q16827	PTPRO	227	R.TAPYPPQN#ISVR.I
A6NL88	SHISA7	97	R.APPPAELCHGYYDVM*GQYDATFN#CSTGSYR.F
Q9UHC6	CNTNAP2	630	K.VYCN#M*TEDK.V
Q07954	LRP1	1575	K.DN#TTCYEFKK.F
Q7Z408	CSMD2	3175	R.TCLPN#LTWSGTPPDCVPHHCR.Q
Q07954	LRP1	729	R.IETILLN#GTDRK.I
P54289	CACNA2D1	824	K.IDVNSWIEN#FTK.T
Q9BZR6	RTN4R	179	R.DLGN#LTHLFLHGNR.I
P24043	LAMA2	1901	K.VSQAESHAAQLN#DSSAVLDGILDEAK.N
Q9UHC6	CNTNAP2	546	R.KPGSFAN#VSIDM*CAIIDR.C
Q8NFP4	MDGA1	235	R.LTN#TTAPPALK.L
Q07954	LRP1	4364	K.QSGDVTCN#CTDGR.V
P54764	EPHA4	408	K.VSITDLLAHTN#YTFEIWAVNGVSK.Y
O60486	PLXNC1	86	R.DQAGN#CTEPVSLAPPARPRPGSSFSK.L
Q9NT68	TENM2	948	R.GQVVTTDGTPLVGVN#VSFVK.Y
Q7Z3B1	NEGR1	294	R.SILTVTNVTQEHFGN#YTCVAANK.L
Q9P273	TENM3	419	K.FN#ISLQK.D
P55290	CDH13	86	R.N#ITAVGK.T
Q7Z553	MDGA2	92	R.FQDSSVFN#ETLR.I
Q16288	NTRK3	388	K.NPLGTAN#QTINGHFLK.E
B4DS77	SHISA9	116	R.RLN#QSTCTNYDTPLWLNTGKPPAR.K
Q13449	LSAMP	300	K.LGVTN#ASLVLFRPGSVR.G
P78348	ASIC1	368	K.DQEYCVCEMPCN#LTR.Y
P43146	DCC	478	R.ALN#TTQPGSLQLTVGNLKPEAM*YTFR.V
O60486	PLXNC1	407	K.VILGEN#LTSNCPEVIYEIKEETPVFYK.L
Q5R3F8	ELFN2	117	K.LSN#LTEGM*LR.G
Q99784	OLFM1	394	R.LDPVSLQTLQTWN#TSYPK.R
P24043	LAMA2	55	R.GLFPAVLNLASNALITTN#ATCGEK.G
Q16515	ASIC2	365	R.TPCN#LTR.Y
Q8NFP4	MDGA1	826	R.LVSPLYN#ASAK.F
Q8IZS8	CACNA2D3	553	R.RKPN#YSSVDLSEVEWEDRDDVLR.N
Q92854	SEMA4D	191	R.N#SSHSPLR.T
Q08722	CD47	111	K.SDAVSHTGN#YTCEVTELTREGETIIELK.Y
O60486	PLXNC1	686	K.SNVIVTGAN#FTR.A
Q07954	LRP1	3333	R.TCVSN#CTASQFVCK.N
O60486	PLXNC1	715	K.DVIQVSHVLN#DTHM*K.F
Q9UKZ4	TENM1	2145	R.VGVDAN#ITR.Y
O60245	PCDH7	79	K.IDN#LTGELSTSER.R
O76024	WFS1	661	K.VYN#STLTWQQYGALCGPR.A
Q07954	LRP1	3048	R.KLNLDGSN#YTLLK.Q
O43155	FLRT2	202	R.IAVISDM*AFQN#LTSLER.L
Q5T848	GPR158	215	R.ILLQDLSSSAPHLAN#ATLETEWFHGLR.R
Q9NT68	TENM2	2648	K.VLESGVN#VTVSQPTLLVNGR.T
Q5T848	GPR158	333	K.CHLN#NSECM*PIK.G
Q9NY47	CACNA2D2	696	K.DLN#ASDNNTEFLK.N
P52799	EFNB2	36	K.SIVLEPIYWN#SSNSK.F
P02745	C1QA	146	R.RNPPM*GGNVVIFDTVITNQEEPYQN#HSGR.F
O00468	AGRN	135	K.NELMLN#SSLM*R.I
P35052	GPC1	116	R.SFDDHFQHLLN#DSER.T
Q9UQ52	CNTN6	860	R.VSGN#VTTK.N
P48058	GRIA4	407	K.LVLIQDVPTLGN#DTAAIENR.T
Q9ULK0	GRID1	422	K.GLN#GSLQERPM*GSR.L
P00533	EGFR	352	K.DSLSIN#ATNIK.H
Q9P273	TENM3	1640	R.LTN#VTFPTGVVTNLHGDM*DK.A
Q07954	LRP1	3089	R.MHLN#GSNVQVLHR.T
O14522	PTPRT	133	K.VNGGPQGNPVWN#VSGVVTEGWVK.A
Q9H8M5	CNNM2	112	R.VYGQNINN#ETWSR.I
Q9UHC6	CNTNAP2	289	R.SIN#LTLDR.S
P39086	GRIK1	276	R.YSGVN#M*TGFR.L
Q9BY67	CADM1	304	R.VDDEM*PQHAVLSGPNLFINNLN#K.T
Q9UQ52	CNTN6	468	K.IYN#ITR.S
P21728	DRD1	5	R.TLN#TSAM*DGTGLVVER.D
Q9HC56	PCDH9	630	K.SN#VSFDR.E
P43004	SLC1A2	216	K.VLVAPPPDEEANATSAVVSLLN#ETVTEVPEETK.M
Q9P273	TENM3	1735	K.RN#M*TLPGENGQNLVEWR.F
Q9UHC6	CNTNAP2	346	K.GCM*ESINYNGVN#ITDLAR.R
Q8N3J6	CADM2	291	R.ELNILFLNKTDN#GTYR.C
P55290	CDH13	671	K.ANYNLPIM*VTDSGKPPM*TN#ITDLR.V
P10909	CLU	374	R.LAN#LTQGEDQYYLR.V
Q8IZS8	CACNA2D3	793	R.RAAEQIPGSFVYSIPFSTGPVN#K.S
Q92854	SEMA4D	49	R.EVHLVQFHEPDIYN#YSALLLSEDK.D
Q9NY47	CACNA2D2	786	K.AAEDWTENPEPFN#ASFYR.R
Q13003	GRIK3	752	R.NCN#LTQIGGLIDSK.G
P08195	SLC3A2	424	K.SLVTQYLN#ATGNR.W
P54289	CACNA2D1	348	K.KGFSFAFEQLLNYN#VSR.A
Q9HBW1	LRRC4	363	R.DLN#ISEGR.M
P55285	CDH6	437	R.IFNIDSGN#GSIFTSK.L
O15394	NCAM2	219	K.SFN#ATAERGEEMTFSCR.A
Q9BY67	CADM1	302	R.VDDEMPQHAVLSGPNLFINNLN#K.T
P16112	ACAN	126	R.SN#DSGVYR.C
O14594	NCAN	1223	K.KGTVLCGPPPAVEN#ASLIGAR.K
O76024	WFS1	746	R.CLYGEAYPACSPGN#TSTAEEELCR.L
Q07954	LRP1	4125	K.FGHSPLVN#LTGGLSHASDVVLYHQHK.Q
Q6P995	FAM171B	213	K.LPDNHHISN#VTGYLTVLQQFLK.V
P43004	SLC1A2	206	K.VLVAPPPDEEAN#ATSAVVSLLNETVTEVPEETK.M
Q9NT68	TENM2	443	K.N#SSIDSGEAEVGRR.V
Q8N3J6	CADM2	287	R.ELNILFLN#K.T
P78310	CXADR	201	K.N#ASSEYSGTYSCTVR.N
O00468	AGRN	250	R.DPCSN#VTCSFGSTCAR.S
P50897	PPT1	232	K.FLN#DSIVDPVDSEWFGFYR.S
O14786	NRP1	261	K.EGFSAN#YSVLQSSVSEDFK.C
P54289	CACNA2D1	675	K.ISDN#NTEFLLNFNEFIDRK.T
Q12879	GRIN2A	444	K.INN#STNEGM*NVK.K
P98172	EFNB1	139	K.HHDYYITSTSN#GSLEGLENR.E
Q99784	OLFM1	431	K.VHYAYQTN#ASTYEYIDIPFQNK.Y
Q9P0K1	ADAM22	675	R.CLPVASFN#FSTCLSSK.E
Q9Y4D7	PLXND1	696	K.AN#FTIYDCSR.T
Q8IUK8	CBLN2	110	R.STNHEPSEM*SN#R.T
Q13002	GRIK2	73	R.TLLPN#TTLTYDTQK.I
Q07954	LRP1	1763	K.LYWISSGN#HTINR.C
P55268	LAMB2	1348	R.RAN#TSALAVPSPVSNSASAR.H
Q8IZS8	CACNA2D3	632	R.GN#VTIEEGLHDLEHPDVSLADEWSYCNTDLHPEHR.H
Q9NT68	TENM2	1993	R.NIYNPPESN#ASVIFDYSDDGR.I
Q16363	LAMA4	465	R.LHN#ETR.T
Q07954	LRP1	2502	R.INNGGCQDLCLLTHQGHVN#CSCR.G
Q6N022	TENM4	2188	K.VGPYAN#TTR.Y
Q96FE5	LINGO1	293	R.FLN#LSYNPISTIEGSM*LHELLR.L
Q86VH5	LRRTM3	319	R.N#ICSLVNWLK.S
Q92854	SEMA4D	379	R.AAN#YTSSLNLPDK.T
P05106	ITGB3	125	K.N#FSIQVR.Q
P11279	LAMP1	322	K.AAN#GSLR.A
Q07954	LRP1	3662	R.TCPLDEFQCN#NTLCKPLAWK.C
Q9P0K1	ADAM22	208	R.LFEFSLDDLPSEFQQVN#ITPSK.F
P19022	CDH2	692	K.SN#ISILR.V
Q9NY47	CACNA2D2	928	R.FFSEVDANLM*LALYN#NSFYTR.K
Q9Y6N8	CDH10	456	R.ELSQWHN#LTVIAAEINNPK.E
P00533	EGFR	361	K.N#CTSISGDLHILPVAFR.G
Q07954	LRP1	2127	R.GSKDN#ATDSVPLR.T
Q8NFZ3	NLGN4Y	102	R.N#ATQFSAVCPQHLDER.F
Q9UHC6	CNTNAP2	1116	R.NM*ANGQPHSVN#ITR.H
P08069	IGF1R	900	R.LNPGN#YTAR.I
P52803	EFNA5	162	K.VFVRPTN#SCM*K.T
Q9NZN1	IL1RAPL1	264	K.LTIQETQLGDSAN#LTCR.A
Q9UPX0	IGSF9B	639	R.TQQGVLLSWLPPAN#HSFPIDR.Y
Q9C0C4	SEMA4C	419	K.KGTN#FTHLVADR.V
Q16620	NTRK2	205	K.NIPLANLQIPNCGLPSANLAAPN#LTVEEGK.S
Q9P273	TENM3	2124	K.IGPFAN#TTK.Y
Q13002	GRIK2	412	K.IGTWDPASGLN#M*TESQK.G
Q8NFP4	MDGA1	655	K.N#YSYVLQWTQR.E
Q9UQ52	CNTN6	895	R.AYNTAGTGPSSPPVN#VTTK.K
Q99250	SCN2A	1393	K.ALIESN#QTAR.W
P19022	CDH2	651	K.RN#WTITR.L
Q9UI40	SLC24A2	111	K.EGESEN#STDHAQGDYPK.D
Q8NFP4	MDGA1	331	K.N#ATFQITPDVIK.E
Q92854	SEMA4D	139	R.VLQPLSATSLYVCGTNAFQPACDHLN#LTSFK.F
P54289	CACNA2D1	184	R.QISYQHAAVHIPTDIYEGSTIVLNELN#WTSALDEVFKK.N
O96005	CLPTM1	241	R.AEDYGPVEVISHWHPN#ITINIVDDHTPWVK.G
Q96NI6	LRFN5	73	K.DFAN#MTSLVDLTLSR.N
P13521	SCG2	376	K.TGEKPN#GSVEPER.E
Q9NT68	TENM2	925	K.DSTHIIPGENPFN#SSLVSLIR.G
Q8N0W4	NLGN4X	102	R.N#TTQFAAVCPQHLDER.S
Q07954	LRP1	3788	K.LTSCATN#ASICGDEAR.C
Q14643	ITPR1	2484	R.LPN#ETAVPETGESLASEFLFSDVCR.V
P78310	CXADR	106	K.SGDASIN#VTNLQLSDIGTYQCK.V
O60486	PLXNC1	920	K.TASTIAN#SSKK.V
Q9H4D0	CLSTN2	98	K.IHGQELPFEAVVLN#K.T
P55285	CDH6	536	K.ADQLIQTLHAVDKDDPYSGHQFSFSLAPEAASGSN#FTIQDNK.D
O43300	LRRTM2	243	K.ISN#LTCGM*EWTWGTLEK.L
P04156	PRNP	197	K.QHTVTTTTKGEN#FTETDVK.M
P26006	ITGA3	656	K.LLLSIN#VTNTR.T
Q96ID5	IGSF21	165	R.YQAQN#FTLVCIVSGGKPAPM*VYFK.R
P04216	THY1	79	R.TN#FTSKYNMK.V
Q9HC56	PCDH9	754	R.LVVN#ISDLGYPK.S
Q7Z553	MDGA2	213	K.NLRPQDYAN#YSCIASVR.N
P02786	TFRC	727	R.KQNNGAFN#ETLFR.N
Q9BZR6	RTN4R	372	K.GRVPPGDSPPGN#GSGPR.H
O95196	CSPG5	355	R.DLASSEN#GTECR.S
O96005	CLPTM1	245	K.RAEDYGPVEVISHWHPN#ITINIVDDHTPWVK.G
Q92823	NRCAM	83	R.N#GTHFDIDKDPLVTM*KPGTGTLIINIM*SEGK.A
Q9P273	TENM3	380	K.LGGFTQEN#NTIDSGELDIGRR.A
Q8NFP4	MDGA1	90	K.FQETSVFN#ETLR.I
Q9UQ52	CNTN6	956	K.THILETN#NTSAELLVPFEEDYLIEIR.T
Q9NTU7	CBLN4	88	R.STNHEPSEM*SN#K.T
P54289	CACNA2D1	136	R.EDFASNEVVYYNAKDDLDPEKN#DSEPGSQR.I
P55290	CDH13	530	K.DPAGWLNINPIN#GTVDTTAVLDR.E
Q15303	ERBB4	138	K.N#LTEILNGGVYVDQNK.F
O43493	TGOLN2	39	K.QEEAGVRPSAGN#VSTHPSLSQRPGGSTK.S
Q9P273	TENM3	860	R.ISFLIGSDSTHVIPGESPFN#K.S
O60477	BRINP1	631	R.TRLPTLLRN#ETGQGPVDLSDPSK.R
Q9NYQ7	CELSR3	2196	R.ELSLLLDGLELN#K.T
P02679	FGG	78	K.DLQSLEDILHQVEN#K.T
Q15223	NECTIN1	202	R.NPN#GTVTVISR.Y
P26006	ITGA3	511	R.RN#ITLAYTLEADRDR.R
Q6N022	TENM4	2646	R.TLENGVN#VTVSQINTVLNGR.T
Q14118	DAG1	649	K.LAFAFGDRNCSTITLQN#ITR.G
Q96HD1	CRELD1	205	R.GGSGHCDCQAGYGGEACGQCGLGYFEAERN#ASHLVCSACFGPCAR.C
Q9UKZ4	TENM1	2602	R.ILENGVN#VTVSQMTSVLNGR.T
P54289	CACNA2D1	985	K.QSCITEQTQYFFDN#DSK.S
O94910	ADGRL1	801	K.NHFNAN#CSFWNYSER.S
O94933	SLITRK3	596	R.SPEN#LTHR.D
P54764	EPHA4	334	R.ADNDAASM*PCTRPPSAPLNLISNVN#ETSVNLEWSSPQNTGGR.Q
P56817	BACE1	153	K.WEGELGTDLVSIPHGPN#VTVR.A
Q16288	NTRK3	163	R.ELQLEQNFFN#CSCDIR.W
Q16620	NTRK2	67	R.LEPNSVDPEN#ITEIFIANQK.R
Q9HC56	PCDH9	306	R.LFALN#NTTGLITVQR.S
Q8N3J6	CADM2	51	R.VDQNDN#TSLQWSNPAQQTLYFDDK.K
Q9HC56	PCDH9	48	K.DLN#ISHINAATGTSASLVYR.L
Q9P121	NTM	152	K.IVEISSDISINEGNN#ISLTCIATGRPEPTVTWR.H
Q9HC56	PCDH9	511	K.NADIVYQLGPN#ASFFDLDRK.T
Q13332	PTPRS	733	R.KVEAEALN#ATAIR.V
O15394	NCAM2	474	R.YN#CTATNHIGTR.F
Q92823	NRCAM	716	K.LSPYVN#YSFR.V
Q8NFP4	MDGA1	307	R.DSGYYN#CTATNNVGNPAK.K
P00533	EGFR	444	K.QHGQFSLAVVSLN#ITSLGLR.S
Q14833	GRM4	569	K.TCPYDM*RPTEN#R.T
Q92823	NRCAM	858	R.VNVVN#STLAEVHWDPVPLK.S
Q6N022	TENM4	1884	R.LNGVN#VTYSPGGYIAGIQR.G
Q12860	CNTN1	457	K.GTEWLVN#SSR.I
Q16363	LAMA4	315	R.HVNEIN#ATIYLLK.T
O95631	NTN1	95	R.SCHLCN#ASDPKK.A
Q9UQ52	CNTN6	765	R.FVYRN#ESIIPLSPFEVK.V
Q9NRA2	SLC17A5	95	K.VHHN#QTGK.K
O15394	NCAM2	177	R.FAMLANNNLQILNIN#K.S
Q9UQ52	CNTN6	659	K.TYN#ATVVGLSPWVEYEFR.V
Q6P995	FAM171B	108	R.QYLSQAVVEVFVN#YTK.T
P00533	EGFR	568	R.EFVENSECIQCHPECLPQAMN#ITCTGR.G
P10586	PTPRF	721	R.KVEVEPLN#STAVHVYWK.L
Q92542	NCSTN	530	K.AN#NSWFQSILR.Q
P13591	NCAM1	347	R.N#ISSEEK.A
Q13449	LSAMP	40	R.GTDN#ITVR.Q
Q7Z408	CSMD2	2430	K.ALSGN#YSAPLIVTSSSNSVYLR.W
Q15768	EFNB3	210	K.ENLPGDPTSN#ATSR.G
Q9H156	SLITRK2	366	R.KFTN#ISDLQPKPTSPK.K
P18084	ITGB5	200	R.YQTN#PCIGYK.L
Q9P273	TENM3	1677	R.EEDVSITSN#LSSIDSFYTM*VQDQLR.N
O60477	BRINP1	156	K.SGN#ATQSVEALHQLASSYFVDR.D
P00533	EGFR	603	K.TCPAGVM*GEN#NTLVWK.Y
Q9HBW1	LRRC4	388	K.WLLPN#GTVLSHASR.H
Q8N3J6	CADM2	211	R.VDHESLN#ATPQVAMQVLEIHYTPSVK.I
Q9UIW2	PLXNA1	1187	R.LN#YTVLIGSTPCTLTVSETQLLCEAPNLTGQHK.V
Q9UHC6	CNTNAP2	379	K.KLEPSNVGNLSFSCVEPYTVPVFFN#ATSYLEVPGR.L
Q92752	TNR	299	R.QCLN#ACSGR.G
P26006	ITGA3	86	R.ELAVPDGYTN#R.T
Q9NZN1	IL1RAPL1	63	R.TN#YSLAQSAGLSLM*WYK.S
Q9UIW2	PLXNA1	1098	R.ENGCLVYN#DTTM*VCR.A
P08195	SLC3A2	381	R.LLIAGTN#SSDLQQILSLLESNK.D
P55290	CDH13	52	K.VFHINQPAEFIEDQSILN#LTFSDCK.G
Q9NT99	LRRC4B	333	K.ETVPSN#TTCCAR.C
Q9UH03	SEPTIN3	293	K.TPWGIIEVENLN#HCEFALLR.D
O15394	NCAM2	562	R.SHGVQTM*VVLNNLEPN#TTYEIR.V
P47972	NPTX2	148	R.AN#VSNAGLPGDFR.E
Q7Z408	CSMD2	2878	R.TCQAN#GSWSGSQPECGVISCGNPGTPSNAR.V
Q6N022	TENM4	1262	R.IFPSGN#VTNILELR.N
O14594	NCAN	122	R.AN#ATLLLGPLR.A
Q92823	NRCAM	276	R.ERPPTFLTPEGN#ASNK.E
Q07954	LRP1	2472	R.VDIPQQPM*GIIAVAN#DTNSCELSPCR.I
Q9HC56	PCDH9	368	R.YIISPIN#GTVYLSEK.D
O95970	LGI1	422	K.ATQLFTN#QTDIPNMEDVYAVK.H
Q9Y4D7	PLXND1	155	R.RGN#ISAVAVR.F
P26006	ITGA3	573	K.LRPIIISMN#YSLPLR.M
Q9C0C4	SEMA4C	522	R.DPYCAWSVN#TSR.C
O95970	LGI1	192	K.WLVEWLGHTN#ATVEDIYCEGPPEYKK.R
O15394	NCAM2	309	K.N#ETTYENGQVTLVCDAEGEPIPEITWK.R
Q12860	CNTN1	494	R.GKAN#STGTLVITDPTR.I
P26006	ITGA3	605	R.SLDAYPILNQAQALEN#HTEVQFQK.E
P52799	EFNB2	139	K.DYYIISTSN#GSLEGLDNQEGGVCQTR.A
Q07954	LRP1	4279	K.CTQQVCAGYCANN#STCTVNQGNQPQCR.C
Q9Y4D7	PLXND1	500	K.INLN#ESM*QVVSR.R
P78310	CXADR	344	K.VAAPN#LSRM*GAIPVMIPAQSKDGSIV.-
Q6N022	TENM4	1799	K.RN#VTLPIDNGLNLVEWR.Q
P21453	S1PR1	30	R.HYN#YTGK.L
P18084	ITGB5	654	R.DCVECLLLHSGKPDN#QTCHSLCR.D
P26006	ITGA3	935	R.VWN#STFIEDYRDFDR.V
Q9HC56	PCDH9	307	K.RLFALN#NTTGLITVQR.S
Q14833	GRM4	98	R.INNDPDLLPN#ITLGAR.I
Q92823	NRCAM	507	K.GSALHEDIYVLHEN#GTLEIPVAQK.D
P55286	CDH8	463	R.ELSVWHN#ITIIATEIR.N
Q9HC56	PCDH9	681	K.VTINVM*DVNDNSPVVISPPSN#TSFK.L
Q14515	SPARCL1	176	R.NYSHHQLN#R.S
P04216	THY1	42	R.HEN#TSSSPIQYEFSLTR.E
P51674	GPM6A	164	R.N#TTLVEGANLCLDLR.Q
Q16363	LAMA4	787	R.N#LTEVVPQLLDQLR.T
Q9C0A0	CNTNAP4	1073	K.N#GSLQIR.Y
Q13332	PTPRS	940	R.GHPQILEAAGN#ASAGTVLLR.W
Q9H4D0	CLSTN2	729	R.HLDATN#STAGYSIYGVGSM*SR.Y
Q07954	LRP1	928	R.WLCDGDNDCGNSEDESN#ATCSAR.T
Q7Z408	CSMD2	2223	R.LN#LSLLQTEPSGDFITIWDGPQQTAPR.L
Q9Y6N8	CDH10	534	K.FFFSLAAVNPN#FTVQDNEDNTAR.I
P11137	MAP2	1566	R.GVSGDRDENSFSLN#SSISSSAR.R
Q9UQ52	CNTN6	931	K.TMEN#ESEVLGYK.I
Q9UIW2	PLXNA1	1140	R.SLLVLN#STSFLYYPDPVLEPLSPTGLLELKPSSPLILK.G
Q7L985	LINGO2	188	K.CN#LTAVPTEALSHLR.S
Q06481	APLP2	541	R.RN#QSLSLLYK.V
P55285	CDH6	399	R.EDAQIN#TTIGSVTAQDPDAAR.N
O14514	ADGRB1	64	K.FFGYFSAAAVFPAN#ASR.C
P08195	SLC3A2	365	R.DIENLKDASSFLAEWQN#ITK.G
P0C7U0	ELFN1	391	R.HN#HTCLTICLPR.L
P55290	CDH13	500	R.QEDLSVGSVLLTVN#ATDPDSLQHQTIR.Y
P02786	TFRC	251	K.KDFEDLYTPVN#GSIVIVR.A
P26006	ITGA3	697	R.SGEDAHEALLTLVVPPALLLSSVRPPGACQAN#ETIFCELGNPFKR.N
P05556	ITGB1	406	K.NGVN#GTGENGRK.C
P11279	LAMP1	249	R.KDN#TTVTR.L
P55287	CDH11	540	R.FIFSLPPEIIHNPN#FTVR.D
O60477	BRINP1	599	R.LQNSQCYN#WTLLLGNR.W
Q02246	CNTN2	76	K.M*N#GTEM*K.L
Q92823	NRCAM	433	R.SSAVYQCN#ASNEYGYLLANAFVNVLAEPPR.I
Q9UPU3	SORCS3	789	K.DCSLGQSYLN#STGYR.R
Q16363	LAMA4	1366	K.FYFGGSPISAQYAN#FTGCISNAYFTR.V
Q9C0A0	CNTNAP4	285	K.QVN#FTVDEHR.H
P55290	CDH13	598	K.N#LSVVILGASDK.D
P18084	ITGB5	705	K.SN#LTVLR.E
Q9HCJ2	LRRC4C	390	R.ASTSLTSVSWITPN#GTVM*THGAYK.V
Q13003	GRIK3	415	K.VGVWSPADGLN#ITEVAK.G
Q15223	NECTIN1	286	K.ADANPPATEYHWTTLN#GSLPK.G
P16112	ACAN	387	R.N#ITEGEAR.G
P35052	GPC1	79	R.ICPQGYTCCTSEMEENLAN#R.S
Q9NZN1	IL1RAPL1	213	R.EVREDDIGN#YTCELK.Y
Q16363	LAMA4	810	K.RPASN#VSASIQR.I
P19022	CDH2	319	R.IVSQAPSTPSPNMFTINN#ETGDIITVAAGLDR.E
P43681	CHRNA4	107	R.WDPADYEN#VTSIR.I
O60486	PLXNC1	386	R.VQPIASSTLIHSDLTSVYGTVVM*N#R.T
P13591	NCAM1	459	R.DGQLLPSSN#YSNIK.I
O94910	ADGRL1	640	K.DM*N#ATEQVHTATM*LLDVLEEGAFLLADNVR.E
P14780	MMP9	38	R.TN#LTDR.Q
P54762	EPHB1	480	K.EHNEFN#SSM*AR.S
Q15303	ERBB4	576	K.M*EDGLLTCHGPGPDN#CTK.C
P00533	EGFR	623	K.YADAGHVCHLCHPN#CTYGCTGPGLEGCPTNGPK.I
Q16363	LAMA4	531	R.EQMEVVN#MSLSTSADSLTTPR.L
P43146	DCC	94	R.KQQLSN#GSLLIQNILHSR.H
Q92823	NRCAM	993	K.YQPIN#STHELGPLVDLK.I
P55286	CDH8	544	K.NGHYFLYSLLPEMVNNPN#FTIK.K
Q13449	LSAMP	136	K.ISN#ISSDVTVNEGSNVTLVCM*ANGRPEPVITWR.H
Q9UQ52	CNTN6	193	K.VEPSDVGN#YTCFITNK.E
P63010	AP2B1	278	K.DSDYYN#M*LLK.K
Q9UPU3	SORCS3	799	R.IVSNN#CTDGLR.E
Q92752	TNR	874	K.DITISN#VTK.D
Q9P0K1	ADAM22	634	R.TLN#CSGGHVK.L
Q92542	NCSTN	55	R.LLN#ATHQIGCQSSISGDTGVIHVVEK.E
P16112	ACAN	658	R.TVYLYPN#QTGLPDPLSR.H
Q9P121	NTM	284	K.LIFFN#VSEHDYGNYTCVASNK.L
Q9BYH1	SEZ6L	474	R.VLSPSYPENTN#GSQFCIWTIEAPEGQK.L
P05106	ITGB3	397	R.DLPEELSLSFN#ATCLNNEVIPGLK.S
O00755	WNT7A	83	R.WN#CSALGER.T
Q92859	NEO1	639	R.TLSDVPSAAPQN#LSLEVR.N
Q02246	CNTN2	904	R.AGTGPASPSAN#ATTM*KPPPR.R
Q12860	CNTN1	208	K.GN#YSCFVSSPSITK.S
P39086	GRIK1	74	R.TLM*PN#TTLTYDIQR.I
Q92854	SEMA4D	613	K.NLLIFN#LSEGDSGVYQCLSEER.V
P16112	ACAN	333	R.TVYVHAN#QTGYPDPSSR.Y
Q8WXS5	CACNG8	56	R.ALICNTTN#LTAGGDDGTPHR.G
Q9HBW1	LRRC4	322	R.EYIPTN#STCCGR.C
Q05193	DNM1	75	R.RPLVLQLVN#ATTEYAEFLHCK.G
Q9C0C4	SEMA4C	121	R.FLQPYN#ASHLYVCGTYAFQPK.C
O15394	NCAM2	468	K.MILEIAPTSDNDFGRYN#CTATNHIGTR.F
P08648	ITGA5	182	K.EPLSDPVGTCYLSTDN#FTR.I
Q13003	GRIK3	76	R.TLLPN#TTLTYDIQR.I
O75077	ADAM23	263	K.N#LTMER.G
O60486	PLXNC1	796	K.GNIN#VSEYCVATYCGFLAPSLK.S
Q9NWF9	RNF216	689	K.SEGCN#R.M
P42658	DPP6	566	K.CEGPGVPM*VTVHN#TTDK.K
O14917	PCDH17	453	R.DGGSPPLN#STK.S
Q92752	TNR	470	K.NNEGGVIAQVPSDVTSFN#QTGLKPGEEYIVNVVALK.E
P19022	CDH2	325	R.IVSQAPSTPSPNM*FTINN#ETGDIITVAAGLDR.E
Q9HC56	PCDH9	347	R.ATVTIN#VTDVNDNPPNIDLR.Y
P16144	ITGB4	327	K.HNIIPIFAVTN#YSYSYYEK.L
O60486	PLXNC1	141	R.GACEVRPLGN#LSR.N
P55287	CDH11	455	K.TTKPLDREETAWLN#ITVFAAEIHNR.H
O95754	SEMA4F	509	R.TEVTQVN#TTNCGR.L
P19022	CDH2	402	R.VDIIVAN#LTVTDKDQPHTPAWNAVYR.I
P08069	IGF1R	640	K.WNPPSLPNGN#LSYYIVR.W
O95502	NPTXR	42	R.ALPGGADN#ASVASGAAASPGPQR.S
Q15223	NECTIN1	148	R.ESQLN#LTVM*AKPTNWIEGTQAVLR.A
Q92752	TNR	581	R.GTN#ESDSATTQFTTEIDAPK.N
Q92859	NEO1	909	K.NAN#ATTLSYLVTGLKPNTLYEFSVM*VTK.G
Q9HC56	PCDH9	148	K.DTNDNAPM*FPSPVIN#ISIPENTLINSR.F
O75096	LRP4	1467	K.VLIN#NSLDEPR.A
O95754	SEMA4F	64	R.FAVPHTYN#YSVLLVDPASHTLYVGAR.D
Q969P0	IGSF8	327	R.IGPGEPLELLCN#VSGALPPAGR.H
O75077	ADAM23	76	R.AWGAAAPSAPHWN#ETAEK.N
Q8NFZ8	CADM4	67	R.QTLFFN#GTR.A
Q02246	CNTN2	498	K.AN#STGILSVR.D
P29323	EPHB2	482	K.ELSEYN#ATAIK.S
P13591	NCAM1	315	K.ITYVEN#QTAMELEEQVTLTCEASGDPIPSITWR.T
P05556	ITGB1	212	K.LRNPCTSEQN#CTSPFSYK.N
Q9HC56	PCDH9	734	R.IDPVTGN#ITLEEKPAPTDVGLHR.L
O00592	PODXL	360	K.QLVLN#LTGNTLCAGGASDEK.L
Q16363	LAMA4	557	K.N#ASGIYAEIDGAK.S
P04156	PRNP	181	R.YPNQVYYRPM*DEYSNQNNFVHDCVN#ITIK.Q
O43157	PLXNB1	1183	R.LTLN#GSK.L
O15394	NCAM2	557	R.SHGVQTMVVLNNLEPN#TTYEIR.V
P08069	IGF1R	747	R.DVMQVAN#TTMSSR.S
P08648	ITGA5	773	K.NLN#NSQSDVVSFR.L
Q9Y4D7	PLXND1	481	R.APGLTSVAVASVNN#YTAVFLGTVNGR.L
Q9NT99	LRRC4B	224	K.DIPN#LTALVR.L
Q9BYH1	SEZ6L	328	K.SVN#LSDGELLSIR.G
O75096	LRP4	901	R.QVIISSN#LTWPNGLAIDYGSQR.L
P10909	CLU	86	K.KEDALN#ETR.E
Q86W47	KCNMB4	90	R.GTSQYPCVQVYVN#NSESNSR.A
P54289	CACNA2D1	92	K.LLSN#RSK.A
O75096	LRP4	498	R.ANLN#GSNVEEVVSTGLESPGGLAVDWVHDK.L
Q14832	GRM3	292	R.AN#ASFTWVASDGWGAQESIIK.G
Q9H156	SLITRK2	84	R.LYPNEFVN#YSNAVTLHLGNNGLQEIR.T
P26006	ITGA3	969	R.TSIPTINM*EN#K.T
P23471	PTPRZ1	105	K.TVEIN#LTNDYR.V
P08069	IGF1R	102	R.VAGLESLGDLFPN#LTVIR.G
Q12860	CNTN1	933	R.YIITWDHVVALSN#ESTVTGYK.V
Q92542	NCSTN	387	R.TSLELWMHTDPVSQKN#ESVR.N
Q9ULK0	GRID1	200	K.N#ISHVFTSLFTTM*K.T
P04156	PRNP	173	R.YPNQVYYRPMDEYSNQNNFVHDCVN#ITIK.Q
O75326	SEMA7A	258	R.EDNPDKNPEAPLN#VSR.V
P11362	FGFR1	296	K.HIEVN#GSK.I
Q9BZR6	RTN4R	82	R.N#LTILWLHSNVLAR.I
Q9NPR2	SEMA4B	525	R.GLLYAASHSGVVQVPM*AN#CSLYR.S
Q9Y4D7	PLXND1	1099	R.FHM*VQN#VSMAVHHIGR.E
O96005	CLPTM1	28	R.SAVVAAGGGSSGQVTSN#GSIGR.D
Q02246	CNTN2	940	R.N#ESAVTGYK.M
Q9UPU3	SORCS3	800	R.RIVSNN#CTDGLR.E
Q9C0A0	CNTNAP4	706	R.TN#ETQTYWGGSSPDLQK.C
P04216	THY1	119	K.VLYLSAFTSKDEGTYTCALHHSGHSPPISSQN#VTVLR.D
P18084	ITGB5	347	K.N#FTALIPGTTVEILDGDSK.N
P78357	CNTNAP1	843	R.VELN#TSR.D
O95754	SEMA4F	133	K.EDECHNFVQILAIAN#ASHLLTCGTFAFDPK.C
O75077	ADAM23	664	K.HDVFCGFLLCTN#LTR.A
P78357	CNTNAP1	499	R.WDCHSN#QTAFHGCMELLK.V
P11279	LAMP1	261	R.LLNINPN#K.T
P78357	CNTNAP1	1147	R.YQLGTSPYVYQLTTRPVTDGQPHSIN#ITR.V
P05556	ITGB1	50	K.SCGECIQAGPNCGWCTN#STFLQEGMPTSAR.C
Q92542	NCSTN	612	K.DLYEYSWVQGPLHSN#ETDRLPR.C
Q92859	NEO1	489	R.ERVEN#TSHPGEMQVTIQNLM*PATVYIFR.V
P14672	SLC2A4	57	K.VIEQSYN#ETWLGR.Q
P08648	ITGA5	593	K.IYLRN#ESEFR.D
P05556	ITGB1	481	K.CHEGN#GTFECGACR.C
P05556	ITGB1	669	K.KDTCTQECSYFN#ITK.V
Q9H313	TTYH1	355	R.EAVPQFPSAQKPLLSLEETLN#VTEGNFHQLVALLHCR.S
Q9BYH1	SEZ6L	350	R.GVDGPTLTVLAN#QTLLVEGQVIR.S
P13591	NCAM1	222	R.QNIVN#ATANLGQSVTLVCDAEGFPEPTMSWTK.D
Q96PX8	SLITRK1	416	K.NLILLDLGNNNIATVEN#NTFK.N
P11362	FGFR1	317	K.TAGVN#TTDK.E
P78357	CNTNAP1	804	R.AN#HSLDVSFYFR.T
O75096	LRP4	1415	R.RADLN#GSNMETVIGR.G
Q969P0	IGSF8	463	R.GETASLLCN#ISVR.G
Q99784	OLFM1	187	K.EEVQN#LTSVLNELQEEIGAYDYDELQSR.V
Q12860	CNTN1	338	R.IYVQAFPEWVEHIN#DTEVDIGSDLYWPCVATGKPIPTIR.W
O14917	PCDH17	22	K.NLN#YSVPEEQGAGTVIGNIGR.D
Q9H156	SLITRK2	421	R.IAVIQEGAFTN#LTSLRR.L
Q96GW7	BCAN	130	R.VALPAYPASLTDVSLALSELRPN#DSGIYR.C
P11362	FGFR1	77	R.DGVQLAESN#R.T
P11362	FGFR1	264	R.SPHRPILQAGLPAN#K.T
Q9UQD0	SCN8A	326	K.TNFYTVPGM*LEPLLCGN#SSDAGQCPEGYQCM*K.A
Q99572	P2RX7	213	R.NILPGLN#ITCTFHK.T
Q9NPR2	SEMA4B	69	R.FEAEHISN#YTALLLSR.D
Q99928	GABRG3	110	R.FN#STMK.I
P05556	ITGB1	363	K.SAVGTLSAN#SSNVIQLIIDAYNSLSSEVILENGK.L
Q02246	CNTN2	461	K.GTEILVN#SSR.V
Q92823	NRCAM	802	R.QKDGDDEWTSVVVAN#VSK.Y
P08069	IGF1R	314	R.N#GSQSM*YCIPCEGPCPK.V
O75077	ADAM23	732	K.CLQIQALN#M*SSCPLDSK.G
Q12860	CNTN1	591	R.YTCTAQTIVDN#SSASADLVVR.G
Q92542	NCSTN	417	R.RPN#QSQPLPPSSLQR.F
Q15223	NECTIN1	307	K.GPIN#YSLAGTYICEATNPIGTR.S
P29323	EPHB2	265	K.AGFEAVEN#GTVCR.G
P11279	LAMP1	103	R.GHTLTLN#FTR.N
P13591	NCAM1	488	K.IYNTPSASYLEVTPDSENDFGNYN#CTAVNR.I
Q14515	SPARCL1	169	R.N#YSHHQLNR.S
P23471	PTPRZ1	232	K.YYIYN#GSLTSPPCTDTVDWIVFK.D
Q7Z3C6	ATG9A	99	K.M*VN#HSLHPTEPVK.V
Q92859	NEO1	715	R.VAALTIN#GTGPATDWLSAETFESDLDETR.V
Q92859	NEO1	73	R.GSSVILN#CSAYSEPSPK.I
P23471	PTPRZ1	324	K.EEIHEAVCSSEPENVQADPEN#YTSLLVTWERPR.V
P27797	CALR	344	K.SGTIFDNFLITNDEAYAEEFGN#ETWGVTK.A
Q4KMQ2	ANO6	361	K.LN#ITCESSK.K
O43157	PLXNB1	543	R.GQGPEQWLWSFQPELGCLQVAAM*SPAN#ISR.E
P05556	ITGB1	520	R.KEN#SSEICSNNGECVCGQCVCR.K
Q99523	SORT1	162	K.DITDLIN#NTFIR.T
P23468	PTPRD	724	R.KVEVEAVN#STSVK.V
P08648	ITGA5	868	R.VTGLN#CTTNHPINPK.G
P78357	CNTNAP1	956	R.AN#ASEGTSPNCTGHCAHPR.L
P78357	CNTNAP1	597	K.TSGN#FTIDPDGSGPLKPFVVYCDIRENR.A
Q02750	MAP2K1	21	K.KKPTPIQLNPAPDGSAVN#GTSSAETNLEALQK.K
Q12860	CNTN1	472	R.ILIWEDGSLEINN#ITR.N
Q96GW7	BCAN	337	K.TLFLFPN#QTGFPNK.H
P78357	CNTNAP1	276	R.VDRFGRDVN#FTLDGYVQR.F
Q02246	CNTN2	775	R.VPGADAQYFVYSN#ESVRPYTPFEVK.I
Q12860	CNTN1	258	K.DVYALMGQN#VTLECFALGNPVPDIR.W
Q9UQD0	SCN8A	308	K.GFDWEEYINN#K.T
Q92542	NCSTN	506	R.ALYELAGGTN#FSDTVQADPQTVTR.L
Q4KMQ2	ANO6	802	K.GNPYSDLGN#HTTCR.Y
P63010	AP2B1	779	K.NSFGVIPSTPLAIHTPLM*PN#QSIDVSLPLNTLGPVM*K.M
Q9C0A0	CNTNAP4	748	R.NEWTN#DTGLLAYK.E
P23471	PTPRZ1	552	R.SPHM*N#LSGTAESLNTVSITEYEEESLLTSFK.L
P23471	PTPRZ1	677	R.ESFLQTN#YTEIR.V
Q9NPR2	SEMA4B	410	R.KIN#SSLQLPDR.V
P11279	LAMP1	84	R.SSCGKEN#TSDPSLVIAFGR.G
Q92752	TNR	963	R.ICTLVHTAMDNPVDLIATN#ITPTEALLQWK.A
Q99571	P2RX4	153	R.CVAFN#GSVK.T
Q16563	SYPL1	71	K.GQTEIQVNCPPAVTEN#K.T
O14917	PCDH17	566	K.DSGAPAHLESN#ATVR.V
P23471	PTPRZ1	223	K.QAALDPFILLNLLPN#STDK.Y
Q92859	NEO1	470	R.TPASDPHGDN#LTYSVFYTK.E
Q92823	NRCAM	251	K.VISVDELNDTIAAN#LSDTEFYGAK.S
O43157	PLXNB1	1253	K.YTLDPN#ITSAGPTK.S
Q4KMQ2	ANO6	493	K.NIN#GTDPIQK.Y
Q99571	P2RX4	184	K.AAEN#FTLLVK.N
Q9C0A0	CNTNAP4	260	K.LPSTSTLVN#LTLGSLLDDQHWHSVLIQR.L
Q92752	TNR	1261	R.IGSYN#GTAGDSLSYHQGRPFSTEDRDNDVAVTNCAM*SYK.G
Q99571	P2RX4	208	R.NILPN#ITTTYLK.S
Q92752	TNR	55	R.QSVEEEGGIANYN#TSSK.E
P10586	PTPRF	966	R.DINSQQELQN#ITTDTR.F
Q02246	CNTN2	830	K.GVSSSEM*N#VTWEPVQQDM*NGILLGYEIR.Y
P11279	LAMP1	62	K.N#M*TFDLPSDATVVLNR.S
Q8NFZ8	CADM4	262	R.GN#ESLPER.A
P78357	CNTNAP1	420	R.LGDGLGHVELTLSEGQVN#VSIAQSGRK.K
Q99572	P2RX7	284	K.TTN#VSLYPGYNFR.Y
P47972	NPTX2	189	K.SLLHN#ETSAHR.Q
Q02246	CNTN2	918	R.RPPGN#ISWTFSSSSLSIK.W
Q9UQD0	SCN8A	1383	K.LM*EGN#NTEIR.W
Q99571	P2RX4	75	K.GVAVTN#TSK.L
P78357	CNTNAP1	518	K.VDGQLVN#LTLVEGR.R
P23471	PTPRZ1	501	K.GDVPNTSLN#STSQPVTK.L
Q92752	TNR	278	R.CAN#GTCLCEEGYVGEDCGQR.Q
P46531	NOTCH1	1489	K.N#CTQSLQCWK.Y
P78357	CNTNAP1	860	R.DVVFAFDVGNGDEN#LTVHSDDFEFNDDEWHLVR.A
P78357	CNTNAP1	1078	R.GPVYN#VTGEEVSFSFSTSSAPAVLLYVSSFVR.D
O75326	SEMA7A	330	R.VYGVFSNPWN#YSAVCVYSLGDIDK.V
O14672	ADAM10	267	R.N#ISFM*VK.R
P78357	CNTNAP1	763	K.GLLTFVDHLPVTQVVIGDTN#R.S
Q15223	NECTIN1	332	R.SGQVEVN#ITEFPYTPSPPEHGR.R
P07437	TUBB	370	K.MAVTFIGN#STAIQELFK.R
Q16555	DPYSL2	356	K.DNFTLIPEGTN#GTEER.M
Q99523	SORT1	406	R.HLYTTTGGETDFTN#VTSLR.G
Q969P0	IGSF8	50	R.VAGTAVSISCN#VTGYEGPAQQNFEWFLYRPEAPDTALGIVSTK.D
Q99523	SORT1	98	K.LAN#NTHQHVFDDLR.G
Q99572	P2RX7	202	K.NNIDFPGHN#YTTR.N
O14672	ADAM10	439	R.N#ISQVLEK.K
Q92752	TNR	198	K.N#CSEPYCPLGCSSR.G
Q99523	SORT1	684	K.QPSICLCSLEDFLCDFGYYRPEN#DSK.C
Q99523	SORT1	274	K.WGSDNTIFFTTYAN#GSCK.A
P16070	CD44	57	K.AFN#STLPTMAQMEK.A
P23471	PTPRZ1	134	K.CN#MSSDGSEHSLEGQK.F
Q16563	SYPL1	96	R.LNEASFQPPPGVN#ICDVNWK.D
Q8NFZ8	CADM4	286	R.AEAVGETLTLPGLVSADN#GTYTCEASNK.H
Q9NT99	LRRC4B	400	R.TGTSM*TSVNWLTPN#GTLM*THGSYR.V
Q16602	CALCRL	66	K.IM*QDPIQQAEGVYCN#R.T
O14672	ADAM10	278	R.IN#TTADEK.D
Q16602	CALCRL	123	R.TWTN#YTQCNVNTHEK.V
O14672	ADAM10	551	R.EGICNGFTALCPASDPKPN#FTDCNR.H
P17301	ITGA2	1074	K.GEYFVN#VTTR.I
P13611	VCAN	330	R.TLYRFEN#QTGFPPPDSR.F
P17301	ITGA2	112	K.TN#M*SLGLILTR.N
P17301	ITGA2	105	K.LNLQTSTSIPN#VTEMK.T
P17301	ITGA2	343	R.YFFN#VSDEAALLEK.A
P17301	ITGA2	1057	R.TASCSN#VTCWLK.D
P24821	TNC	1093	R.LN#WTAADQAYEHFIIQVQEANKVEAAR.N
P24821	TNC	1018	R.LN#YSLPTGQWVGVQLPR.N
P24821	TNC	1119	R.N#LTVPGSLR.A
P24821	TNC	1366	R.LN#WTAADNAYEHFVIQVQEVNK.V
P24821	TNC	1392	K.VEAAQN#LTLPGSLR.A
P24821	TNC	184	K.GPN#CSEPECPGNCHLR.G
P24821	TNC	1034	R.N#TTSYVLR.G
P24821	TNC	1809	K.GFEESEPVSGSFTTALDGPSGLVTAN#ITDSEALAR.W
P24821	TNC	166	R.GN#FSTEGCGCVCEPGWK.G
P24821	TNC	1485	R.LLETVEYN#ISGAER.T
P24821	TNC	327	R.CIN#GTCYCEEGFTGEDCGKPTCPHACHTQGR.C
